# Supplementary material for: RNA-Seq Time Series of Vitis vinifera Bud Development Reveals Correlation of Expression Patterns with the Local Temperature Profile
Source: Plants (Basel). 2020 Nov 12;9(11):1548. doi: 10.3390/plants9111548 (PMC7698159; doi:10.3390/plants9111548)
Supplement: Supplementary file 1 [file plants-09-01548-s001.zip]

Archive with 24 entries (21 files):
- Supplement-files-final_proof/
- Supplement-files-final_proof/File-S10_meterological-data_new2.csv
- __MACOSX/
- __MACOSX/Supplement-files-final_proof/
- __MACOSX/Supplement-files-final_proof/._File-S10_meterological-data_new2.csv
- Supplement-files-final_proof/File-S2_RNA-Seq-raw-counts.txt
- __MACOSX/Supplement-files-final_proof/._File-S2_RNA-Seq-raw-counts.txt
- Supplement-files-final_proof/.DS_Store
- __MACOSX/Supplement-files-final_proof/._.DS_Store
- Supplement-files-final_proof/File-S9_IDs-of-qRTPCR-reference-gene-candidates.txt
- __MACOSX/Supplement-files-final_proof/._File-S9_IDs-of-qRTPCR-reference-gene-candidates.txt
- Supplement-files-final_proof/File-S7_heatmap-R2R3-MYB-genes.pdf
- __MACOSX/Supplement-files-final_proof/._File-S7_heatmap-R2R3-MYB-genes.pdf
- Supplement-files-final_proof/File-S3_RNA-Seq-CPM.txt
- Supplement-files-final_proof/File-S6_heatmap-MADS-box-genes.pdf
- __MACOSX/Supplement-files-final_proof/._File-S6_heatmap-MADS-box-genes.pdf
- Supplement-files-final_proof/File-S1_RNA-Seq-samples-and-ENA-accession-Nos.csv
- __MACOSX/Supplement-files-final_proof/._File-S1_RNA-Seq-samples-and-ENA-accession-Nos.csv
- Supplement-files-final_proof/File-S8_heatmap-WRKY-genes.pdf
- __MACOSX/Supplement-files-final_proof/._File-S8_heatmap-WRKY-genes.pdf
- Supplement-files-final_proof/File-S5_add-data-on-potential-HSP-genes_new.xlsx
- __MACOSX/Supplement-files-final_proof/._File-S5_add-data-on-potential-HSP-genes_new.xlsx
- Supplement-files-final_proof/File-S4_RNA-Seq-RPKM.txt
- __MACOSX/Supplement-files-final_proof/._File-S4_RNA-Seq-RPKM.txt
