# Supplementary material for: RNA-Seq Time Series of Vitis vinifera Bud Development Reveals Correlation of Expression Patterns with the Local Temperature Profile
Source: Plants (Basel). 2020 Nov 12;9(11):1548. doi: 10.3390/plants9111548 (PMC7698159; doi:10.3390/plants9111548)
Supplement: Supplementary file 1 [file plants-09-01548-s001.zip › Supplement-files-final_proof/File-S10_meterological-data_new2.csv]

	Temperature 2m (�C)	Solar radiation (Wh/m2)		Global radiation (Wh/m2)		Precipitation (mm)	Vegetation days
	Average	Max. hr-sum	Sum	Max. hr-sum	Sum	Sum
Date	AVG_TA200	MAX_SS200	SUM_SS200	MAX_GS200	SUM_GS200	SUM_NN050	DVEG
01.11.2015	4.99	0	0	99	594.5	0.1	0
02.11.2015	4.55	0	0	92.6	478	0	0
03.11.2015	3.98	0	0	92.2	470.2	0	0
04.11.2015	6.93	379.5	816	333.6	1420.7	0	1
05.11.2015	10.75	751.6	5603.7	445	2513.7	0	1
06.11.2015	13.49	279.4	1024.6	317.2	1354.2	0	1
07.11.2015	15.68	140.2	268.2	160.5	908.5	0.8	1
08.11.2015	14.32	572.9	2429.4	373.6	1777.4	0	1
09.11.2015	15.73	243	770.1	211	1092.8	0	1
10.11.2015	13.79	750.5	3287.5	361.7	1900.6	0	1
11.11.2015	12.16	777.4	3587.2	437.3	1927.2	0	1
12.11.2015	10.13	338.7	708.1	209.6	784.4	0	1
13.11.2015	9.08	140.2	184.7	128.9	615.8	2	1
14.11.2015	9.1	326.2	1161.8	280.4	1304.5	0	1
15.11.2015	11.32	662.5	1738	389.9	1282.6	0.1	1
16.11.2015	10.52	797	2307.2	343.9	1354.1	0.1	1
17.11.2015	12.39	0	0	33.4	176.3	2.6	1
18.11.2015	14	361.6	1800.4	324.9	1437.1	0.1	1
19.11.2015	14.01	423.3	865.7	349.4	1071.1	2	1
20.11.2015	8.44	0	0	28.3	138.4	38.2	1
21.11.2015	3.63	127.8	179.2	95.1	457.7	2.3	0
22.11.2015	2.54	771.7	3048.3	396.8	1755.5	1.7	0
23.11.2015	2.1	47.9	101.1	176.9	657.5	0	0
24.11.2015	0.74	307.1	841.8	241.7	1166.9	0.7	0
25.11.2015	2.6	53.3	117.3	96.6	492.7	4.7	0
26.11.2015	3.64	43.4	120.3	176	763.7	0	0
27.11.2015	-0.73	6.1	6.1	95.4	464.7	0.1	0
28.11.2015	2.95	179.7	427.8	149.5	556.7	1.2	0
29.11.2015	7.08	5	5	38.4	188.2	7.9	1
30.11.2015	9.79	6.6	17.6	99.6	337.9	4.8	1
01.12.2015	9.68	9.8	17.1	105.9	415.4	4.9	1
02.12.2015	9.24	5.1	5.1	133.3	603.4	0	1
03.12.2015	6.1	567.2	1600.7	346	1093.9	0	1
04.12.2015	6.65	7.4	12.5	71.4	217.9	0.8	1
05.12.2015	4.76	681.5	2808.7	289.1	1457.8	0	0
06.12.2015	8.76	762.6	3509.3	341.1	1517	0.3	1
07.12.2015	7.25	654.1	3729	282.6	1346.1	0	1
08.12.2015	3.07	173.8	313.6	181.7	748.9	0	0
09.12.2015	6.25	721.2	2490.4	324.1	1212.2	2.9	1
10.12.2015	-0.13	15.4	32.6	122	553.9	0.1	0
11.12.2015	4.06	335.3	1003.2	252.5	1025.1	1.1	0
12.12.2015	8.63	27.5	86	136.7	471.4	0.4	1
13.12.2015	8.66	332.7	594.3	184.6	805.4	0	1
14.12.2015	3.83	638.1	2101.6	308.1	1124.1	0	0
15.12.2015	5.95	502.1	1994.3	269.4	1132	0	1
16.12.2015	8.91	0	0	45.6	139.4	8.3	1
17.12.2015	11.5	5.4	37.8	145.8	460.6	0	1
18.12.2015	11.1	92.4	268.4	119	528.3	0	1
19.12.2015	10.2	677.2	2531.9	284.8	1147.9	0	1
20.12.2015	7.41	335	875.7	239	745.6	0	1
21.12.2015	10.44	53.6	242.1	104.9	442.3	0.69	1
22.12.2015	11.45	485.8	1537	203.5	1007.1	0	1
23.12.2015	9.27	7.1	131.6	31	142.1	3.99	1
24.12.2015	9.6	643.2	2482.8	316.7	1065.8	0	1
25.12.2015	12.57	602.2	2861.7	285.3	1316.4	0.13	1
26.12.2015	9.38	712.8	4300.1	318.8	1579	0	1
27.12.2015	7.57	606.5	3445.6	270.8	1357.4	0	1
28.12.2015	3.99	747.2	4316.7	320.8	1469.6	0	0
29.12.2015	2.93	700.8	3621.6	291	1501.4	0	0
30.12.2015	4.44	505.1	1643.9	235.8	958.2	0	0
31.12.2015	2.74	97.1	313.3	127.5	432.8	1.08	0
01.01.2016	4	62.7	252.7	112.2	446.8	0	0
02.01.2016	3.75	5.4	129.6	48.1	215.7	2.01	0
03.01.2016	5.49	516.3	1425.6	348	1113.7	0.85	1
04.01.2016	4.65	67.5	280.5	116.9	526	6.81	0
05.01.2016	4.52	84.8	319.2	167.9	625.9	4.17	0
06.01.2016	4.41	14.6	141.8	86.8	357.6	0.44	0
07.01.2016	4.48	26.1	183.5	96	348.4	4.45	0
08.01.2016	4.6	771.6	2888.1	327.8	1319.8	0	0
09.01.2016	3	5.4	129.6	70.3	361.6	0	0
10.01.2016	6.15	50.5	185.9	153.6	518.3	7.86	1
11.01.2016	5.47	31.3	162.8	77.8	354.7	6.02	1
12.01.2016	5.11	89	285.5	100.3	439.8	8.63	1
13.01.2016	3.91	33.1	239.1	83.8	435.2	2.53	0
14.01.2016	1.78	800.5	4140.9	392.5	1845.7	0.94	0
15.01.2016	1.2	14.4	141.4	48.1	225.6	1.86	0
16.01.2016	0.83	391.3	931.6	146.4	742.3	0.09	0
17.01.2016	-0.74	394.8	1183.9	187.6	900.6	0.07	0
18.01.2016	-4.77	602.8	2215.6	413.5	1786	0	0
19.01.2016	-5.97	8.1	131.8	108	470.7	0	0
20.01.2016	-4.55	762.7	3668.6	521.5	2397.1	0	0
21.01.2016	-1.04	695.6	2309.5	357.9	1306.8	0.07	0
22.01.2016	-4.2	20.4	167.5	84.4	476.9	0.59	0
23.01.2016	3.48	648.3	1218.3	418	1086.9	0.99	0
24.01.2016	3.75	358.3	755.3	284	925.3	0	0
25.01.2016	6.68	784	5381.5	394.2	2132.7	0	1
26.01.2016	9.43	745.1	4843.4	385	2099	0	1
27.01.2016	11.55	266.4	661.7	222.5	1033	0	1
28.01.2016	9.33	12.1	145.6	105.9	574.8	0	1
29.01.2016	6.63	815.1	5831.9	431.6	2413.2	0	1
30.01.2016	7.2	29.9	178.2	126.8	538.8	8.35	1
31.01.2016	6.66	5.5	129.9	79.8	405.2	3.33	1
01.02.2016	11.3	30.7	194.6	167.8	761.6	1.02	1
02.02.2016	9.81	62.6	275.9	208.2	891.9	1.57	1
03.02.2016	4.69	426.7	1674.6	403	1502.6	3.69	0
04.02.2016	4.18	5.8	130.8	75.9	347.3	3.97	0
05.02.2016	5.93	362.7	629.7	339.7	814.2	0	1
06.02.2016	5.98	757.6	4703	434	2358.9	0	1
07.02.2016	5.29	35.9	181.3	157.9	712.3	5.78	1
08.02.2016	6.88	199.1	423.6	92.3	492.1	12.66	1
09.02.2016	7.5	7.3	133.8	56.2	216.9	7.92	1
10.02.2016	2.97	35.1	188.5	201.1	869.6	3.46	0
11.02.2016	3.28	110.9	320.7	243.1	935.7	0.9	0
12.02.2016	3.02	699.1	2683.2	486.3	2054	0	0
13.02.2016	4.09	8.8	133.6	74.9	430.3	7.76	0
14.02.2016	6.03	110.4	316.8	141	824.4	1.77	1
15.02.2016	3.25	10	139.8	88.8	318.7	0.13	0
16.02.2016	1.19	98.4	246.9	209.3	980.3	0	0
17.02.2016	1.17	6.1	130.8	98.6	557.8	0	0
18.02.2016	1.69	662.9	2558.9	472.7	2454.6	0	0
19.02.2016	1.7	432.7	1066	329.8	1032.7	0	0
20.02.2016	4.58	5.4	129.6	53.4	274	8.02	0
21.02.2016	10.46	18	154.7	193.8	790.5	2.48	1
22.02.2016	10.43	389.9	582.2	256.8	969.9	0.18	1
23.02.2016	2.97	114	412.7	236.1	791.8	16.63	0
24.02.2016	2.43	818	3823.5	595.2	2741.1	0	0
25.02.2016	2.27	883.3	4955.5	504.1	3059.2	0	0
26.02.2016	1.17	845.9	4947.2	554.5	3230.7	0	0
27.02.2016	2.93	842.2	7032.6	599.9	3795	0	0
28.02.2016	3.42	33	220	214.6	1274.7	0	0
29.02.2016	3.6	9.9	142.7	81.8	446.1	0	0
01.03.2016	3.35	819.2	5175.9	619.2	3568.3	0.84	0
02.03.2016	4.8	19	160	119.7	665.8	2.02	0
03.03.2016	2.42	220.2	539.7	242.7	1202.6	4.05	0
04.03.2016	1.85	60.3	267.2	198.4	1049.3	4.15	0
05.03.2016	4.84	64	370.9	228.6	1306.8	1.76	0
06.03.2016	2.85	71.2	317.1	277.2	1509.2	1.28	0
07.03.2016	2.06	252.5	1239.9	350.4	1739.7	8.78	0
08.03.2016	1.99	660.5	2730.4	626.3	2853	1.01	0
09.03.2016	1.65	737.7	3951.9	673.3	3385.8	0	0
10.03.2016	2.55	626.5	1150.4	495.6	2080.8	0	0
11.03.2016	3.99	534.8	1461	341.2	2060.3	0	0
12.03.2016	4.24	832	6851	687.6	4555.4	0	0
13.03.2016	5.23	333.6	1300.4	378.8	2073.1	0	1
14.03.2016	5.06	885.3	7091.5	725.6	4793	0	1
15.03.2016	3.2	192.4	560	335	1588.3	2.02	0
16.03.2016	4.63	420.5	1414.6	270.7	1670.3	0	0
17.03.2016	5.56	882.8	8369.7	724.2	5062.7	0	1
18.03.2016	6.16	857	7876.4	710.1	4953.7	0	1
19.03.2016	3.85	6.8	132.7	89.4	671.2	0	0
20.03.2016	4.8	16.7	154.9	247.5	1439.5	0	0
21.03.2016	5.92	552.9	919.6	581.2	1741	0.8	1
22.03.2016	7.97	874.5	3736.8	716.7	3607.7	0	1
23.03.2016	7.81	316	1492.8	348.3	2248.5	1.06	1
24.03.2016	6.6	874.9	2874.4	518.3	2839	0	1
25.03.2016	6.36	20.2	156.4	181.4	876.9	5.62	1
26.03.2016	8.1	892.2	5567.7	538.6	4414.3	0	1
27.03.2016	7.35	300.8	1533.8	452.1	2594.5	1.19	1
28.03.2016	6.61	592.9	1499.8	687.4	2284.9	7.8	1
29.03.2016	8.37	755.3	5246.3	720.6	4621.3	0.19	1
30.03.2016	8.58	139.1	446.2	450.3	2077.4	3.49	1
31.03.2016	9.73	148.2	489.7	430.7	2210.2	6.88	1
01.04.2016	6.24	26.8	182.6	316.8	1604.4	3.48	1
02.04.2016	10.08	385.6	1348.7	563.2	2899.1	0	1
03.04.2016	14.15	422.8	2117.4	564.4	3383.1	0	1
04.04.2016	13.54	118.9	715.3	378.5	2446.4	1.4	1
05.04.2016	11.63	133.1	507.1	332.7	1754.5	5.88	1
06.04.2016	11.99	867.8	4562.5	578.5	3890.3	0.06	1
07.04.2016	8.7	736.1	3512	790.5	3991.8	1	1
08.04.2016	7	826.2	5827.5	642.8	4918.1	0	1
09.04.2016	7.81	123.5	568.5	500.8	2815.2	0	1
10.04.2016	11.33	814.3	7568.4	796.3	5887.1	0	1
11.04.2016	11.94	881.5	8732.7	840.4	6341.3	0	1
12.04.2016	11.53	878.9	5382.3	827.2	4746.2	7.33	1
13.04.2016	9.65	234.5	1166.5	409	2450.5	2.78	1
14.04.2016	10.59	785.9	5915.9	739.8	5037.3	0	1
15.04.2016	10.85	467.7	2863.6	639.3	3968.2	5.6	1
16.04.2016	10.85	278.3	824.9	462.6	2536.9	8.32	1
17.04.2016	7.7	55.3	296.8	270.8	1576.3	7.52	1
18.04.2016	8.65	671.3	2058.7	818.5	3627.1	0	1
19.04.2016	9.01	823.3	7276.2	979.3	6303.7	0	1
20.04.2016	9.84	922	10199.5	879	7171	0	1
21.04.2016	13.2	979.1	9582.9	901.4	7098.2	0	1
22.04.2016	12.34	488.4	1274.2	470	3260.4	0	1
23.04.2016	7.25	115.5	292.9	136.8	950.6	2.57	1
24.04.2016	4.33	754.6	4421.2	805.6	4583.7	2	0
25.04.2016	3.83	341.4	1430.6	446.3	3591	1.97	0
26.04.2016	5	404.4	1815	616.8	3761.5	5.13	1
27.04.2016	4.43	541.7	2456.84	555.6	3856.5	0	0
28.04.2016	4.78	815.2	3491.7	639.3	4193.2	0.5	0
29.04.2016	7.52	785.5	4903.2	674.4	4962.7	0	1
30.04.2016	9.15	743.5	3752.9	805.2	4940.3	3.24	1
01.05.2016	12.68	766.5	6367.1	894.7	6223.3	0.01	1
02.05.2016	13.48	860	9064.9	888.5	7435.6	0	1
03.05.2016	9.18	480.5	2339.5	735.3	3437.8	1.15	1
04.05.2016	10.18	901.9	10174	932.7	7857.2	0	1
05.05.2016	13.65	872.8	10473.5	934.5	7958.7	0	1
06.05.2016	16.53	860.5	9900.8	909.9	7718.6	0	1
07.05.2016	17.97	846.3	9612.3	908.2	7699.5	0	1
08.05.2016	19.84	820.9	9874.8	919.2	7718.3	0	1
09.05.2016	19.15	719.6	6813.2	854	6559.8	0	1
10.05.2016	15.41	282.3	845.6	299	2414.4	2.19	1
11.05.2016	16.9	662.7	4560.5	905.1	6046.7	1.84	1
12.05.2016	14.79	65.6	274.4	272.2	1701.2	2.17	1
13.05.2016	14.4	431.7	1179.9	633.1	3248.5	1.52	1
14.05.2016	11.51	490	3520.8	657.9	5185.1	0	1
15.05.2016	8.59	630.2	2667.5	637.1	3989.4	0	1
16.05.2016	8.55	130.3	618.9	543	2671.3	2.81	1
17.05.2016	11.24	339	2340.5	574	4760.9	0	1
18.05.2016	13.96	407.7	2273.2	794.9	4853.5	0.72	1
19.05.2016	12.73	648.8	2899.2	462.1	4342.4	0.32	1
20.05.2016	13.75	329.3	2598.1	645.7	4465.9	0	1
21.05.2016	17.12	733.1	7293.8	857.1	7303.8	0	1
22.05.2016	17.93	663.7	3987.9	898.2	5555.2	2.04	1
23.05.2016	12.6	133.2	442.3	343.8	2334.5	1.82	1
24.05.2016	11.37	33.6	175.7	175.8	1246.2	1.75	1
25.05.2016	12.38	765.8	2647.7	821.3	4285.8	0	1
26.05.2016	16.93	734.6	8347.8	942.3	7853	0	1
27.05.2016	18.96	628.8	4338.8	787.6	6052.2	2.49	1
28.05.2016	18.31	563.7	3448.2	894.2	5443.1	1.84	1
29.05.2016	17.67	604.7	2448.2	838.4	4510.3	13.99	1
30.05.2016	16.12	152.4	591.4	403.9	3034.9	13.45	1
31.05.2016	15.85	298.7	1489.5	496.1	3797	0	1
01.06.2016	15.2	678	3123	797.6	4159.1	2.77	1
02.06.2016	16.19	119	377.7	407.2	2590.2	2.86	1
03.06.2016	16.46	421.4	1364.6	717.3	3301.4	13.31	1
04.06.2016	17.5	425.6	1959.7	808.3	4169.1	17.14	1
05.06.2016	18.74	615.7	4297.7	839.6	5779.3	0	1
06.06.2016	20.47	739.1	8957.8	922.2	8192.9	0	1
07.06.2016	20.43	705.3	5520.5	913	6228.8	0	1
08.06.2016	16.98	59.2	253	549.4	2028.2	11.7	1
09.06.2016	17.32	740.2	7114.9	803.9	7296.8	0	1
10.06.2016	17.23	741.4	7803.4	931.4	7887.2	0	1
11.06.2016	16.59	564.5	1371.1	669.6	3513.7	6.44	1
12.06.2016	16.7	544.8	2139.1	735.8	4019.2	3.78	1
13.06.2016	16.08	176.2	1242.6	560.6	3811.4	16.31	1
14.06.2016	14.98	110	526.2	391.3	2692.8	3.23	1
15.06.2016	14.25	765.5	3559.3	755.2	4822	3.2	1
16.06.2016	14.19	149	611.3	497	2703.2	0.17	1
17.06.2016	14.04	103	700.4	379.1	2566	6.99	1
18.06.2016	14.53	293.1	2043.1	598.7	4295.6	0.54	1
19.06.2016	14.4	279.4	1169.1	495.8	3245.3	0	1
20.06.2016	16.01	671.4	5186.4	856.3	6566.5	2.62	1
21.06.2016	17.48	67.7	463.3	444.2	3096.2	1.74	1
22.06.2016	21.38	754.6	4957	834.5	5822.1	0	1
23.06.2016	25.3	756.4	9924.1	931.5	8461.3	0	1
24.06.2016	25.71	702.9	7457.1	914.9	7575.1	0	1
25.06.2016	19.31	393.3	1872.5	696.9	4161.1	4.07	1
26.06.2016	16.86	511.6	4289.1	885.4	6305.6	0	1
27.06.2016	16.34	501.4	2374.3	486.2	4168.8	0	1
28.06.2016	17.73	155	623.5	386.2	2907.3	2.48	1
29.06.2016	19.35	680	5782.6	760.4	6638.4	0	1
30.06.2016	19.01	539.8	3094.6	825.9	4989.4	0	1
01.07.2016	19.96	646.3	4761.2	779.4	5609.1	0	1
02.07.2016	16.8	449	1593.6	623.9	3475.5	0.3	1
03.07.2016	14.87	195.1	684.5	626.4	2589	0	1
04.07.2016	18.2	483.1	2287	664.8	4738	0	1
05.07.2016	19.05	589.5	3132.8	589.9	4974.8	0	1
06.07.2016	17.08	649.8	4712.6	697.7	6211	0	1
07.07.2016	18.8	764.4	9339.9	938.5	8311.9	0	1
08.07.2016	20.93	722.9	5802.5	812.9	7110.9	0	1
09.07.2016	21.93	722.5	7723.9	923.7	7801	0	1
10.07.2016	23.65	756	8495.5	879.3	7955.5	0	1
11.07.2016	21.89	545.8	3130	862.4	5447.4	6.65	1
12.07.2016	19.16	443.4	2761.5	674	4997.9	4.25	1
13.07.2016	16.28	728.6	4087.8	961.3	5607.4	0.86	1
14.07.2016	15	502.5	3026.8	500.7	4432.8	0	1
15.07.2016	15.26	560.1	4056.3	615.8	5414.2	0	1
16.07.2016	17.7	551.4	3776	707.9	5466.9	0	1
17.07.2016	21.02	626.2	4661.9	636.4	5657.1	0	1
18.07.2016	22.35	753.9	6564.4	846.9	6626.3	0	1
19.07.2016	23.1	777.8	9740.4	916	8103.9	0	1
20.07.2016	25.08	772.3	8492.6	913.5	7754.6	0	1
21.07.2016	21.24	759.7	3330	816.2	4533.3	7.82	1
22.07.2016	21.6	672.1	3292.3	862.8	5295.5	27.22	1
23.07.2016	20.64	312.9	1304.5	575.5	3643.7	0.17	1
24.07.2016	21.54	562.2	1551	984	4027.6	0	1
25.07.2016	22.95	705.9	5251.3	696.4	5580.9	0	1
26.07.2016	21.78	711.5	5698.8	917	5734	0.44	1
27.07.2016	21.36	723.3	7513.4	902.7	7036.3	0	1
28.07.2016	20.4	409.7	1865.4	570.3	4234.1	0	1
29.07.2016	21.03	603	5077.1	788.9	5794.7	0	1
30.07.2016	21	725.6	5273.7	691.6	5546.1	0	1
31.07.2016	20.28	500.8	2279.8	735.9	4340.8	0.23	1
01.08.2016	18.22	688.4	6865.8	803.6	6595.8	0	1
02.08.2016	17.7	13.8	171.1	251.9	1921.9	0.38	1
03.08.2016	21.06	645	3612.5	696.7	5240	0	1
04.08.2016	18.73	149.5	556	357	1943.2	14.5	1
05.08.2016	18.11	730	5611.8	759.1	5681.7	0	1
06.08.2016	18.56	679.7	5257.4	742.7	5209.9	0	1
07.08.2016	19.51	794.1	9280.1	886.3	7366.9	0	1
08.08.2016	20.05	734.5	8135.7	813.6	6852.4	0	1
09.08.2016	17.78	632.7	3181.5	825.5	4830.1	0.28	1
10.08.2016	14.22	669.1	3613.5	886	4848.2	0	1
11.08.2016	14.08	706.3	5497.5	780.8	5909	0.19	1
12.08.2016	17.37	771.3	3221.1	863.3	4511.7	0.06	1
13.08.2016	20.75	810.9	8491.8	855	7075.9	0	1
14.08.2016	21.13	750.7	7961	829.1	6763.7	0	1
15.08.2016	21.4	784.4	8424.7	841.7	6823.5	0	1
16.08.2016	19.93	790.3	8647.1	825.7	6797.5	0	1
17.08.2016	19.98	810	6951.1	847.2	6267.6	0	1
18.08.2016	17.98	535.8	2339.4	525.1	3392.1	0	1
19.08.2016	19.49	411.3	1159.8	463	3214.1	0.13	1
20.08.2016	16.29	209.8	775.9	179.8	1232.7	5.54	1
21.08.2016	16.15	833.8	4631.6	684.2	4408.8	0.16	1
22.08.2016	15.97	713	3815.3	690.5	4163.9	0	1
23.08.2016	19.75	819	9472.7	834.7	6746.1	0	1
24.08.2016	23.49	814.2	9531.3	836.9	6729.9	0	1
25.08.2016	23.84	825	9601	835.9	6710.8	0	1
26.08.2016	24.65	789	8952.7	807.6	6379.9	0	1
27.08.2016	24.93	828.9	8516.2	808	6266.7	0	1
28.08.2016	25.25	765.5	6808.5	795.3	5591.8	0	1
29.08.2016	21.68	812.3	5788.1	823.1	5603.8	0	1
30.08.2016	20.1	773.1	8015.9	757.9	6013.8	0	1
31.08.2016	20.99	778.1	8045.5	796.4	6114.4	0	1
01.09.2016	21.17	756	6170.4	883.6	5408.3	0	1
02.09.2016	19.65	759	6644.7	799.1	5664.3	0	1
03.09.2016	20.56	550.8	3834.1	668.4	4433.2	0	1
04.09.2016	17.79	28.2	185.1	292.1	1392.5	1.23	1
05.09.2016	18.15	740.3	3270.8	833.2	4639.3	0	1
06.09.2016	17.91	786.4	8086.6	780.5	5854.6	0	1
07.09.2016	19.64	773.4	8017.9	747.2	5662.3	0	1
08.09.2016	20.43	801.4	8454.8	765.4	5823.4	0	1
09.09.2016	20.54	694.9	4028.2	675.8	4146	0	1
10.09.2016	21.41	727.5	7281.1	719.4	5303.9	0	1
11.09.2016	21.74	750.1	6849.4	728.5	5231.3	0	1
12.09.2016	21.68	749.7	7690.4	718.7	5349.5	0	1
13.09.2016	22.46	735.7	7510.8	713.7	5250.9	0	1
14.09.2016	23.43	747.1	7624	721.8	5297.2	0	1
15.09.2016	20.86	615.3	3292.2	646.4	3475.5	0.35	1
16.09.2016	15.59	37.9	216.1	238.7	1427.5	0.2	1
17.09.2016	16.23	679	3787.3	769.3	3957.2	2.42	1
18.09.2016	16.27	168.4	325.4	146.2	835.5	9.56	1
19.09.2016	15.49	300.4	1216.2	370	2324.5	0	1
20.09.2016	14.26	22.6	162.9	227	1464.7	0	1
21.09.2016	13.07	780.8	6569.1	660.4	4625.4	0	1
22.09.2016	12.71	766.8	6148.9	693.3	4694.2	0	1
23.09.2016	14.54	691.6	4956	631.1	4052.7	0	1
24.09.2016	14.7	793.2	7629.5	689	4917.3	0	1
25.09.2016	15.91	754	7184	666.5	4675.1	0	1
26.09.2016	16.42	687.8	2316.8	647.6	3056.3	0	1
27.09.2016	16.08	779.9	5085.4	660.3	4083.9	0.06	1
28.09.2016	16.39	770.3	5842.9	662.3	4271.9	0	1
29.09.2016	19.17	777.6	7583.5	660.3	4602.5	0	1
30.09.2016	16.73	294.9	732.3	353.8	1599	0	1
01.10.2016	14.75	60.2	279.9	243.6	1309.5	11.58	1
02.10.2016	12.95	764.7	3845.2	651.1	3267.3	1.18	1
03.10.2016	11.85	521.2	1078.1	371.3	1823.8	0	1
04.10.2016	10.44	331.3	1407.2	460.2	2124.2	0	1
05.10.2016	9.96	808	5969.6	635.7	3877.8	0	1
06.10.2016	9.38	66.1	253.7	278.1	1499.6	0	1
07.10.2016	10.95	500.5	1357.1	357.3	1592.7	0	1
08.10.2016	8.84	62.1	236.5	253.3	901.5	0.08	1
09.10.2016	7.34	637.6	2840.9	541.2	2684.9	0	1
10.10.2016	7.49	52.1	242.3	255.1	1579.6	0	1
11.10.2016	7.87	718.5	3735.9	532.5	3103.6	0	1
12.10.2016	8.28	715.7	4027.1	553.7	2997.2	0	1
13.10.2016	7.92	573.2	2514.5	423.2	2482.1	0	1
14.10.2016	9.49	218.3	881.7	251.3	1642.5	0	1
15.10.2016	11.14	686.2	1846.1	312.6	1636.4	0	1
16.10.2016	9.86	807.2	4189.3	576.2	2829.4	0	1
17.10.2016	11.66	108.2	373.5	218.8	1366.8	0.34	1
18.10.2016	12.6	384.4	1521.4	369.7	1745	0.47	1
19.10.2016	9.51	373	866.7	284.7	1098.1	4.21	1
20.10.2016	8.31	14.5	153.6	128.6	642.7	11.94	1
21.10.2016	6.41	59.3	209.6	209.6	1014.1	0	1
22.10.2016	7.16	157.2	451.9	245	1253.3	0.18	1
23.10.2016	6.68	108.4	604.7	324.8	1595.4	3.95	1
24.10.2016	10.36	9.7	142.1	88.2	550.1	10.61	1
25.10.2016	11.92	8.4	136.9	179.1	720.5	3.38	1
26.10.2016	9.04	422.5	1552.6	285.3	1810.5	0	1
27.10.2016	8.07	745.5	4798.8	511.9	2929.1	0	1
28.10.2016	8.51	742.2	3752.6	457.9	2457.2	0	1
29.10.2016	10.89	703.5	2240.8	412	1717.1	0	1
30.10.2016	8.13	776.2	6289.7	488.9	2914.9	0	1
31.10.2016	9.05	773.9	6123.3	487	2848.9	0	1
01.11.2016	6.63	625.9	2957.5	378.5	2039.1	0	1
02.11.2016	8.23	787.3	3069.5	496.4	2132.4	0	1
03.11.2016	4.58	652.4	1995.3	499.2	1862.9	0	0
04.11.2016	3.48	194.7	747.9	237.3	1269.2	0.07	0
05.11.2016	6.74	8.8	136.7	83.6	353.2	8.86	1
06.11.2016	4.36	505.4	2168.9	310.7	1574.1	0.43	0
07.11.2016	2.24	653.9	1872.8	434.7	1585.1	0.58	0
08.11.2016	2.16	217	588.4	244.6	954.6	0.5	0
09.11.2016	3.62	23.6	177.9	175.9	763.1	4.26	0
10.11.2016	6.59	618.5	2179.4	339.8	1617.1	4.06	1
11.11.2016	5.23	48.9	212.1	187	568.2	3.39	1
12.11.2016	2.74	382.8	1300.4	326.7	1370.2	0	0
13.11.2016	2.35	487.2	1116.2	236.3	1316.1	0	0
14.11.2016	-0.07	735.3	4360.4	429.3	2142.1	0	0
15.11.2016	2.84	15.9	151.9	96.9	444.9	1.96	0
16.11.2016	8.33	6.8	133.1	74.8	381.2	0.34	1
17.11.2016	10.69	20.2	170.8	165.3	676	2.07	1
18.11.2016	9.84	16.3	157.5	100.4	345.1	8.28	1
19.11.2016	5.64	540	1182.9	225.1	881.2	2.02	1
20.11.2016	8.26	510.6	1732.2	287.1	1303.2	0	1
21.11.2016	8.85	7	134.3	80.5	402.2	0.91	1
22.11.2016	9.55	198.5	553.4	215.4	868.2	0	1
23.11.2016	8.91	60.6	215.4	127.5	577.6	0	1
24.11.2016	8.53	225.4	1080.7	238.5	1083.3	0	1
25.11.2016	8.54	5.4	129.6	44.3	177.1	0	1
26.11.2016	7.2	5.4	129.6	30	120.1	0	1
27.11.2016	6.27	50.1	225.1	107.3	555.2	0	1
28.11.2016	1.63	788.6	4051.3	361.6	1570.7	0	0
29.11.2016	-0.37	800.4	5462.8	372.1	1930.3	0	0
30.11.2016	-0.84	743.4	4841.2	371	1905.1	0	0
01.12.2016	1.93	668	2660.5	318	1342.4	0	0
02.12.2016	4.38	147.3	398	173.6	731.4	0.07	0
03.12.2016	1.31	801.8	5341.3	368.6	1864.7	0	0
04.12.2016	-0.69	686.1	2426.4	325.1	1166.8	0	0
05.12.2016	-0.93	5.4	129.6	74.8	363.6	0	0
06.12.2016	-2.16	5.4	129.6	71.8	322	0	0
07.12.2016	-1.89	5.4	129.6	60.1	264.4	0	0
08.12.2016	-0.56	680.7	3151.3	313.1	1438.7	0	0
09.12.2016	4.45	119.7	390.3	140.9	555.1	0	0
10.12.2016	3.81	741.5	4886.8	329.5	1655.3	0	0
11.12.2016	6.82	672.5	1731.7	343.5	1059.7	0.25	1
12.12.2016	5.29	640.4	1486.3	253.2	844.4	0	1
13.12.2016	2.08	20.8	158.5	110.9	515.3	0.07	0
14.12.2016	5.08	644.4	2605.3	274.9	1178.6	0	1
15.12.2016	4.86	5.4	129.6	47.8	211.3	0	0
16.12.2016	3.3	5.4	129.6	67.8	314.4	0	0
17.12.2016	1.21	8.9	135.6	89.7	385.8	0	0
18.12.2016	3.17	5.4	129.6	39.2	188.5	0	0
19.12.2016	3.28	5.4	129.5	33.3	189.3	0	0
20.12.2016	0.93	301.8	750.9	193.7	777.9	0	0
21.12.2016	-0.24	5.4	129.6	80.4	334.4	0	0
22.12.2016	0.4	8.6	133.8	114.6	416.1	1.66	0
23.12.2016	4.04	6.3	130.9	85.4	343.9	0	0
24.12.2016	6.79	21.3	152	118.2	358	1.62	1
25.12.2016	7.69	6.6	130.9	29.8	166.1	0	1
26.12.2016	6.71	12.8	146	99.7	367.1	0.83	1
27.12.2016	2.41	664.7	3572.8	311.1	1449.1	0.07	0
28.12.2016	1.03	714.9	2272.9	292.8	1255.4	0	0
29.12.2016	2.38	731.4	4734.7	333.9	1622.2	0	0
30.12.2016	-2.58	182.8	437.5	194.3	639.8	0	0
31.12.2016	-3.81	5.4	129.5	64.5	289.7	0	0
