# Supplementary material for: RNA-Seq Time Series of Vitis vinifera Bud Development Reveals Correlation of Expression Patterns with the Local Temperature Profile
Source: Plants (Basel). 2020 Nov 12;9(11):1548. doi: 10.3390/plants9111548 (PMC7698159; doi:10.3390/plants9111548)
Supplement: Supplementary file 1 [file plants-09-01548-s001.zip › Supplement-files-final_proof/File-S2_RNA-Seq-raw-counts.txt]

gene	20160601_1	20160601_2	20160601_3	20160602_1	20160602_2	20160602_3	20160604_1	20160604_2	20160604_3	20160606_1	20160606_2	20160606_3	20160609_1	20160609_2	20160609_3	20160612_1	20160612_2	20160612_3	20160614_1	20160614_2	20160614_3	20160616_1	20160616_2	20160616_3	20160618_1	20160618_2	20160618_3	20160621_1	20160621_2	20160621_3	20160624_1	20160624_2	20160624_3	20160628_1	20160628_2	20160628_3	20160726_1	20160726_2	20160726_3	20160727_1	20160728_1	20160728_2	20160804_1	20160804_2	20160804_3	20160808_1	20160808_2	20160811_1	20160811_2
VIT_200s0120g00005	0	6	6	9	6	5	8	2	2	4	4	5	9	7	2	6	3	10	4	3	6	5	5	2	13	4	6	3	9	5	7	5	3	8	5	2	16	5	10	12	9	4	8	7	13	13	11	7	2
VIT_200s0120g00010	39	46	42	35	35	46	52	35	42	44	51	50	48	36	26	40	41	34	34	38	34	37	39	39	33	42	26	45	31	41	57	46	52	38	40	44	98	100	72	133	101	114	71	81	93	108	93	68	78
VIT_200s0120g00020	31	18	26	20	28	32	69	22	70	36	22	33	29	29	26	23	28	24	28	38	60	32	29	28	42	31	32	37	34	34	53	23	39	26	35	28	61	83	62	54	89	65	44	43	96	52	29	52	44
VIT_200s0120g00030	0	0	0	0	0	0	0	0	0	0	0	0	0	1	0	0	0	0	0	0	0	0	0	0	0	0	0	0	0	0	0	0	0	0	0	0	0	0	0	0	0	0	0	0	0	0	0	0	0
VIT_200s0120g00060	5	7	5	2	2	3	3	6	4	6	5	3	1	3	2	0	6	2	5	5	4	3	0	5	2	1	4	3	5	4	2	3	1	1	3	1	4	8	7	3	6	7	1	4	0	4	8	5	6
VIT_200s0120g00070	3	3	3	6	6	4	3	2	2	13	2	5	1	5	2	3	1	0	2	2	4	2	4	2	1	5	3	7	1	1	0	4	9	5	5	1	6	7	6	7	7	7	6	8	5	6	1	5	6
VIT_200s0120g00080	7	5	12	5	5	9	10	3	8	9	8	9	6	4	6	3	7	2	8	1	6	8	3	2	9	7	8	14	4	3	6	5	6	8	2	6	8	5	8	5	9	12	10	4	7	8	2	16	5
VIT_200s0120g00100	2	1	1	1	2	2	1	4	5	3	1	2	1	0	1	1	4	2	0	5	2	3	1	1	1	1	1	2	0	1	2	0	0	1	1	0	1	1	0	0	1	0	0	0	5	0	1	3	0
VIT_200s0120g00120	0	0	0	0	0	0	0	0	0	0	0	0	0	0	0	0	0	0	0	0	0	0	0	0	0	0	0	0	0	0	0	0	0	0	0	0	0	0	0	0	0	0	0	0	0	0	0	0	0
VIT_200s0120g00270	1	0	1	2	3	1	5	3	1	2	2	0	2	0	1	1	2	2	2	0	1	1	0	2	3	1	1	1	3	2	2	2	1	0	1	3	3	6	7	6	1	9	1	1	0	3	1	3	3
VIT_200s0120g00280	0	0	0	0	0	0	0	0	0	0	0	0	0	0	0	0	0	0	0	0	0	0	0	0	0	0	0	0	0	0	0	0	0	0	0	0	0	0	0	0	0	0	0	0	0	0	0	0	0
VIT_200s0120g00290	0	0	0	0	0	0	0	0	0	0	0	0	0	0	0	0	0	0	0	0	0	0	0	0	0	0	0	0	0	0	0	0	0	0	0	0	0	0	0	0	0	0	0	0	0	0	0	0	0
VIT_200s0120g00300	0	0	0	0	0	0	0	0	0	0	0	0	0	0	0	0	0	0	0	0	0	0	0	0	0	0	0	0	0	0	0	0	0	0	0	0	0	0	0	0	0	0	0	0	0	0	0	0	0
VIT_200s0125g00010	1	1	0	9	0	4	1	0	2	3	4	3	2	3	5	4	5	6	1	5	3	2	4	1	0	1	4	2	4	7	0	1	2	10	7	2	3	1	9	4	0	3	1	2	7	3	1	0	2
VIT_200s0125g00020	569	399	158	3233	298	553	207	285	157	566	330	614	316	406	542	508	355	610	192	721	1136	134	691	574	232	263	237	225	452	1129	511	215	234	2655	612	695	331	218	1001	298	239	280	129	187	941	242	196	96	170
VIT_200s0125g00040	25	32	14	59	21	27	20	36	20	24	22	22	16	23	23	23	20	19	15	23	21	25	24	19	23	22	10	17	11	23	11	19	16	28	37	20	19	22	35	11	21	20	18	21	35	21	18	19	19
VIT_200s0125g00050	1	3	1	4	0	5	1	2	2	0	3	2	4	13	5	3	2	4	1	5	5	2	0	5	1	2	5	1	4	10	1	4	0	6	11	1	5	1	8	9	2	4	1	3	6	3	3	2	1
VIT_200s0125g00060	183	298	108	933	240	394	120	251	122	185	232	397	152	413	267	179	315	272	87	489	505	79	298	334	116	171	174	143	290	974	214	158	157	821	687	285	206	114	574	108	112	107	112	109	377	109	132	50	114
VIT_200s0125g00070	1207	1362	764	5391	1116	2847	657	1282	659	1061	1259	2430	972	2155	1359	1112	1587	1352	587	2299	2225	574	1484	1522	638	1141	832	758	1470	4607	1351	839	859	4555	3959	1454	949	580	2296	620	510	693	478	465	1596	585	585	210	521
VIT_200s0125g00080	6	9	8	42	5	18	6	2	3	10	4	8	5	19	12	10	8	7	5	20	19	6	6	14	3	3	7	5	13	23	4	11	4	25	19	13	13	6	32	6	7	6	9	4	11	9	3	7	8
VIT_200s0125g00090	7	12	8	6	4	0	17	5	4	7	8	3	3	4	7	5	9	0	3	7	3	5	5	3	1	2	1	4	4	1	5	2	5	5	3	9	17	12	7	2	9	12	4	10	30	6	8	1	7
VIT_200s0125g00100	2	2	0	1	0	0	0	1	1	0	0	0	0	0	1	0	0	1	0	1	0	1	0	0	0	0	0	0	0	1	0	0	1	0	0	0	1	0	1	1	0	4	0	2	1	1	0	1	0
VIT_200s0125g00140	376	378	372	327	316	296	528	425	597	404	406	489	422	295	317	296	225	260	317	342	283	227	133	190	319	241	195	313	280	244	195	307	176	280	249	343	246	272	304	239	217	291	300	267	413	221	244	236	257
VIT_200s0125g00150	105	106	108	87	88	78	153	121	171	100	114	138	99	78	70	71	74	80	114	66	74	50	45	60	92	63	52	89	72	68	38	98	49	67	78	80	57	66	75	71	56	65	83	70	35	53	67	54	73
VIT_200s0125g00160	88	67	49	55	39	40	69	55	80	54	38	75	60	50	48	47	34	42	76	62	41	30	20	26	68	30	23	38	40	39	32	45	17	38	41	45	15	29	36	22	22	19	39	23	18	25	19	21	26
VIT_200s0125g00170	723	605	659	591	667	712	581	587	690	584	646	682	660	594	568	630	679	562	752	755	620	525	607	559	708	552	497	595	784	563	629	665	675	582	723	538	1257	1033	1053	953	1037	1210	1081	1188	1161	1243	864	799	828
VIT_200s0125g00180	763	803	825	582	610	948	534	636	560	369	467	456	641	516	504	660	728	494	801	673	607	570	559	581	751	497	643	586	688	685	284	509	373	565	773	482	452	557	846	539	426	576	748	863	1424	1000	456	730	655
VIT_200s0125g00190	128	144	129	129	131	174	200	141	136	154	156	166	173	112	128	145	195	119	172	150	186	191	158	164	181	115	149	228	220	156	170	170	172	153	158	159	569	511	538	771	576	757	364	536	535	682	346	504	500
VIT_200s0125g00200	790	674	917	612	511	1257	531	720	470	1051	1147	937	973	1082	1095	869	1085	767	607	919	957	536	1041	917	588	1016	731	1236	1108	1459	2022	1044	1960	913	1559	888	369	1013	1036	307	1045	592	677	940	1166	1178	1277	611	536
VIT_200s0125g00210	425	401	475	455	382	619	304	372	340	361	376	372	413	444	328	398	328	332	322	302	338	285	213	342	441	202	361	329	353	468	330	304	302	240	317	282	281	375	336	811	310	376	289	381	269	326	332	226	272
VIT_200s0125g00250	284	262	289	253	304	324	274	239	236	284	295	332	335	237	273	290	329	239	286	306	260	291	275	295	335	292	217	343	321	312	340	302	333	286	302	221	575	603	520	636	555	665	484	538	821	621	497	537	536
VIT_200s0125g00260	1118	1043	1163	1053	1094	1335	1028	1175	1101	1177	1334	1212	1208	1143	1087	1116	1126	932	1087	1077	1048	1015	972	1043	1183	955	972	1248	1244	1053	1113	1058	1087	928	1160	890	1419	1702	1574	1555	1678	1615	1377	1592	1553	1667	1363	1210	1402
VIT_200s0125g00270	1114	1074	1189	1044	1152	1425	1067	1029	1114	1181	1162	1299	1229	1104	1076	1164	1101	1006	1195	1196	1041	1194	1004	999	1223	1119	877	1440	1233	1153	1210	1124	1216	1015	1178	963	1294	1742	1600	1358	1497	1491	1424	1596	1605	1688	1361	1333	1386
VIT_200s0125g00280	11104	11941	11501	10283	11064	14019	10204	11008	13876	12666	13936	15998	11432	9523	10781	9854	7676	7472	7364	7639	7003	6197	4508	4472	7862	11589	5104	8553	8632	6899	10578	11530	10283	6471	5718	7891	6457	8876	6566	2990	8226	4306	7607	5990	13893	6618	6183	4347	5100
VIT_200s0125g00290	26	46	22	38	61	68	47	58	31	59	83	75	62	47	68	53	119	74	54	55	77	99	128	110	97	71	96	118	117	104	88	62	133	94	97	59	195	163	173	36	166	150	84	193	242	174	128	166	108
VIT_200s0125g00300	0	0	0	0	0	0	0	0	0	0	0	0	0	0	0	0	0	0	0	0	0	0	0	0	0	0	0	0	0	0	0	0	0	0	0	0	0	0	0	0	0	0	0	0	0	0	0	0	0
VIT_200s0125g00310	51	54	48	50	64	67	44	53	46	67	50	61	61	52	54	47	65	46	70	55	74	79	56	51	70	49	57	65	60	43	54	50	45	37	56	41	127	135	126	149	110	127	92	123	168	114	112	137	127
VIT_200s0125g00315	20	13	21	19	15	22	22	16	17	23	16	14	21	7	16	18	25	17	23	28	14	20	15	10	25	15	20	11	23	14	13	8	19	16	17	10	41	31	26	39	31	31	39	27	21	23	27	28	34
VIT_200s0125g00320	0	0	0	0	0	0	0	0	0	0	0	0	0	0	1	0	0	0	0	0	0	0	0	0	0	0	0	0	0	0	0	0	0	0	0	0	0	0	0	0	0	0	0	0	0	0	1	0	0
VIT_200s0125g00330	0	0	0	0	0	0	0	0	0	0	0	0	0	0	0	0	0	0	0	0	0	0	0	0	0	0	0	0	0	0	0	0	0	0	0	0	0	0	0	0	0	0	0	0	0	0	0	0	0
VIT_200s0125g00340	0	0	0	0	0	0	0	0	0	0	0	0	0	0	0	0	0	0	0	0	0	0	0	0	0	0	0	0	0	0	0	0	0	0	0	0	0	0	0	0	0	0	0	0	0	0	0	0	0
VIT_200s0125g00350	69	57	88	52	85	87	53	55	54	48	53	47	52	81	60	63	57	54	60	62	43	46	52	56	61	57	44	57	66	58	37	56	40	56	58	33	45	59	56	52	60	49	51	62	37	68	32	42	64
VIT_200s0125g00380	0	0	0	0	0	0	0	0	0	0	0	0	0	0	0	0	0	0	0	0	0	0	0	0	0	0	0	0	0	0	0	0	0	0	0	0	0	0	0	0	0	0	0	0	0	0	0	0	0
VIT_200s0125g00390	0	0	0	0	0	0	0	0	0	0	0	0	0	0	0	0	0	0	0	0	0	0	0	0	0	0	0	0	0	0	0	0	0	0	0	0	0	0	1	0	1	0	0	0	0	0	1	0	1
VIT_200s0125g00410	3	2	1	5	4	4	1	7	2	6	2	1	3	1	0	0	2	2	0	1	1	1	0	0	4	0	5	1	0	0	0	0	3	0	1	1	2	2	1	1	0	3	1	3	3	0	0	0	3
VIT_200s0125g00420	524	536	536	430	496	583	559	525	515	481	497	540	549	485	489	484	514	400	535	452	433	493	438	439	535	423	383	521	498	485	452	466	475	437	515	425	866	842	713	631	767	797	773	757	1355	853	705	672	769
VIT_200s0125g00430	11	9	5	10	10	17	8	18	18	13	20	22	16	13	13	7	17	14	12	14	12	8	6	3	9	15	9	11	11	13	20	18	12	7	13	13	11	9	15	12	7	8	16	11	5	11	16	3	10
VIT_200s0125g00440	0	0	0	0	0	0	0	0	0	0	0	0	0	0	0	0	0	0	0	0	0	0	0	0	0	0	0	0	0	0	0	0	0	0	0	0	0	0	0	0	0	0	0	0	0	0	0	0	0
VIT_200s0131g00010	37	1	18	10	28	18	19	13	22	32	24	10	16	15	12	21	51	28	62	75	33	3	16	14	23	23	16	25	95	18	45	45	65	73	49	53	29	17	13	6	45	10	212	17	136	2	36	16	33
VIT_200s0131g00020	33	20	16	16	17	19	21	16	40	29	17	23	34	27	14	15	24	18	19	32	16	11	7	16	25	18	13	10	27	17	32	29	20	14	14	16	10	9	10	0	4	3	7	8	30	8	12	4	7
VIT_200s0131g00025	4	0	2	0	2	6	5	3	9	8	5	5	13	5	7	3	3	4	2	13	7	1	0	4	5	2	5	8	8	4	14	14	6	10	4	10	1	5	1	0	0	0	0	1	20	0	10	3	7
VIT_200s0131g00030	8	3	5	2	4	9	1	1	6	6	2	2	3	2	2	3	11	3	3	12	3	1	1	2	10	6	2	4	8	5	12	6	4	9	5	6	1	2	0	0	1	0	0	1	5	0	3	1	5
VIT_200s0131g00040	5	0	1	1	2	7	0	0	2	3	0	8	1	0	3	3	5	1	5	7	2	0	0	2	3	2	1	5	9	3	7	2	7	4	4	4	1	4	1	0	0	0	1	2	2	0	3	0	2
VIT_200s0131g00050	9	3	10	9	12	4	14	5	13	15	10	18	8	8	9	5	8	14	21	26	15	6	5	6	7	7	8	16	31	7	14	17	14	6	6	9	26	8	13	5	19	15	22	9	38	7	14	9	9
VIT_200s0131g00060	0	0	0	0	0	1	0	0	1	0	0	1	1	1	1	0	1	0	1	3	0	0	0	1	0	0	0	0	3	0	0	0	1	2	0	6	0	0	0	0	0	0	0	0	0	0	1	0	0
VIT_200s0131g00070	0	0	0	0	0	0	0	0	0	0	0	0	0	0	0	0	0	0	0	0	0	0	0	0	0	0	0	0	0	0	0	0	0	0	0	0	0	0	0	0	0	0	0	0	0	0	0	0	0
VIT_200s0131g00080	9	4	7	4	4	6	5	5	14	5	1	3	7	5	4	6	4	3	3	6	3	4	1	0	4	2	2	2	3	1	3	3	7	1	1	2	2	0	4	0	0	1	1	6	6	1	2	0	1
VIT_200s0131g00090	0	0	0	0	0	0	0	0	0	0	0	0	0	0	0	0	0	0	0	0	0	0	0	0	0	0	0	0	0	0	0	0	0	0	0	0	0	0	0	0	0	0	0	0	0	0	0	0	0
VIT_200s0131g00100	1	0	3	1	4	1	1	2	3	1	1	0	3	1	1	2	1	0	0	3	1	0	1	0	2	0	0	1	1	2	2	1	2	3	6	1	0	1	0	0	0	1	0	0	4	0	3	0	0
VIT_200s0131g00110	41	18	22	26	31	54	24	11	37	26	18	32	38	36	31	42	42	31	58	106	33	12	5	19	45	21	25	32	65	24	59	48	43	35	37	49	8	23	15	0	9	3	15	11	56	4	26	3	20
VIT_200s0131g00120	1	0	0	0	0	2	1	0	2	3	1	2	1	1	1	0	3	2	0	1	0	0	0	0	1	0	0	0	1	1	2	0	0	0	2	3	1	2	1	1	0	1	0	1	2	0	1	0	0
VIT_200s0131g00130	24	5	11	15	19	13	11	7	21	12	14	17	11	10	11	13	10	12	23	31	15	7	12	13	18	17	22	20	29	17	19	17	32	12	7	13	45	14	13	10	16	14	23	17	53	11	19	14	13
VIT_200s0131g00140	2	0	0	1	1	2	1	0	1	2	0	1	1	1	0	0	1	3	0	4	3	0	1	0	1	0	0	0	4	1	1	5	5	0	1	0	0	1	2	1	0	1	2	0	4	0	2	0	1
VIT_200s0131g00150	35	12	23	13	15	17	27	7	27	12	20	17	31	13	9	16	13	15	21	46	14	8	4	10	21	20	14	17	21	14	24	25	22	10	18	11	7	10	8	0	11	1	2	4	27	5	11	4	10
VIT_200s0131g00160	0	0	0	0	0	0	0	0	0	0	0	0	0	0	0	0	0	0	0	0	0	0	0	0	0	0	0	0	0	0	0	0	0	0	0	0	0	0	0	0	0	0	0	0	0	0	0	0	0
VIT_200s0131g00170	12	10	7	5	2	7	8	8	19	11	8	9	9	5	7	8	9	11	5	17	2	0	0	0	11	7	4	9	5	2	12	14	10	3	4	5	6	2	5	0	6	2	2	7	4	4	5	2	3
VIT_200s0131g00175	1	0	0	0	1	0	0	0	1	0	1	0	0	0	3	0	0	0	0	1	2	0	0	0	0	0	0	0	1	0	0	0	1	1	0	0	0	3	0	0	0	0	0	1	0	0	2	0	0
VIT_200s0131g00180	10	4	12	4	4	11	10	11	24	4	10	7	20	8	10	11	21	8	20	21	16	2	2	7	14	6	10	12	17	5	17	14	17	13	3	17	5	6	4	0	2	0	6	8	20	0	5	2	6
VIT_200s0131g00183	0	0	0	0	0	0	0	0	0	0	0	0	0	0	0	0	0	0	0	0	0	0	0	0	0	0	0	0	0	0	0	0	0	0	0	0	0	0	0	0	0	0	0	0	0	0	0	0	0
VIT_200s0131g00186	0	0	0	0	0	0	0	0	0	0	0	0	0	0	0	0	0	0	0	0	0	0	0	0	0	0	0	0	0	0	0	0	0	0	0	0	0	0	0	0	0	0	0	0	0	0	0	0	0
VIT_200s0131g00192	8	7	7	0	5	3	8	3	4	6	8	5	7	6	8	4	9	5	15	6	6	15	9	8	6	8	5	10	11	5	18	12	15	6	3	5	13	14	13	10	13	25	12	18	17	13	14	10	6
VIT_200s0131g00195	5	5	6	11	9	5	7	3	5	12	5	9	4	6	12	3	10	4	13	8	12	17	12	5	8	8	11	8	9	11	15	9	13	6	11	3	16	21	21	13	19	23	10	14	29	22	21	16	17
VIT_200s0131g00200	0	0	0	0	0	0	0	0	0	0	0	0	0	0	0	0	0	0	0	0	0	0	0	1	0	0	0	1	0	0	0	1	0	0	0	1	0	0	0	0	0	0	1	0	0	0	0	0	0
VIT_200s0131g00210	10	6	12	9	5	12	6	7	11	29	15	14	19	8	6	9	21	25	15	39	25	9	6	9	7	12	15	18	40	4	32	25	25	22	13	16	45	11	16	5	22	32	41	12	18	2	30	5	16
VIT_200s0131g00220	1	4	11	2	4	7	4	1	8	8	6	8	5	6	3	6	11	14	6	19	7	5	1	3	3	2	11	16	26	6	20	18	21	6	10	7	2	6	2	3	7	1	17	3	19	0	9	2	5
VIT_200s0131g00230	1	2	4	3	3	8	3	1	7	1	4	4	3	2	6	0	0	4	3	2	2	1	1	1	0	2	2	2	6	0	3	1	4	1	1	5	0	0	0	0	0	1	1	4	0	0	1	2	0
VIT_200s0131g00240	0	0	0	0	0	0	0	0	0	0	0	0	0	0	0	0	0	0	0	0	0	0	0	0	0	0	0	0	0	0	0	0	0	0	0	0	0	0	0	0	0	0	0	0	0	0	0	0	1
VIT_200s0131g00250	2	0	2	2	0	1	0	0	0	1	3	1	1	0	1	1	2	0	1	0	0	3	1	0	1	1	3	1	0	1	0	0	1	2	3	0	3	2	2	1	0	3	2	0	6	0	2	1	0
VIT_200s0131g00252	24	9	12	8	11	17	17	7	21	19	17	20	42	20	18	13	28	17	19	45	22	8	4	8	18	17	12	18	29	26	57	28	42	22	21	20	5	15	13	0	9	4	18	10	39	0	9	5	10
VIT_200s0131g00254	0	0	0	0	0	0	0	0	0	0	0	0	0	1	0	0	0	0	0	0	0	0	0	0	0	0	0	0	0	0	0	0	0	0	0	0	0	0	0	0	0	0	0	0	0	0	0	0	0
VIT_200s0131g00256	0	0	0	0	0	0	0	0	0	0	0	0	0	0	0	0	0	0	0	0	0	0	0	0	0	0	0	0	0	0	0	0	0	0	0	0	0	1	1	0	0	0	0	0	0	0	0	0	0
VIT_200s0131g00260	10	6	6	3	9	4	11	4	13	8	5	6	8	5	6	8	10	5	10	10	9	1	3	4	7	4	4	3	8	1	2	9	7	5	4	5	1	2	5	0	2	0	3	3	5	2	5	1	6
VIT_200s0131g00270	0	0	0	0	0	0	0	0	0	0	0	0	0	0	0	0	0	0	0	0	0	0	0	0	0	0	0	0	0	0	0	0	0	0	0	0	0	0	0	1	0	0	0	0	0	0	0	0	0
VIT_200s0131g00280	0	0	0	0	0	0	0	0	0	0	0	0	0	0	0	0	0	0	0	0	0	0	0	0	0	0	0	0	0	0	0	0	0	0	0	0	0	0	0	0	0	0	0	0	0	0	0	0	0
VIT_200s0131g00290	0	0	0	1	0	0	0	0	0	0	0	0	0	0	0	0	0	0	0	0	0	0	1	0	0	0	0	1	0	0	1	0	0	0	0	0	0	0	0	0	0	0	0	0	0	0	0	0	0
VIT_200s0131g00300	1	0	1	0	2	5	2	0	1	1	1	4	2	1	1	6	2	0	1	0	2	1	0	1	2	2	0	1	1	0	1	2	0	0	0	1	0	0	0	0	0	0	0	0	0	0	1	0	1
VIT_200s0131g00305	0	0	0	1	0	1	1	0	0	0	0	0	0	1	0	0	0	0	0	0	1	0	0	0	1	1	0	0	2	0	1	0	1	0	0	1	0	0	0	0	0	0	0	0	0	0	0	0	0
VIT_200s0131g00310	14	6	7	1	8	18	8	5	22	12	13	11	14	16	7	13	20	13	14	49	15	8	4	2	15	11	9	19	24	19	22	20	25	17	11	6	1	10	4	0	2	0	3	1	19	3	10	4	7
VIT_200s0131g00312	0	0	0	0	0	0	0	0	0	0	0	0	0	0	0	0	0	0	0	0	0	0	0	0	0	0	0	0	0	0	0	0	0	0	0	0	0	0	0	0	0	0	0	0	0	0	0	0	0
VIT_200s0131g00314	0	0	0	0	0	0	0	0	0	0	0	0	0	0	0	0	0	0	0	0	0	0	0	0	0	0	0	0	0	0	0	0	0	0	0	0	0	0	0	0	0	0	0	0	0	0	0	0	0
VIT_200s0131g00316	0	0	0	0	0	0	0	0	0	0	0	0	0	0	0	0	0	0	0	0	0	0	0	0	0	0	0	0	0	0	0	0	0	0	0	0	0	0	0	0	0	0	0	0	0	0	0	0	0
VIT_200s0131g00318	0	0	0	0	0	0	1	0	0	0	2	0	0	1	0	0	0	0	1	0	0	0	0	0	1	0	0	0	0	0	1	1	0	0	0	0	0	0	0	0	0	0	0	1	0	0	0	0	0
VIT_200s0131g00320	14	7	14	14	19	7	28	18	25	31	23	35	20	17	6	7	42	25	30	47	27	10	9	12	24	14	21	32	47	14	39	26	36	27	24	32	38	11	8	3	26	12	43	12	33	6	29	4	10
VIT_200s0131g00330	0	0	0	0	0	0	0	0	0	0	1	0	0	0	0	0	0	1	0	0	0	0	0	1	0	0	0	0	0	0	0	0	0	0	0	0	0	0	0	0	0	0	1	0	0	0	0	0	0
VIT_200s0131g00340	23	21	21	18	25	21	35	20	49	16	17	20	43	5	15	20	16	22	17	36	20	15	10	8	32	16	16	16	29	16	22	41	28	18	19	22	7	10	16	1	12	6	11	9	34	3	15	10	23
VIT_200s0131g00345	0	0	0	0	0	0	0	0	0	0	0	0	0	0	0	0	0	0	0	0	0	0	0	0	0	0	0	0	0	0	0	0	0	0	0	0	0	0	0	0	0	0	0	0	0	0	0	0	0
VIT_200s0131g00350	42	11	39	10	19	28	18	11	34	23	30	14	37	21	21	18	39	38	29	64	40	13	10	11	24	32	11	32	48	30	60	47	57	31	23	42	9	23	16	0	5	0	13	2	55	1	16	4	13
VIT_200s0131g00355	1	1	1	0	3	1	0	0	1	0	2	1	0	2	1	1	1	0	3	1	0	0	0	0	2	2	0	0	2	2	0	3	0	1	0	1	1	1	0	0	0	0	2	0	1	0	3	0	2
VIT_200s0131g00360	0	0	0	1	0	0	0	0	1	0	1	0	0	0	0	0	0	0	0	0	0	0	0	0	0	0	0	0	0	0	0	0	0	0	0	0	0	1	1	2	0	1	0	0	0	1	0	0	0
VIT_200s0131g00370	4	2	1	3	3	0	4	4	6	0	5	8	0	5	6	4	4	6	2	5	2	3	2	0	3	1	1	6	4	4	3	9	2	1	3	4	2	8	3	0	5	0	1	0	5	1	3	2	4
VIT_200s0131g00420	7	8	7	9	7	7	1	1	7	1	7	4	5	2	4	10	11	3	6	5	8	6	5	7	4	5	10	5	9	9	5	3	2	9	3	7	3	6	6	23	4	7	10	9	0	6	5	4	5
VIT_200s0131g00430	0	0	0	0	0	0	0	0	0	0	0	0	0	2	0	0	0	0	0	0	0	0	0	0	0	0	0	0	0	0	0	0	0	0	0	0	0	0	0	0	0	0	0	0	0	0	0	0	0
VIT_200s0144g00010	1727	1794	1730	1707	1777	1916	1828	1869	2181	1802	2001	2053	1981	1608	1631	1749	1888	1660	2045	1964	1722	1687	1745	1870	1969	1795	1572	1976	2095	1541	2324	1952	2148	1659	1820	1590	4112	4422	3984	3964	5488	4358	3383	3746	3251	4656	3620	2625	3261
VIT_200s0144g00020	0	0	0	0	0	0	0	0	0	0	0	0	0	0	0	0	0	0	0	0	0	0	0	0	0	0	0	0	0	0	0	0	0	0	0	0	0	0	0	0	0	0	0	0	0	0	0	0	0
VIT_200s0144g00040	105	88	75	103	118	136	67	81	131	76	84	87	110	127	72	120	96	84	109	123	76	64	51	57	121	65	71	88	90	71	84	101	96	70	69	82	54	58	45	18	38	37	51	50	122	35	43	36	65
VIT_200s0144g00060	0	0	0	0	0	0	0	0	0	0	0	0	0	0	0	0	0	0	0	0	1	0	0	0	0	0	0	0	0	0	0	0	0	0	0	0	0	0	0	0	0	0	0	0	0	0	0	0	0
VIT_200s0144g00080	0	0	0	0	0	0	0	0	0	0	0	0	0	0	0	0	0	0	0	0	0	0	0	0	0	0	0	0	0	0	0	0	0	0	0	1	0	0	0	0	0	0	0	0	0	0	0	0	0
VIT_200s0144g00090	0	1	0	0	2	1	1	0	0	1	0	1	0	0	2	2	1	0	0	0	0	0	0	1	0	0	0	0	1	0	1	0	1	0	0	0	0	0	1	0	0	0	1	2	3	1	0	0	0
VIT_200s0144g00100	0	0	0	0	0	0	0	0	0	0	0	0	0	0	0	0	0	0	0	0	0	0	0	0	0	0	0	0	0	0	0	0	0	0	0	0	0	0	0	0	0	0	0	0	0	0	0	0	0
VIT_200s0144g00110	0	0	0	0	0	0	0	0	0	0	0	0	0	0	0	0	0	0	0	0	0	0	0	0	0	0	0	0	0	0	0	0	0	0	0	0	0	0	0	0	0	0	0	0	0	0	0	0	0
VIT_200s0144g00120	681	579	697	592	675	797	527	599	810	625	609	682	789	659	636	852	643	697	652	684	569	496	398	440	697	531	547	610	580	536	600	570	567	460	446	542	532	514	483	154	536	469	473	477	669	488	495	368	417
VIT_200s0144g00160	0	0	0	0	0	0	0	0	0	0	0	0	0	0	0	0	2	0	0	0	0	0	0	0	0	0	0	0	0	0	0	0	0	0	0	0	0	0	0	0	0	1	0	0	0	0	0	0	0
VIT_200s0144g00170	2	0	0	1	0	1	1	1	1	0	1	2	1	0	0	2	0	0	1	0	1	2	0	0	0	1	2	1	3	2	0	0	0	0	1	0	0	0	0	0	0	1	0	1	2	1	0	0	2
VIT_200s0144g00190	277	214	223	224	280	327	208	275	303	265	250	304	288	276	245	317	274	266	260	229	205	173	157	168	301	181	213	239	181	206	233	203	212	159	184	163	208	184	177	50	174	153	197	167	258	201	214	138	155
VIT_200s0144g00210	350	409	424	363	402	395	409	355	423	417	451	468	451	334	355	409	378	338	408	402	354	383	293	338	429	332	341	402	393	330	446	385	448	277	310	298	909	1019	810	830	1077	879	715	855	1551	953	883	611	698
VIT_200s0144g00220	580	442	515	514	526	594	442	457	513	423	387	445	576	407	454	686	455	519	542	544	461	389	312	369	582	365	341	441	458	380	393	366	422	401	357	394	443	353	351	121	360	308	339	345	491	392	344	304	348
VIT_200s0144g00230	1	2	0	0	2	1	1	0	0	1	2	0	0	1	2	0	1	1	1	0	0	0	1	0	0	0	1	0	2	0	0	0	1	2	0	0	0	1	0	2	2	2	2	1	0	1	2	0	1
VIT_200s0144g00240	0	0	0	0	0	0	0	0	0	0	0	0	0	0	0	0	0	0	0	0	0	0	0	0	0	0	0	0	0	0	0	0	0	0	0	0	0	0	0	0	0	1	0	0	0	0	0	0	0
VIT_200s0144g00250	0	0	0	0	0	0	1	0	0	0	0	0	0	0	0	0	0	0	0	0	0	0	0	0	0	0	0	0	0	0	0	0	0	0	0	0	0	0	0	1	1	0	0	0	0	0	0	0	0
VIT_200s0144g00260	0	0	0	0	0	1	0	0	0	0	0	0	0	0	0	0	0	0	0	0	0	0	0	0	0	0	0	0	0	0	0	0	0	0	0	0	0	0	0	0	0	0	0	0	0	0	0	0	0
VIT_200s0144g00265	10	15	10	7	21	13	15	35	21	10	15	10	14	18	10	8	14	11	6	8	7	11	4	7	2	14	5	9	9	7	9	13	10	7	4	14	9	18	7	0	9	10	9	8	60	18	20	12	11
VIT_200s0144g00270	156	110	160	154	164	178	144	147	196	147	113	129	138	146	110	183	139	139	142	163	149	141	117	111	146	129	115	128	143	137	119	106	117	108	100	106	211	155	149	76	175	134	163	200	272	180	149	142	126
VIT_200s0144g00290	15	20	12	20	13	19	14	16	28	28	31	22	17	28	21	24	27	22	13	20	15	29	19	20	16	24	13	23	23	13	38	29	34	18	13	18	87	67	48	93	88	52	38	49	103	54	83	46	31
VIT_200s0144g00300	81	69	74	92	106	55	103	67	146	77	67	85	62	77	85	74	97	76	86	47	42	122	70	62	86	71	69	89	74	51	41	83	47	56	39	95	104	94	104	25	88	72	57	85	74	111	93	83	98
VIT_200s0145g00060	0	0	0	0	0	0	0	0	0	0	0	0	0	0	0	0	0	0	0	0	0	0	0	0	0	0	0	0	0	0	0	0	0	0	0	0	0	0	0	0	0	0	0	0	0	0	0	0	0
VIT_200s0145g00085	59	85	40	306	70	57	35	66	35	76	81	62	51	60	90	52	56	72	19	81	132	35	49	59	35	45	39	31	58	120	43	27	14	147	82	84	37	24	104	35	22	24	23	25	38	30	29	12	24
VIT_200s0145g00110	0	0	0	0	0	0	0	0	0	0	0	0	0	0	0	0	0	0	0	0	0	0	0	0	0	0	0	0	0	0	0	0	0	0	0	0	0	0	0	0	0	0	0	0	0	0	0	0	0
VIT_200s0153g00010	0	0	0	0	0	0	0	0	0	0	0	0	0	0	0	0	0	0	0	0	0	0	0	0	0	0	0	0	0	0	0	0	0	0	0	0	0	0	0	0	0	0	0	0	0	0	0	0	0
VIT_200s0153g00030	0	0	0	0	0	0	0	0	0	0	0	0	0	0	0	0	0	0	0	0	0	0	0	0	0	0	0	0	0	0	0	0	0	0	0	0	0	0	0	0	0	0	0	0	0	0	0	0	0
VIT_200s0153g00040	0	0	0	2	1	0	2	0	0	1	0	0	0	1	0	0	0	0	0	0	0	0	0	0	0	0	0	0	0	0	0	0	0	0	0	0	0	0	0	0	1	0	0	0	1	0	0	0	0
VIT_200s0153g00050	2412	1993	2295	2713	3440	3190	2921	3059	2366	3973	3440	3574	2635	3798	3837	3338	2520	3278	2429	3905	4484	3093	1231	1490	2106	3115	1710	5481	3267	3149	2841	2530	2035	2958	2404	2632	2043	2905	2430	301	1894	1566	2894	2539	9179	2394	2506	2167	2405
VIT_200s0153g00060	0	0	0	0	0	0	0	0	0	0	0	0	0	0	0	0	0	0	0	0	0	0	0	0	0	0	0	0	0	0	0	0	0	0	0	0	0	0	0	0	1	0	0	0	0	0	0	0	0
VIT_200s0153g00070	8	21	10	15	26	14	30	7	15	22	9	11	20	11	12	16	37	12	21	28	14	26	15	17	32	11	24	25	9	18	17	12	16	20	14	13	5	12	18	32	7	13	4	23	134	16	6	10	6
VIT_200s0153g00080	0	0	0	0	0	0	0	0	0	0	0	0	0	0	0	0	0	0	0	0	0	0	0	0	0	0	0	0	0	0	0	0	0	0	0	0	0	0	0	0	0	0	0	0	0	0	0	0	0
VIT_200s0153g00085	34	45	44	51	57	64	63	52	46	39	42	55	57	44	46	57	55	56	57	40	31	44	39	47	46	34	47	55	56	47	36	40	48	48	44	35	60	70	70	69	40	57	76	60	122	79	53	67	59
VIT_200s0153g00090	0	0	0	0	0	1	0	0	0	0	1	0	0	0	0	0	0	0	0	0	0	0	0	0	0	0	0	0	0	1	0	0	0	1	0	0	0	2	2	0	0	0	0	0	2	0	0	0	2
VIT_200s0160g00010	83	53	57	54	62	50	62	54	102	66	77	61	82	60	72	84	79	81	86	108	79	45	30	39	62	51	51	69	75	54	58	73	51	48	43	53	55	48	38	12	62	28	51	47	33	39	45	43	32
VIT_200s0160g00020	121	67	67	119	116	98	109	106	138	126	132	125	112	69	78	138	84	136	115	127	107	74	47	77	164	103	69	149	129	72	114	86	122	81	70	90	96	92	81	72	107	85	98	105	124	69	109	91	69
VIT_200s0160g00030	2	3	2	1	2	0	0	1	0	4	3	1	0	2	1	2	1	3	2	1	2	2	1	1	3	4	1	6	4	4	5	1	3	5	2	2	0	2	0	1	1	0	0	1	0	0	0	1	1
VIT_200s0160g00038	3	3	3	2	3	6	1	13	2	2	4	4	4	6	7	5	3	4	2	5	7	3	1	4	3	4	6	2	7	5	7	0	2	2	9	2	7	7	5	6	3	2	11	5	3	3	3	3	0
VIT_200s0160g00046	2	1	0	0	0	1	1	2	0	1	1	2	0	0	0	0	1	1	0	2	0	0	0	0	0	0	2	1	1	2	0	1	0	2	3	0	1	0	0	3	1	4	1	4	0	2	3	0	0
VIT_200s0160g00054	0	1	0	0	0	1	1	1	0	1	0	0	0	2	0	0	3	1	1	0	2	1	3	0	5	2	1	1	0	0	1	1	0	1	2	0	4	1	5	1	0	2	2	3	0	1	1	2	0
VIT_200s0160g00062	0	1	1	0	1	0	3	0	0	0	4	1	2	1	0	1	0	1	1	2	0	1	1	1	0	0	1	1	0	1	1	3	0	0	3	0	2	1	2	5	2	3	1	1	1	2	0	2	0
VIT_200s0160g00090	149	86	94	108	107	79	91	97	140	123	97	119	144	115	120	154	131	166	137	148	114	68	50	71	197	98	99	138	134	101	120	116	101	96	81	77	63	65	59	6	82	33	58	66	24	63	91	34	51
VIT_200s0160g00100	937	630	655	758	754	631	696	843	937	1060	866	956	1018	931	853	1027	825	1171	914	1091	836	470	355	446	1215	653	633	966	975	746	993	812	933	672	693	723	604	537	568	74	660	420	455	461	184	462	606	319	423
VIT_200s0160g00120	141	83	88	111	96	107	125	132	142	151	171	166	134	130	143	156	107	164	110	175	119	98	69	108	142	133	122	137	112	95	167	164	144	104	110	134	164	169	160	85	190	147	129	142	102	156	154	101	108
VIT_200s0160g00130	963	874	848	815	975	649	954	932	1442	1163	1023	1148	1030	846	877	909	921	1171	1001	1353	1062	723	520	581	991	885	703	1029	971	689	1002	1013	1112	691	588	777	1111	1131	1024	652	1342	909	885	1083	924	1078	1219	692	785
VIT_200s0160g00140	0	0	0	0	0	0	0	0	0	0	0	0	0	0	0	0	0	0	0	0	0	0	0	0	0	0	0	0	0	0	1	1	0	0	0	0	0	0	0	1	0	0	1	0	0	0	0	0	0
VIT_200s0160g00150	145	92	124	119	131	111	86	120	157	171	85	166	96	103	93	135	112	88	128	105	118	92	66	92	98	98	77	138	125	93	159	134	121	91	88	91	130	136	118	143	148	145	121	125	65	127	145	90	120
VIT_200s0160g00160	589	510	472	511	618	514	578	661	874	703	667	752	849	475	578	722	565	740	648	772	590	515	449	431	821	564	574	770	741	452	661	651	662	475	412	549	535	524	537	416	628	457	538	561	518	524	539	425	427
VIT_200s0160g00170	26	41	36	44	56	32	62	55	46	61	48	69	58	29	34	33	51	44	41	33	27	56	46	56	40	72	35	47	45	25	54	69	52	26	31	38	200	147	115	221	135	186	101	96	60	160	102	120	94
VIT_200s0160g00180	0	0	0	0	0	0	0	0	0	0	1	0	1	0	0	2	0	0	0	0	1	0	0	0	0	0	1	2	0	0	0	0	0	0	0	0	0	0	0	0	1	0	0	1	0	0	0	0	0
VIT_200s0160g00210	275	236	244	224	311	280	267	209	276	206	206	201	313	236	282	232	242	273	275	238	242	312	202	211	323	250	259	293	276	183	149	185	185	184	124	186	412	393	403	418	327	416	336	397	613	403	346	393	341
VIT_200s0160g00220	232	246	223	271	271	203	247	241	316	255	249	267	270	145	184	219	252	257	279	290	231	322	272	260	241	223	210	308	303	196	258	250	258	203	204	227	675	593	568	819	588	774	481	607	621	593	536	458	472
VIT_200s0160g00240	0	0	0	0	0	1	0	1	0	0	0	0	0	0	0	0	0	0	0	0	0	1	0	1	0	0	0	0	0	0	0	0	0	0	0	0	0	0	0	1	0	0	0	0	0	0	0	0	0
VIT_200s0160g00250	0	0	0	0	0	0	0	0	0	0	0	0	0	0	0	0	0	0	0	0	0	0	0	0	0	0	0	0	0	0	0	0	0	0	0	0	0	0	0	0	0	0	0	0	0	0	0	0	0
VIT_200s0160g00270	0	0	0	0	0	0	0	0	0	0	1	0	0	0	0	0	0	0	0	0	0	0	0	0	0	0	0	0	0	0	0	0	0	0	0	0	0	0	0	0	0	0	0	0	0	0	0	0	0
VIT_200s0160g00275	0	0	0	0	0	0	0	0	0	0	0	2	0	0	0	2	0	0	0	0	0	0	0	1	0	1	0	0	0	0	0	1	1	0	0	0	0	0	0	0	0	0	1	0	0	0	0	0	0
VIT_200s0160g00280	95	112	102	94	127	151	74	82	100	75	86	86	130	93	104	143	97	108	109	114	77	94	82	110	166	67	123	88	122	100	57	56	48	78	77	103	18	43	44	44	31	23	42	63	101	41	52	56	48
VIT_200s0160g00290	1	0	1	1	0	0	2	0	0	2	0	1	1	1	0	1	1	0	0	1	0	2	5	1	0	0	0	1	2	1	0	1	0	0	0	0	0	0	0	0	0	0	1	0	1	0	1	0	0
VIT_200s0160g00300	0	0	1	0	0	0	0	0	0	0	0	1	0	0	0	0	0	1	0	0	0	0	0	0	0	0	0	0	0	0	0	0	0	0	0	0	0	0	0	1	0	1	0	0	0	0	0	0	0
VIT_200s0160g00310	261	149	205	211	245	180	164	207	247	315	265	302	327	223	231	322	244	328	261	371	221	189	154	159	377	229	247	293	347	193	303	225	270	230	210	223	95	108	145	37	189	80	122	127	23	137	140	81	115
VIT_200s0160g00320	581	390	477	382	449	392	380	425	591	559	541	594	709	551	515	661	444	753	600	681	550	329	238	296	587	450	372	595	575	412	625	576	620	417	393	467	372	342	395	57	487	266	299	380	127	321	461	217	285
VIT_200s0160g00330	295	171	183	218	272	155	195	236	339	301	228	221	376	265	263	344	228	364	231	313	262	112	96	149	355	190	207	298	296	205	276	219	249	207	147	192	135	129	119	5	180	76	131	144	75	112	146	94	92
VIT_200s0160g00340	691	702	575	578	807	572	701	764	944	780	754	838	788	664	688	804	588	803	803	899	774	530	436	420	780	613	527	816	751	515	718	760	747	451	437	579	861	909	736	499	960	698	665	769	841	827	891	598	586
VIT_200s0160g00350	5	5	11	6	1	6	2	5	7	10	14	6	10	2	9	2	6	4	3	4	3	4	3	5	4	8	8	2	10	2	7	8	3	4	2	6	12	6	10	8	8	5	8	6	2	7	10	4	8
VIT_200s0160g00360	103	50	90	73	65	74	56	91	112	197	188	129	160	143	138	153	114	173	101	180	112	82	93	99	129	115	123	194	130	134	313	193	273	92	106	117	34	68	73	9	99	27	37	61	8	41	118	31	37
VIT_200s0160g00370	50	29	35	44	30	42	50	63	47	62	65	59	57	44	39	41	49	54	50	42	40	33	49	35	47	52	37	79	46	46	65	62	85	31	37	50	73	64	66	68	51	43	45	86	27	69	69	50	40
VIT_200s0163g00010	0	0	0	0	0	0	0	0	0	0	0	0	0	0	0	0	0	0	0	0	0	0	0	0	0	0	0	0	0	0	0	0	0	0	0	0	0	0	0	0	0	0	0	0	0	0	0	0	0
VIT_200s0163g00020	0	0	0	1	1	0	2	2	0	1	0	1	2	1	0	1	1	1	0	0	1	0	1	1	0	0	0	1	0	0	0	0	0	0	0	0	1	1	3	0	3	1	3	0	4	1	3	3	3
VIT_200s0163g00030	4	2	4	4	2	3	6	1	5	7	2	3	4	6	3	4	2	2	3	1	3	3	4	0	2	7	3	4	6	5	5	7	10	5	2	7	22	10	15	8	18	11	20	18	34	26	11	7	13
VIT_200s0163g00040	0	0	0	0	0	0	0	0	0	0	0	0	0	0	0	0	0	0	0	0	0	0	0	0	0	0	0	0	0	0	0	0	0	0	0	0	0	0	0	0	0	0	0	0	0	0	0	0	0
VIT_200s0163g00050	1	0	0	0	0	0	0	0	0	0	0	0	0	0	0	0	0	0	0	0	0	0	0	0	0	0	0	0	0	0	0	0	0	1	0	0	0	0	0	0	0	0	0	0	0	0	0	0	0
VIT_200s0163g00060	1	0	0	0	2	0	1	0	0	1	0	0	1	2	1	0	0	0	1	0	0	0	0	0	1	0	1	1	0	0	1	2	0	1	2	0	1	1	1	0	1	2	1	3	1	1	0	0	0
VIT_200s0163g00070	1	0	0	0	0	0	0	0	0	0	1	0	0	0	0	1	0	0	0	0	0	0	1	0	0	0	1	1	0	0	0	0	1	0	1	0	0	0	0	1	1	1	0	0	0	0	0	0	0
VIT_200s0163g00080	4	2	4	3	0	4	1	6	3	3	2	2	4	3	1	3	1	3	3	3	2	4	0	2	5	1	4	2	2	8	2	1	1	1	1	3	4	1	5	7	2	5	0	3	2	1	3	5	3
VIT_200s0163g00100	0	0	0	0	0	0	0	0	0	0	0	0	0	0	0	0	0	0	0	0	0	0	0	0	0	0	0	0	0	0	0	0	0	0	0	0	0	0	0	0	0	0	0	0	0	0	0	0	0
VIT_200s0163g00150	0	0	0	0	0	0	0	0	0	0	0	0	0	0	0	0	0	0	0	0	0	0	0	0	0	0	0	0	0	0	0	0	0	0	0	0	0	0	0	0	0	0	0	0	0	0	0	0	0
VIT_200s0169g00040	52	70	60	51	69	41	87	57	73	66	92	73	72	42	55	60	53	50	53	58	55	58	38	50	39	74	40	61	78	45	64	74	91	55	55	35	337	166	192	339	147	364	164	195	158	243	150	169	147
VIT_200s0169g00050	1	2	1	0	0	0	0	0	0	5	2	0	0	0	0	0	1	0	0	0	0	0	0	0	2	1	0	0	1	1	0	0	0	0	0	0	2	0	1	0	0	3	0	4	1	2	3	0	2
VIT_200s0169g00060	0	1	0	0	0	1	0	0	0	1	0	0	0	0	0	0	0	0	0	0	0	0	0	0	0	0	0	0	0	0	0	0	1	0	0	0	0	1	0	2	1	0	0	0	0	2	2	0	0
VIT_200s0169g00070	2	2	3	2	3	0	1	4	2	2	3	1	3	0	2	2	1	2	2	0	5	0	0	0	0	0	0	1	0	0	2	2	7	2	4	2	13	8	12	1	2	5	6	9	10	7	10	2	3
VIT_200s0169g00080	4	11	12	15	7	7	12	17	22	16	25	13	20	5	15	9	12	8	8	12	12	14	6	13	6	15	7	12	11	11	20	15	14	13	5	7	63	46	42	68	40	80	47	40	87	59	35	24	28
VIT_200s0169g00090	38	61	54	73	63	60	66	78	64	101	94	90	57	64	58	34	48	50	57	59	35	48	36	56	42	63	37	44	77	42	55	73	76	49	37	43	133	148	108	247	116	161	110	130	66	133	134	80	72
VIT_200s0169g00100	0	0	1	1	0	0	0	0	0	2	0	0	0	0	0	1	0	1	2	0	0	0	0	1	2	0	0	1	0	1	1	0	0	2	1	0	2	1	2	3	0	0	0	1	0	1	2	1	2
VIT_200s0169g00110	0	0	0	0	3	0	1	0	0	0	0	0	1	0	0	1	0	0	1	0	0	2	0	1	0	0	0	2	0	0	0	0	0	0	0	1	0	1	1	0	1	0	0	2	0	0	0	1	2
VIT_200s0173g00030	10	14	16	14	15	12	22	19	13	8	11	12	18	9	12	13	14	9	11	10	13	22	9	8	7	13	13	22	15	12	13	13	15	6	9	11	15	18	34	24	20	16	19	24	27	27	22	19	15
VIT_200s0173g00040	0	1	4	3	1	1	6	3	1	5	4	1	3	1	1	2	1	3	1	3	1	2	2	1	1	4	3	0	2	3	0	3	0	2	4	4	2	6	2	3	3	2	1	9	5	3	6	1	4
VIT_200s0173g00060	0	0	0	0	0	0	0	0	0	0	0	0	0	0	0	0	0	0	0	0	0	0	1	0	0	0	0	0	0	0	0	0	0	0	0	0	0	0	0	0	0	0	0	0	1	0	0	0	0
VIT_200s0173g00070	0	0	0	0	0	0	0	0	0	0	0	0	0	0	0	0	0	0	0	0	0	0	0	0	0	0	0	0	0	0	0	0	0	0	0	0	0	0	0	0	0	0	0	1	0	0	0	0	0
VIT_200s0173g00110	0	0	0	0	0	0	0	0	0	0	0	0	0	0	0	0	0	0	0	0	0	0	0	0	0	0	0	0	0	0	0	0	0	0	0	0	0	0	0	0	0	0	0	0	0	0	0	0	0
VIT_200s0173g00120	0	1	0	0	0	0	0	0	0	0	0	0	0	0	0	0	0	0	0	0	0	0	0	0	0	0	0	0	0	0	0	0	0	0	0	0	0	0	0	0	0	0	0	0	0	0	0	0	0
VIT_200s0173g00130	0	0	3	1	1	1	0	0	0	0	2	1	1	2	0	0	0	0	1	1	0	1	1	1	0	1	2	0	0	1	0	1	1	1	0	1	5	2	3	5	2	0	1	1	0	3	2	2	2
VIT_200s0173g00140	0	1	0	0	1	0	1	0	0	0	0	0	1	0	0	0	0	0	0	0	0	0	1	0	0	1	0	1	0	0	1	0	2	0	0	1	1	1	0	0	1	0	0	0	0	1	0	0	1
VIT_200s0173g00150	2	0	0	1	0	2	2	0	2	3	3	1	4	5	1	3	1	1	1	3	1	1	2	0	1	2	1	2	2	1	4	3	7	3	1	2	3	3	1	4	1	3	1	0	0	2	5	2	1
VIT_200s0173g00170	3	0	2	9	1	0	2	3	2	4	1	1	0	2	3	2	0	2	1	0	0	2	2	0	0	2	1	0	0	3	3	0	1	2	3	1	1	0	5	0	2	2	0	1	6	2	3	1	1
VIT_200s0173g00200	0	0	0	0	0	0	0	0	0	0	0	0	0	0	0	0	0	0	0	0	0	0	0	0	0	0	0	0	0	0	0	0	0	0	0	0	0	0	0	0	0	0	0	0	0	0	0	0	0
VIT_200s0173g00210	1	1	0	0	2	2	1	1	2	1	0	1	2	1	4	1	0	1	0	4	3	2	2	0	1	1	5	1	3	2	0	1	1	1	0	0	0	2	1	1	2	0	1	1	0	3	0	4	2
VIT_200s0173g00220	0	0	0	0	0	0	0	0	0	0	0	0	0	0	0	1	0	0	0	0	0	0	0	0	0	0	0	0	0	0	0	0	0	1	0	0	0	0	0	0	0	0	0	0	1	0	0	0	0
VIT_200s0173g00223	0	0	0	0	0	0	0	2	0	0	0	0	0	0	0	0	0	0	1	0	1	0	0	1	0	0	1	0	0	0	1	2	0	0	0	0	0	0	0	0	1	0	1	1	0	1	1	0	0
VIT_200s0173g00226	1	2	3	2	4	1	1	7	3	2	2	3	0	2	3	2	3	1	1	4	4	0	2	4	6	1	2	0	3	6	4	3	2	1	3	1	5	5	5	5	5	4	4	6	4	3	4	1	5
VIT_200s0173g00230	1	0	1	0	1	3	0	2	1	2	1	2	1	2	0	0	1	2	1	3	0	0	0	1	2	1	0	1	4	1	1	2	0	1	1	1	5	2	4	2	2	5	1	3	0	1	6	2	2
VIT_200s0173g00240	0	0	2	0	0	0	0	0	0	1	0	0	2	1	0	1	2	1	0	1	0	0	0	1	0	0	1	0	1	1	3	1	0	0	0	0	1	0	0	1	1	2	0	0	1	2	0	2	1
VIT_200s0173g00250	0	1	0	0	1	0	0	1	0	2	0	2	2	0	0	2	0	1	0	0	0	0	0	0	1	1	2	1	0	0	1	0	2	0	0	0	1	0	0	1	0	1	0	0	1	0	1	1	1
VIT_200s0173g00260	4	2	1	3	3	4	4	5	2	3	4	2	1	1	0	2	2	2	0	0	1	3	1	2	3	0	1	0	4	1	4	1	4	1	1	2	3	3	7	2	6	2	4	3	7	6	3	3	0
VIT_200s0173g00270	1	6	6	2	3	2	4	2	0	2	2	2	1	0	1	3	7	3	2	5	1	3	9	1	2	2	0	2	2	3	3	4	3	2	0	2	6	6	6	2	5	2	2	4	16	10	6	3	6
VIT_200s0174g00010	57	52	33	34	59	55	71	57	93	72	51	70	46	60	56	40	53	53	71	55	58	64	43	53	49	60	46	59	78	41	42	61	48	81	64	62	75	66	81	49	64	41	93	78	23	98	58	52	66
VIT_200s0174g00060	0	0	0	0	0	0	0	0	0	0	0	1	0	0	0	0	0	0	0	0	0	0	0	0	0	0	0	0	0	0	0	0	0	0	0	0	0	0	0	0	0	0	0	0	0	0	0	0	0
VIT_200s0174g00070	63	36	34	45	49	46	38	23	42	37	45	47	46	39	26	26	29	38	22	32	37	58	21	28	49	37	32	23	33	43	31	24	18	16	36	30	26	20	14	15	9	19	39	16	57	15	21	18	16
VIT_200s0174g00075	0	0	0	0	0	0	0	0	0	0	0	0	0	0	0	0	0	0	0	0	0	1	0	0	0	0	0	0	0	0	0	0	0	0	0	0	0	0	0	0	0	0	0	0	0	0	0	0	0
VIT_200s0174g00080	0	0	0	0	0	0	0	0	0	0	0	0	0	0	0	0	0	0	0	0	0	0	0	0	0	0	0	0	0	0	0	0	0	0	0	0	0	0	0	0	0	0	0	0	0	0	0	0	0
VIT_200s0174g00090	50	63	53	44	52	56	50	37	55	47	53	56	51	53	41	62	53	41	33	43	44	70	56	37	60	52	50	68	49	31	69	38	43	53	63	45	49	90	52	47	53	56	70	59	54	71	59	52	43
VIT_200s0174g00100	132	119	123	134	128	125	147	120	128	161	136	146	133	117	114	136	117	124	133	118	105	142	96	110	120	117	89	143	142	104	158	150	144	104	110	108	181	209	211	150	174	183	210	255	290	187	189	182	177
VIT_200s0174g00110	223	218	238	170	215	259	143	200	218	197	229	226	244	258	203	215	269	187	249	257	246	230	266	250	214	238	211	291	297	290	218	189	253	195	291	218	288	327	344	147	313	226	265	316	589	317	354	213	294
VIT_200s0174g00120	124	116	140	102	133	189	109	112	135	137	129	163	146	120	131	138	140	134	120	104	112	110	115	111	130	121	112	159	172	98	147	123	112	127	154	118	166	221	171	98	188	169	195	180	268	208	164	183	156
VIT_200s0174g00130	215	192	177	201	243	229	228	195	209	205	206	211	239	187	196	235	231	183	213	233	196	227	224	212	256	216	185	261	252	183	238	173	234	188	223	164	414	384	362	272	363	385	420	351	561	386	306	351	411
VIT_200s0174g00140	126	99	104	120	145	124	155	107	154	107	140	175	149	105	98	133	137	102	128	135	112	153	139	143	151	132	134	177	131	100	176	146	171	137	124	145	345	327	308	373	405	335	318	306	436	360	246	266	260
VIT_200s0174g00150	1912	1840	1911	1627	1835	2175	1624	1792	1686	1491	1636	1774	1829	1828	1685	1732	1886	1550	2016	1816	1680	1593	1328	1507	1841	1532	1398	1788	1990	1666	1547	1582	1539	1541	1763	1421	2288	2580	2461	1807	2399	2225	2476	2406	2573	2646	2052	2099	2308
VIT_200s0174g00153	0	0	0	0	0	0	0	0	0	0	0	0	0	0	0	0	0	0	0	0	0	0	0	0	0	0	0	0	0	0	0	0	0	0	0	0	0	0	1	0	0	0	0	0	0	0	0	0	1
VIT_200s0174g00156	0	0	0	0	0	0	0	0	0	0	0	0	0	0	0	0	0	0	0	0	0	0	0	0	0	0	0	0	0	0	0	0	0	0	0	0	0	0	0	0	0	0	0	0	0	0	0	0	0
VIT_200s0174g00160	2	1	0	0	1	1	0	1	0	0	0	1	1	3	4	2	5	0	2	0	2	4	3	3	2	2	1	3	8	12	11	0	11	9	28	12	38	45	47	49	69	53	8	52	150	60	53	29	23
VIT_200s0174g00170	248	216	235	234	221	300	148	155	167	152	136	162	225	157	155	252	204	186	288	258	250	240	205	190	334	145	216	205	221	167	175	167	170	202	200	150	183	167	168	144	127	175	215	163	246	165	169	245	221
VIT_200s0174g00190	6157	5146	6753	4494	4575	7187	4684	4993	4690	5909	5435	5794	6795	6305	6360	5778	4948	4251	4601	3828	4439	3950	3116	3489	5635	4165	4385	5238	5427	4966	4097	4670	3926	3924	4081	3934	5766	7171	5979	5441	5484	6013	6491	5825	9045	5433	5241	5843	5735
VIT_200s0174g00200	1117	1096	1193	1059	1164	1266	1214	1104	1226	1224	1218	1346	1376	1115	1126	1206	1256	1133	1160	1128	1112	1185	983	1037	1151	1077	884	1385	1215	879	1038	1084	1080	909	927	999	2019	2394	2095	3164	2063	2166	1914	1975	2306	2073	1921	1813	1917
VIT_200s0174g00210	0	0	0	0	0	0	0	0	0	0	0	0	0	0	0	0	0	0	0	0	0	0	0	0	0	0	0	0	0	0	0	0	0	0	0	0	0	0	0	0	0	0	0	0	0	0	0	0	0
VIT_200s0174g00220	0	0	0	0	0	0	0	0	0	0	0	0	0	0	0	0	0	0	0	0	0	0	0	0	0	0	0	0	0	0	0	0	0	0	0	0	0	0	0	0	0	0	0	0	0	0	0	0	0
VIT_200s0174g00230	0	0	0	0	0	0	0	0	0	0	0	0	0	0	0	0	0	0	0	0	0	0	0	0	0	0	0	0	0	0	0	0	0	0	0	1	0	1	0	0	0	2	0	0	0	0	0	1	0
VIT_200s0174g00240	0	0	0	0	0	0	0	0	0	0	0	0	0	0	0	0	0	0	0	0	0	0	0	0	0	0	0	0	0	0	0	0	0	0	0	0	0	0	0	0	0	0	0	0	0	0	0	0	0
VIT_200s0174g00250	0	0	0	0	1	0	0	1	0	0	0	0	0	0	0	0	0	0	0	0	0	0	0	0	0	0	0	0	0	0	0	0	0	0	0	0	0	0	0	1	0	0	0	0	0	0	1	0	0
VIT_200s0174g00260	1715	1555	1708	1650	1728	2178	1666	1575	1533	1751	1642	1726	1888	1631	1639	1787	1906	1581	1749	1717	1597	1680	1347	1401	1991	1380	1561	1887	1878	1534	1487	1534	1376	1489	1474	1442	2475	2457	2362	2610	2386	2608	2103	2233	2344	2364	1986	2140	2203
VIT_200s0174g00270	5	6	4	4	7	6	15	6	9	7	8	14	15	4	2	6	10	9	12	5	9	16	13	12	12	4	5	4	5	9	7	8	5	7	3	6	22	19	20	20	15	25	19	17	26	29	8	7	26
VIT_200s0174g00280	0	0	0	0	0	0	0	0	0	0	0	1	0	1	0	1	1	0	1	1	0	0	0	1	0	0	0	0	0	0	0	1	0	1	0	0	3	0	2	0	1	2	4	2	2	1	0	0	2
VIT_200s0174g00290	342	268	298	282	279	245	301	211	269	214	218	235	272	165	212	235	259	219	308	230	241	301	209	230	269	184	205	267	264	160	218	217	207	212	159	167	501	534	425	470	471	444	453	417	417	480	336	384	408
VIT_200s0174g00300	241	201	250	218	220	283	260	270	304	313	330	356	282	285	239	249	282	237	239	239	235	398	238	220	242	273	224	303	300	224	330	322	369	207	202	253	729	683	617	938	628	843	463	583	300	669	639	590	628
VIT_200s0174g00310	808	642	854	710	759	907	670	628	690	695	696	793	881	746	728	767	701	574	765	761	752	742	702	677	777	667	685	882	783	591	774	693	719	509	682	607	459	643	699	380	571	420	614	703	569	665	609	481	510
VIT_200s0174g00320	555	460	478	489	505	527	488	432	472	520	487	584	534	427	453	603	471	391	471	391	432	458	429	424	584	503	408	592	496	412	558	520	526	450	504	386	979	993	881	776	940	996	893	847	1216	1005	728	712	756
VIT_200s0174g00330	646	911	817	678	898	1236	543	967	951	907	1160	1237	971	1353	1067	944	1227	1105	962	1041	851	645	1012	1029	1242	968	1042	826	1193	1356	1366	982	1398	907	1419	957	894	1018	1246	1771	1410	1056	1229	1211	627	1344	1084	850	1009
VIT_200s0179g00005	2	1	0	0	0	0	0	0	1	0	0	0	0	0	1	0	0	0	0	0	0	0	0	0	0	0	0	0	0	0	1	0	0	0	0	0	0	0	0	0	0	0	0	0	0	0	0	0	0
VIT_200s0179g00010	13	14	22	11	10	15	17	11	40	14	12	8	19	14	10	15	10	12	8	7	8	2	1	5	13	7	2	5	5	5	11	23	6	7	3	1	2	4	6	0	5	1	4	6	5	0	7	2	1
VIT_200s0179g00020	2	0	2	1	2	1	1	1	5	0	1	0	2	0	0	2	0	2	1	4	4	0	0	3	0	0	0	1	0	0	2	1	0	1	0	0	2	0	1	0	1	0	0	0	1	1	0	0	0
VIT_200s0179g00030	15	23	16	13	11	16	14	15	33	18	14	21	33	12	14	14	15	6	9	22	12	11	4	10	17	9	10	4	7	6	13	16	10	7	4	3	2	4	4	0	5	0	4	6	15	0	6	2	7
VIT_200s0179g00040	97	77	141	108	84	187	55	83	107	105	107	97	140	151	126	101	113	92	85	140	94	17	19	28	138	58	74	46	72	100	108	78	76	40	47	56	9	27	19	0	8	0	19	17	64	4	36	9	18
VIT_200s0179g00050	10	13	10	5	10	12	1	7	12	11	9	4	8	13	15	9	7	6	8	8	10	2	1	4	10	3	11	1	11	9	10	10	4	3	4	7	1	1	1	0	1	0	1	0	2	0	1	2	5
VIT_200s0179g00060	9	11	12	10	10	10	2	7	13	15	5	13	16	6	8	11	12	6	3	7	9	0	2	4	13	6	11	8	9	6	8	7	7	5	2	6	8	13	0	4	15	14	3	1	4	3	3	2	1
VIT_200s0179g00070	13	10	18	13	12	20	10	9	21	18	7	14	27	13	18	15	16	10	15	18	16	3	2	4	15	11	13	5	12	8	13	8	11	5	7	6	0	2	4	0	5	0	2	2	4	1	7	0	0
VIT_200s0179g00080	32	38	28	44	49	41	53	47	48	46	44	41	26	29	25	38	32	34	42	51	34	66	47	47	44	60	52	52	39	28	74	45	55	24	40	44	82	104	106	139	113	144	67	96	64	106	101	79	60
VIT_200s0179g00090	581	591	502	677	831	563	954	781	781	750	942	941	777	480	612	537	780	658	794	723	673	996	905	885	640	960	537	1070	1043	673	963	874	1100	954	893	712	2331	3101	2667	5446	3095	3353	1728	2653	2083	2920	2278	1710	2059
VIT_200s0179g00100	4370	4150	4560	3734	4416	5585	2988	3941	3916	3180	3875	3841	3945	4434	3795	4271	4974	3735	4478	5813	4824	3044	4096	3805	4242	3460	3223	4058	5303	4100	3730	3293	3382	3641	5518	3846	3836	4837	4651	1965	4096	3547	4850	4809	7532	3902	4903	3845	4070
VIT_200s0179g00110	158	147	123	163	182	165	191	159	159	166	184	201	159	109	138	162	158	140	166	107	140	158	99	117	156	167	107	174	152	105	180	171	147	142	98	125	376	347	283	292	338	368	303	302	310	337	318	215	234
VIT_200s0179g00130	344	319	331	290	282	355	309	306	324	335	291	312	311	278	241	252	275	239	364	354	260	308	267	320	337	265	240	324	309	263	252	294	286	253	300	263	497	505	489	830	587	521	418	474	457	494	422	336	439
VIT_200s0179g00140	194	144	188	133	150	193	147	173	166	150	169	192	170	155	143	141	143	118	184	176	160	137	143	157	190	141	117	173	210	136	164	132	147	141	170	127	201	261	251	356	272	210	214	230	96	289	243	141	240
VIT_200s0179g00150	156	153	157	168	188	225	304	192	286	699	509	305	241	224	192	204	197	207	203	115	137	326	271	190	211	434	155	212	132	137	1346	716	687	137	144	167	974	1502	1074	7458	3040	1343	420	587	488	776	1245	637	885
VIT_200s0179g00160	79	70	66	80	77	85	79	71	55	55	72	64	79	53	51	65	79	51	77	92	76	111	104	101	96	68	75	98	96	68	50	70	61	49	81	51	118	125	136	223	106	141	85	128	169	144	119	138	124
VIT_200s0179g00170	843	1123	1070	1006	976	1523	462	985	541	942	1003	985	896	797	899	1107	1115	888	931	1377	951	739	795	871	1299	879	1053	964	1093	961	665	852	654	794	984	590	439	787	688	123	695	303	432	973	1490	587	879	477	608
VIT_200s0179g00180	86	82	79	97	110	88	83	89	95	54	90	85	80	73	65	61	78	85	105	97	91	101	87	81	90	86	93	100	93	67	89	75	71	79	76	60	169	155	137	141	151	168	125	145	213	164	104	102	153
VIT_200s0179g00190	71	80	77	78	87	68	77	76	76	90	70	92	94	75	69	74	90	84	72	66	74	65	71	76	95	55	66	86	113	74	82	71	96	64	72	69	147	188	146	194	150	191	126	133	112	172	124	92	137
VIT_200s0179g00200	4	3	2	3	3	3	6	2	3	3	1	3	3	1	4	3	2	4	2	4	5	3	0	0	3	3	0	2	2	1	3	3	3	0	1	1	0	1	1	2	0	0	0	1	0	2	1	1	0
VIT_200s0179g00210	4927	4362	5187	4681	5202	8173	4097	5700	4951	5501	6044	6568	5070	6780	5429	5600	5983	4872	5420	5459	4672	4008	4390	5062	7288	5116	4739	5989	6580	6430	8133	5606	7423	4915	8095	5170	6026	7654	7128	4796	8587	6396	6517	7326	5937	7780	7495	4476	5742
VIT_200s0179g00220	119	107	136	90	89	152	105	146	109	110	117	165	154	131	135	116	91	73	80	78	72	103	70	73	116	99	65	94	117	88	93	112	114	92	93	89	131	113	115	123	135	142	154	137	107	112	114	99	102
VIT_200s0179g00230	1	0	0	1	3	1	1	0	0	0	0	1	0	0	0	0	0	0	0	0	2	0	2	1	0	3	0	0	1	2	0	0	1	0	0	0	1	0	1	0	0	0	2	1	3	5	0	1	0
VIT_200s0179g00240	92	94	83	99	111	87	126	128	121	176	198	199	156	112	150	171	133	158	112	127	116	182	126	132	105	157	103	196	139	122	296	172	284	111	98	138	527	464	379	604	535	529	318	337	279	419	437	318	301
VIT_200s0179g00250	23	14	15	16	18	16	32	8	20	10	10	9	19	12	31	18	16	9	23	15	24	23	8	16	13	11	3	26	19	10	8	16	4	7	13	12	31	32	17	26	23	22	16	18	80	32	33	20	23
VIT_200s0179g00260	632	681	599	395	627	400	686	414	609	388	328	423	636	396	489	439	577	491	624	549	660	608	320	444	414	460	266	716	640	433	220	514	240	455	499	425	677	682	574	684	555	607	457	686	1004	718	507	463	503
VIT_200s0179g00270	611	495	543	638	696	706	693	730	860	888	811	946	727	699	661	674	669	602	738	677	540	579	496	588	739	603	515	713	625	632	864	708	904	510	614	620	981	1057	932	869	1123	924	900	918	655	1114	908	603	670
VIT_200s0179g00280	19	6	9	14	31	7	54	19	37	10	11	12	35	13	28	52	29	22	11	2	11	23	8	24	30	15	19	44	34	21	21	25	9	9	10	25	13	11	14	3	9	6	13	13	57	13	15	15	12
VIT_200s0179g00290	3590	3583	3684	3387	3621	4166	2784	3144	3096	2561	2797	3073	3776	3405	3127	3510	3687	2985	3655	3347	3232	3420	3056	3290	4060	2625	2947	3334	3730	3226	2397	2610	2411	2954	3602	2627	4457	4286	4285	4435	3790	4854	4390	4477	5317	4588	3510	4327	4785
VIT_200s0179g00300	4115	3904	4102	3553	4671	4301	4937	4421	4508	4704	5284	5531	4290	3602	3810	3615	4033	3156	4085	3688	3714	4636	3852	3725	4295	4861	3281	4961	4189	3378	4265	4265	4522	3438	3515	3589	5217	7060	6087	3997	5870	4933	6274	5808	8792	7210	4693	5155	4861
VIT_200s0179g00310	52	43	42	71	89	63	88	79	55	30	47	83	35	23	34	45	56	62	110	60	80	134	109	116	141	59	88	134	68	57	26	52	57	57	68	82	0	3	5	0	3	3	15	6	3	7	0	4	1
VIT_200s0179g00320	3653	3892	4156	3177	4020	4559	2811	3324	3505	2235	2974	3210	3541	4297	3314	3864	3963	3152	3913	4229	4491	3213	2927	3060	3976	3017	3231	3104	4298	3323	2287	2917	2656	2907	4077	2466	1367	2214	2249	852	1463	1638	2768	2192	2530	2470	1494	2451	1794
VIT_200s0179g00330	11	5	14	1	3	10	2	8	3	14	6	12	5	20	22	24	8	8	2	5	2	0	0	0	13	1	4	2	3	4	12	11	9	3	1	5	0	1	1	0	0	0	0	0	9	0	7	1	1
VIT_200s0179g00340	2525	2391	2648	2043	2135	2740	1910	1820	1404	2425	2693	2602	2336	1541	1793	2753	1950	1643	1515	1302	1887	2170	1005	1176	2123	1841	1795	2602	2356	1896	1394	2006	1510	1308	1291	1407	176	1626	1122	259	788	263	1412	987	1744	1321	673	1334	483
VIT_200s0179g00350	347	321	484	275	263	373	298	276	255	342	360	357	413	301	349	263	230	200	245	206	241	215	152	193	261	262	188	275	270	210	161	297	178	167	220	182	177	233	213	157	186	159	184	245	359	201	145	174	201
VIT_200s0179g00360	1059	796	964	1119	1745	1386	1239	1275	1661	1165	1661	1744	1495	1527	1488	1158	1673	1086	1352	925	653	1298	1679	1537	1761	1492	1146	1509	1715	1565	2476	1527	2285	1971	2388	1557	4813	3439	3575	2039	4491	3299	3771	3380	7315	4638	3248	2115	2563
VIT_200s0179g00370	7	22	12	22	28	19	56	34	43	19	21	22	22	18	32	22	36	27	21	14	13	50	22	31	21	25	15	41	21	16	27	18	35	38	29	25	55	63	73	79	93	42	39	104	279	123	70	60	65
VIT_200s0179g00380	0	1	4	7	4	3	1	0	7	11	16	11	5	6	4	3	1	4	2	1	1	3	1	2	1	9	2	2	2	2	8	8	4	3	2	2	2	8	1	2	5	2	5	2	7	1	5	3	1
VIT_200s0181g00003	0	0	0	0	0	0	0	0	0	0	1	0	0	0	0	0	0	0	0	0	0	0	0	0	0	0	0	0	0	0	0	0	0	0	0	0	0	0	0	0	0	0	0	0	0	0	0	0	0
VIT_200s0181g00006	0	0	0	0	0	1	0	0	0	0	0	0	0	0	1	0	0	0	0	0	0	0	1	0	1	0	0	0	0	0	1	0	0	0	0	0	0	0	0	0	0	1	1	0	0	0	0	0	0
VIT_200s0181g00010	2874	3949	3744	2984	4151	4420	3665	4005	3251	2551	3488	2865	3150	4653	3694	3377	4992	4063	4847	5623	5526	3942	4736	4196	3011	4065	2720	4885	5931	4234	3118	3587	3747	4325	6028	3281	2214	4212	5216	1504	3973	2331	4456	5100	6657	6936	3647	3271	4569
VIT_200s0181g00020	2404	2053	2377	2130	2566	3025	2431	2591	2799	2390	2584	2898	2785	2714	2362	2650	2884	2439	2734	3093	2335	2488	2413	2306	2612	2562	2358	2626	2939	2750	2152	2253	2485	2538	2915	2486	1774	2380	2593	2645	2358	2074	2456	2440	2817	2916	2179	2220	2035
VIT_200s0181g00030	1547	1364	1534	1439	1910	1720	1794	1589	2030	1371	1608	1694	1501	1423	1175	1358	1569	1191	1617	1558	1195	1487	1316	1238	1175	1454	960	1511	1623	1416	1188	1348	1247	1812	1782	1384	3351	2986	2703	867	3074	2329	3146	2821	8421	3843	2490	2065	2253
VIT_200s0181g00040	1984	1851	1945	2073	2496	2395	2137	2233	2827	1657	2009	2451	1894	1953	1670	1798	2277	1647	2132	2101	1639	1689	1686	1707	1704	1920	1275	1998	2442	1847	1584	1719	1649	2416	2552	1947	3861	3659	3538	988	3931	2858	3750	3280	3758	4966	3036	2309	2857
VIT_200s0181g00045	34	34	33	22	33	26	33	38	23	24	27	38	43	36	23	18	34	27	34	30	26	23	20	22	36	20	18	30	38	30	29	36	22	30	25	27	37	45	46	36	44	66	54	47	22	81	40	41	33
VIT_200s0181g00050	434	308	322	274	390	520	242	269	327	201	179	277	402	259	295	317	263	190	282	226	178	199	129	174	364	185	236	204	228	200	140	175	131	201	192	243	134	246	301	62	202	195	247	206	285	353	155	193	237
VIT_200s0181g00070	2	2	4	6	6	4	2	2	0	9	4	4	7	3	1	5	6	7	7	11	7	7	13	3	7	8	3	6	18	4	10	6	6	10	8	3	87	63	54	18	55	46	42	42	40	38	55	30	48
VIT_200s0181g00080	206	184	172	171	242	205	250	129	211	167	138	188	237	164	167	194	200	192	175	183	159	197	153	141	233	141	133	224	186	121	298	233	263	151	158	135	298	317	269	370	303	354	265	281	474	333	376	256	263
VIT_200s0181g00085	0	0	1	0	0	0	0	0	0	0	0	0	0	0	0	0	0	0	0	0	0	0	0	0	0	0	0	0	0	0	2	0	0	0	0	0	0	0	0	0	0	0	0	0	1	0	0	0	0
VIT_200s0181g00090	164	161	147	134	165	216	121	137	149	129	133	142	185	128	145	165	130	106	137	89	93	90	54	86	172	89	109	103	138	95	85	68	82	90	78	108	100	151	158	91	106	94	131	155	211	162	76	94	121
VIT_200s0181g00100	526	430	498	513	718	654	509	464	524	457	473	542	569	463	482	517	677	513	651	616	540	718	582	589	697	429	486	671	587	469	514	507	542	523	622	442	1054	1011	1056	891	914	1139	884	1006	1430	1136	894	1003	1007
VIT_200s0181g00110	0	0	0	0	0	0	0	1	0	0	0	0	0	0	0	0	0	0	0	0	0	0	0	0	0	0	0	0	0	0	0	0	0	0	0	0	1	0	0	0	0	0	1	0	0	0	0	0	0
VIT_200s0181g00120	375	354	378	357	354	370	400	359	282	390	375	400	368	294	297	396	330	317	328	268	337	357	217	269	398	299	256	396	384	269	343	369	345	260	264	281	433	514	476	423	433	422	404	448	531	497	382	405	424
VIT_200s0181g00130	521	511	557	539	578	630	634	519	548	534	573	594	638	477	466	530	566	483	619	534	518	558	524	475	556	488	450	595	582	409	480	511	481	460	472	463	657	762	810	435	669	620	714	715	1186	863	658	601	656
VIT_200s0181g00140	226	230	242	204	226	249	206	223	200	209	208	230	228	194	212	204	236	200	229	237	201	222	198	191	227	201	206	246	248	173	225	204	177	157	226	186	235	245	280	196	239	226	272	264	411	355	205	247	211
VIT_200s0181g00150	229	185	220	204	226	239	212	217	245	247	222	264	262	182	198	171	204	186	214	223	185	235	166	192	192	200	176	272	212	143	244	226	253	177	186	172	519	558	458	578	565	511	458	459	461	486	379	373	415
VIT_200s0181g00160	83	78	85	81	86	90	100	69	81	94	86	95	106	99	83	83	108	63	96	79	75	117	85	90	111	88	76	104	87	76	108	77	115	84	91	66	170	236	209	255	195	235	161	213	276	186	189	173	169
VIT_200s0181g00170	43	57	53	45	64	70	45	57	49	59	69	64	48	71	78	53	64	47	58	60	53	62	59	64	74	49	32	61	75	56	61	53	73	64	65	41	126	130	100	160	138	140	109	116	101	116	96	88	97
VIT_200s0181g00175	0	0	0	0	0	0	0	0	0	0	0	0	0	0	0	0	0	0	0	0	0	0	0	0	0	0	0	0	0	0	0	0	0	0	0	0	0	0	0	0	0	0	0	0	0	0	0	0	0
VIT_200s0181g00180	771	582	770	725	718	1039	581	527	920	668	633	824	917	663	656	678	328	374	244	204	202	146	54	108	553	369	209	174	166	205	319	504	232	80	78	327	112	119	59	5	55	82	150	57	229	32	66	58	83
VIT_200s0181g00190	169	142	153	167	149	189	141	131	132	168	167	172	141	129	120	145	139	126	166	153	124	139	115	139	176	137	163	157	176	128	80	128	96	103	118	116	153	160	153	201	126	171	167	149	76	146	125	149	144
VIT_200s0181g00195	36	36	37	37	56	46	47	38	47	48	39	70	61	35	50	49	60	29	43	40	40	34	32	32	45	50	38	41	42	29	52	49	46	38	29	39	86	72	71	73	76	105	64	65	48	77	69	50	70
VIT_200s0181g00200	371	255	321	409	383	447	285	289	480	353	254	441	509	338	307	338	172	180	120	93	84	59	24	46	297	137	99	72	83	107	170	225	110	41	41	168	62	74	25	1	31	30	61	30	186	20	41	13	50
VIT_200s0181g00210	298	320	337	270	320	326	233	277	232	298	296	309	271	253	255	293	282	268	308	273	255	301	196	254	396	207	298	317	345	232	201	208	207	231	225	224	332	318	360	292	216	333	348	282	319	318	259	300	312
VIT_200s0181g00220	1145	1131	1266	947	1099	1336	712	860	797	730	738	909	889	718	682	975	1019	762	1108	861	896	858	569	708	1153	715	753	812	1049	697	605	781	572	720	720	644	858	872	811	416	817	723	1019	779	645	781	676	681	728
VIT_200s0181g00230	253	227	252	236	298	272	224	202	205	175	194	263	238	189	208	269	251	191	237	237	208	293	216	196	262	198	193	218	232	134	201	208	199	161	183	136	287	356	291	410	304	271	290	267	379	293	227	256	277
VIT_200s0181g00240	1623	1406	1672	1414	1364	1815	1295	1189	1225	1343	1225	1377	1734	1277	1418	1741	1446	1218	1523	1299	1329	1490	1174	1202	1815	1147	1228	1536	1608	1214	1199	1192	971	1316	1263	1032	1894	1832	1696	1231	1494	1719	2010	1587	2900	1674	1401	1776	1720
VIT_200s0181g00250	472	524	474	462	513	525	588	508	458	480	582	612	521	431	443	496	614	453	594	538	490	533	504	542	556	572	440	643	547	449	577	552	622	453	443	425	989	1422	1363	1012	1185	1089	1054	1339	1651	1576	939	993	996
VIT_200s0181g00260	562	502	584	529	563	616	486	495	552	506	612	630	509	478	497	418	650	470	586	557	504	566	560	583	710	533	484	533	696	518	591	564	652	573	694	464	1589	1606	1468	1081	1550	1289	1034	1726	958	1480	1333	1063	1492
VIT_200s0183g00005	0	1	2	0	0	0	0	1	0	2	1	0	1	2	0	0	0	1	0	0	0	1	0	0	0	0	1	0	1	1	1	1	1	0	0	1	2	1	1	0	0	0	0	0	0	0	0	1	0
VIT_200s0183g00010	0	0	0	0	0	0	0	0	0	0	1	0	0	0	0	0	0	0	0	0	0	0	0	0	0	0	0	0	0	0	0	0	0	0	0	0	0	0	0	0	0	0	0	0	0	0	1	0	0
VIT_200s0183g00020	0	0	0	0	0	0	0	0	0	0	0	0	0	0	0	0	0	0	0	0	0	0	0	0	0	0	0	0	0	0	0	0	0	0	0	0	0	0	0	0	0	0	0	0	0	0	0	0	0
VIT_200s0183g00025	0	0	0	0	0	0	0	0	0	0	0	0	0	0	0	0	0	0	0	0	0	0	0	0	0	0	0	0	0	0	0	0	0	0	0	0	0	0	0	0	0	0	0	0	0	0	0	0	0
VIT_200s0183g00030	1	1	0	0	0	0	0	0	0	0	0	0	0	0	0	0	0	0	0	0	0	0	0	0	0	0	0	0	0	0	0	0	0	0	1	0	0	0	0	0	0	0	0	0	0	0	1	0	0
VIT_200s0183g00040	0	0	0	0	0	0	0	0	0	0	0	0	0	0	0	0	0	0	0	0	0	0	0	0	0	0	0	0	0	0	0	0	0	0	0	0	0	0	0	0	0	0	0	0	0	0	0	0	0
VIT_200s0183g00050	0	0	0	0	0	0	0	0	0	0	1	0	0	0	0	0	0	0	0	0	0	0	0	0	0	0	0	0	0	0	0	0	0	0	0	0	0	0	0	0	0	0	0	0	0	0	0	0	0
VIT_200s0183g00060	0	0	0	0	0	0	0	0	0	0	0	0	0	0	0	0	0	0	0	0	0	0	0	0	0	0	0	0	0	0	0	0	0	0	0	0	0	0	0	0	0	0	0	0	0	0	0	0	0
VIT_200s0183g00070	0	0	0	0	0	0	0	0	0	0	0	0	0	0	0	0	0	0	0	0	0	0	0	0	0	0	0	0	0	0	0	0	0	1	0	0	0	0	0	0	0	0	0	0	0	0	0	0	0
VIT_200s0183g00100	0	0	0	0	0	0	0	0	0	0	0	0	0	0	0	0	0	0	0	0	0	0	0	0	0	0	0	0	0	0	0	0	0	0	0	0	0	0	0	0	0	0	0	0	0	0	0	0	0
VIT_200s0183g00130	0	0	0	0	0	0	1	0	0	0	0	0	0	0	0	0	0	0	0	0	0	0	0	0	0	0	0	0	0	0	0	0	0	0	1	0	0	1	4	4	1	2	0	1	0	2	1	2	0
VIT_200s0183g00140	0	0	0	0	0	0	0	0	0	0	0	0	0	0	0	0	0	0	0	0	0	0	0	0	0	0	0	0	0	0	0	0	0	0	0	0	0	0	0	0	0	0	0	0	0	0	0	0	0
VIT_200s0183g00150	0	0	0	0	0	0	0	0	0	0	0	0	0	0	0	0	0	0	0	0	0	0	0	0	0	0	0	0	0	0	0	0	0	0	0	0	0	0	0	0	0	0	0	0	0	0	0	0	0
VIT_200s0183g00160	0	0	0	0	0	0	0	0	0	0	0	0	0	0	0	0	0	0	0	0	0	0	0	0	0	0	0	0	0	0	0	0	0	0	0	0	0	0	0	0	0	0	0	0	0	0	0	0	0
VIT_200s0183g00180	0	0	0	0	0	0	0	0	0	0	0	0	0	0	0	0	0	0	0	0	0	0	0	0	0	0	0	0	0	0	0	0	0	0	0	0	0	0	0	0	0	0	0	0	0	0	0	0	0
VIT_200s0183g00200	0	0	0	0	0	0	0	0	0	0	0	0	0	0	0	0	0	0	0	0	0	0	0	0	0	0	0	0	0	0	0	0	0	0	0	0	0	0	0	0	0	0	0	0	0	0	0	0	0
VIT_200s0183g00210	0	0	0	0	0	1	0	0	1	0	0	0	0	2	1	0	0	1	1	0	0	0	0	0	0	0	0	0	1	0	0	0	1	0	1	0	0	0	0	1	0	0	0	0	0	0	0	0	0
VIT_200s0183g00220	0	0	0	0	1	0	0	2	1	1	0	0	0	0	0	2	2	1	0	1	0	0	1	1	0	2	0	0	0	1	2	0	0	0	1	0	1	2	0	0	0	4	2	0	5	4	2	1	1
VIT_200s0183g00230	0	0	0	0	0	0	0	0	0	0	0	0	0	0	0	0	0	0	0	0	0	0	0	0	0	0	0	0	0	0	0	0	0	0	0	0	0	0	0	0	0	0	0	0	0	0	0	0	0
VIT_200s0183g00240	2	0	2	0	0	0	0	0	0	1	2	0	0	0	0	2	0	0	0	0	0	0	0	1	0	1	1	1	0	1	1	0	0	0	0	0	0	2	1	1	1	0	0	1	0	0	1	0	1
VIT_200s0183g00250	4	5	10	3	6	14	8	5	6	4	4	2	6	6	4	10	9	4	4	5	6	3	3	1	4	1	5	7	7	5	9	3	5	3	7	4	5	4	4	11	4	6	4	5	1	7	5	7	5
VIT_200s0184g00010	223	208	219	191	244	289	209	192	222	183	180	228	288	201	187	255	248	179	203	214	178	283	234	230	323	183	166	249	228	220	172	203	186	191	209	191	244	278	293	256	246	278	263	298	603	388	235	321	311
VIT_200s0184g00020	167	127	140	117	149	174	127	104	122	125	105	136	170	173	132	132	126	105	151	120	122	130	110	112	146	135	112	142	112	106	111	111	107	115	104	114	109	134	125	130	117	128	116	148	174	132	120	112	126
VIT_200s0184g00030	1098	1010	1175	965	1277	1386	1109	1066	1023	994	1078	1169	1094	1025	1040	1008	1141	970	1092	1046	957	1352	1120	1067	1236	964	962	1148	1191	1042	991	1022	1059	990	1102	889	1714	1873	1637	1740	1743	1657	1498	1550	2476	1841	1498	1504	1540
VIT_200s0184g00040	1258	1401	1421	1317	1477	1753	980	1020	771	1294	1252	1457	1416	798	942	1270	1251	1036	1095	818	1036	1225	628	829	1157	1064	1015	1462	1647	1142	633	897	558	968	1045	939	188	858	884	452	527	345	914	823	526	876	540	1092	573
VIT_200s0184g00050	1325	1090	1288	1064	1190	1782	929	1110	865	1084	1151	1111	1294	1268	1199	1349	1276	1092	1189	1067	1029	1248	1020	1127	1502	903	1156	1250	1334	1229	901	905	913	1037	1269	887	1000	1338	1414	911	1222	1129	1140	1487	2045	1427	1177	1473	1230
VIT_200s0184g00060	60	47	41	35	32	48	35	35	38	49	47	68	57	45	43	41	47	36	46	48	28	30	32	36	60	32	38	55	50	41	43	44	34	42	48	35	66	50	41	73	31	53	76	38	38	49	43	81	48
VIT_200s0184g00062	0	0	0	0	0	0	0	0	0	0	0	0	0	0	0	0	0	0	0	0	0	0	0	0	0	0	0	0	0	0	0	0	0	0	0	0	0	0	0	0	0	0	0	0	0	0	0	0	0
VIT_200s0184g00064	0	0	0	0	0	0	0	0	0	0	0	0	0	0	0	0	0	0	0	0	0	0	0	0	0	0	0	0	0	0	0	0	0	0	0	0	0	0	1	0	0	0	0	0	0	0	0	0	0
VIT_200s0184g00066	0	0	0	0	0	0	0	1	0	0	0	0	0	0	0	0	0	0	0	0	0	0	0	0	1	0	0	0	0	0	0	0	0	0	0	0	0	0	0	0	0	1	0	0	0	0	0	0	0
VIT_200s0184g00070	0	0	0	0	0	0	0	0	0	0	0	0	0	0	0	0	0	0	0	0	0	0	0	0	0	0	0	0	0	0	0	0	0	0	0	0	0	0	0	0	0	0	0	0	0	0	0	0	0
VIT_200s0184g00100	0	0	0	0	0	0	0	0	0	0	0	0	0	0	0	0	0	0	0	0	0	0	0	0	0	0	0	0	0	0	0	0	0	0	0	0	0	0	0	0	0	0	0	0	0	0	0	0	0
VIT_200s0184g00102	0	0	0	0	0	0	0	0	0	0	0	0	0	0	0	0	0	0	0	0	0	0	0	0	0	0	0	0	0	0	0	0	0	0	0	0	0	0	0	0	0	0	0	0	0	0	0	0	0
VIT_200s0184g00104	0	0	0	0	0	0	0	0	0	0	0	0	0	0	0	0	0	0	0	0	0	0	0	0	0	0	0	0	0	0	0	0	0	0	0	0	0	0	0	0	0	0	0	0	0	0	0	0	0
VIT_200s0184g00106	0	0	0	0	0	0	0	0	0	0	0	0	0	0	0	0	0	0	0	0	0	0	0	0	0	0	0	0	0	0	0	0	0	0	0	0	0	0	0	0	0	0	0	0	0	0	0	0	0
VIT_200s0184g00110	357	341	429	249	280	429	214	515	350	547	542	551	478	452	436	337	200	184	147	159	187	59	50	65	314	236	183	152	143	266	316	290	264	68	77	122	12	38	27	5	25	8	22	28	44	12	44	18	14
VIT_200s0184g00120	362	219	277	242	298	206	249	261	342	417	326	347	419	348	333	481	367	479	413	410	327	183	148	183	452	264	234	376	363	272	484	373	410	289	213	274	211	166	201	24	281	142	178	161	33	144	232	118	146
VIT_200s0184g00130	10	2	1	6	8	1	7	10	5	9	8	8	6	7	24	13	10	17	7	5	6	4	1	1	11	9	12	10	2	4	7	11	17	2	1	9	0	0	2	1	7	3	5	2	0	0	5	1	1
VIT_200s0184g00140	9	8	7	7	16	8	10	18	10	16	23	22	15	16	30	36	31	45	13	17	11	8	5	2	17	14	12	22	13	15	25	28	38	12	3	18	6	7	4	3	19	4	5	3	8	5	10	1	3
VIT_200s0184g00160	0	0	0	0	0	0	0	0	0	0	0	0	0	0	0	0	0	0	0	0	0	0	1	0	0	0	0	0	0	0	0	0	0	0	0	0	0	0	0	0	0	0	0	0	0	0	0	0	0
VIT_200s0184g00170	17	15	9	10	20	13	18	16	20	13	21	14	13	17	14	13	11	15	17	11	6	20	11	8	18	16	19	16	17	11	16	12	14	8	11	10	19	18	19	30	20	23	23	20	7	20	11	7	11
VIT_200s0184g00180	100	95	100	99	111	143	88	112	142	118	150	155	136	127	118	102	98	101	99	103	113	129	73	114	106	85	106	121	101	98	139	95	134	64	86	101	204	158	191	188	178	209	141	185	54	154	149	156	143
VIT_200s0184g00190	204	127	142	161	181	139	206	222	233	232	253	247	236	178	183	179	202	203	219	242	180	202	182	167	197	169	136	294	215	176	263	218	260	134	137	176	217	259	225	178	270	223	156	218	156	223	258	147	165
VIT_200s0184g00200	134	126	150	117	152	83	126	158	181	141	119	132	146	106	126	133	128	165	138	211	155	136	108	78	167	120	133	156	143	97	132	140	145	96	91	116	157	97	103	85	139	89	111	117	109	123	127	97	100
VIT_200s0184g00210	989	796	709	711	897	621	840	812	1146	953	872	972	1150	675	845	1089	849	1120	949	1101	916	820	635	618	966	789	745	1048	985	639	892	933	891	642	525	770	857	885	805	550	877	706	714	855	1416	836	942	744	698
VIT_200s0184g00220	11	6	3	2	4	7	6	6	5	6	8	6	8	3	8	3	5	11	3	8	10	2	6	1	10	7	5	2	8	3	1	8	7	2	0	8	2	3	8	2	4	2	3	2	5	6	3	5	2
VIT_200s0184g00230	29	17	21	28	16	15	14	15	31	25	31	21	30	23	31	22	19	36	31	41	25	23	16	20	32	21	20	24	29	15	23	20	30	15	17	28	26	35	18	19	27	22	22	29	40	32	31	17	21
VIT_200s0186g00010	161	147	168	145	149	183	157	140	132	160	145	158	162	162	150	132	107	127	140	114	134	135	111	101	147	99	120	195	151	129	98	116	105	121	152	125	207	180	168	152	178	206	183	201	329	187	171	188	184
VIT_200s0186g00020	1618	1598	1584	1621	1881	1588	1860	1604	1780	1764	1887	1997	2045	1444	1528	1867	1699	1452	1683	1646	1504	2420	1718	1538	1628	1544	1300	1871	1865	1090	1955	1897	2009	1594	1378	1375	3531	3479	3090	2285	3367	2645	3053	3112	5120	3367	2810	2584	2810
VIT_200s0186g00050	0	1	0	0	0	0	0	0	0	0	0	0	0	0	1	0	2	0	1	2	1	0	1	1	0	2	1	0	0	1	0	0	2	0	1	0	1	0	1	1	0	0	1	3	0	2	3	1	0
VIT_200s0186g00070	0	0	0	0	0	0	0	0	0	0	0	0	0	0	0	0	0	0	1	0	0	0	0	0	0	0	0	0	0	0	0	0	0	0	0	0	0	0	0	0	0	0	0	0	0	0	0	0	0
VIT_200s0186g00080	1144	1087	1110	959	1151	1019	1211	1167	1172	1357	1356	1492	1423	1129	1188	1155	1112	907	1122	973	932	1263	969	943	1080	1151	900	1323	1161	863	1357	1242	1375	987	895	893	2034	2218	1863	1764	2074	1944	2171	1788	2848	2026	1684	1799	1693
VIT_200s0186g00090	1167	1501	1438	1263	1556	1517	1267	1608	1669	1278	1527	1697	1585	1343	1229	1387	1326	1155	1173	1047	1073	1186	1102	1099	1329	1432	1198	1321	1449	1280	945	1114	1267	1100	1329	955	1090	1396	1399	644	1238	977	1535	1329	2335	1675	1012	1018	1064
VIT_200s0186g00100	0	0	0	0	0	0	1	0	0	0	0	0	0	0	1	0	0	0	0	0	0	0	0	0	0	0	0	0	0	0	0	0	0	0	0	0	0	0	0	0	0	0	1	0	0	0	0	0	0
VIT_200s0186g00110	0	0	0	0	0	0	0	0	0	0	0	0	0	0	0	0	0	0	0	0	0	0	0	0	0	0	0	0	0	0	0	0	0	0	0	0	0	0	0	0	0	0	0	0	0	0	0	0	0
VIT_200s0187g00005	2	4	4	2	4	2	7	3	1	4	3	4	3	3	2	3	4	1	1	7	5	3	8	3	3	7	1	3	1	3	7	3	7	4	1	2	7	20	10	11	21	12	4	11	31	5	14	11	7
VIT_200s0187g00010	202	133	144	111	160	103	349	162	326	168	156	199	263	123	199	156	94	108	210	105	135	178	61	89	168	112	96	243	88	137	251	211	108	85	76	164	51	61	35	7	108	25	77	73	230	70	112	37	56
VIT_200s0187g00020	74	30	51	42	66	19	116	52	85	22	43	37	128	76	110	96	80	42	53	35	64	54	51	64	66	46	32	104	52	63	49	78	24	48	52	49	14	41	33	2	33	21	15	94	152	44	74	15	27
VIT_200s0187g00030	2	4	2	1	4	3	3	5	1	2	5	1	5	4	1	2	7	4	3	3	3	3	8	2	3	2	3	6	2	4	3	2	2	3	2	2	2	8	5	1	0	8	6	9	25	7	5	5	3
VIT_200s0187g00040	203	180	173	129	224	220	204	201	169	180	231	229	233	203	239	177	160	148	161	143	169	206	174	152	153	215	105	227	212	147	221	196	238	173	159	174	234	290	247	184	336	203	361	166	314	275	192	181	224
VIT_200s0187g00050	12	2	2	1	3	0	3	0	2	2	8	1	10	1	5	3	23	5	31	5	5	2	2	1	0	23	1	2	45	0	98	15	24	53	27	11	76	181	21	37	158	26	811	8	737	1	230	68	58
VIT_200s0187g00060	0	0	1	0	0	0	7	0	0	0	3	0	0	1	0	0	4	2	3	0	0	0	0	0	0	6	1	0	5	0	3	4	1	4	8	0	1	10	1	0	7	0	122	0	48	0	11	3	6
VIT_200s0187g00070	0	0	0	0	0	0	0	0	0	0	0	0	0	0	0	0	0	0	0	0	0	0	0	0	0	0	0	0	0	0	0	0	0	0	0	0	0	0	0	0	0	0	0	0	0	0	0	0	0
VIT_200s0187g00080	0	1	1	1	0	0	14	0	0	0	0	0	2	0	2	1	7	0	4	0	1	0	0	0	0	9	1	1	19	0	21	1	1	20	25	3	97	104	22	7	133	37	1051	7	797	1	123	35	68
VIT_200s0187g00090	1	0	1	0	0	0	49	0	2	0	1	0	2	0	8	2	32	0	4	3	1	0	0	0	0	41	1	0	34	0	30	0	2	46	55	9	185	217	44	18	325	69	2399	10	1545	3	294	81	139
VIT_200s0187g00100	0	0	0	0	0	0	0	0	0	0	0	0	0	0	0	0	0	0	0	0	0	0	0	0	0	0	0	0	0	0	0	0	0	0	0	0	0	0	0	0	0	0	0	0	0	0	0	0	0
VIT_200s0187g00105	5	2	6	6	15	4	18	15	22	11	23	16	46	11	16	14	23	21	10	16	4	25	12	16	7	14	4	25	21	7	18	21	26	11	19	14	12	57	38	4	53	17	19	68	49	60	39	33	41
VIT_200s0187g00110	1521	1544	1493	1072	1618	1745	1511	1557	1722	1278	1867	1412	1583	1841	1827	1378	1535	1312	1252	1409	1238	1357	1300	1181	1352	1400	1104	1520	1710	1794	1352	1475	1354	1277	1516	1317	843	1498	1369	1015	1370	947	1297	1432	3257	1696	1252	1094	1140
VIT_200s0187g00120	79	66	64	70	80	52	56	61	83	16	42	21	47	22	40	30	47	38	54	68	43	60	59	46	72	23	45	28	37	43	13	51	20	39	48	46	12	6	8	7	6	18	15	18	58	14	12	14	21
VIT_200s0187g00130	1010	783	834	726	919	1055	804	917	1359	764	775	915	871	850	738	831	598	756	717	962	612	460	457	570	845	615	518	529	689	491	737	772	603	461	501	594	262	255	166	29	177	189	288	251	466	173	240	199	239
VIT_200s0187g00140	0	0	0	0	0	0	0	0	0	0	0	0	0	0	0	0	0	0	0	0	0	0	0	0	0	0	0	0	0	0	0	0	0	0	0	0	0	0	0	0	0	0	0	0	0	0	0	0	0
VIT_200s0187g00150	2022	2049	2206	2133	2690	3134	1945	2149	2261	1729	2259	2334	2148	2665	2193	2226	2787	2128	2505	3017	2392	2150	2349	2414	2593	2086	1987	2396	2846	2459	2359	2181	2342	2228	2923	2082	3559	3666	3635	3676	3872	3852	3237	3969	4763	4240	3206	2881	3394
VIT_200s0187g00160	16777	13974	23836	19077	12002	68332	7537	22747	4095	40837	42152	20002	27836	36062	46843	36600	29332	32108	12259	23255	29528	15915	15068	20808	18892	31357	32102	41282	35129	48108	54465	25200	50247	17405	25925	13343	3708	3845	2982	183	4477	1082	1750	3103	27998	1055	11803	2248	3250
VIT_200s0187g00170	1430	1408	1646	1319	1500	1688	1155	1194	1207	1104	1302	1344	1611	1591	1571	1614	1582	1143	1545	1434	1524	1454	1343	1280	1504	1181	1455	1603	1689	1267	1158	1221	1063	1172	1349	1056	1562	1541	1656	1201	1254	1525	1635	1629	2837	1742	1284	1257	1437
VIT_200s0187g00180	8	7	5	2	4	5	0	2	2	2	4	5	7	3	1	2	0	1	3	2	3	3	1	0	2	0	5	1	5	1	6	1	1	0	1	4	0	3	2	2	0	0	4	1	6	2	2	1	2
VIT_200s0187g00190	386	439	433	371	378	535	300	319	306	255	310	294	355	333	320	426	379	250	369	354	354	373	393	349	414	278	324	343	462	373	238	278	216	289	399	241	358	447	445	469	382	389	378	499	771	519	307	468	427
VIT_200s0187g00200	334	231	333	258	294	311	268	243	207	291	267	280	314	274	288	277	315	217	265	222	226	331	230	247	297	243	252	317	265	253	260	238	244	231	236	199	393	434	388	400	374	362	365	379	676	418	296	389	382
VIT_200s0187g00210	695	654	652	553	750	659	808	617	737	537	621	608	661	518	484	652	604	520	634	663	648	826	668	617	741	649	678	942	665	644	634	633	567	446	615	564	352	458	434	161	438	289	380	447	780	523	469	415	377
VIT_200s0187g00220	2681	2093	2617	1793	2221	2790	1774	1962	1937	1777	1977	1944	2508	2451	2248	2335	2293	2114	2325	2154	2201	2123	1886	2100	2581	1871	2124	2279	2493	1978	1666	1741	1767	1746	2077	1749	2209	2479	2325	1807	1973	1947	2261	2618	4532	2453	2001	2065	2327
VIT_200s0187g00230	10	5	8	5	8	8	3	5	7	4	2	6	4	5	5	7	4	11	1	7	2	6	2	0	7	2	5	0	7	3	9	6	4	0	3	1	1	2	2	0	4	0	2	4	11	1	6	2	4
VIT_200s0187g00235	0	5	3	2	5	7	3	0	3	3	4	3	4	2	0	4	2	2	4	6	5	4	5	5	2	2	7	3	4	5	10	2	4	2	5	3	7	17	4	8	8	5	7	5	15	7	5	5	6
VIT_200s0187g00240	548	684	665	531	661	789	450	528	509	352	432	516	590	556	483	585	570	487	621	592	631	638	507	518	649	472	500	475	716	577	381	464	389	500	591	446	521	673	646	604	548	635	618	666	1015	792	460	672	703
VIT_200s0187g00250	100	84	94	73	98	107	73	64	67	102	94	68	87	87	109	85	76	79	66	52	71	87	70	68	70	71	70	100	97	72	80	61	70	69	69	73	95	119	89	114	101	84	89	100	118	96	80	102	86
VIT_200s0187g00260	18	8	17	17	9	20	7	9	25	8	9	22	9	38	25	19	19	14	14	33	30	5	1	7	17	4	9	17	23	12	13	12	8	14	15	7	1	4	4	0	4	2	5	1	24	3	8	11	6
VIT_200s0187g00270	697	474	600	458	528	671	411	433	413	505	390	457	590	549	577	645	486	459	492	470	427	485	386	365	569	377	390	560	516	385	390	417	409	374	381	314	313	520	452	363	422	298	448	482	672	408	413	377	387
VIT_200s0187g00280	670	561	619	574	601	789	561	487	588	611	587	704	671	575	527	538	662	524	724	520	455	577	502	540	812	548	646	580	611	556	622	567	670	540	602	492	822	934	1047	978	851	909	918	905	916	1077	716	834	856
VIT_200s0187g00290	424	484	480	384	422	593	394	415	395	451	454	472	528	415	477	494	410	395	427	439	408	406	367	367	532	401	452	464	456	413	403	388	421	331	343	292	453	574	508	647	536	547	553	495	1035	566	542	432	412
VIT_200s0187g00300	2152	2585	2459	2417	2027	2842	2047	2204	2032	2052	2342	2443	2288	2039	2014	2680	2115	2025	2681	2232	2256	1914	2056	2096	2471	2446	2102	2375	2482	2016	1938	2037	1735	1724	1911	1798	2032	2256	2093	1680	1943	2269	2815	2522	3690	2121	1951	1856	1752
VIT_200s0187g00305	3	2	3	1	1	2	0	1	1	1	3	1	2	4	7	0	1	1	0	4	4	2	1	0	1	2	0	3	1	0	2	2	2	1	0	0	0	0	1	0	0	0	0	0	4	1	1	0	0
VIT_200s0187g00310	591	412	499	432	435	582	332	386	334	497	418	419	585	514	501	579	409	416	430	394	387	461	346	360	539	333	390	475	466	359	370	370	355	332	346	304	305	400	380	285	325	256	356	409	660	375	397	357	348
VIT_200s0187g00320	551	467	481	472	572	575	480	435	451	495	485	566	533	449	376	501	535	453	456	405	404	521	439	462	632	422	414	495	424	367	546	468	521	431	523	430	702	810	867	768	750	752	740	801	796	946	615	710	659
VIT_200s0187g00330	41	47	59	38	42	67	46	59	40	59	69	48	54	45	60	51	43	31	54	44	51	34	39	45	54	49	45	39	63	41	61	40	61	42	42	44	48	53	51	78	60	50	53	56	101	64	58	51	50
VIT_200s0187g00340	3197	3277	3716	2826	3410	4277	2708	2716	2501	2845	2899	2990	3445	2344	3064	3077	2986	2467	3044	2866	3300	2948	2420	2549	3666	2907	2613	3372	3208	2546	2243	2850	2687	2555	2635	2200	2665	2811	2895	2123	2814	2463	3193	2621	3751	3237	2047	2418	2233
VIT_200s0187g00350	2931	2724	3098	2615	2983	3752	2513	2482	2592	2203	2390	2520	2901	2756	2654	2808	3101	2262	3220	3015	2695	2915	2693	2828	3526	2241	2548	2942	3021	2625	2345	2282	2138	2520	3010	2226	3386	3553	3527	3751	3549	3425	3119	3559	4342	3909	2964	3384	3630
VIT_200s0187g00360	6657	7360	6437	5610	9424	7483	6952	6478	6773	6038	7735	7426	7205	7388	5814	6547	9318	6945	8393	6950	7774	10029	6366	6153	7813	9192	6168	6073	6729	4751	6396	7359	7123	3875	4514	5196	1912	4151	4320	1604	2985	2165	3913	3602	3234	3899	2266	3107	4385
VIT_200s0187g00370	1	0	0	0	0	1	0	0	0	1	0	0	0	0	0	0	0	0	0	1	0	0	0	0	0	0	0	0	0	0	0	0	0	0	1	0	1	3	1	0	2	1	0	1	0	1	2	0	3
VIT_200s0187g00380	346	301	346	319	364	338	275	259	301	230	229	303	294	239	227	316	292	271	386	296	250	381	288	330	374	279	267	299	309	204	239	290	295	230	223	236	435	439	490	481	434	433	458	429	443	474	397	436	456
VIT_200s0188g00010	0	0	1	0	0	0	0	0	0	0	0	1	0	1	0	0	1	0	0	0	0	0	0	0	0	1	0	0	0	0	0	0	0	0	0	0	0	0	0	0	0	0	1	0	0	0	0	0	0
VIT_200s0188g00030	0	0	1	0	2	1	0	0	1	0	1	0	0	0	0	0	1	0	0	4	0	0	0	1	1	0	0	1	0	0	0	0	1	1	0	0	0	0	0	0	1	0	0	0	0	1	0	0	0
VIT_200s0188g00040	0	0	0	0	0	0	0	0	0	0	0	0	0	0	0	0	0	0	0	0	0	0	0	0	0	0	0	0	0	0	0	0	0	0	0	0	0	0	0	0	0	1	0	0	0	0	0	0	0
VIT_200s0188g00043	0	0	0	0	0	0	1	1	0	1	0	1	0	0	0	1	0	0	2	1	0	1	0	1	1	1	0	1	0	0	0	1	0	0	1	0	1	1	0	1	0	0	0	1	0	0	0	0	0
VIT_200s0188g00046	0	2	2	2	1	1	3	2	4	1	2	2	2	1	2	1	3	2	2	3	1	1	0	2	0	0	0	0	0	2	2	4	2	1	0	4	2	0	1	6	2	0	3	1	3	3	2	0	4
VIT_200s0188g00050	1	0	0	0	0	1	1	0	0	2	2	3	0	0	1	1	2	0	0	0	1	1	1	3	2	2	1	1	3	1	2	2	2	0	1	1	0	2	3	4	1	3	0	2	0	1	2	1	2
VIT_200s0188g00070	0	2	0	1	2	3	1	0	1	0	1	0	3	1	2	0	0	0	1	1	0	0	1	0	2	1	0	0	1	0	0	0	2	0	0	0	2	2	3	2	4	3	1	0	0	2	1	1	0
VIT_200s0188g00080	12	14	14	19	27	15	26	16	23	32	35	28	15	24	16	15	12	14	18	20	20	6	18	16	19	16	6	16	25	10	31	25	23	6	16	13	37	34	21	40	33	67	39	44	6	35	23	30	23
VIT_200s0188g00085	0	0	0	0	0	0	0	1	0	0	0	0	0	0	0	0	0	0	1	0	0	0	0	0	0	1	0	0	0	0	0	0	0	0	0	0	0	0	1	0	0	0	0	0	0	0	0	0	0
VIT_200s0188g00090	0	0	0	0	0	0	0	0	0	0	0	0	0	1	0	0	0	0	0	0	0	0	0	0	0	0	0	1	0	0	0	0	0	0	1	1	0	0	1	0	0	2	0	1	0	0	0	0	0
VIT_200s0188g00100	0	2	0	1	2	4	0	3	0	3	2	0	2	0	0	0	1	2	3	3	4	2	1	1	1	0	0	1	2	2	1	0	4	0	1	0	1	4	3	3	1	2	3	2	4	2	0	5	4
VIT_200s0188g00110	47	61	52	58	71	69	81	57	64	54	66	80	74	43	58	69	57	64	60	56	50	62	59	50	64	69	46	71	60	44	83	42	56	59	43	56	176	131	123	181	140	149	111	136	195	168	119	97	104
VIT_200s0188g00120	4	4	4	2	3	1	2	1	5	4	4	5	3	3	3	2	2	3	1	7	5	5	1	2	4	5	7	2	3	1	7	6	6	1	2	3	6	7	6	4	10	5	5	5	3	7	1	2	1
VIT_200s0188g00130	3	1	0	2	2	2	2	3	2	6	1	1	1	3	2	1	0	5	4	2	3	3	4	2	2	2	6	3	2	1	3	2	2	0	0	1	3	0	3	2	3	5	0	1	3	1	1	4	1
VIT_200s0188g00140	0	0	0	0	0	0	0	0	0	0	0	1	0	0	1	0	0	0	0	1	0	0	1	1	0	0	1	1	0	0	0	1	2	0	0	0	0	0	0	0	0	0	1	1	0	0	0	0	0
VIT_200s0188g00150	14	8	11	9	20	13	7	9	11	9	9	7	8	7	6	8	14	5	8	15	11	10	5	12	5	10	10	9	13	8	10	15	10	7	13	5	15	13	17	14	16	18	12	23	31	19	13	16	13
VIT_200s0188g00160	0	0	0	0	0	1	2	1	3	2	1	2	1	2	0	0	2	0	3	3	0	0	0	1	0	2	1	2	0	0	7	4	3	0	0	0	8	4	10	8	7	15	5	3	2	6	4	6	4
VIT_200s0188g00170	1	0	2	1	1	1	1	0	0	0	0	1	1	1	1	0	0	1	1	1	0	1	1	1	2	0	0	0	0	0	0	0	0	0	0	0	0	0	0	0	1	0	0	0	0	0	0	0	0
VIT_200s0188g00180	0	0	0	0	0	0	0	0	0	0	0	0	0	0	0	0	0	0	0	0	0	0	0	0	0	0	0	0	0	0	0	0	0	0	0	0	0	0	0	0	0	0	0	0	0	0	0	0	0
VIT_200s0188g00183	0	0	0	0	0	0	0	1	0	0	0	0	0	0	0	0	0	0	0	0	0	0	0	0	0	0	0	0	0	1	0	0	0	0	0	0	0	0	0	0	0	0	0	1	0	0	0	0	0
VIT_200s0188g00186	0	1	1	0	0	3	0	0	0	1	0	0	0	0	0	0	0	0	0	0	0	0	0	0	0	1	0	0	0	0	0	0	0	0	0	0	0	0	1	0	0	0	0	1	0	0	1	0	0
VIT_200s0188g00190	3	10	12	4	5	4	5	3	7	4	3	5	1	6	7	3	6	4	8	5	3	5	7	2	8	1	5	2	3	4	6	5	8	4	5	6	11	5	9	6	10	7	9	8	4	14	11	7	13
VIT_200s0188g00200	3	1	0	2	4	1	3	5	2	1	0	4	2	4	1	2	1	2	3	3	2	2	2	3	1	3	2	3	2	1	2	2	2	0	4	1	3	9	5	4	5	7	2	2	3	7	3	5	7
VIT_200s0188g00210	46	35	34	28	41	42	31	30	34	48	41	45	52	29	43	29	30	40	43	46	40	38	47	49	42	47	39	43	37	34	44	32	41	45	37	42	90	95	77	134	90	75	76	89	95	109	78	53	78
VIT_200s0188g00220	0	0	0	0	0	0	0	0	0	0	1	0	1	0	0	0	0	0	0	0	1	0	1	0	0	0	0	0	1	1	0	0	0	0	0	0	0	0	0	1	0	0	0	0	0	0	1	0	0
VIT_200s0188g00222	0	0	0	0	0	0	0	0	0	0	0	0	0	0	0	0	0	0	0	0	0	0	1	0	0	0	0	0	1	0	1	1	0	0	0	0	2	0	1	1	0	3	1	0	1	1	0	0	0
VIT_200s0188g00224	0	0	0	0	0	0	0	0	0	0	0	0	0	0	0	0	0	0	0	0	0	0	0	0	0	0	0	0	0	0	0	0	0	0	0	1	0	0	0	0	0	0	0	1	0	0	0	0	0
VIT_200s0188g00226	0	0	0	0	0	0	0	0	0	0	0	0	0	0	0	0	0	0	0	0	0	0	0	0	0	0	0	0	0	0	0	0	0	0	0	0	0	0	0	0	0	0	0	0	0	0	0	0	0
VIT_200s0188g00230	5	1	0	4	1	0	0	1	0	0	2	2	0	0	1	1	0	3	1	1	1	1	1	1	1	1	3	1	2	2	1	3	4	5	3	1	2	0	1	0	0	1	3	0	0	0	2	0	0
VIT_200s0189g00010	971	863	998	895	1059	1602	628	1093	785	863	940	1001	1125	699	868	1184	931	856	894	1041	793	1014	907	1028	832	941	1001	1121	1081	939	826	860	898	782	995	646	312	1000	928	74	652	324	322	1121	1316	1068	846	653	524
VIT_200s0189g00020	2690	2373	2661	2257	2228	3252	2351	1967	1884	2485	2393	2505	3054	2134	2435	3143	2255	1973	2205	1924	2241	2634	1940	1925	2456	2095	2011	2662	2444	1900	1982	2106	1994	1852	1762	1768	2313	3057	2734	2152	2286	2204	2582	2579	4562	2601	2193	3012	2372
VIT_200s0189g00040	0	0	0	0	0	0	0	0	0	0	0	0	0	0	0	0	0	0	0	0	0	0	0	0	0	0	0	0	0	0	0	0	0	0	0	0	0	0	0	0	0	0	0	0	0	0	0	0	0
VIT_200s0189g00050	67	33	59	68	71	93	136	84	84	719	457	383	178	138	172	92	90	102	37	45	41	92	84	59	93	293	64	76	102	58	1225	717	1165	93	76	82	941	1154	480	1002	2458	689	277	335	555	548	980	312	403
VIT_200s0189g00060	0	0	0	0	0	0	0	0	0	0	0	0	0	0	0	0	0	0	0	0	0	0	0	0	0	0	0	0	0	0	0	0	0	0	0	0	0	0	0	0	0	0	0	0	0	0	0	0	0
VIT_200s0189g00070	0	0	0	0	0	0	0	0	0	0	0	0	0	0	0	0	0	0	0	0	0	0	0	0	0	0	0	0	0	0	0	0	0	0	0	0	0	0	0	0	0	0	0	0	0	0	0	0	0
VIT_200s0189g00080	588	453	591	463	552	623	510	459	416	468	459	547	551	564	471	610	495	456	542	528	545	709	476	503	585	465	475	655	544	480	451	406	440	442	513	421	553	668	653	528	514	494	626	692	1263	693	565	571	627
VIT_200s0189g00090	413	318	366	322	350	464	319	304	279	277	250	303	385	375	344	458	372	321	396	315	334	355	263	291	382	219	315	358	370	279	236	250	248	322	288	264	414	397	470	335	295	419	417	438	590	423	341	437	460
VIT_200s0189g00100	2	2	1	1	0	0	2	1	0	2	0	4	1	0	2	1	2	4	3	0	1	3	3	1	2	1	1	0	1	1	1	2	1	0	0	4	1	1	4	0	3	3	8	2	1	1	3	1	2
VIT_200s0189g00110	4	5	5	6	6	8	8	3	5	7	7	7	4	5	6	10	11	7	8	7	5	11	12	8	9	4	7	8	5	4	6	6	4	11	8	10	5	9	12	0	4	5	5	14	37	10	6	10	10
VIT_200s0192g00010	0	0	0	0	0	0	0	0	0	0	0	0	0	0	0	0	0	0	0	0	0	0	0	0	0	0	0	0	0	0	0	0	0	0	0	0	0	0	0	0	0	0	0	0	0	0	0	0	0
VIT_200s0192g00020	0	0	0	0	0	0	0	0	0	0	0	0	0	0	0	0	0	0	0	0	0	0	0	0	0	0	0	0	0	0	0	0	0	0	0	0	0	0	0	0	0	0	0	0	0	0	0	0	0
VIT_200s0192g00030	0	0	0	0	0	0	0	0	0	0	0	0	0	0	0	0	0	0	0	0	0	0	0	0	0	0	0	0	0	0	0	0	0	0	0	0	0	0	0	0	0	0	0	0	1	1	0	0	0
VIT_200s0192g00040	0	0	1	0	0	0	0	0	0	0	0	0	0	0	0	0	0	0	0	0	0	0	1	0	0	0	0	0	0	0	0	0	0	0	0	0	0	1	0	6	0	0	0	1	0	0	0	3	0
VIT_200s0192g00060	0	0	0	0	1	0	0	0	0	0	0	0	0	0	0	0	0	0	0	1	0	0	0	0	0	0	1	0	0	0	0	0	0	0	0	0	0	0	0	0	0	0	1	0	0	0	0	1	0
VIT_200s0192g00070	0	0	0	0	0	0	0	0	0	0	0	0	0	0	0	0	0	0	0	0	0	0	0	0	0	0	0	0	0	0	0	0	0	0	0	0	0	0	0	0	0	0	0	0	0	0	0	0	0
VIT_200s0192g00090	0	0	0	0	0	0	0	0	0	0	0	0	0	0	0	0	0	0	0	0	0	0	0	0	0	0	0	0	0	0	0	0	0	0	0	0	0	0	0	0	0	0	0	0	0	0	0	0	0
VIT_200s0192g00100	0	0	0	0	0	0	0	0	0	0	0	0	0	0	0	0	0	0	0	0	0	0	0	0	0	0	0	0	0	0	0	0	0	0	0	0	0	0	0	0	0	0	0	0	0	0	0	0	0
VIT_200s0192g00120	0	0	0	0	0	0	0	0	0	0	0	0	0	0	0	0	0	0	0	0	0	0	0	0	0	0	0	0	0	0	0	0	0	0	0	0	0	0	0	0	0	0	0	0	0	0	0	0	0
VIT_200s0192g00130	0	0	0	0	0	0	0	0	0	0	0	0	0	0	0	0	0	0	0	0	0	0	0	0	0	0	0	0	0	0	0	0	0	0	0	0	0	0	0	0	0	0	0	0	0	0	0	0	0
VIT_200s0192g00140	0	0	0	0	0	0	0	0	0	0	0	0	0	0	0	0	0	0	0	0	0	0	0	0	0	0	0	0	0	0	0	0	0	0	0	0	0	0	0	0	0	0	0	0	0	0	0	0	0
VIT_200s0193g00010	0	0	0	0	0	0	0	0	0	0	0	0	0	0	0	0	0	0	0	0	0	0	0	0	0	0	0	0	0	0	2	0	0	0	0	0	0	0	0	0	0	0	0	0	0	0	0	0	0
VIT_200s0193g00020	0	0	0	0	0	0	0	0	0	0	0	0	0	0	0	0	0	0	0	0	0	0	0	0	0	0	0	0	0	0	0	0	0	0	0	0	1	3	1	5	0	0	0	1	2	0	1	1	3
VIT_200s0193g00030	43	45	41	33	37	39	21	31	27	25	36	34	46	48	29	24	32	13	30	32	24	27	20	25	36	30	25	28	42	35	18	24	22	27	34	27	36	52	36	41	32	30	38	43	47	33	35	33	27
VIT_200s0193g00040	0	0	0	1	0	2	2	0	0	3	1	1	0	0	0	0	0	0	3	0	0	1	1	0	3	2	0	0	1	1	1	1	0	0	0	1	1	2	0	0	0	0	0	0	1	0	1	1	1
VIT_200s0193g00050	0	0	0	0	0	0	0	0	0	0	0	0	0	0	0	0	0	0	0	0	0	0	0	0	0	0	0	0	0	0	0	0	0	0	0	0	0	0	0	0	0	0	0	0	0	0	0	0	0
VIT_200s0193g00080	36	27	32	32	31	26	38	27	48	29	22	27	36	26	30	24	22	33	27	28	19	26	21	19	20	30	14	34	37	20	14	25	19	29	25	27	24	34	30	11	40	26	23	36	21	37	32	23	25
VIT_200s0193g00085	2	4	5	0	1	3	3	4	3	5	3	4	3	5	0	1	2	2	5	3	2	3	3	1	3	2	2	7	5	4	2	5	6	4	1	5	3	8	6	6	4	8	8	6	0	4	2	4	1
VIT_200s0193g00090	2	2	4	1	2	1	2	0	3	3	0	3	3	0	1	2	2	1	1	0	3	0	1	0	3	2	0	1	1	3	2	2	2	1	2	2	1	2	0	2	2	1	1	3	2	1	2	5	1
VIT_200s0193g00093	0	0	0	0	0	0	0	0	0	0	0	0	0	0	0	0	0	0	0	0	0	0	0	0	1	0	0	0	0	0	0	0	0	0	0	0	0	0	0	0	1	0	0	0	0	0	0	0	0
VIT_200s0193g00096	2	1	1	1	4	2	2	2	1	7	3	0	3	5	1	1	1	2	4	2	2	1	0	1	5	1	3	4	1	2	2	1	1	1	1	6	1	0	0	0	0	1	1	0	1	0	0	0	0
VIT_200s0193g00100	0	0	0	0	0	0	0	0	0	0	0	0	0	0	0	0	0	0	0	0	0	0	0	0	0	0	0	0	0	0	0	0	0	0	0	0	0	0	0	0	0	0	0	0	0	0	0	0	0
VIT_200s0193g00110	51	70	46	49	75	34	103	75	73	71	73	79	57	53	53	67	64	37	65	66	54	95	60	55	65	65	37	79	81	40	50	82	50	61	58	65	85	90	103	70	86	85	110	104	131	143	79	77	91
VIT_200s0193g00140	0	0	0	0	0	0	0	0	0	0	0	0	0	0	0	0	0	0	0	0	0	0	0	0	0	0	0	0	0	0	0	0	0	0	0	0	0	0	0	0	0	0	0	0	0	0	0	0	0
VIT_200s0193g00144	0	0	0	0	0	0	0	0	0	0	0	0	0	0	0	0	0	0	0	0	0	0	0	0	0	0	0	0	0	0	0	0	0	0	0	0	0	0	0	0	0	0	0	0	0	0	0	0	0
VIT_200s0193g00146	0	0	0	0	0	0	0	0	0	0	0	0	0	0	0	0	0	0	0	0	0	0	0	0	0	0	0	0	0	0	0	0	0	0	0	0	0	0	0	1	0	0	0	0	0	0	0	0	0
VIT_200s0193g00150	0	0	0	0	0	0	0	0	0	0	0	0	0	0	0	0	0	0	0	0	0	0	0	0	0	0	0	0	0	0	0	0	0	0	0	0	0	0	0	0	0	0	0	0	0	0	0	0	0
VIT_200s0193g00160	149	135	102	122	142	119	186	127	192	115	133	122	149	91	98	114	111	107	146	156	98	149	103	109	131	125	80	145	132	80	100	133	103	137	114	78	152	193	144	93	164	102	172	185	352	193	144	141	157
VIT_200s0193g00165	6	6	11	5	7	11	5	11	8	6	12	13	11	4	12	5	17	12	12	9	14	10	7	12	10	7	6	5	11	9	14	12	7	11	9	6	13	19	9	13	11	17	18	14	0	12	10	10	11
VIT_200s0193g00170	0	6	5	0	8	6	2	3	5	5	3	2	5	2	2	1	5	3	6	1	5	4	4	3	1	7	2	5	2	2	1	5	4	1	6	0	3	12	9	9	3	5	2	2	5	2	4	6	2
VIT_200s0194g00010	621	454	529	508	536	521	671	592	732	671	615	730	604	477	555	592	572	562	620	610	446	632	409	437	524	520	380	648	570	441	973	752	792	528	418	521	942	982	865	773	1160	891	930	792	1646	813	955	774	764
VIT_200s0194g00020	1111	914	911	993	1216	1025	1034	938	1011	1018	1122	1153	1094	758	801	1022	951	829	1077	923	894	1548	1184	1069	1157	927	962	1288	1009	727	1071	924	1056	979	884	827	1777	2060	1802	1821	1856	1739	1484	1623	2337	1977	1360	1501	1563
VIT_200s0194g00030	15197	14984	17019	12495	15174	22262	15259	18267	14028	21193	20298	18190	20739	24255	19917	17768	18451	15270	13900	13557	13754	13455	11260	11905	16949	17121	11794	17028	16937	18051	24464	20048	17608	11907	15337	13923	13219	20291	16421	9634	24717	13129	16129	14823	18073	15650	16146	17349	16486
VIT_200s0194g00050	146	149	166	132	141	143	159	163	161	172	186	217	216	160	143	127	140	131	158	169	124	119	121	137	125	167	90	162	182	132	184	167	187	155	140	124	247	368	278	262	282	259	213	272	210	277	249	180	223
VIT_200s0194g00060	136	97	148	104	104	154	153	154	132	213	209	232	149	157	158	144	144	134	110	119	142	146	103	110	115	178	89	183	144	161	260	199	303	115	136	101	176	336	255	164	229	146	234	222	423	195	213	149	166
VIT_200s0194g00070	1122	1114	1267	414	420	570	614	699	790	299	387	340	366	362	414	348	418	291	895	655	579	399	368	432	365	322	334	490	671	492	211	454	264	576	622	373	226	431	566	863	324	309	661	566	548	562	398	451	531
VIT_200s0194g00080	2245	2020	2060	2291	1699	4228	1410	2963	1552	3356	3145	2820	2556	1994	2499	3500	2250	2321	2170	2327	2544	1424	1236	1678	2871	1733	2323	3349	2058	3080	2388	2087	2485	1044	1546	1665	907	913	1241	673	977	1063	1003	1148	1113	1070	1007	630	638
VIT_200s0194g00090	482	428	530	475	505	706	465	459	431	446	470	527	516	470	455	577	531	385	489	496	456	526	389	384	554	436	404	508	500	468	480	454	449	457	509	362	539	692	637	471	600	616	624	662	1175	654	569	638	601
VIT_200s0194g00100	1606	1504	1564	1526	1737	1764	1624	1604	1665	1410	1498	1695	1707	1467	1360	1474	1848	1412	1912	1607	1362	1471	1504	1614	1753	1447	1267	1865	1845	1418	1494	1565	1655	1660	1808	1436	2710	2780	3036	1906	2710	2493	2384	2983	2505	3466	2121	2138	2590
VIT_200s0194g00110	525	456	490	465	546	515	574	451	530	444	383	480	595	415	454	513	492	447	558	553	455	499	438	438	548	425	424	606	501	393	387	412	383	386	352	394	667	666	653	564	520	549	535	687	990	788	513	533	637
VIT_200s0194g00120	0	0	0	0	0	0	0	1	0	0	0	0	0	0	0	0	0	0	0	0	0	0	0	0	0	1	0	0	0	0	0	0	1	0	0	0	0	0	0	0	0	0	1	0	0	0	0	0	0
VIT_200s0194g00130	919	807	831	794	915	920	784	724	765	744	789	823	887	687	712	844	766	632	824	746	719	871	631	638	913	749	677	803	734	624	711	712	689	616	642	628	1070	1179	1036	969	1024	1071	996	984	1414	1124	946	1003	973
VIT_200s0194g00140	217	235	231	236	312	316	266	220	239	226	241	253	222	213	207	252	240	181	249	245	209	309	256	246	282	228	211	256	281	219	227	252	232	248	236	184	435	476	406	450	504	414	381	419	613	432	311	370	377
VIT_200s0194g00150	19	25	30	28	35	48	23	28	30	32	20	37	28	33	21	23	28	22	28	28	14	39	18	23	26	29	20	13	33	28	34	30	21	28	25	22	42	57	31	44	47	37	27	42	23	42	34	41	31
VIT_200s0194g00155	46	44	52	45	66	75	53	32	52	41	51	50	50	41	43	48	63	50	56	54	45	58	41	42	61	46	54	54	55	45	45	45	44	43	40	36	71	98	79	84	88	87	63	80	32	60	65	70	67
VIT_200s0194g00160	37	37	31	37	30	43	44	18	46	30	42	44	27	27	34	32	16	13	14	16	15	19	6	13	20	34	13	22	30	19	23	25	31	24	15	22	31	35	12	19	26	16	23	19	47	23	15	18	23
VIT_200s0194g00170	1	0	0	2	2	3	2	0	1	4	3	2	5	4	4	5	6	4	2	1	6	6	3	6	2	4	1	0	3	2	6	1	6	0	1	1	1	11	7	5	3	6	9	7	0	1	3	10	9
VIT_200s0194g00180	20	50	14	33	35	19	118	58	38	56	90	109	43	21	40	11	174	23	60	38	28	165	108	112	36	106	13	220	96	78	140	94	279	158	204	102	386	1478	1907	871	1402	499	1266	1189	1575	2119	811	572	825
VIT_200s0194g00190	100	85	100	101	129	159	75	73	74	84	89	90	111	49	70	135	88	75	87	80	58	147	92	99	133	71	88	79	82	61	171	102	149	81	99	37	177	156	213	322	249	186	111	170	190	215	150	174	116
VIT_200s0194g00200	339	317	295	329	407	396	338	334	346	306	299	365	353	310	262	334	396	266	379	349	300	394	352	346	383	316	294	341	356	330	324	300	301	332	428	308	929	700	695	733	764	911	651	697	737	814	552	654	744
VIT_200s0194g00210	68	50	54	66	65	73	52	45	56	56	54	44	66	66	40	50	70	55	83	69	54	63	50	69	61	37	45	59	67	38	26	51	31	53	51	67	68	70	73	51	53	60	71	74	99	92	43	68	80
VIT_200s0194g00220	42	41	40	47	43	57	34	33	39	44	38	63	35	49	28	31	42	34	40	55	29	27	50	33	31	34	30	27	37	33	45	39	36	29	57	48	29	49	43	20	51	31	29	38	87	42	63	39	50
VIT_200s0194g00230	0	0	0	0	0	0	0	0	0	0	0	0	0	0	0	0	0	0	0	0	0	0	0	0	0	0	0	0	0	0	0	0	0	0	0	0	1	0	0	0	0	0	0	0	0	0	0	0	0
VIT_200s0194g00240	1	0	0	0	0	0	0	0	2	0	1	0	1	0	1	2	0	0	0	0	0	0	0	1	0	1	0	1	0	2	0	1	0	0	0	0	0	0	2	0	0	0	1	0	1	0	0	0	0
VIT_200s0194g00250	538	355	432	528	631	640	330	291	440	427	354	389	384	598	416	326	414	413	546	460	344	369	340	406	546	285	327	269	489	273	245	299	257	423	392	539	515	480	584	353	420	411	526	547	916	631	369	507	584
VIT_200s0194g00260	101	106	103	121	126	98	130	110	71	115	124	117	154	109	105	121	228	130	143	317	140	119	872	379	109	147	85	155	453	224	544	133	245	389	942	261	647	707	584	308	1162	431	357	723	603	748	1170	480	502
VIT_200s0194g00270	591	629	655	412	455	681	509	524	420	418	469	562	508	522	474	423	458	338	345	367	336	340	269	277	396	382	270	394	457	410	279	394	286	333	380	301	579	637	485	708	606	652	592	497	674	466	522	521	530
VIT_200s0194g00280	38	24	32	33	31	31	54	50	95	64	59	60	18	17	19	30	20	43	43	61	33	27	12	20	51	41	34	42	42	36	72	64	58	34	16	62	29	11	18	4	57	12	35	10	30	31	30	16	22
VIT_200s0194g00290	9	7	13	15	10	8	20	14	32	18	14	22	11	3	8	11	14	9	11	17	7	9	5	6	5	10	5	12	9	5	23	24	23	10	8	12	9	9	5	2	16	5	11	3	21	9	18	3	2
VIT_200s0194g00300	598	353	350	304	630	231	2000	822	1696	599	704	894	502	216	375	289	308	342	580	812	326	423	379	315	304	714	194	899	505	227	623	802	501	415	357	535	200	963	657	476	974	232	880	874	1945	1537	1054	401	535
VIT_200s0194g00310	105	109	101	61	63	112	80	70	71	78	62	85	84	72	65	71	81	52	61	67	39	48	40	40	67	52	48	62	61	65	49	67	52	65	58	42	89	102	96	113	106	99	102	90	125	90	78	91	96
VIT_200s0194g00320	13	6	9	5	6	10	22	13	18	15	15	12	4	7	12	8	7	8	7	14	6	9	10	5	11	10	3	12	7	6	13	18	14	11	4	21	6	4	3	0	10	3	10	4	20	13	8	7	3
VIT_200s0194g00330	1346	800	741	649	1053	527	2883	1528	3126	1198	1515	1668	940	533	709	555	654	667	1102	1334	664	802	716	618	664	1243	479	1412	879	511	1123	1432	892	753	555	1111	388	1451	1199	1112	1710	440	1289	1308	3083	2676	1586	672	903
VIT_200s0194g00340	147	106	116	90	144	92	279	157	703	172	178	224	135	59	105	101	153	149	196	213	133	171	153	129	101	195	84	264	176	110	164	173	125	139	109	162	145	332	327	319	286	199	378	320	622	454	286	218	219
VIT_200s0194g00345	1	1	0	0	0	0	0	0	0	0	0	0	0	0	0	0	0	1	0	0	0	0	0	0	0	0	0	0	0	0	0	0	0	0	0	0	0	0	0	0	0	0	0	0	1	0	0	0	0
VIT_200s0194g00350	0	0	0	0	0	0	0	0	0	0	0	0	0	1	0	1	0	0	1	0	0	0	0	0	0	0	0	0	0	0	0	0	0	0	0	0	0	0	0	0	0	0	0	0	0	0	0	1	0
VIT_200s0194g00360	0	0	0	0	0	0	3	0	2	1	0	1	1	0	0	0	0	0	0	0	1	1	0	0	0	0	0	0	0	0	0	0	1	0	0	1	1	2	4	7	1	1	0	0	1	4	2	4	0
VIT_200s0194g00380	4	7	3	0	3	0	13	3	14	1	5	12	7	3	3	0	3	3	7	8	6	1	7	4	0	3	0	24	7	2	8	3	6	4	12	9	6	19	52	573	30	43	9	15	22	57	24	15	19
VIT_200s0198g00010	0	0	1	0	0	0	2	1	1	1	1	0	0	0	1	2	0	0	0	1	0	0	0	0	0	1	0	0	1	0	0	0	0	0	0	1	2	0	0	3	1	2	3	2	3	1	0	0	0
VIT_200s0198g00020	2	2	0	1	4	0	0	4	0	5	3	4	3	3	1	3	1	1	0	3	2	2	1	1	1	1	0	1	0	0	2	1	2	1	0	2	5	3	4	1	6	4	1	2	0	4	2	4	2
VIT_200s0198g00030	1	2	1	0	1	1	1	0	0	0	3	0	0	0	0	0	0	1	1	0	1	0	0	0	0	1	0	0	1	0	0	0	0	0	1	0	1	0	0	0	0	1	1	0	2	1	3	0	2
VIT_200s0198g00040	1	1	1	1	0	0	0	0	0	0	0	1	0	1	0	0	1	0	0	0	0	3	1	1	0	0	0	2	0	1	0	1	0	0	0	0	0	0	0	0	0	0	0	0	1	0	0	1	1
VIT_200s0198g00050	1	2	0	0	0	0	0	0	0	1	0	0	0	0	0	1	1	0	2	0	1	1	0	0	0	0	0	0	0	0	0	0	1	0	1	0	1	1	0	0	0	1	0	0	0	0	1	0	0
VIT_200s0198g00060	10	13	10	36	13	14	9	13	11	14	15	21	12	18	20	14	13	12	11	10	15	8	4	8	9	20	8	14	15	21	14	12	18	22	40	8	10	10	16	3	17	16	10	17	34	19	12	10	18
VIT_200s0198g00090	0	0	0	0	0	0	0	0	0	1	0	0	0	0	0	0	0	0	0	0	0	0	0	0	0	0	0	0	0	0	0	0	0	0	0	0	0	1	0	0	0	0	0	0	1	0	0	0	1
VIT_200s0198g00100	0	0	0	0	0	0	0	0	0	0	0	0	0	0	0	0	0	0	0	0	0	0	0	0	0	0	0	0	0	0	0	0	0	0	0	0	0	0	0	0	0	0	0	0	0	0	0	0	0
VIT_200s0198g00110	1	0	0	0	0	0	0	0	0	0	0	2	0	0	0	0	0	1	2	0	0	0	0	0	0	0	0	0	0	0	0	0	0	0	0	1	0	2	0	0	2	0	0	0	0	0	2	0	0
VIT_200s0198g00120	0	1	0	0	0	0	0	0	0	0	0	0	0	0	0	0	0	0	1	0	1	0	0	0	0	0	0	0	0	0	0	0	0	0	0	0	0	0	0	0	0	0	0	0	0	0	0	0	0
VIT_200s0198g00130	0	1	0	1	1	1	2	2	5	0	1	1	5	0	3	1	2	1	1	1	0	1	3	2	1	1	1	1	0	1	3	3	2	1	1	0	3	0	2	8	2	2	5	3	0	1	4	0	1
VIT_200s0198g00135	0	0	0	1	0	0	1	0	0	1	0	0	0	0	0	0	0	1	0	0	2	0	0	0	1	0	0	0	1	0	1	0	1	0	0	0	2	0	0	1	0	1	0	0	0	1	1	0	0
VIT_200s0198g00140	416	361	323	384	404	328	445	392	428	406	408	432	388	282	325	344	348	358	376	360	357	485	300	363	363	397	348	512	431	266	387	365	444	293	281	359	1064	1002	912	1287	926	1242	707	854	532	1037	849	655	673
VIT_200s0198g00150	136	124	118	162	177	136	182	136	172	147	176	162	184	141	126	148	139	141	143	140	132	220	116	143	140	131	150	205	172	98	173	146	162	121	102	139	390	321	334	412	297	386	235	262	191	373	304	246	238
VIT_200s0198g00160	127	124	146	147	179	147	160	175	155	184	203	199	178	143	161	155	148	150	155	174	135	170	124	144	161	163	154	199	232	128	162	192	154	123	116	137	332	293	319	357	270	366	234	264	98	327	254	195	235
VIT_200s0198g00170	64	77	69	77	51	76	74	65	70	77	71	83	69	59	62	67	90	66	76	94	72	73	58	67	84	65	75	86	93	66	60	62	59	56	75	70	94	116	101	120	81	104	98	96	91	113	77	92	80
VIT_200s0198g00180	6	15	12	11	11	14	10	11	10	9	18	15	9	9	13	15	12	12	14	13	13	14	5	10	16	14	13	13	14	15	10	11	8	16	10	5	13	28	14	18	14	14	16	24	32	18	17	11	6
VIT_200s0199g00010	0	0	0	0	1	0	0	0	1	1	7	1	6	0	0	1	3	0	2	0	1	0	2	0	3	2	0	2	10	5	2	0	6	2	5	1	34	26	54	83	36	41	8	34	198	93	19	38	24
VIT_200s0199g00020	174	135	152	158	183	188	125	135	133	157	145	158	158	152	140	142	183	124	185	167	176	199	173	166	207	142	135	158	138	118	154	149	143	116	125	113	235	234	223	221	190	225	227	250	347	254	201	203	226
VIT_200s0199g00030	432	467	469	421	475	585	397	437	419	451	413	462	450	438	379	450	431	415	562	525	439	483	352	413	546	340	383	446	460	341	369	404	364	360	395	354	419	525	483	395	431	420	427	458	546	572	404	379	439
VIT_200s0199g00040	276	235	219	229	304	361	252	283	222	266	262	333	284	284	251	274	337	291	264	332	347	259	185	221	289	239	239	304	317	267	192	247	269	264	305	242	271	367	342	98	214	236	225	319	315	318	247	256	280
VIT_200s0199g00050	0	1	0	0	0	0	0	0	0	0	1	0	0	0	0	0	0	0	0	0	0	0	0	0	0	0	0	0	0	0	0	0	0	0	0	0	1	0	0	0	0	0	0	0	0	0	0	0	0
VIT_200s0199g00060	31	26	27	36	31	36	24	24	26	23	39	25	24	18	23	25	34	29	24	33	30	19	39	33	33	23	30	39	36	24	29	35	27	18	24	15	50	61	47	77	50	52	50	50	31	48	34	60	50
VIT_200s0199g00070	168	129	145	179	141	200	128	148	121	140	154	155	151	135	161	181	184	164	233	176	186	161	133	183	226	133	164	198	171	127	181	150	184	138	152	120	184	267	284	354	248	237	230	274	79	296	227	211	217
VIT_200s0199g00080	262	257	300	246	193	385	171	211	197	236	258	230	234	250	228	342	285	271	275	274	286	177	193	216	325	183	279	269	305	289	242	199	233	204	239	189	128	252	282	294	206	257	175	236	162	303	135	198	194
VIT_200s0199g00090	29	31	24	23	22	48	17	25	25	29	28	17	23	36	26	37	31	28	29	23	30	14	15	29	38	34	36	26	30	23	33	23	23	18	22	15	18	24	28	46	15	27	20	18	8	34	19	26	21
VIT_200s0199g00100	50	43	67	44	49	72	25	32	27	54	60	37	35	46	38	71	66	59	52	50	48	23	19	48	74	29	57	41	45	49	51	35	50	27	33	23	25	40	44	54	31	40	29	42	6	55	24	28	31
VIT_200s0199g00110	483	413	403	444	455	488	490	403	478	594	567	592	522	460	496	418	470	421	341	359	316	345	306	304	465	483	317	504	455	360	501	461	403	361	309	419	997	1005	815	928	951	957	885	779	1197	846	707	684	734
VIT_200s0199g00120	127	141	160	121	140	161	100	135	100	171	163	163	173	132	174	157	115	88	110	123	119	122	89	91	106	135	99	148	134	144	127	128	111	96	115	99	56	163	98	112	104	78	97	112	164	105	114	112	92
VIT_200s0199g00130	348	377	400	366	441	619	340	418	384	346	408	431	434	417	436	404	468	304	430	413	377	337	341	351	392	407	320	465	505	363	450	451	427	398	415	322	694	630	641	616	680	702	626	667	570	645	506	544	548
VIT_200s0199g00140	24	21	44	26	40	44	24	32	20	28	38	36	27	41	23	43	35	17	15	26	27	31	15	22	28	31	28	28	43	28	33	29	31	19	25	22	14	39	23	22	15	20	19	18	17	24	15	25	15
VIT_200s0199g00150	662	589	660	619	661	768	792	700	750	863	833	920	687	700	718	709	700	599	562	519	536	575	429	469	673	651	452	727	623	510	637	626	565	551	461	613	1116	993	999	1147	1091	1067	1075	878	1310	1028	890	894	879
VIT_200s0199g00160	109	99	123	88	99	129	77	98	78	146	113	137	148	115	108	92	84	70	68	77	82	88	63	79	101	100	64	119	104	72	95	106	101	78	60	80	53	125	80	77	75	53	76	85	115	73	79	120	54
VIT_200s0199g00170	839	877	1076	809	975	1321	813	985	928	980	1018	1081	1102	978	1017	952	1092	794	1024	1027	938	880	839	808	885	871	754	1036	1155	917	1047	1016	1074	970	967	853	1527	1543	1447	1452	1590	1670	1580	1544	2047	1628	1374	1343	1333
VIT_200s0199g00190	579	516	667	482	518	830	461	513	444	600	631	528	608	523	611	719	599	442	525	437	523	457	376	417	613	463	444	516	604	453	542	553	493	468	490	347	432	723	552	468	501	567	807	452	657	519	479	491	612
VIT_200s0199g00200	0	0	0	0	1	1	0	0	1	0	1	0	1	0	1	0	2	1	0	0	0	0	1	2	2	1	1	1	1	0	0	1	4	2	2	0	1	2	3	1	2	4	1	4	2	8	2	1	0
VIT_200s0199g00210	252	260	271	268	301	388	208	204	142	147	181	198	364	177	155	346	222	234	227	176	194	365	200	221	426	185	318	254	299	225	135	162	116	200	189	85	19	170	105	35	39	42	103	136	90	52	59	194	87
VIT_200s0199g00220	709	711	684	614	723	888	581	614	531	596	657	675	693	590	618	677	709	562	760	591	665	593	545	607	847	534	620	704	712	614	584	597	606	504	525	514	650	708	766	574	709	750	808	771	729	850	565	664	627
VIT_200s0199g00225	17	8	3	4	7	14	6	12	18	17	6	18	15	15	13	12	7	14	7	8	3	0	0	0	13	0	3	0	2	2	5	6	1	0	1	6	0	3	0	1	0	0	0	1	0	0	0	0	0
VIT_200s0199g00240	298	341	361	289	281	363	270	255	259	292	289	337	293	272	262	332	326	273	322	240	283	340	262	272	382	300	237	316	299	280	241	284	299	213	238	214	342	414	379	274	363	364	381	434	849	456	316	383	303
VIT_200s0199g00245	23	8	10	9	11	11	20	20	28	21	6	24	16	14	22	13	12	12	18	4	7	0	0	0	10	4	2	3	1	0	6	15	5	0	0	5	0	0	0	0	0	0	0	0	0	0	0	0	0
VIT_200s0199g00250	302	468	370	385	496	517	348	347	338	368	611	507	359	192	261	404	443	298	404	322	337	576	468	385	401	491	374	432	544	426	402	442	466	447	558	298	724	1227	750	1067	811	833	820	826	654	655	583	926	656
VIT_200s0199g00260	423	404	417	370	421	441	335	366	292	342	361	422	370	369	326	377	369	313	423	356	338	470	334	382	429	298	333	351	455	342	311	345	336	311	417	287	595	685	610	516	639	644	515	705	1052	615	553	588	534
VIT_200s0199g00270	146	199	195	167	248	167	228	183	160	205	211	198	169	127	156	149	172	129	183	122	147	151	130	145	226	185	161	227	152	169	139	231	185	119	97	121	230	301	312	165	216	241	307	294	335	324	158	148	181
VIT_200s0199g00280	22	15	21	14	21	22	18	18	19	26	22	24	25	16	11	16	17	12	14	10	20	23	12	16	11	22	20	22	16	11	13	14	11	10	6	14	34	41	36	17	18	20	32	42	51	38	21	14	23
VIT_200s0199g00290	1	0	0	0	0	0	0	0	1	3	0	0	0	0	0	0	0	0	0	0	1	0	1	0	0	0	0	0	0	0	1	0	0	0	1	1	0	0	0	0	1	0	0	0	0	1	0	0	0
VIT_200s0199g00300	833	737	797	742	918	1042	691	663	751	632	683	773	856	689	756	936	872	654	864	831	783	983	896	877	910	662	674	897	846	644	782	716	789	810	838	698	1263	1519	1404	1430	1298	1199	1236	1294	2368	1416	1069	1024	1105
VIT_200s0199g00310	1020	1413	1244	810	960	1509	619	872	584	949	946	936	847	1084	993	1149	1381	1064	1490	1182	1152	1244	1470	1374	1398	1119	1162	971	1332	1364	1473	1023	1378	982	1420	862	1247	1679	1491	958	2523	1409	1714	1439	4175	2062	1865	1062	972
VIT_200s0201g00010	0	0	0	0	0	0	0	0	0	0	0	0	0	0	0	0	0	0	0	0	0	0	0	0	0	0	0	0	0	0	0	0	0	0	0	0	0	0	0	0	0	0	0	0	0	0	0	0	0
VIT_200s0201g00020	2	4	2	1	1	4	1	2	3	5	2	6	1	4	2	1	1	1	2	3	1	1	1	2	2	5	2	0	3	2	1	1	1	4	2	0	2	3	4	2	1	2	3	4	2	3	0	4	2
VIT_200s0201g00030	0	0	0	0	0	0	0	0	0	0	0	0	0	0	0	0	0	0	0	0	0	0	0	0	0	0	0	0	0	0	0	0	0	0	0	0	0	0	0	0	0	0	0	0	0	0	0	0	0
VIT_200s0201g00060	596	698	675	483	537	790	440	491	367	583	621	638	613	502	507	607	479	470	438	414	439	379	273	322	550	439	455	587	572	570	410	506	370	353	401	388	193	454	450	303	295	231	320	410	526	462	322	349	291
VIT_200s0201g00070	173	178	215	185	221	260	200	177	188	224	196	217	231	196	201	237	266	169	236	207	213	255	219	211	252	250	183	274	244	219	237	197	237	247	295	199	308	388	342	293	278	334	362	359	412	375	290	333	283
VIT_200s0201g00080	0	0	0	0	0	0	0	0	0	0	0	0	0	0	0	0	0	0	0	0	0	0	0	0	0	0	0	0	0	0	0	0	0	0	0	0	0	0	0	0	0	0	0	0	0	0	0	0	0
VIT_200s0201g00083	0	0	0	0	0	0	0	0	0	0	0	0	0	0	0	0	0	0	0	0	0	0	0	0	0	0	0	0	0	0	0	0	0	0	0	0	0	0	1	0	0	1	0	0	0	1	0	0	0
VIT_200s0201g00086	3	1	3	1	2	3	2	2	1	0	3	1	3	0	0	2	0	2	4	1	1	0	1	0	3	3	3	3	2	1	3	4	3	0	1	1	3	0	1	7	2	2	2	1	2	2	1	2	1
VIT_200s0201g00090	0	0	0	0	0	0	0	0	0	0	0	2	0	1	0	2	0	0	1	2	1	1	0	0	0	0	0	3	0	0	0	0	4	0	0	0	0	0	0	0	0	0	3	3	0	1	2	1	0
VIT_200s0202g00020	13	6	9	3	5	0	7	4	4	2	0	4	6	4	1	0	2	5	4	9	9	5	4	4	6	4	1	6	6	6	0	3	0	1	7	6	3	2	6	6	3	5	6	3	2	1	0	4	6
VIT_200s0202g00025	4	3	5	2	15	8	16	4	4	9	1	7	3	1	8	4	1	3	11	1	2	4	5	0	6	12	0	7	1	7	1	6	6	2	0	2	0	0	1	0	0	2	6	2	7	0	0	1	0
VIT_200s0202g00030	2	1	1	0	2	1	2	5	3	5	2	3	3	4	4	5	3	2	1	1	0	0	2	2	1	1	0	1	0	1	1	1	0	3	3	4	4	1	2	2	0	2	2	5	6	3	4	0	5
VIT_200s0202g00035	6	9	8	6	6	12	5	10	12	4	10	7	7	5	5	9	6	4	6	3	4	4	6	7	8	4	6	9	6	3	6	12	9	9	6	6	7	10	10	5	9	6	9	7	7	7	4	9	8
VIT_200s0202g00040	167	133	111	123	155	119	198	128	209	116	92	165	140	108	127	116	120	105	166	124	113	127	115	88	101	111	81	157	155	98	103	116	90	129	129	119	115	186	161	97	138	108	152	165	219	208	130	130	141
VIT_200s0202g00050	0	0	0	0	0	0	0	0	0	0	0	0	0	0	0	0	0	0	0	0	0	0	0	0	0	0	0	0	0	0	0	0	0	0	0	0	0	0	0	0	0	0	0	0	0	0	0	0	0
VIT_200s0202g00060	1	0	0	0	0	0	0	0	0	0	1	2	0	0	0	3	0	0	0	0	0	0	0	1	0	0	0	0	0	0	0	0	1	0	0	0	0	1	0	0	1	0	0	0	0	0	0	1	0
VIT_200s0202g00070	0	0	0	0	0	0	0	0	0	0	0	0	0	0	0	0	0	0	0	0	0	0	0	0	0	0	0	0	0	0	0	0	0	0	0	0	0	0	0	0	0	0	0	0	0	0	0	0	0
VIT_200s0202g00080	0	0	0	0	0	0	0	0	0	0	0	0	0	0	0	0	0	0	0	0	0	0	0	0	0	0	0	0	0	0	0	0	0	0	0	0	0	0	0	0	0	0	0	0	0	0	0	0	0
VIT_200s0202g00090	0	0	0	0	0	0	0	0	0	0	0	0	0	0	0	0	0	0	0	0	0	0	0	0	0	0	0	0	0	0	0	0	0	0	0	0	0	0	0	0	0	0	0	0	0	0	0	0	0
VIT_200s0203g00003	0	0	0	0	0	0	0	0	0	0	0	0	1	0	0	1	0	0	0	0	0	0	0	0	0	0	0	0	0	0	0	0	0	0	0	0	0	0	1	0	0	0	0	0	0	0	0	0	0
VIT_200s0203g00006	0	0	0	0	0	0	0	0	0	0	0	0	0	0	1	2	0	0	0	0	0	0	0	0	0	0	0	0	0	0	0	0	0	0	0	0	0	0	0	0	0	0	0	0	0	0	0	0	1
VIT_200s0203g00010	0	0	0	0	0	0	0	0	0	0	0	0	0	0	0	0	0	0	0	0	0	0	0	0	0	0	0	0	0	0	0	0	0	0	0	0	0	0	0	0	0	0	0	0	0	0	0	0	0
VIT_200s0203g00015	0	0	0	0	0	0	0	0	0	0	0	0	0	0	0	0	0	0	0	0	0	0	0	0	0	0	0	0	0	0	0	0	0	0	0	0	0	0	0	0	0	0	0	0	0	0	0	0	0
VIT_200s0203g00020	2	6	16	8	17	20	40	36	36	78	101	127	33	40	61	13	18	31	9	27	36	31	59	35	7	98	6	219	60	140	144	47	243	134	164	65	8	18	42	267	55	2	46	153	661	44	54	17	1
VIT_200s0203g00030	0	0	0	0	1	0	0	0	0	0	1	1	0	0	0	0	0	0	0	0	0	1	2	0	1	0	0	2	0	0	0	0	0	0	0	0	0	0	1	0	0	0	1	1	0	0	0	0	0
VIT_200s0203g00040	3485	3224	3351	2910	3527	3836	3433	3126	3387	3693	3667	4024	4032	3097	3418	3543	3445	3029	3544	3692	3471	3286	2721	2836	3242	3304	2548	4073	3961	2641	4004	3600	3642	3254	3154	2932	3286	4574	3965	2442	3748	2914	3903	4088	5879	4247	3794	3181	2934
VIT_200s0203g00050	140	106	155	184	191	156	253	212	373	314	525	533	266	297	306	153	124	112	70	73	70	150	216	162	89	344	82	534	256	288	785	279	785	457	432	224	267	265	236	696	597	179	199	350	2080	462	347	119	208
VIT_200s0203g00060	239	201	222	208	208	214	162	169	160	205	156	192	202	141	158	193	171	153	179	180	155	226	146	160	259	117	213	235	229	124	127	156	118	123	134	144	154	192	207	163	156	192	169	190	285	201	119	211	178
VIT_200s0203g00070	75	86	81	86	98	63	146	64	123	42	62	62	62	67	50	73	197	84	174	77	91	124	137	108	133	93	65	120	178	87	64	57	86	173	168	112	751	733	1053	727	909	879	369	963	1767	1622	427	623	739
VIT_200s0203g00080	2	7	1	4	7	4	19	7	8	4	4	0	7	9	12	5	4	7	1	3	1	2	1	0	6	3	0	2	9	4	15	18	10	1	4	4	23	10	3	2	4	6	5	2	9	1	7	3	0
VIT_200s0203g00090	0	0	0	0	2	1	1	1	1	4	1	0	2	5	0	1	0	1	1	0	1	1	0	1	2	2	1	0	3	0	1	0	1	0	1	1	1	0	0	0	0	1	2	0	0	0	4	0	0
VIT_200s0203g00100	1334	1288	1429	1076	1303	1721	888	1030	798	847	909	942	1224	1365	1158	1272	1248	1085	1225	1253	1280	1201	961	1078	1485	782	1146	1124	1308	1106	787	903	685	873	1018	814	762	1020	900	948	718	864	836	929	1117	908	820	1002	1035
VIT_200s0203g00110	490	457	412	407	518	441	393	425	384	378	388	376	416	342	360	408	359	325	460	469	413	466	384	375	459	346	393	398	441	362	277	345	320	330	337	294	431	590	491	555	479	475	481	551	807	513	427	612	424
VIT_200s0203g00120	104	96	100	88	102	99	74	90	93	93	115	85	117	75	80	105	74	78	133	77	77	103	79	75	95	83	86	101	95	84	77	80	81	74	95	70	103	123	116	104	99	93	109	108	33	116	74	84	81
VIT_200s0203g00125	0	0	0	0	0	0	0	0	0	0	0	0	0	0	0	0	0	0	0	0	0	0	0	0	0	0	0	0	0	0	0	0	0	0	0	0	0	0	0	0	0	0	0	0	0	0	0	0	0
VIT_200s0203g00130	39	24	28	23	54	26	39	28	29	30	30	45	56	25	38	42	77	46	73	48	43	60	65	76	46	41	45	78	78	31	48	45	57	54	67	54	116	126	155	39	97	87	250	147	62	159	60	105	116
VIT_200s0203g00140	111	115	107	151	202	250	161	149	207	115	123	155	132	172	143	125	178	147	115	156	102	134	155	132	152	157	107	123	128	205	271	189	300	130	213	136	583	377	342	294	351	431	262	340	707	417	440	191	346
VIT_200s0203g00150	74	79	81	105	129	175	132	120	149	79	90	108	101	124	113	92	126	96	77	101	79	107	108	91	113	108	71	97	94	136	218	119	194	95	139	93	504	369	274	263	338	386	217	308	1176	379	359	160	291
VIT_200s0203g00160	178	192	186	137	154	141	217	171	203	179	205	212	179	138	132	139	158	116	141	157	153	173	89	112	132	173	111	161	155	113	165	201	170	121	136	105	142	329	209	99	230	180	200	262	233	212	188	216	137
VIT_200s0203g00170	175	161	119	174	353	135	691	291	414	437	425	468	336	210	240	249	228	212	270	151	203	480	222	180	143	419	144	542	299	140	381	379	416	293	217	224	255	451	370	120	345	265	422	378	837	639	338	259	283
VIT_200s0203g00180	934	1077	981	1004	1189	1103	786	645	830	454	537	535	703	549	552	1000	910	810	1232	1089	878	1196	1018	933	832	583	722	776	1009	564	397	716	449	892	888	586	1279	1348	1487	1971	1121	1620	1148	1583	2182	1955	1103	1229	1534
VIT_200s0203g00190	1635	1509	1647	1419	1723	2276	1432	1456	1518	1260	1399	1584	1728	1716	1656	1694	1897	1321	1651	1620	1542	1418	1317	1439	1528	1387	1226	1581	1800	1674	1471	1457	1517	1734	1998	1359	2998	2580	2612	1750	2389	2976	2633	2556	5486	2965	2209	2304	2730
VIT_200s0203g00200	2265	2051	2323	1784	2212	2786	1725	2048	1780	1960	2206	2273	2194	2198	2197	2050	2377	1836	2070	2280	2153	2500	1998	1925	2361	2088	2062	2394	2413	2095	2098	1833	2100	1851	2401	1637	2104	2614	2253	1686	2257	2277	2569	2165	3571	2349	2169	2188	2235
VIT_200s0203g00210	27	28	27	28	26	19	23	31	33	24	29	28	35	26	22	44	35	28	40	39	42	48	26	27	35	46	21	29	35	35	31	31	35	20	56	14	72	58	48	23	76	77	58	65	245	59	50	48	55
VIT_200s0203g00220	0	0	0	0	1	2	0	0	0	0	0	0	0	1	0	1	0	0	0	0	1	1	0	0	0	0	0	0	0	0	1	1	1	0	0	0	3	2	3	1	4	2	1	1	2	1	0	0	2
VIT_200s0204g00010	43	64	70	51	81	108	51	83	95	48	82	80	71	70	59	61	84	57	97	95	79	55	68	64	101	68	66	71	110	70	73	76	79	73	91	73	81	121	82	98	116	111	108	103	58	82	66	58	74
VIT_200s0204g00020	899	875	950	1028	1129	1221	944	851	1020	646	743	802	855	771	729	945	1027	751	1080	1050	918	1102	1022	998	1012	802	775	1031	1074	878	913	850	779	1133	1251	793	1727	1890	1540	1725	1740	1743	1330	1749	2770	1873	1418	1332	1459
VIT_200s0204g00030	31	47	61	43	27	39	26	29	59	22	15	30	39	28	20	34	19	19	14	12	15	17	5	7	28	6	24	7	8	22	10	34	11	12	7	9	7	17	9	1	15	5	7	8	23	1	16	20	5
VIT_200s0204g00040	393	371	351	381	401	454	315	329	357	271	298	350	398	335	310	385	385	343	391	410	373	324	382	367	401	312	324	390	381	304	331	360	346	329	346	297	482	534	624	1305	545	614	474	581	997	636	461	412	431
VIT_200s0204g00070	191	166	192	185	182	262	128	169	176	146	166	160	178	170	152	183	191	161	202	190	159	171	151	126	216	145	155	190	215	141	150	170	155	134	140	141	138	155	166	178	146	130	144	146	154	146	119	120	131
VIT_200s0204g00080	168	139	162	127	127	130	114	153	151	117	159	165	191	141	136	142	158	120	139	109	102	110	96	109	183	101	120	162	175	136	146	97	124	115	137	113	292	215	241	285	267	343	259	219	16	278	177	143	169
VIT_200s0204g00110	620	609	722	523	591	636	549	639	673	520	642	577	724	601	598	577	546	511	569	573	541	514	454	531	622	490	540	628	729	470	454	498	529	465	508	473	1704	1188	1239	1485	1292	1720	1317	1144	841	1381	919	951	986
VIT_200s0204g00120	25	13	25	19	15	24	17	13	17	22	30	21	18	28	27	23	39	31	28	44	39	36	76	59	37	35	28	42	45	38	83	27	47	36	67	37	32	50	51	20	35	26	34	68	77	49	66	34	30
VIT_200s0204g00130	34	22	40	27	33	32	27	26	29	49	59	26	47	34	38	22	76	41	35	83	47	55	159	124	37	62	46	104	90	74	172	52	94	75	149	63	56	111	110	22	94	44	56	100	83	82	147	61	64
VIT_200s0204g00150	0	0	0	0	0	0	0	0	0	0	0	1	0	2	0	0	0	0	0	0	1	0	0	1	0	0	0	3	2	0	3	0	2	1	0	1	1	1	1	0	0	0	1	0	0	0	1	0	0
VIT_200s0204g00160	0	0	0	0	0	0	0	0	0	0	0	0	0	0	0	0	0	0	0	0	0	0	0	0	1	0	0	0	0	0	0	0	0	1	0	1	0	1	0	0	1	0	0	0	1	2	1	0	0
VIT_200s0204g00170	2796	2751	2645	2524	2908	3513	2308	2275	2451	1933	2185	2632	2724	2097	2275	2499	2616	2134	2668	2361	2224	2661	2127	2134	2869	2360	2077	2410	2663	1737	1737	2154	1764	2241	2087	1991	2466	2842	2603	2037	2601	2729	2901	2519	4141	3115	1845	2391	2509
VIT_200s0204g00175	2	0	1	0	5	1	6	3	1	2	1	0	2	1	0	2	0	2	1	2	0	2	5	0	3	2	5	1	1	0	5	2	0	1	0	2	1	5	6	1	0	2	2	1	1	0	1	9	2
VIT_200s0204g00180	0	0	0	0	0	0	0	1	0	0	0	0	0	0	0	0	0	0	0	1	1	0	0	0	1	0	0	0	0	0	0	0	0	0	0	0	0	0	0	0	0	0	0	0	0	0	0	0	0
VIT_200s0204g00210	0	1	1	0	1	0	4	1	0	0	3	1	2	0	1	1	0	2	1	0	1	0	3	1	2	1	3	1	1	1	1	2	3	0	0	0	3	1	0	0	0	0	1	1	2	1	0	1	0
VIT_200s0204g00215	0	1	0	0	0	0	0	0	0	0	0	0	0	0	0	0	0	0	1	0	0	0	0	0	0	0	0	0	1	0	0	0	0	0	0	0	0	0	0	0	0	0	0	0	0	0	0	0	0
VIT_200s0204g00220	613	597	622	430	470	603	477	502	482	605	549	671	575	516	493	475	456	343	430	361	430	436	279	287	502	479	329	439	493	373	409	444	456	319	357	342	539	638	505	476	617	575	701	467	600	551	507	488	460
VIT_200s0204g00230	14	10	12	6	13	14	15	14	10	15	15	15	13	7	6	9	12	16	17	13	6	15	11	8	17	5	11	10	15	9	13	12	11	7	12	10	31	26	30	25	15	28	34	28	49	29	24	12	22
VIT_200s0207g00010	1010	1044	793	1148	1501	1029	1368	960	1099	1294	1506	1447	1148	1110	868	1069	1286	991	1223	779	868	1769	1098	954	1231	1484	937	1123	1172	926	1121	1101	1483	915	935	968	3509	3705	3523	5282	4789	5115	2935	2832	3169	4210	2321	2801	2143
VIT_200s0207g00020	111	121	123	120	181	131	166	144	151	163	149	155	142	125	135	132	151	130	129	120	122	158	142	118	162	164	108	193	144	105	202	167	172	147	117	112	295	312	236	380	377	278	258	237	323	320	224	205	216
VIT_200s0207g00040	8	8	9	11	8	6	8	3	6	6	8	6	5	2	4	4	4	4	3	5	5	6	13	12	6	5	9	6	4	5	2	7	2	1	3	5	8	11	7	13	10	7	9	5	6	13	6	7	7
VIT_200s0207g00050	65	60	43	69	80	70	87	55	59	60	72	68	60	35	64	64	72	56	80	67	46	102	68	72	76	61	54	79	60	41	60	53	71	59	43	46	154	124	141	144	104	131	127	133	264	159	104	117	121
VIT_200s0207g00060	82	101	90	102	81	87	99	85	99	98	143	125	105	74	86	100	98	94	86	78	87	121	118	114	108	102	74	96	93	77	116	108	119	86	86	82	227	205	157	291	267	271	147	161	207	231	152	146	157
VIT_200s0207g00080	456	416	453	443	442	569	373	338	395	341	322	394	432	477	369	479	425	377	456	422	436	328	310	302	459	291	338	410	451	324	289	344	308	287	355	333	480	546	553	532	489	575	542	541	532	593	450	480	498
VIT_200s0207g00090	2206	1991	2219	2135	2450	2604	2179	2052	2284	1913	2113	2249	2368	2019	2030	2055	2296	1889	2402	2279	2057	2310	2038	2146	2608	2035	1893	2499	2376	1932	2247	2020	2245	1867	2127	1926	3407	3899	3653	4203	3954	3742	3026	3433	4271	3990	3240	2867	3302
VIT_200s0207g00100	496	480	498	428	454	660	482	473	436	522	540	579	486	597	460	474	511	435	461	475	478	432	390	422	550	456	406	474	522	525	502	446	446	359	454	443	415	637	530	456	485	462	541	533	458	545	472	447	468
VIT_200s0207g00110	222	193	175	222	257	218	267	219	229	266	264	299	250	155	187	247	223	207	208	209	204	331	239	234	231	210	189	260	213	154	252	251	246	211	184	161	519	623	514	545	453	514	441	490	640	566	408	422	441
VIT_200s0207g00120	355	408	366	388	405	390	367	353	353	330	388	403	402	257	277	352	337	274	334	297	322	365	323	358	491	351	398	396	387	288	297	313	338	310	286	303	347	587	567	444	365	443	500	628	582	573	383	541	503
VIT_200s0207g00130	223	271	311	150	205	286	126	152	158	131	173	160	201	137	155	165	196	129	211	163	170	176	148	121	162	160	149	129	210	172	46	141	74	166	183	130	164	225	197	297	168	198	196	228	426	227	137	227	150
VIT_200s0207g00135	1	3	0	2	0	3	1	1	1	1	1	0	2	0	1	0	0	0	0	1	0	0	0	0	1	1	0	0	1	1	0	3	0	0	0	0	1	0	0	0	0	0	1	0	4	0	1	0	0
VIT_200s0207g00140	193	225	212	62	100	70	109	103	104	48	68	31	65	35	33	76	44	46	82	141	76	95	51	46	30	70	29	76	104	48	33	142	24	86	87	33	12	77	43	19	23	12	21	48	128	34	45	26	22
VIT_200s0207g00150	406	441	388	419	422	416	420	371	408	350	412	390	449	277	312	366	353	285	359	315	344	411	307	375	510	351	364	395	371	297	297	307	341	317	307	308	391	701	582	529	420	544	477	687	869	604	398	582	578
VIT_200s0207g00160	53	59	56	24	37	54	26	28	42	32	44	29	40	31	34	37	38	19	61	45	27	44	28	21	30	26	26	47	40	29	10	36	7	29	35	15	31	65	58	109	48	49	45	71	147	68	43	58	50
VIT_200s0207g00170	3	2	2	0	0	1	0	1	1	4	6	2	4	0	2	0	3	1	3	2	0	0	1	1	2	0	1	2	0	1	2	4	2	0	2	0	1	0	1	0	0	2	5	1	4	0	0	2	0
VIT_200s0207g00180	346	365	374	109	114	94	169	148	151	75	104	63	84	55	57	130	71	68	135	191	122	194	83	80	57	131	44	91	137	70	47	235	41	166	143	58	20	95	57	23	33	19	49	72	216	38	69	38	32
VIT_200s0207g00190	37	44	49	38	48	53	32	38	40	53	45	42	33	32	43	44	43	22	35	30	33	38	23	34	24	40	28	41	24	37	35	37	53	31	40	35	65	80	73	65	76	76	75	72	130	96	64	60	79
VIT_200s0207g00200	85	82	95	111	109	90	115	81	115	88	105	74	98	84	72	93	104	86	135	96	81	106	125	124	106	70	95	100	110	63	97	103	118	81	89	83	262	281	259	291	254	256	187	245	411	316	179	184	303
VIT_200s0207g00210	12586	11771	11734	10517	11958	12718	12572	10602	14969	11760	12169	14111	12421	9344	10246	9730	7430	7167	7914	8043	6695	8351	4964	5119	8492	10373	5246	8231	7661	6053	10408	11150	9083	6203	5509	7712	9488	12137	7499	3907	10447	6345	9196	7382	16620	8081	8237	5787	8314
VIT_200s0207g00220	1097	1019	1193	869	933	1389	854	989	976	967	1002	1145	1140	1169	1068	1128	1032	950	978	995	998	833	806	871	1047	927	868	1097	1145	878	1094	1027	1130	906	938	815	773	972	938	713	935	807	1154	929	1372	852	922	814	866
VIT_200s0207g00230	1609	1813	1999	1137	1294	1592	1335	1708	1637	1670	1686	1944	1857	1308	1312	1428	1202	1081	1301	1020	1120	1035	734	821	1430	1490	911	1240	1135	1257	1130	1403	1255	889	999	1003	633	1516	1184	948	1090	850	1000	1308	1720	1188	1093	999	835
VIT_200s0207g00240	2448	2244	2591	1998	2433	2462	2596	2375	2246	2817	2735	3074	2727	2171	2272	2340	2308	1872	2194	1965	1965	2451	1537	1736	2412	2168	1610	2551	2419	1935	2429	2315	2367	1910	2008	1735	3727	4465	3493	3553	3841	3571	3476	3484	4650	3633	3167	3098	2987
VIT_200s0207g00250	0	0	0	0	0	0	0	0	0	0	0	0	0	0	0	0	0	0	0	0	0	0	0	0	0	0	0	0	0	0	0	0	0	0	0	0	0	0	0	0	0	0	0	0	0	0	0	0	0
VIT_200s0207g00260	98	108	122	91	101	131	125	108	141	133	171	162	142	101	113	110	82	73	66	66	76	80	45	56	99	131	56	85	77	84	119	122	120	69	78	60	94	126	110	91	91	88	114	75	234	81	89	64	82
VIT_200s0207g00270	878	820	881	801	910	952	804	631	919	624	602	696	809	599	637	711	672	597	786	726	610	948	638	632	909	606	605	704	727	446	475	646	463	603	584	516	1289	1155	1093	1438	1014	1223	1038	948	2149	1282	823	984	1176
VIT_200s0207g00280	1084	1000	1005	1005	1288	1257	1675	1052	1344	1027	1011	1199	1382	966	911	1180	1517	1043	1372	797	990	1499	975	1084	1550	1182	1023	1386	1274	903	1042	1160	1222	981	1124	1099	2527	2886	2978	1951	2735	3163	2400	2505	4612	3647	1949	2455	2399
VIT_200s0207g00290	0	0	0	0	0	0	0	0	0	0	0	0	0	0	0	0	0	0	0	0	0	0	0	0	0	0	0	0	0	0	0	0	0	0	0	0	0	0	0	0	0	0	0	0	0	0	0	0	0
VIT_200s0207g00300	0	0	0	0	0	0	0	0	0	0	0	0	0	0	0	0	0	0	0	0	0	0	0	0	0	0	0	0	0	0	0	0	0	0	0	0	0	0	0	0	0	0	0	0	0	0	0	0	0
VIT_200s0208g00020	0	0	0	0	0	0	1	0	0	1	0	0	0	0	0	2	0	0	1	1	0	0	0	0	0	0	0	0	0	0	0	0	0	0	0	0	0	0	0	2	1	1	0	0	0	0	0	0	0
VIT_200s0208g00030	0	0	1	0	0	0	0	0	0	0	0	0	0	0	0	0	0	0	0	0	0	0	0	0	0	1	0	0	0	0	0	0	0	0	0	0	0	0	1	0	0	0	0	0	0	0	0	1	0
VIT_200s0208g00040	0	0	0	0	0	0	0	0	0	0	0	0	0	0	0	0	0	0	0	0	0	0	0	0	0	0	0	0	0	0	0	0	0	0	0	0	0	0	0	0	0	0	0	0	0	0	0	0	0
VIT_200s0208g00050	0	1	0	0	1	1	0	0	0	0	0	0	0	0	0	0	0	0	0	0	0	0	1	1	0	0	0	0	0	0	0	2	0	0	0	0	0	0	1	0	1	0	0	0	0	0	0	0	0
VIT_200s0208g00060	0	0	0	0	1	0	0	0	0	0	0	0	0	0	0	0	0	0	0	0	0	0	0	0	0	0	0	0	0	0	1	0	0	0	0	0	0	0	0	0	2	1	0	1	1	1	0	0	1
VIT_200s0208g00070	0	0	0	2	1	0	0	0	0	0	0	0	0	0	0	0	0	0	0	0	0	0	0	0	0	0	0	0	1	0	0	0	0	0	1	0	0	2	0	0	0	0	0	0	0	0	1	0	0
VIT_200s0208g00075	0	0	0	0	0	0	0	0	0	1	0	0	0	1	0	0	0	0	0	0	0	0	0	0	0	0	0	0	0	0	0	0	0	0	0	0	0	0	0	0	0	0	0	1	0	0	0	0	0
VIT_200s0208g00080	0	0	0	0	0	0	0	0	0	0	0	0	0	0	0	0	0	0	1	0	0	0	0	0	0	0	0	0	0	0	0	0	0	0	0	0	0	0	0	0	0	0	0	0	0	0	0	0	0
VIT_200s0208g00090	0	0	0	0	0	0	0	0	0	0	0	0	0	0	0	0	0	0	0	0	0	0	0	0	0	0	0	0	0	0	0	0	0	0	0	0	0	0	0	0	0	0	0	0	0	0	0	0	0
VIT_200s0208g00100	1	0	1	1	2	1	1	0	0	2	0	0	1	0	1	3	2	0	1	0	1	0	1	1	0	1	1	0	0	1	0	2	1	0	0	0	0	1	0	0	0	0	0	2	2	0	1	2	0
VIT_200s0208g00110	0	0	3	1	1	0	1	1	1	1	1	4	0	0	0	2	1	0	2	1	0	0	1	2	2	2	1	1	0	3	6	0	3	1	0	1	1	2	5	3	4	1	0	2	0	3	0	1	1
VIT_200s0208g00120	0	0	0	0	0	0	0	0	0	0	0	0	0	0	0	0	0	0	0	0	0	0	0	0	0	0	0	0	0	0	0	0	0	0	0	0	0	0	0	0	0	0	0	0	0	0	0	0	0
VIT_200s0208g00130	1	3	3	5	4	0	4	2	1	5	4	9	4	4	2	3	5	2	11	5	1	8	4	6	0	2	2	4	0	3	4	7	11	3	3	3	18	6	14	20	13	21	10	14	11	18	12	14	8
VIT_200s0211g00010	235	200	211	201	213	227	158	161	170	160	221	239	192	131	141	191	168	149	175	169	181	169	128	132	187	169	148	176	178	162	123	198	142	133	137	120	224	267	209	355	195	251	198	187	242	215	189	257	218
VIT_200s0211g00020	0	0	0	0	0	0	0	0	0	0	0	0	0	0	0	0	0	0	0	0	0	0	0	0	0	0	1	0	0	0	0	0	0	0	1	0	0	0	0	0	0	0	0	0	0	0	0	0	1
VIT_200s0211g00030	118	103	115	142	202	151	193	207	134	204	194	214	180	141	157	201	330	199	348	182	223	273	335	326	229	292	191	329	342	204	218	203	340	278	344	201	263	421	621	231	457	389	591	515	306	837	261	318	351
VIT_200s0211g00050	241	184	217	189	194	215	221	174	194	213	250	256	255	194	200	222	213	179	192	198	176	203	187	182	189	187	166	272	229	157	256	257	244	188	222	208	207	310	288	213	279	223	228	266	436	283	300	177	217
VIT_200s0211g00060	4075	3682	4084	3471	3950	4821	3781	3990	4298	3870	4183	4397	4706	3726	3978	3702	3884	3408	3995	3942	3749	3301	3265	3518	4211	3573	3132	4155	4438	3373	3873	4019	3762	3256	3528	3246	4168	5055	4916	2639	4527	4120	4524	4935	6120	5317	4188	4075	4528
VIT_200s0211g00070	298	250	443	219	229	207	151	257	361	112	115	124	263	165	121	228	80	81	97	59	88	41	19	25	313	65	54	44	30	46	63	134	42	25	33	68	69	43	22	7	12	28	39	22	39	18	17	21	28
VIT_200s0211g00080	80	113	105	81	81	75	96	88	104	75	93	107	104	70	89	65	60	69	77	75	64	42	42	69	67	70	47	70	80	59	76	89	61	62	57	45	102	86	54	17	49	52	62	47	86	55	37	34	51
VIT_200s0211g00090	55	50	114	44	45	44	23	50	93	20	14	16	59	32	24	61	21	20	17	8	11	9	7	3	55	8	7	3	6	6	5	26	5	5	2	9	11	2	5	1	3	6	10	0	8	0	2	0	0
VIT_200s0211g00100	72	52	101	58	72	57	57	69	127	33	28	61	77	42	47	55	24	20	25	15	27	7	1	9	83	20	10	7	10	14	12	48	12	5	5	18	10	4	4	2	2	5	9	3	2	2	2	4	4
VIT_200s0211g00110	4	1	4	3	4	5	0	0	3	1	2	2	2	2	4	2	3	4	4	5	5	5	1	7	2	2	3	2	5	4	6	1	1	1	5	1	5	5	8	6	5	5	2	6	0	3	8	5	6
VIT_200s0211g00120	499	522	530	337	250	339	580	285	456	482	476	498	293	241	282	258	173	207	207	201	167	175	41	132	253	379	118	158	142	101	338	511	271	77	76	189	499	169	88	32	81	153	274	69	547	48	125	93	168
VIT_200s0211g00130	180	129	207	130	156	280	78	139	149	132	136	141	218	254	183	200	161	180	141	295	275	111	105	90	174	128	142	174	155	145	126	117	99	119	144	105	80	97	110	53	122	93	74	106	121	107	85	109	60
VIT_200s0211g00140	23	13	10	14	10	13	17	12	15	24	21	21	13	12	17	11	20	11	20	18	14	31	26	22	10	18	15	18	30	17	33	21	32	25	22	14	101	129	97	254	106	189	53	81	23	86	107	69	89
VIT_200s0211g00150	0	1	0	0	0	1	0	0	0	0	0	0	0	0	0	0	0	1	0	1	1	1	0	1	0	4	0	0	1	0	0	0	0	0	2	0	0	0	1	6	1	2	1	1	0	0	0	4	3
VIT_200s0211g00155	0	0	1	0	2	0	2	1	0	0	3	1	1	2	0	1	2	0	4	1	3	4	5	5	1	1	1	4	4	3	2	3	1	2	4	3	0	0	5	0	2	0	1	1	0	5	0	1	3
VIT_200s0211g00160	64	75	64	57	39	33	80	34	55	66	70	74	46	35	36	35	25	18	40	29	18	19	3	17	29	59	15	26	23	13	70	42	53	9	10	21	67	25	8	4	7	24	32	8	22	5	22	9	24
VIT_200s0211g00170	281	239	308	228	229	390	144	248	193	199	213	210	302	444	355	351	247	282	201	444	497	202	189	146	245	227	202	238	226	267	177	178	188	170	213	159	105	204	204	114	216	168	120	163	186	194	192	153	110
VIT_200s0211g00180	31	35	31	26	44	45	47	50	45	34	81	46	52	40	34	38	46	50	57	59	50	52	58	75	39	49	55	56	56	40	81	58	92	49	72	45	271	296	259	588	277	453	133	227	72	220	198	166	187
VIT_200s0211g00190	1	3	1	3	2	0	1	1	1	2	1	3	2	2	0	2	5	6	7	5	5	4	5	6	1	6	4	2	5	1	2	3	2	3	5	1	1	0	7	3	3	0	3	6	0	5	2	0	4
VIT_200s0213g00010	0	0	1	0	0	0	0	0	1	1	0	0	1	1	0	3	1	0	1	0	0	0	1	0	1	2	0	0	0	0	0	0	0	0	0	0	0	1	0	3	0	0	0	1	0	1	0	0	0
VIT_200s0213g00020	5	8	3	3	7	8	2	3	2	0	5	1	3	5	1	4	4	1	7	8	1	5	4	8	2	3	4	4	2	3	5	5	2	3	7	6	5	6	2	6	8	3	6	0	2	10	1	4	4
VIT_200s0213g00040	4	3	1	4	1	0	1	2	0	2	1	1	2	0	0	5	3	1	1	3	2	2	5	0	4	2	2	2	1	3	0	2	1	1	1	5	2	2	0	1	2	2	0	3	1	2	0	3	6
VIT_200s0213g00050	0	1	0	0	0	0	0	0	0	0	0	0	0	0	0	1	0	0	0	0	0	0	0	0	0	0	0	1	0	0	0	0	0	0	0	0	0	0	0	0	0	0	0	0	0	0	0	0	0
VIT_200s0213g00060	0	0	0	0	0	0	0	0	0	1	0	0	0	0	0	0	0	0	0	1	0	1	0	0	0	0	0	0	0	0	0	0	0	0	0	0	0	1	1	0	0	0	0	0	0	0	1	0	0
VIT_200s0213g00070	0	0	0	1	2	1	0	0	1	1	0	0	0	0	0	0	2	1	0	0	0	2	0	1	0	2	1	0	0	0	1	1	2	0	0	0	0	1	1	1	3	1	0	2	1	0	1	2	1
VIT_200s0213g00080	0	0	0	0	0	0	0	0	0	0	0	0	0	0	0	0	0	0	0	0	0	0	0	0	0	1	0	0	0	0	0	0	0	0	0	0	0	0	0	0	0	0	1	0	1	0	0	0	1
VIT_200s0213g00090	1	0	0	0	0	0	0	0	0	0	0	0	0	0	0	0	0	0	0	0	0	0	0	0	0	0	0	0	0	1	0	0	0	0	0	0	0	0	0	0	0	0	0	0	1	0	1	0	0
VIT_200s0213g00100	0	0	0	0	0	0	0	0	0	0	0	0	0	0	0	0	0	0	0	0	0	0	0	0	0	0	0	0	0	0	0	0	0	0	0	0	0	0	0	1	0	0	0	0	0	0	0	0	0
VIT_200s0213g00110	0	0	0	0	0	0	0	0	0	0	0	0	0	0	0	0	0	0	0	0	0	0	0	0	0	0	0	0	0	0	0	0	0	0	0	0	0	0	0	0	0	0	0	0	0	0	0	0	0
VIT_200s0214g00005	0	0	0	0	0	0	0	0	0	0	0	0	0	0	0	0	0	0	0	0	0	0	0	0	0	0	0	0	0	0	0	0	0	0	0	0	0	0	0	0	0	0	0	0	0	0	0	0	0
VIT_200s0214g00010	0	0	0	0	0	0	0	0	0	0	0	0	0	0	0	0	0	0	0	0	0	0	0	0	0	0	0	1	0	0	0	0	0	0	0	0	0	0	0	0	0	0	0	0	0	0	0	0	0
VIT_200s0214g00020	0	0	0	1	0	0	0	0	0	0	0	0	0	0	0	0	0	1	0	1	0	0	0	0	0	0	0	1	0	0	0	0	0	0	0	0	0	0	0	0	0	0	0	0	0	0	0	0	0
VIT_200s0214g00030	0	0	0	0	0	0	0	0	0	0	0	0	1	0	0	0	0	0	0	0	0	0	0	0	0	0	0	0	0	0	0	0	0	0	0	0	0	0	0	0	0	0	0	0	0	0	0	0	0
VIT_200s0214g00040	28	25	29	31	18	32	30	33	30	73	50	49	40	22	19	30	42	33	30	11	28	44	27	31	33	20	35	33	13	22	32	29	49	18	9	13	29	67	38	16	84	33	65	44	44	76	35	67	31
VIT_200s0214g00050	0	0	0	0	0	0	0	0	0	0	0	0	0	0	0	0	0	0	0	0	0	0	0	0	0	0	0	0	0	0	0	0	0	0	0	0	0	0	0	0	0	0	0	0	0	0	0	0	0
VIT_200s0214g00060	48	31	38	31	38	38	63	49	58	78	69	98	43	33	55	43	78	42	35	31	41	62	57	43	42	62	43	58	49	47	69	66	87	41	37	40	233	219	209	380	259	266	180	197	212	258	160	234	155
VIT_200s0214g00070	0	0	0	0	0	0	0	0	0	0	0	0	0	0	0	0	0	0	0	0	0	0	0	0	0	0	0	0	0	0	0	0	0	0	0	0	0	0	0	0	0	0	0	0	0	0	0	0	0
VIT_200s0214g00080	0	0	0	0	0	0	0	0	0	0	0	0	0	0	0	0	0	0	0	0	0	0	0	0	0	0	0	0	0	0	0	0	0	0	0	0	1	0	0	0	0	0	0	0	0	0	0	0	0
VIT_200s0214g00090	28	18	23	40	39	19	42	45	44	74	44	62	43	32	39	39	43	30	43	20	30	50	13	34	32	47	12	44	53	26	94	58	108	32	30	20	334	331	240	277	358	291	229	179	347	277	245	151	157
VIT_200s0214g00110	0	0	0	0	0	0	0	0	0	0	0	0	0	0	0	0	0	0	0	0	0	0	0	0	0	0	0	0	0	0	0	0	0	0	0	0	0	0	0	0	0	0	0	0	0	0	0	0	0
VIT_200s0214g00120	13	8	16	13	12	23	1	7	11	8	8	8	13	21	21	16	15	10	15	8	13	9	2	4	22	2	13	11	14	11	13	6	9	3	11	10	7	6	3	3	3	8	11	3	13	0	10	4	8
VIT_200s0214g00130	958	741	885	814	922	792	1142	1031	1190	1298	1219	1292	1189	953	1037	912	716	754	702	666	613	965	533	595	799	937	664	957	725	523	1223	1082	1084	596	497	688	1452	1659	1135	840	1310	1056	1368	1074	2144	1272	1409	1001	1113
VIT_200s0214g00150	201	161	230	199	277	284	404	296	338	401	565	442	377	336	351	260	443	285	260	321	242	367	648	501	238	514	277	716	505	440	1053	407	830	417	574	468	603	1188	932	838	1305	723	737	769	1087	1139	1113	609	655
VIT_200s0214g00160	546	476	549	449	631	589	537	435	614	389	414	497	547	396	414	388	418	356	389	416	385	372	418	368	401	384	287	472	574	355	325	370	319	495	510	373	598	629	675	478	634	511	671	626	1068	817	539	614	716
VIT_200s0214g00170	0	0	0	0	0	0	0	0	0	0	0	0	0	0	0	0	0	0	0	0	0	0	0	0	0	0	0	0	0	0	0	0	0	0	0	0	0	0	0	0	1	0	0	0	0	0	0	0	0
VIT_200s0215g00010	1	0	1	0	1	0	0	1	1	0	0	2	2	1	0	1	1	0	1	0	0	1	2	1	1	0	0	0	0	1	2	0	0	1	1	1	0	0	0	0	1	0	1	0	0	0	0	0	0
VIT_200s0215g00020	505	477	483	388	418	499	367	361	342	352	359	404	478	432	430	392	387	319	406	403	367	331	282	326	433	270	380	401	435	378	261	321	244	309	326	310	557	565	527	827	472	553	455	447	534	564	427	458	487
VIT_200s0215g00030	1826	1474	1627	1443	1627	1914	1402	1471	1506	1623	1560	1633	1783	1462	1342	1596	1601	1293	1642	1441	1531	1632	1370	1401	1780	1411	1268	1655	1516	1274	1299	1423	1319	1224	1395	1173	1759	1957	1971	1463	1755	1745	1809	1922	2082	2052	1581	1702	1751
VIT_200s0215g00040	2100	1727	2041	1761	1874	2589	1413	1769	1662	1541	1641	1715	1995	1996	1721	1779	1888	1675	1844	1839	1847	1458	1396	1600	2440	1380	1669	1746	2015	1778	1437	1565	1408	1421	1808	1437	1481	1830	1872	1740	1659	1725	1667	1759	800	1997	1525	1599	1827
VIT_200s0215g00050	1334	1436	1469	1118	1282	1761	1078	1195	1138	1216	1229	1297	1498	1339	1198	1449	1338	1190	1289	1345	1362	1310	1042	1090	1571	1065	1183	1259	1362	1304	1040	1132	994	998	1197	1008	1384	1524	1421	1244	1304	1361	1388	1455	3064	1492	1263	1307	1426
VIT_200s0215g00070	663	640	719	670	755	685	702	655	725	615	641	736	753	546	518	677	606	513	679	649	591	732	587	593	632	663	542	701	692	515	597	669	644	610	602	542	1314	1332	1123	1584	1217	1280	1017	1281	1268	1367	1079	1014	1013
VIT_200s0215g00080	0	3	0	0	1	0	1	1	0	0	1	1	1	0	0	0	3	2	1	0	0	0	0	0	0	0	2	2	0	0	2	0	0	0	1	1	0	1	0	2	3	2	1	0	0	0	0	2	2
VIT_200s0215g00083	62	99	84	84	89	106	78	98	54	102	112	84	79	55	70	78	73	78	74	82	79	101	65	59	81	79	90	102	102	75	113	119	96	54	47	70	81	111	102	137	128	99	94	88	58	123	99	88	50
VIT_200s0215g00086	10	13	19	10	13	21	12	14	8	14	25	22	21	15	26	32	13	16	18	10	10	18	7	7	9	16	18	25	21	12	28	18	32	17	7	20	8	25	35	20	31	21	21	17	11	32	25	21	14
VIT_200s0215g00090	622	486	551	555	621	795	452	462	408	420	445	463	552	536	462	567	576	458	662	554	577	650	575	598	713	467	497	606	631	442	399	404	433	498	541	436	467	510	583	349	430	481	581	579	579	660	424	574	561
VIT_200s0215g00100	0	0	1	0	2	1	0	0	1	1	0	1	0	0	0	0	1	0	1	0	1	0	0	0	0	1	0	0	0	0	0	1	1	0	0	2	0	0	2	0	0	0	0	0	0	0	0	0	0
VIT_200s0215g00110	976	754	884	887	952	1068	698	807	784	710	829	918	922	898	762	908	1087	803	959	927	918	752	799	936	1023	796	689	963	1138	841	826	819	850	867	1053	797	1147	1119	1256	956	1204	1188	1188	1239	533	1383	998	990	1157
VIT_200s0216g00010	0	0	0	0	0	0	0	0	0	0	0	0	0	0	0	0	0	0	0	0	0	0	0	0	0	0	0	0	0	0	0	0	0	0	0	0	0	0	1	0	0	0	0	0	0	0	0	0	0
VIT_200s0216g00020	5342	5128	5538	4631	5814	7161	3987	4728	4489	4468	4820	5005	5492	6177	5060	5345	5918	5002	5728	6236	5485	4791	4626	5014	7133	4515	5135	5037	5985	5228	3818	4215	4063	4498	5440	4256	3736	4700	5091	3394	4015	4010	5504	5235	6819	5374	4016	4703	4554
VIT_200s0216g00030	2464	2435	2849	2044	2277	3213	1996	2352	2065	2483	2508	2557	2727	2639	2497	2347	2411	2127	2213	2099	1967	2065	1789	1891	2293	2162	1903	2489	2524	2139	2130	2198	2051	1920	2110	1864	3293	3727	3023	3745	3557	3259	3077	3141	4161	3390	2767	2645	2624
VIT_200s0216g00040	788	785	753	700	938	878	812	788	792	663	752	827	841	767	767	887	993	746	1130	866	920	1113	1067	1018	1004	736	840	967	1047	640	812	817	838	833	911	750	1270	1750	1837	1849	1538	1515	1466	1662	2792	1989	1064	1444	1504
VIT_200s0216g00050	0	0	0	0	0	0	0	0	0	0	0	0	0	0	0	0	0	0	0	0	0	0	0	0	0	0	0	0	0	0	0	0	0	0	0	0	0	0	0	0	0	0	0	0	0	0	0	0	0
VIT_200s0216g00060	466	402	415	443	563	443	702	408	689	230	262	344	480	331	335	443	555	342	677	215	190	827	784	644	503	376	391	361	469	214	356	356	452	470	410	258	847	808	960	1968	1200	1379	819	1053	1042	1271	557	872	785
VIT_200s0216g00070	274	318	347	227	271	384	236	282	275	239	276	327	300	293	243	285	225	238	241	188	176	226	198	185	298	236	232	212	248	257	171	229	155	158	225	196	120	209	177	207	145	142	219	206	280	201	145	197	156
VIT_200s0218g00010	0	1	0	1	0	0	0	0	2	0	1	1	1	0	2	0	0	0	0	1	0	1	1	1	3	0	0	0	1	2	0	0	2	2	3	1	2	2	1	0	0	2	2	2	0	2	1	0	2
VIT_200s0218g00030	145	151	166	160	168	172	151	138	142	177	181	188	167	134	130	145	159	128	147	125	134	196	118	115	140	153	102	169	141	108	156	160	148	109	126	113	278	299	272	327	295	257	237	243	310	290	236	260	252
VIT_200s0218g00040	84	128	124	183	233	149	195	158	121	180	203	225	179	129	140	191	306	175	201	162	177	282	239	207	204	275	183	204	219	180	162	211	210	190	209	164	397	430	436	371	336	515	403	423	405	512	224	370	355
VIT_200s0218g00050	769	816	829	733	659	1042	578	608	453	711	790	735	686	756	762	816	709	649	613	492	655	483	378	438	733	642	674	782	806	772	642	708	711	517	544	491	269	523	556	403	397	401	465	413	562	752	349	453	316
VIT_200s0218g00060	12	20	17	11	17	15	23	18	26	16	23	21	13	16	25	17	16	21	21	19	28	27	20	21	18	13	16	29	28	17	18	15	23	21	17	16	37	26	38	39	27	33	39	24	6	38	27	20	38
VIT_200s0218g00070	1138	1138	1112	1258	1383	1358	1310	1205	1398	1166	1178	1228	1209	971	1004	1108	1249	1130	1438	1319	1121	1368	1254	1267	1294	1066	1021	1389	1415	955	1232	1205	1168	1199	1160	1060	2406	2367	2301	2639	2408	2536	2043	2256	2615	2742	1852	1823	2107
VIT_200s0218g00075	84	88	95	66	84	96	97	87	87	79	96	86	115	78	75	105	89	92	96	87	102	136	87	98	93	110	81	119	120	76	87	98	90	116	67	72	156	162	126	129	120	144	118	167	323	115	114	156	129
VIT_200s0218g00080	86	72	105	78	90	102	61	79	67	84	67	88	80	76	66	88	83	52	82	86	77	65	64	59	109	69	108	64	71	88	68	83	73	67	77	54	36	80	65	41	43	33	64	56	39	52	50	54	42
VIT_200s0218g00090	1041	1006	1148	979	1024	1286	870	953	922	956	970	1173	1175	1052	945	1068	1007	969	1041	945	973	1092	968	1006	1322	992	1057	1101	1104	954	832	929	849	846	866	855	639	1011	997	805	829	653	949	971	1042	952	738	832	760
VIT_200s0218g00100	213	341	210	391	552	279	332	270	278	318	367	465	218	137	145	240	257	216	287	276	271	724	424	334	703	728	603	331	293	145	133	316	175	147	109	183	64	27	26	0	25	12	71	9	15	40	14	38	23
VIT_200s0218g00110	548	717	574	615	593	778	579	504	380	504	490	699	538	390	453	436	589	478	630	551	574	795	601	579	590	612	541	591	711	444	371	532	410	551	576	414	827	839	917	1177	659	1005	1010	864	754	890	726	949	785
VIT_200s0218g00120	61	59	68	37	43	71	35	52	44	58	34	58	73	74	60	49	34	35	37	33	35	43	28	27	65	28	33	43	47	39	36	32	27	31	35	38	36	47	60	47	30	31	54	36	55	40	52	43	38
VIT_200s0218g00130	74	74	90	69	74	72	54	90	48	93	87	98	102	51	55	76	66	46	62	35	43	62	46	62	102	72	55	58	56	50	54	81	60	41	59	56	65	104	66	40	59	74	71	71	94	81	49	62	77
VIT_200s0218g00140	153	236	207	178	263	276	198	253	194	286	296	274	286	141	152	207	194	162	140	124	120	246	206	183	210	254	179	135	180	149	173	203	201	114	161	110	229	346	207	82	232	257	191	271	356	257	125	209	210
VIT_200s0218g00150	228	279	245	359	423	530	322	293	285	310	284	307	342	349	324	279	390	289	395	376	328	493	384	449	484	290	319	359	351	326	187	243	193	279	358	259	956	724	663	129	529	711	694	682	2302	786	555	648	911
VIT_200s0218g00160	13	11	13	20	32	64	24	27	20	21	26	18	24	26	29	24	38	38	18	23	16	26	31	43	44	20	28	47	33	43	25	28	24	49	50	28	147	102	81	20	74	88	87	123	383	130	101	87	170
VIT_200s0218g00170	244	257	273	287	389	453	395	333	305	316	321	367	334	405	345	304	420	317	396	462	435	448	316	388	476	326	344	397	323	382	202	237	194	323	347	300	805	687	570	161	506	661	642	658	1890	620	477	540	700
VIT_200s0218g00180	0	0	0	1	0	0	0	0	0	0	1	1	2	0	0	0	0	0	0	0	0	0	0	0	1	1	0	0	1	0	2	0	0	0	0	0	1	0	0	0	0	0	0	0	0	0	0	0	0
VIT_200s0218g00190	29	33	51	55	55	102	62	58	55	32	52	57	55	75	64	54	69	42	63	79	76	70	49	74	112	37	71	72	60	65	40	42	48	43	76	66	126	119	125	21	91	99	82	116	283	130	78	86	116
VIT_200s0218g00200	22	40	20	32	46	50	43	41	43	33	40	34	47	38	39	36	57	31	48	64	38	60	47	32	47	32	27	39	29	44	26	34	32	27	40	38	142	102	73	22	78	84	89	94	350	98	78	72	102
VIT_200s0218g00210	0	0	0	0	0	0	0	1	0	0	0	0	0	1	0	0	0	0	0	1	0	0	0	0	0	0	0	0	0	0	0	1	0	0	0	0	0	1	0	0	0	1	0	0	0	0	1	1	0
VIT_200s0218g00220	288	219	277	225	285	187	217	200	252	225	215	278	350	326	275	127	131	237	222	234	149	182	146	143	222	199	142	56	145	181	130	192	135	150	232	206	104	66	79	68	73	55	109	33	166	62	34	85	95
VIT_200s0220g00010	343	296	314	311	318	316	329	288	325	354	340	367	350	265	305	311	294	273	319	295	262	284	258	238	296	264	233	349	297	243	328	322	356	257	218	237	584	593	545	483	542	600	458	515	544	561	477	443	518
VIT_200s0220g00020	704	637	686	507	562	907	461	539	464	577	573	647	644	650	579	675	625	503	529	575	534	505	354	422	674	527	487	515	626	581	470	451	505	441	485	397	498	640	551	527	592	481	605	568	612	530	511	557	464
VIT_200s0220g00030	2292	2177	2313	1992	2330	2708	2222	1942	1944	2249	2295	2311	2548	2226	2193	2172	2413	1940	2010	1845	2072	2345	1728	1874	2266	1895	1847	2342	2447	2135	1626	1857	1676	1955	1830	1725	2518	2880	2550	1662	2097	2173	2617	2594	5474	2570	2191	2661	2483
VIT_200s0220g00040	0	0	0	0	0	0	0	0	0	0	0	0	0	0	0	0	0	0	0	0	0	0	0	0	0	0	0	0	0	0	0	0	0	0	0	0	0	0	0	0	0	0	0	0	0	0	0	0	0
VIT_200s0220g00050	0	0	0	0	0	0	0	0	0	0	0	0	0	0	0	0	0	0	0	0	0	0	0	0	0	0	0	0	0	0	0	0	0	0	0	0	0	0	0	0	0	0	0	0	0	0	0	0	0
VIT_200s0220g00060	441	333	376	423	426	386	477	353	362	463	408	444	444	330	352	420	423	427	437	413	351	461	358	368	489	377	348	471	475	291	465	411	405	328	287	351	672	765	730	859	796	623	618	662	555	764	583	585	539
VIT_200s0220g00070	2191	1978	2162	1886	2386	1986	2699	2815	2418	4423	4022	4102	2500	2890	2576	1959	2526	2063	2955	1930	2283	3234	2019	2000	1780	3313	1544	3102	2798	2089	3714	3380	4484	2034	1985	2225	4053	5796	5084	3609	4645	3530	4703	4502	7317	5536	4084	3995	3258
VIT_200s0220g00080	2741	2658	2626	2666	3258	3247	2706	2687	3132	2248	2680	2950	2887	2742	2353	2827	3693	2591	3529	3186	2741	2883	2883	3169	3277	2646	2316	2982	3506	2604	2915	2823	3179	2918	3637	2610	6906	6046	6113	5347	6386	6947	5653	6634	5943	7296	5036	4947	5775
VIT_200s0220g00090	423	404	449	333	406	518	379	376	359	379	397	419	467	426	409	410	397	343	415	404	387	370	369	321	414	349	322	395	444	376	360	355	328	322	396	320	429	488	443	246	473	398	423	447	617	460	435	380	432
VIT_200s0220g00100	239	188	205	174	207	227	182	203	197	176	203	223	247	227	235	170	185	174	207	218	172	135	142	138	203	144	161	195	224	174	178	182	171	157	207	186	200	220	216	109	223	200	185	217	101	260	210	166	241
VIT_200s0220g00110	411	473	508	488	446	570	414	355	361	461	523	499	491	295	326	500	346	312	347	286	379	459	297	284	382	414	294	332	409	290	350	381	344	308	301	219	279	586	308	341	282	313	482	335	200	290	241	353	303
VIT_200s0220g00120	1482	1406	1381	1477	2049	1913	1932	1790	2376	1460	1748	2098	1559	1573	1393	1623	2297	1668	2021	2012	1546	1600	1666	1745	2089	1764	1396	2037	2207	1611	2173	1959	2157	1739	2181	1868	3499	3524	3181	1839	3765	3235	2857	3451	2657	3941	2697	2493	3370
VIT_200s0220g00130	1626	1574	1571	1408	1647	1760	1610	1434	1052	1543	1562	1639	1563	1266	1343	1635	1508	1224	1415	1399	1598	1676	1150	1280	1511	1443	1233	1700	1492	1363	1271	1279	1239	1097	1200	1043	1035	1813	1438	832	1085	1188	1879	1515	2321	1289	1100	1526	1164
VIT_200s0220g00140	0	0	0	0	0	0	0	0	0	0	0	0	0	0	0	0	0	0	0	0	0	0	0	0	0	0	0	0	0	0	0	0	0	0	0	0	0	0	0	0	0	0	0	0	0	0	0	0	0
VIT_200s0220g00150	3	2	3	3	3	0	3	2	3	4	3	2	2	3	6	1	3	3	3	1	1	2	1	1	1	3	2	0	3	3	5	3	0	1	1	6	5	1	6	2	7	7	6	3	9	0	2	2	3
VIT_200s0220g00160	1607	1490	1675	1613	1756	2103	1415	1578	1750	1623	1810	1744	1684	1713	1544	1495	1619	1422	1728	1670	1441	1529	1445	1579	1968	1448	1501	1638	1831	1276	1848	1665	1824	1322	1660	1315	2997	2556	2630	2677	2786	3646	2563	2552	1892	2803	2217	1759	2190
VIT_200s0220g00180	1797	1491	1498	1670	1469	2304	1244	1580	1212	1573	1545	1790	1462	1444	1350	1724	1292	1450	1403	1532	1342	1179	1010	1233	1959	1170	1529	1738	1412	1424	1119	1200	1110	928	876	1127	249	581	894	1231	479	394	690	736	255	746	568	821	544
VIT_200s0222g00010	8	8	7	5	0	6	0	4	7	13	5	0	6	0	4	6	8	3	7	6	9	6	4	2	9	3	7	9	7	4	7	10	2	6	9	8	12	7	12	6	9	2	8	15	2	12	9	8	8
VIT_200s0222g00020	1	2	4	2	1	0	1	1	2	1	3	0	1	0	0	1	1	3	2	4	0	0	2	0	1	0	1	1	2	0	2	0	0	1	2	0	2	1	4	2	4	2	1	2	1	1	2	2	2
VIT_200s0222g00030	0	4	7	1	3	2	5	1	9	7	3	1	1	4	4	4	3	1	5	9	0	11	11	2	4	4	3	7	4	2	3	0	7	4	5	2	9	1	7	3	4	7	4	5	2	11	6	0	5
VIT_200s0222g00040	0	0	0	0	0	0	0	0	0	0	0	0	0	0	0	0	0	0	0	0	0	0	0	0	0	0	0	0	0	0	0	0	0	0	0	0	0	0	0	0	0	0	0	0	0	0	0	1	0
VIT_200s0222g00070	0	0	0	0	0	0	0	0	0	0	0	0	0	0	0	0	0	0	0	0	0	0	0	0	0	0	0	0	0	0	0	0	0	0	0	0	0	0	0	0	0	0	0	0	0	0	0	0	0
VIT_200s0222g00080	2	1	1	4	4	2	4	3	1	4	5	1	4	2	0	0	1	1	4	3	4	3	2	1	2	3	3	5	3	2	2	4	5	3	2	4	5	0	5	1	5	2	1	3	0	3	1	4	1
VIT_200s0222g00090	0	1	3	0	2	0	2	3	4	5	1	1	2	1	8	1	0	2	0	1	6	1	1	1	1	3	0	2	4	2	4	3	0	2	7	2	5	5	3	3	1	2	1	4	0	0	7	4	0
VIT_200s0222g00100	17	22	11	14	19	15	19	17	17	15	26	16	15	16	14	16	11	20	16	15	15	19	13	5	14	8	12	22	15	15	14	21	15	19	8	10	16	21	17	12	16	19	18	17	6	31	10	10	17
VIT_200s0222g00120	0	0	0	0	0	0	0	0	0	0	0	0	0	0	1	0	0	0	0	0	0	0	0	0	0	0	0	0	0	0	0	1	0	0	0	0	0	0	0	0	1	0	0	0	0	0	0	0	0
VIT_200s0222g00130	4	0	1	2	0	2	1	0	1	0	1	1	1	0	0	0	0	1	2	5	1	2	2	0	0	1	2	2	1	2	2	0	2	2	1	0	1	1	1	0	2	0	2	1	3	3	0	1	1
VIT_200s0225g00010	1193	1175	1243	1077	1211	1327	1574	1257	1484	1773	1716	2122	1473	1290	1474	1150	1362	999	1336	1182	1109	1164	884	944	893	1699	578	1577	1265	1020	1600	1441	1700	1154	1142	1088	3368	4159	3440	3383	3874	3626	3395	2821	4090	3509	2774	2582	2318
VIT_200s0225g00020	4683	4960	5573	3713	4591	6894	3759	4652	4080	4367	4709	4746	5374	5727	5372	5057	5222	3822	4215	4188	4343	4299	3573	3594	5166	3950	4039	4732	5094	5213	3321	3939	3404	3736	4736	3778	4393	5444	4585	2871	4401	4235	5456	5066	12983	4740	4402	4918	4883
VIT_200s0225g00030	0	0	0	1	0	0	0	1	0	0	1	0	0	0	0	0	0	0	0	0	0	0	1	0	2	1	0	0	0	0	0	0	0	0	0	0	0	0	0	0	1	0	0	1	1	0	0	0	0
VIT_200s0225g00040	1	2	1	1	0	1	0	0	1	0	4	1	0	1	1	0	0	1	0	0	1	1	0	0	0	0	0	2	0	0	0	2	0	0	0	1	1	1	2	1	0	0	0	2	9	0	1	2	0
VIT_200s0225g00050	457	584	550	522	603	513	594	476	550	425	530	520	533	336	385	429	624	436	557	399	447	755	473	440	527	626	470	491	471	340	285	413	258	331	336	445	1310	1232	856	1728	912	1266	1075	870	1465	940	707	1190	880
VIT_200s0225g00060	34	43	64	41	68	39	98	46	52	65	50	49	134	64	81	52	81	38	67	44	59	237	56	141	137	96	94	100	127	67	56	64	55	85	55	48	636	483	392	461	409	1206	311	360	926	309	368	428	766
VIT_200s0225g00070	2125	2306	1803	2247	2924	2092	2793	2007	1664	2055	2428	2529	2297	1702	1794	2278	2919	2266	3206	2061	2897	3941	2450	2742	2321	3076	2325	3009	3098	1880	1744	2155	1997	2254	2231	1969	1314	2232	1765	881	1176	1532	3206	1814	1801	1591	1009	2399	1465
VIT_200s0225g00080	487	496	518	545	666	425	585	391	549	388	362	409	546	302	295	431	433	385	522	312	298	735	434	439	488	373	398	382	352	205	282	392	254	268	214	336	662	542	500	130	442	402	489	430	860	681	340	417	539
VIT_200s0225g00090	3750	3872	4358	3438	3739	3910	3626	3721	3752	3497	3671	3771	4157	3150	2858	3473	3546	3039	4022	3164	2991	3631	3486	3327	4752	3509	3040	3271	3813	3021	3371	3303	3067	3206	3960	2840	3238	4035	3294	2640	3930	3223	4404	3405	5231	3432	3289	3288	3441
VIT_200s0225g00100	90	95	104	77	131	103	137	108	130	102	111	110	122	87	105	105	129	87	110	95	101	153	131	127	135	119	88	137	140	101	139	122	157	108	125	101	227	267	226	123	318	245	216	213	374	275	254	202	237
VIT_200s0225g00110	547	522	569	520	690	737	552	502	621	549	530	628	601	488	530	551	633	487	741	620	553	835	662	631	645	578	480	666	646	490	595	571	598	623	630	464	1056	1195	1129	851	1097	1155	1027	1048	1887	1266	868	1055	1037
VIT_200s0225g00120	112	123	131	123	144	137	101	99	137	97	93	139	116	82	84	113	154	93	146	127	135	109	88	101	162	76	125	110	133	87	88	95	89	86	98	114	381	493	386	52	326	315	150	511	1113	438	409	277	360
VIT_200s0225g00130	3831	4118	3673	3813	3783	3887	3286	2920	3313	2851	2979	3300	3353	2616	2754	3465	3144	2988	3459	3148	3033	3617	2533	3068	3925	3271	2682	3040	2964	2472	2568	3092	2414	2181	2273	2486	3006	3054	2871	1644	2513	2561	2675	3034	5645	2820	2484	2740	3235
VIT_200s0225g00140	432	505	540	406	429	527	451	451	482	493	524	548	509	443	478	412	367	314	332	378	344	378	219	290	442	431	327	415	448	346	319	404	315	296	252	281	294	479	376	412	351	313	364	348	499	374	308	356	266
VIT_200s0225g00150	807	754	773	739	839	857	830	714	738	670	774	840	813	615	704	724	805	668	874	767	775	940	803	785	813	742	659	873	877	657	800	808	706	708	656	604	1511	1401	1494	1334	1361	1564	1480	1241	1376	1496	1188	1153	1308
VIT_200s0225g00160	115	141	108	130	117	124	100	116	83	92	100	134	125	85	109	95	88	64	81	57	94	125	63	82	109	102	96	120	106	94	62	100	73	77	65	84	37	100	74	34	35	53	112	77	38	49	37	107	65
VIT_200s0225g00170	25	33	21	24	25	27	29	32	37	29	36	37	24	21	28	12	19	23	22	17	23	32	16	16	26	22	20	23	27	18	17	26	18	11	17	12	8	33	11	10	7	9	39	18	9	12	14	26	12
VIT_200s0225g00180	0	0	0	1	2	1	1	0	1	0	0	2	0	1	0	0	0	0	0	1	0	1	0	0	0	0	0	0	0	0	1	2	1	0	2	1	0	1	0	0	0	1	2	0	1	1	1	0	0
VIT_200s0225g00200	57	75	59	57	65	51	66	41	74	56	51	59	60	42	37	60	55	39	55	64	41	78	49	60	77	57	57	52	57	42	48	44	50	32	37	43	73	78	98	113	94	86	71	96	123	101	70	89	72
VIT_200s0225g00210	77	61	77	103	88	74	78	80	81	77	62	82	64	59	77	61	57	81	78	77	71	81	70	80	92	59	75	91	96	68	66	84	53	69	62	59	113	102	120	136	113	102	87	128	101	146	98	93	116
VIT_200s0225g00220	4768	3792	4682	3737	4136	5271	3682	3795	3431	4076	3853	4167	4770	4615	4241	4175	4286	3511	4072	4151	3867	4133	3500	3607	4472	3971	3621	4703	4651	3590	3801	3650	3578	3459	4030	3213	3051	4257	3786	2253	3214	3049	3898	3889	4926	3995	3572	3425	3385
VIT_200s0225g00225	253	241	206	274	263	240	220	229	248	206	237	241	230	225	189	249	273	248	320	251	245	263	200	234	289	234	220	266	235	219	227	215	227	226	199	231	333	329	296	199	293	292	355	346	649	392	291	249	281
VIT_200s0225g00230	2	1	2	0	5	1	1	2	2	1	1	1	3	5	0	2	3	1	3	3	5	1	3	3	1	3	0	1	4	3	0	1	0	2	3	0	1	5	5	12	1	1	3	4	1	4	3	7	3
VIT_200s0226g00020	367	328	391	322	374	374	365	398	370	361	467	403	430	412	386	417	434	352	424	490	381	390	460	424	377	405	360	496	469	358	516	410	468	397	455	400	459	538	479	400	531	457	436	513	401	565	539	373	402
VIT_200s0226g00030	19	11	18	23	25	22	6	18	15	10	18	17	13	7	5	17	21	17	29	22	15	35	31	16	28	18	32	16	19	17	12	14	15	32	18	12	70	115	111	96	109	72	46	115	75	114	88	93	150
VIT_200s0226g00040	391	400	420	331	384	422	363	322	408	372	369	395	431	391	376	382	412	296	388	338	334	395	291	331	393	363	276	371	405	367	325	350	306	285	338	278	704	622	574	534	581	745	668	582	1184	655	545	541	561
VIT_200s0226g00045	324	293	273	285	322	321	302	241	346	257	251	290	331	230	254	288	308	380	421	346	299	317	204	262	409	236	235	361	348	315	211	271	194	240	249	356	735	424	480	386	427	420	328	511	741	463	289	317	432
VIT_200s0226g00050	154	216	188	244	255	276	231	243	241	176	203	237	201	115	173	169	214	126	209	183	121	274	284	287	176	192	190	195	281	161	131	177	159	302	371	140	274	347	300	316	358	311	221	348	276	451	218	270	374
VIT_200s0226g00060	460	516	442	534	656	497	644	582	667	413	502	544	494	313	365	511	485	506	711	629	478	778	574	659	609	434	497	582	646	388	489	546	495	521	563	458	1911	1221	1341	970	1187	1549	1114	1446	1420	1870	1073	1059	1163
VIT_200s0226g00070	480	370	468	306	278	681	192	321	304	323	304	309	389	363	340	438	369	291	287	373	266	137	182	203	512	173	358	252	252	416	273	211	170	206	264	335	127	218	310	76	177	128	151	278	178	164	207	178	161
VIT_200s0226g00080	37	34	39	17	24	38	24	38	31	47	35	32	46	30	36	23	52	24	41	16	16	16	25	25	36	20	21	26	36	37	34	26	36	34	48	35	97	93	112	35	103	110	75	103	173	147	67	58	64
VIT_200s0226g00090	294	242	293	235	271	298	276	252	245	238	255	266	279	246	264	251	295	230	253	278	257	244	237	233	236	228	194	283	259	288	239	210	230	221	285	233	299	370	392	305	323	302	329	372	638	368	291	359	352
VIT_200s0226g00100	91	85	88	93	113	78	76	64	79	44	60	68	66	62	58	66	93	82	92	95	87	112	65	80	97	59	74	83	120	57	63	87	57	85	76	55	225	134	157	115	125	190	139	222	249	165	139	153	173
VIT_200s0226g00105	0	0	0	0	0	0	0	0	0	0	0	0	0	0	0	0	0	0	0	0	0	0	0	0	0	0	0	0	0	0	0	0	0	0	0	0	0	0	0	0	1	0	0	0	0	0	0	0	0
VIT_200s0226g00110	76	76	69	69	95	59	113	104	116	59	96	76	61	51	46	40	64	47	77	84	53	73	82	92	66	48	67	83	78	42	50	78	65	52	57	84	247	234	214	364	260	261	193	262	397	301	234	211	205
VIT_200s0226g00140	30	35	44	34	35	28	76	59	48	78	68	64	40	32	38	29	35	49	39	47	23	37	37	38	37	56	29	52	43	35	108	57	82	38	47	38	271	233	164	447	388	286	136	143	66	218	237	84	105
VIT_200s0226g00150	11	6	6	1	7	12	14	9	4	10	13	1	7	5	10	3	9	7	11	7	2	9	4	7	5	0	8	10	8	5	12	3	6	4	7	4	11	13	9	4	17	21	15	17	8	19	10	10	15
VIT_200s0226g00160	592	521	570	539	596	549	534	614	602	728	744	751	646	568	549	566	600	520	585	639	516	646	535	609	581	617	544	716	745	503	736	612	745	500	598	494	393	687	592	481	538	478	586	616	512	648	617	496	425
VIT_200s0226g00170	0	0	0	0	0	0	9	0	0	0	0	0	0	0	0	0	0	0	0	0	0	0	0	0	0	0	0	0	0	0	0	0	0	0	0	0	0	0	0	0	0	0	2	0	1	0	0	0	0
VIT_200s0227g00010	2	1	1	2	5	6	0	2	1	7	5	2	2	2	3	2	1	0	0	2	1	2	3	4	4	2	1	4	5	3	7	2	2	2	5	2	1	3	7	0	1	1	3	3	0	3	2	3	7
VIT_200s0227g00020	110	82	100	90	76	143	54	66	71	88	61	73	101	105	109	105	103	75	88	77	83	59	67	86	94	70	98	80	99	84	56	54	56	65	87	68	103	68	85	89	75	101	74	97	49	95	78	73	89
VIT_200s0227g00030	1	1	0	0	0	2	0	1	2	1	4	0	0	2	1	2	4	2	3	0	0	1	2	1	0	0	0	0	1	0	1	2	1	1	1	1	5	3	1	7	2	2	0	3	2	5	5	0	3
VIT_200s0227g00060	2028	1711	2009	1601	1777	2096	1694	1574	1343	1685	1577	1617	2112	1626	1648	1709	1658	1390	1516	1303	1437	1506	984	1163	1738	1194	1282	1800	1841	1415	1144	1441	1043	1234	1299	1241	1691	1884	1671	1521	1537	1558	1761	1678	1677	1560	1421	1747	1697
VIT_200s0227g00070	489	406	440	459	527	528	371	415	405	390	400	421	477	311	426	487	463	364	478	514	440	530	428	467	488	381	427	574	485	358	455	426	446	391	462	309	365	500	454	283	435	345	462	494	422	476	408	403	413
VIT_200s0227g00080	6	8	13	10	13	10	8	10	13	7	8	10	7	14	9	14	15	12	10	7	12	16	7	14	14	8	8	18	15	11	8	11	10	7	9	10	11	12	17	6	10	19	10	11	0	13	6	8	11
VIT_200s0227g00090	211	208	199	231	209	190	195	234	280	213	220	269	225	174	198	185	207	183	212	239	179	202	164	193	216	168	150	209	243	176	221	215	240	180	185	182	505	347	334	518	456	489	385	364	150	432	333	290	286
VIT_200s0227g00100	36	48	30	46	51	43	54	55	59	52	64	66	52	41	49	38	50	52	43	60	41	39	49	57	42	60	46	51	45	36	67	61	52	44	50	48	156	111	88	193	134	140	109	100	83	109	100	88	83
VIT_200s0227g00110	2193	1964	2083	1765	2000	2394	2049	1943	1901	2160	2028	2406	2213	2003	1968	2223	2027	1565	2196	1814	1864	2156	1603	1674	2036	2008	1471	2176	2085	1858	2465	2110	2257	1746	1917	1605	2351	3106	2588	1191	2559	2423	2836	2545	4648	2675	2328	2274	2226
VIT_200s0227g00120	1	0	3	1	0	0	0	1	1	1	2	1	1	0	0	0	3	2	0	2	0	1	1	1	1	1	1	0	0	0	0	3	0	0	2	0	0	1	2	2	0	3	2	1	0	3	3	1	2
VIT_200s0227g00130	303	283	285	247	263	372	231	242	198	250	293	294	322	204	237	285	255	196	233	225	247	267	184	207	290	201	263	329	311	285	195	264	182	194	199	210	141	291	261	227	176	163	232	238	331	267	174	265	208
VIT_200s0227g00140	2104	1862	1978	2111	2629	2296	2528	2672	1858	2303	2884	2872	2555	2456	2556	2659	3266	2554	3614	2712	2968	4102	3917	3858	2701	3194	2669	4516	3987	2909	3699	2819	4193	3165	3580	2588	3276	5074	5920	2006	4457	4106	4910	5658	5609	6943	4129	4377	3837
VIT_200s0227g00150	15	7	5	12	3	7	6	4	10	7	3	4	6	1	7	4	11	10	5	6	7	9	1	5	8	8	8	4	1	1	4	5	4	1	1	4	21	7	5	1	5	5	8	4	22	4	3	3	4
VIT_200s0227g00160	1670	1491	1549	1531	1732	1955	1481	1422	1534	1513	1623	1681	1832	1495	1543	1733	1728	1518	1705	1624	1639	1782	1635	1619	1855	1548	1432	1780	1934	1351	1844	1737	1863	1702	1608	1324	3553	3372	2739	2362	3337	3367	2707	2477	4916	3069	2529	2214	2480
VIT_200s0227g00170	150	143	131	164	146	195	129	151	159	144	151	192	180	135	140	173	163	128	174	149	143	173	179	134	154	152	96	185	167	140	197	165	187	160	149	133	277	338	313	287	316	255	295	279	479	332	264	196	232
VIT_200s0227g00180	24	27	26	19	23	26	45	33	33	42	43	40	37	18	23	31	38	23	36	26	24	36	35	32	36	35	20	28	31	35	25	45	41	30	34	25	76	77	72	50	53	119	96	70	42	76	47	65	65
VIT_200s0227g00190	953	1052	987	819	1031	1084	1031	978	1036	786	885	923	1090	866	934	996	1053	859	1110	964	932	907	757	751	1084	772	845	941	943	871	703	810	688	719	810	699	1022	1148	1105	780	1026	1013	1179	1105	2074	1336	1034	1187	1168
VIT_200s0227g00200	934	1074	1023	971	1125	1379	892	1012	1076	1131	1236	1253	1128	1288	1123	1285	1452	1190	1236	1097	1038	1220	1151	1140	1482	1028	1135	1111	1308	1383	1469	1179	1447	1115	1446	1156	1227	1330	1668	2288	1750	1250	1462	1600	3083	1569	1407	1676	1381
VIT_200s0228g00005	0	1	0	0	0	0	0	0	0	0	0	0	0	0	0	0	0	0	0	0	0	0	0	0	0	0	0	0	0	0	0	1	0	0	0	2	0	0	0	0	0	0	0	0	0	0	0	0	0
VIT_200s0228g00010	24	27	13	22	44	22	48	38	39	50	48	72	51	30	40	23	47	25	52	29	24	51	43	29	26	74	15	60	44	46	58	55	91	41	48	30	108	100	82	5	102	70	121	61	378	113	77	54	74
VIT_200s0228g00040	0	0	2	1	0	2	0	0	1	2	1	1	2	1	0	0	2	1	0	1	0	3	4	1	1	1	0	0	3	1	1	1	1	0	2	0	5	2	5	2	2	6	2	7	2	3	1	4	7
VIT_200s0228g00060	195	204	173	216	286	180	333	230	240	359	375	359	274	171	208	200	285	206	258	177	216	329	214	248	176	379	154	349	305	240	239	288	330	282	261	218	352	457	269	65	328	376	353	344	210	388	314	381	233
VIT_200s0228g00070	396	432	380	461	627	287	667	520	485	834	859	863	557	401	445	397	528	321	519	348	455	687	479	411	330	798	251	696	558	450	569	699	772	530	446	445	594	871	403	31	682	510	767	527	793	638	423	431	387
VIT_200s0229g00010	110	82	97	104	118	110	95	119	130	100	119	132	104	105	96	87	103	91	111	121	89	79	94	89	115	73	95	89	130	95	104	89	131	83	136	98	235	201	244	370	249	255	154	220	58	254	195	161	166
VIT_200s0229g00020	590	655	630	562	685	639	555	526	659	552	653	641	626	468	504	552	518	470	589	589	543	565	471	499	652	500	505	590	571	429	459	618	466	412	458	465	1065	843	840	1096	840	1081	917	819	867	932	679	711	791
VIT_200s0229g00030	2752	2620	2782	2762	3166	3618	2608	2556	2941	2359	2610	2790	2776	2785	2427	2693	3162	2699	3464	3352	2807	2855	2887	2958	3484	2504	2558	2994	3513	2605	2735	2420	2750	2775	3603	2502	4124	4226	4307	3770	4106	4316	4051	4747	4680	5077	3837	3431	4008
VIT_200s0229g00040	0	0	0	0	0	0	0	0	0	0	0	0	0	0	0	0	0	0	0	0	0	0	0	0	0	0	0	0	0	0	0	0	0	0	0	0	0	0	0	0	0	0	0	0	0	0	0	0	1
VIT_200s0229g00050	261	233	264	143	177	273	185	207	166	221	215	199	242	230	202	248	227	219	224	241	221	199	188	168	216	197	147	221	198	225	193	207	219	189	215	161	246	358	280	189	230	230	267	322	527	339	296	292	245
VIT_200s0229g00060	2049	2026	1857	2061	2853	2293	2531	1858	1893	1621	2008	2111	2352	1570	1841	2353	3066	2137	3124	2447	2530	4009	3561	3239	2735	2579	2534	3269	2825	1802	2062	2137	2428	2394	2592	1964	6041	7950	7798	5802	6833	6328	5157	7815	12441	10059	4681	6387	6550
VIT_200s0229g00070	14	15	15	12	13	16	12	14	16	15	17	13	17	12	15	19	20	12	16	6	18	13	12	13	15	7	8	17	15	12	9	8	9	11	15	10	16	22	18	20	20	25	30	18	18	24	18	23	16
VIT_200s0229g00080	230	227	229	211	198	269	172	171	111	172	137	174	237	187	203	232	217	186	213	173	214	206	154	129	230	109	193	184	218	155	99	143	91	139	143	120	215	237	212	212	172	188	216	219	280	201	195	246	222
VIT_200s0229g00090	9	7	4	2	4	5	6	4	5	0	2	6	4	3	5	2	10	6	3	3	6	3	6	4	5	3	2	2	6	2	4	2	4	9	5	3	33	16	24	12	29	31	20	17	68	38	11	15	20
VIT_200s0229g00100	1699	1615	1629	1596	1966	2073	1625	1543	1519	1813	1759	1992	1710	1480	1439	1731	1646	1368	1683	1334	1397	1795	1484	1467	2177	1623	1544	1939	1826	1407	1462	1496	1482	1412	1507	1264	1031	1567	1366	770	1216	999	1509	1388	1270	1647	1091	1316	1042
VIT_200s0229g00110	9171	8954	9571	8660	9399	11692	8303	9070	9794	8195	9291	10168	9894	9800	8312	9209	10387	7855	10310	9533	8536	7867	8124	8924	10312	8757	7085	9129	11057	8973	9820	9044	9793	8912	12046	7793	14774	14985	14386	11463	16194	15480	13868	15078	15171	16157	12791	11551	14197
VIT_200s0229g00120	132	182	148	188	195	135	246	193	175	294	365	328	205	177	176	185	207	156	215	190	189	267	211	184	158	284	166	271	300	180	352	294	382	232	208	173	491	536	447	511	460	408	422	476	335	430	523	381	315
VIT_200s0229g00130	0	0	0	0	0	0	0	0	0	0	0	0	0	0	0	0	0	0	0	0	0	0	0	0	0	0	0	0	0	0	0	0	1	0	0	0	0	0	0	0	0	0	0	0	0	0	0	0	0
VIT_200s0229g00140	487	351	418	381	426	402	535	448	461	594	480	590	508	413	387	425	431	369	514	499	464	492	430	367	432	510	332	579	508	370	614	553	682	391	403	372	772	943	767	1113	856	735	747	785	922	818	856	601	573
VIT_200s0229g00150	0	1	1	1	0	1	0	0	1	0	0	1	1	1	1	0	1	1	1	0	0	2	2	0	0	1	0	0	2	0	1	0	0	0	0	0	0	0	0	0	0	0	1	0	0	0	1	1	1
VIT_200s0229g00160	351	278	254	325	359	287	337	284	278	288	288	288	308	241	243	290	305	245	334	298	286	498	308	343	357	257	268	302	293	200	237	276	257	210	222	240	311	381	398	361	246	367	430	360	375	352	280	399	316
VIT_200s0229g00170	669	500	641	541	565	724	492	497	552	599	568	671	664	617	554	617	600	510	625	570	606	555	523	565	668	523	527	606	628	540	586	568	562	473	536	404	532	712	699	401	527	545	796	666	1250	674	622	603	540
VIT_200s0229g00180	705	623	567	659	680	615	626	543	676	536	535	635	591	407	465	501	517	509	519	514	494	661	486	498	620	545	515	590	577	341	505	528	471	411	349	472	980	1072	910	1268	902	1038	788	874	746	917	769	897	790
VIT_200s0229g00190	82	84	99	115	50	157	100	120	93	99	103	105	99	176	160	125	144	104	123	202	193	109	91	134	107	121	115	229	144	145	173	89	143	130	157	137	269	398	164	45	226	282	136	270	797	166	285	213	356
VIT_200s0229g00200	17	12	13	12	11	17	10	23	7	22	9	9	12	11	10	21	15	13	13	24	22	5	12	22	25	11	20	16	12	26	9	10	11	16	15	10	13	16	15	5	12	11	14	13	10	18	14	9	9
VIT_200s0229g00210	5	8	9	7	8	6	9	8	8	16	12	11	8	4	8	9	19	11	11	8	7	11	10	11	10	7	8	7	4	8	6	6	11	11	5	8	4	10	9	10	7	5	14	14	5	12	11	5	6
VIT_200s0230g00010	1	0	0	1	0	1	0	0	0	0	0	0	0	0	0	0	0	0	0	0	0	0	0	0	0	0	0	0	0	0	0	0	0	0	0	0	1	0	0	1	0	0	1	0	0	0	0	0	1
VIT_200s0230g00020	0	0	0	0	0	0	0	0	0	2	0	0	0	0	0	1	0	0	0	0	0	0	0	0	0	0	0	0	0	0	0	0	0	1	0	0	0	0	0	0	1	0	0	0	0	1	0	0	1
VIT_200s0230g00030	76	88	74	100	99	99	103	107	133	113	117	126	111	102	96	109	132	121	89	110	96	118	97	90	110	103	87	125	133	92	102	86	129	80	90	105	190	172	195	303	194	187	175	185	97	209	216	170	160
VIT_200s0230g00040	5	2	4	3	8	5	6	8	5	4	6	5	2	3	6	9	5	7	2	4	9	4	4	9	6	7	11	2	10	6	1	3	7	3	4	6	16	18	10	8	15	6	5	11	15	9	11	9	9
VIT_200s0230g00050	45	43	49	42	46	65	33	41	39	40	44	53	51	48	50	45	57	40	46	59	56	32	54	44	52	53	44	41	61	49	44	54	38	66	58	40	73	61	65	86	71	80	51	66	25	58	68	58	64
VIT_200s0230g00060	0	0	0	0	0	1	0	0	0	1	0	0	0	1	1	0	0	0	0	0	0	0	0	0	0	0	1	1	0	0	0	1	1	1	2	0	0	2	0	0	1	0	0	1	0	1	0	2	0
VIT_200s0230g00070	3	1	0	0	1	0	1	3	2	0	2	0	1	0	1	1	1	1	2	1	2	1	2	2	0	4	1	2	1	1	1	0	2	2	2	0	3	0	0	0	0	2	0	0	2	0	1	1	1
VIT_200s0230g00080	3	0	1	1	0	0	0	0	0	0	0	0	0	1	2	3	0	0	1	1	2	0	0	0	0	0	0	0	0	0	0	0	0	0	0	1	0	0	0	0	0	0	0	0	0	0	0	0	0
VIT_200s0230g00090	0	0	0	0	0	0	0	0	0	0	0	0	1	0	1	0	0	0	0	0	0	0	0	0	0	0	0	0	0	0	0	0	0	0	0	0	0	0	0	0	0	0	0	0	0	0	0	0	0
VIT_200s0230g00100	0	1	1	1	1	5	1	2	2	0	0	0	1	3	3	0	2	2	3	2	2	0	0	3	3	1	0	2	2	1	0	0	1	1	0	0	0	0	2	5	0	2	0	0	0	0	0	1	3
VIT_200s0230g00110	0	0	0	0	0	0	0	0	0	0	0	0	0	0	0	0	0	0	0	1	0	0	0	0	0	0	0	0	0	0	0	0	0	0	0	0	0	0	0	0	0	0	0	0	0	0	0	0	0
VIT_200s0230g00120	0	0	0	0	0	0	0	0	0	0	0	0	0	0	0	0	0	0	0	0	0	0	0	0	0	0	0	0	0	0	0	0	0	0	0	0	0	0	0	0	0	0	0	0	0	0	0	0	0
VIT_200s0230g00130	1	1	0	0	0	2	0	3	0	1	1	0	0	1	0	1	1	0	0	0	1	0	1	0	0	1	0	0	2	1	0	0	0	0	1	0	0	1	2	0	0	0	1	0	1	1	1	0	0
VIT_200s0230g00140	0	0	0	0	0	0	0	0	0	1	1	0	1	1	0	0	0	0	0	0	0	0	0	0	1	1	0	0	0	0	0	0	1	0	0	0	0	0	0	0	0	0	0	1	0	1	0	0	1
VIT_200s0230g00150	0	0	0	0	0	0	0	0	0	0	0	0	0	0	0	0	0	0	0	0	0	0	0	0	0	0	0	0	0	0	0	0	0	0	0	0	0	0	0	0	0	0	0	0	0	0	0	0	0
VIT_200s0230g00160	0	0	0	0	0	0	0	0	0	0	0	0	0	0	0	0	0	0	0	0	0	0	0	0	0	0	0	0	0	0	0	0	0	0	0	0	0	0	0	0	0	0	0	0	0	0	0	0	0
VIT_200s0230g00166	0	0	0	0	0	0	0	0	0	0	0	0	0	0	0	0	0	0	0	0	0	0	0	0	0	0	0	0	0	0	0	0	0	0	0	0	0	0	0	0	0	0	0	0	0	0	0	0	0
VIT_200s0230g00172	0	0	0	0	0	0	0	0	0	0	0	0	0	0	0	0	0	0	0	0	0	0	0	0	0	0	0	0	0	0	0	0	0	0	0	0	0	0	0	0	0	0	0	0	0	0	0	0	0
VIT_200s0231g00020	202	156	196	157	225	209	244	210	221	217	206	238	243	218	200	204	202	184	208	221	168	236	201	176	181	192	141	225	211	171	217	213	208	161	208	172	400	371	302	215	339	318	358	371	702	403	367	285	314
VIT_200s0231g00030	0	0	0	0	0	0	0	0	0	0	0	0	0	0	0	0	0	0	0	0	0	0	0	0	0	0	0	0	0	0	0	0	0	0	0	0	0	0	0	0	0	0	0	0	0	0	0	0	0
VIT_200s0231g00040	809	730	733	741	1022	740	1139	780	803	636	731	805	794	613	636	707	929	703	995	791	785	1335	935	921	863	807	615	1056	967	678	637	795	688	854	860	730	1168	1281	1347	789	1146	1162	1488	1284	2013	1762	948	1160	1407
VIT_200s0231g00050	199	162	179	191	213	200	244	202	250	206	255	311	237	198	199	233	247	207	285	268	174	237	276	234	192	271	178	319	277	210	381	315	389	271	303	206	555	669	581	337	527	502	506	539	717	648	487	381	441
VIT_200s0231g00060	0	0	0	0	0	0	0	0	0	0	0	0	0	0	0	0	0	0	0	0	0	0	0	0	0	0	0	0	0	0	0	0	0	0	0	0	0	0	0	0	0	0	1	0	0	0	0	0	0
VIT_200s0231g00070	801	711	914	664	750	1178	754	858	543	712	898	841	887	866	897	982	1036	836	967	1046	1124	931	1114	1020	882	943	975	1381	1440	1099	1028	811	1018	1112	1551	855	343	1096	1105	434	728	498	1144	1211	1458	971	1141	849	752
VIT_200s0231g00080	0	0	0	0	0	0	0	0	0	0	0	0	0	0	0	0	0	0	0	0	0	0	0	0	0	0	0	0	0	0	0	0	0	0	0	0	0	0	0	0	0	0	0	0	0	0	0	0	0
VIT_200s0231g00090	0	0	0	0	0	0	0	0	0	0	0	0	0	0	0	0	0	0	0	0	0	0	0	0	0	0	0	0	0	0	0	0	0	0	0	0	0	0	0	0	0	0	0	0	0	0	0	0	0
VIT_200s0231g00095	0	0	1	0	0	0	0	0	0	0	0	1	1	0	0	0	0	0	0	0	1	1	0	0	0	0	1	0	0	0	0	0	1	0	4	0	0	0	1	1	1	1	0	1	1	1	0	1	0
VIT_200s0233g00010	0	2	0	1	2	0	0	0	0	0	0	0	2	1	1	1	0	0	1	1	0	0	0	0	1	0	1	1	0	0	0	2	1	0	1	0	0	0	0	0	1	0	0	1	0	0	0	0	0
VIT_200s0233g00020	16	16	14	13	20	9	15	18	16	11	14	18	11	10	10	7	12	10	20	14	13	21	22	15	17	16	9	22	19	11	8	8	13	15	21	18	15	19	30	32	24	32	26	40	12	32	17	24	21
VIT_200s0233g00030	222	271	263	232	269	244	275	204	166	327	263	265	198	96	128	177	206	133	254	127	165	263	197	243	382	248	232	209	182	134	113	271	184	173	141	143	101	173	217	101	144	140	227	234	393	236	82	184	167
VIT_200s0233g00040	0	0	0	0	0	0	0	0	0	0	0	0	0	0	0	0	0	0	0	0	0	0	0	0	0	0	0	0	0	0	0	0	0	0	0	0	0	0	0	0	0	0	0	0	0	0	0	0	0
VIT_200s0233g00050	0	0	0	0	0	0	0	0	0	0	0	0	0	0	0	0	0	0	0	0	0	0	0	0	0	0	0	0	0	0	0	0	0	0	0	0	0	0	0	0	0	0	0	0	0	0	0	0	0
VIT_200s0233g00051	6	19	8	7	8	13	6	8	4	8	9	6	6	13	3	6	0	7	6	8	9	6	3	9	6	7	4	8	2	7	1	8	3	4	4	0	1	3	1	0	4	4	5	1	4	4	1	3	0
VIT_200s0233g00060	662	592	681	494	507	730	491	546	480	555	491	611	577	561	570	561	550	451	639	504	592	507	412	457	527	547	453	581	600	480	421	512	435	416	454	395	473	784	744	597	584	575	616	779	967	795	492	551	610
VIT_200s0233g00070	0	0	0	0	0	0	0	0	0	0	0	0	0	0	0	0	0	0	0	0	0	0	0	0	0	0	0	0	0	0	0	0	0	0	0	0	0	0	0	0	0	0	0	0	0	0	0	0	0
VIT_200s0233g00080	0	0	0	0	0	0	1	0	1	0	0	0	0	0	0	0	0	0	0	0	0	0	0	2	0	0	0	0	0	0	0	0	0	0	0	0	0	0	2	1	1	0	0	1	1	0	0	3	2
VIT_200s0233g00090	0	0	0	0	0	0	0	0	0	0	0	0	0	0	0	0	0	0	0	0	0	0	0	0	0	0	0	0	0	0	0	0	0	0	0	0	0	0	0	0	0	0	0	0	0	0	0	0	0
VIT_200s0233g00100	10	8	7	3	9	8	15	8	9	13	29	25	16	7	8	16	22	8	18	11	14	18	14	15	11	17	6	15	18	8	14	9	26	15	16	7	44	41	27	24	29	38	24	24	32	27	20	28	43
VIT_200s0233g00120	2	3	1	3	1	1	3	1	3	3	1	0	6	1	1	0	3	0	2	2	1	1	1	2	3	3	0	1	2	3	1	1	1	1	2	1	0	1	4	3	2	4	3	1	2	2	2	2	0
VIT_200s0233g00130	8	8	4	5	8	3	11	5	6	4	3	10	5	4	5	7	4	5	5	5	9	9	7	6	8	5	9	7	3	3	6	7	2	8	4	7	4	2	3	4	2	4	4	11	5	7	3	5	4
VIT_200s0233g00140	0	0	0	0	1	0	1	0	0	0	0	0	1	0	0	0	0	0	1	0	0	1	0	0	0	0	1	0	0	0	0	0	0	0	0	0	0	3	0	0	1	1	2	0	0	1	1	4	1
VIT_200s0233g00150	0	0	1	0	0	0	0	1	0	0	2	0	0	0	0	0	0	1	0	0	1	0	0	1	1	1	0	0	0	0	1	0	0	0	0	0	2	13	7	4	5	5	8	4	2	2	2	7	2
VIT_200s0233g00160	0	0	0	0	0	0	0	0	0	0	0	0	0	0	0	0	0	0	0	0	0	0	0	0	0	0	0	0	0	0	0	0	0	0	0	1	1	0	0	0	0	0	0	0	0	0	0	0	0
VIT_200s0233g00170	0	0	0	0	0	0	0	0	0	0	0	0	0	0	0	0	0	0	0	0	0	0	0	0	0	0	0	0	0	0	0	0	0	0	0	0	0	0	0	0	0	0	0	0	0	0	0	0	0
VIT_200s0233g00180	180	209	203	174	252	296	163	200	153	211	231	242	212	186	191	212	253	218	215	173	169	242	210	219	247	243	187	214	228	204	149	184	170	192	171	154	244	282	230	115	150	161	229	263	471	181	176	237	244
VIT_200s0233g00190	518	524	500	627	627	701	533	539	510	654	670	673	551	480	454	539	641	452	624	443	492	661	493	569	666	593	466	593	595	501	507	591	540	450	475	437	662	815	714	505	626	539	930	778	1276	655	598	727	665
VIT_200s0238g00010	0	0	0	0	0	0	0	0	0	0	0	0	0	0	0	0	0	0	0	0	0	0	0	0	0	0	0	0	0	0	0	0	0	0	0	0	0	0	0	0	0	0	0	0	0	0	0	0	0
VIT_200s0238g00020	3322	2097	3108	2715	2690	5876	2045	3540	2699	3394	4283	3383	4722	4569	4101	3853	4173	3088	2708	3447	2531	2835	5784	4821	4492	4358	3724	5962	4877	6353	6654	2922	5163	4075	7345	4206	1377	3096	3138	648	2887	1437	1292	3444	5733	3216	5122	2426	2299
VIT_200s0238g00030	27	16	42	26	21	64	12	27	29	29	19	18	35	18	28	22	48	17	49	30	25	12	24	25	33	14	33	25	41	48	47	18	34	43	34	29	28	34	10	1	25	13	94	13	87	13	29	10	31
VIT_200s0238g00040	0	0	0	0	0	0	0	0	0	0	0	0	0	0	0	0	0	0	0	0	0	0	0	0	0	0	0	0	0	0	0	0	0	0	0	0	0	0	0	0	0	0	0	0	0	0	0	0	0
VIT_200s0238g00060	45	44	30	40	47	50	57	47	34	63	63	43	46	38	53	34	48	43	34	39	46	41	22	36	44	39	44	64	63	45	38	40	41	39	28	39	48	48	49	72	32	35	43	50	14	44	48	49	55
VIT_200s0238g00070	1	1	1	2	1	3	2	1	5	1	2	0	2	0	0	1	0	0	0	1	1	1	2	0	3	0	2	1	0	1	2	0	3	0	0	0	9	10	4	24	17	10	6	2	8	6	8	6	4
VIT_200s0238g00080	27	21	34	27	26	42	24	25	16	36	25	32	30	34	34	37	54	49	40	99	57	40	53	44	26	37	30	61	55	50	50	33	45	54	74	40	72	97	87	11	97	42	40	114	124	96	142	55	66
VIT_200s0238g00085	26	22	24	28	42	28	34	30	35	17	19	38	17	14	19	24	30	19	31	30	26	21	21	23	29	22	27	20	40	26	22	8	23	29	26	14	28	22	32	9	29	32	50	28	51	45	21	22	40
VIT_200s0238g00090	586	574	577	423	418	429	553	558	641	636	577	590	579	422	495	474	408	533	508	588	464	366	316	324	397	409	327	496	362	280	482	514	414	331	285	396	567	497	391	212	461	362	461	503	776	432	491	361	422
VIT_200s0238g00110	0	0	0	0	0	0	0	1	0	0	0	0	0	0	0	0	0	0	1	0	0	0	0	0	0	0	0	0	0	0	0	0	0	0	0	0	0	0	0	0	0	1	0	0	0	0	0	0	0
VIT_200s0238g00120	0	0	0	0	0	0	0	0	0	0	0	0	0	0	0	0	0	0	0	0	0	0	0	0	0	0	0	0	0	0	0	0	0	0	0	0	0	0	0	0	0	0	0	0	0	0	0	0	0
VIT_200s0238g00130	848	742	743	571	650	631	772	812	910	873	800	812	875	652	663	626	646	760	647	783	635	507	416	524	629	623	503	810	622	522	694	738	605	492	452	629	919	695	642	415	770	750	670	641	524	653	708	499	613
VIT_200s0239g00010	0	0	0	0	0	0	0	0	0	0	0	0	0	0	0	0	0	0	0	0	0	0	0	0	0	0	0	0	0	0	0	0	0	0	0	0	0	0	0	0	0	0	0	1	0	0	0	0	0
VIT_200s0239g00020	0	0	2	1	1	2	1	1	1	1	0	1	1	2	2	2	0	1	2	1	0	1	0	0	0	0	0	1	2	1	0	3	0	0	0	1	2	1	2	2	4	0	2	2	0	1	0	0	2
VIT_200s0239g00030	0	0	0	0	0	0	0	0	0	0	0	0	0	0	0	0	0	0	0	0	0	0	0	0	0	0	0	0	0	0	0	0	0	0	0	0	0	0	0	0	0	0	0	0	0	0	0	0	0
VIT_200s0239g00040	0	0	0	0	0	0	0	0	0	0	0	0	0	0	0	0	0	0	0	0	0	0	0	0	0	0	0	0	0	0	0	0	0	0	0	0	0	0	0	0	0	0	0	0	0	0	0	0	0
VIT_200s0239g00050	0	0	0	0	0	0	0	0	0	0	0	0	0	0	0	0	0	0	0	0	0	0	0	0	0	0	0	0	0	0	0	0	0	0	0	0	0	0	0	0	0	0	0	0	0	0	0	1	0
VIT_200s0239g00060	0	0	0	0	0	0	0	0	0	0	0	0	0	0	0	0	0	0	0	0	0	0	0	0	0	0	0	0	0	0	0	0	0	0	0	0	0	0	0	0	0	0	0	0	0	0	0	0	0
VIT_200s0239g00070	0	0	0	0	0	0	0	0	0	0	0	0	0	0	0	0	0	0	0	0	0	0	0	1	0	0	1	0	0	0	2	0	0	0	1	0	3	0	0	2	0	0	0	0	1	1	0	0	0
VIT_200s0239g00080	0	0	0	0	0	0	0	0	0	0	0	0	0	0	0	0	0	0	0	0	0	0	0	0	0	0	0	0	0	0	0	0	0	0	0	0	0	0	0	0	0	0	0	0	0	0	0	0	0
VIT_200s0239g00090	0	0	0	0	0	0	0	0	0	0	0	0	0	0	0	0	0	0	0	0	0	0	0	0	0	0	0	0	0	0	0	0	0	0	0	0	0	0	0	0	0	0	0	0	0	0	0	0	0
VIT_200s0239g00100	1	0	1	1	0	0	0	1	0	0	0	0	0	0	1	0	0	0	1	2	1	1	0	0	0	0	0	0	3	0	1	0	1	0	0	0	2	1	1	1	1	1	0	1	1	0	1	0	3
VIT_200s0239g00110	0	0	0	0	0	1	0	0	0	0	0	0	0	0	0	0	0	0	0	0	0	0	0	0	0	0	0	0	0	0	0	0	0	0	0	0	0	0	0	0	0	0	0	0	0	0	0	0	0
VIT_200s0239g00120	0	0	0	0	0	0	0	0	1	0	0	0	0	0	0	0	1	0	0	0	0	0	0	0	0	0	1	0	0	0	0	0	0	0	0	0	0	0	0	1	0	0	0	1	0	3	0	0	0
VIT_200s0239g00130	0	0	0	1	0	0	0	0	0	1	0	2	0	0	0	0	0	0	0	0	0	0	0	0	0	0	0	0	0	1	0	0	0	0	0	0	1	0	0	2	1	0	2	1	2	2	0	0	0
VIT_200s0239g00140	0	0	0	0	0	0	1	0	0	1	0	0	0	1	0	0	0	0	0	0	0	0	0	1	0	0	0	0	1	1	0	0	0	0	0	0	0	0	0	1	0	0	1	0	0	0	0	0	0
VIT_200s0239g00150	0	0	0	0	0	0	0	0	0	0	1	1	0	0	0	0	0	0	1	0	0	0	0	0	0	0	1	0	0	0	0	0	0	0	0	0	0	0	1	1	1	0	0	0	0	1	0	0	0
VIT_200s0239g00160	0	0	1	0	0	0	0	0	0	0	0	0	0	0	0	0	0	0	0	0	0	0	0	0	0	0	0	0	0	0	0	0	0	0	0	0	0	0	0	0	0	0	0	0	0	0	0	0	0
VIT_200s0240g00010	0	0	0	0	0	0	0	0	0	0	0	0	0	0	0	0	0	0	0	0	0	0	0	0	0	0	0	0	0	0	0	0	0	0	0	0	0	0	0	0	0	0	0	0	0	0	0	0	0
VIT_200s0240g00020	0	0	0	0	0	0	0	0	0	0	0	0	0	0	0	0	0	0	0	1	0	0	0	0	0	0	0	0	0	0	0	0	0	0	0	0	0	0	0	0	0	0	0	0	0	0	0	0	0
VIT_200s0240g00050	0	2	1	2	4	1	15	1	1	1	1	4	3	1	0	2	10	6	3	0	2	3	1	0	4	1	1	4	1	0	3	5	1	3	2	2	3	5	2	9	0	7	1	2	24	0	0	1	3
VIT_200s0240g00060	0	0	1	0	0	0	0	0	0	0	0	0	0	0	0	0	0	0	0	0	0	0	0	0	0	0	0	1	0	0	0	0	0	0	0	0	0	0	0	0	0	0	0	0	0	0	0	0	0
VIT_200s0240g00070	0	0	0	0	0	0	0	0	0	0	0	0	0	0	0	0	0	0	0	0	0	0	0	0	0	0	0	0	0	0	0	0	0	0	0	0	0	0	0	0	0	0	0	0	0	0	0	0	0
VIT_200s0245g00010	15	19	25	12	25	8	68	28	20	77	83	55	37	23	31	23	37	13	24	14	25	14	17	18	8	47	12	71	36	29	64	55	69	23	43	24	0	29	5	10	8	1	48	32	50	7	20	10	5
VIT_200s0245g00030	0	0	0	0	0	0	0	0	0	0	1	0	1	0	0	1	0	0	1	0	0	0	1	0	0	0	0	0	0	0	0	0	0	0	0	0	0	0	0	0	0	0	1	0	0	0	0	0	0
VIT_200s0245g00040	0	0	0	0	0	0	0	0	0	0	0	0	0	0	0	0	0	0	0	0	0	0	0	0	0	0	0	0	0	0	0	0	0	0	0	0	0	0	0	0	0	0	0	0	0	0	0	0	0
VIT_200s0245g00050	1490	1335	1584	1170	1212	1585	1058	1191	1171	1209	1192	1302	1496	1193	1163	1300	1035	943	1139	1061	1033	1079	748	898	1292	1024	1015	1314	1125	899	816	1024	863	818	890	822	708	1130	969	1103	916	830	931	988	1155	1104	737	828	884
VIT_200s0245g00060	49	56	58	52	65	54	51	52	53	61	57	70	79	58	45	48	62	47	57	57	67	68	74	51	62	59	50	65	70	72	66	47	63	59	58	45	144	126	123	146	149	158	110	118	376	138	134	109	100
VIT_200s0245g00070	498	479	529	503	526	720	535	608	605	624	639	782	627	589	563	697	626	561	645	653	582	595	553	540	607	523	459	625	689	675	675	570	648	599	701	536	936	1094	980	1302	1127	1187	892	965	1217	988	865	781	806
VIT_200s0245g00075	0	0	0	0	4	0	0	1	0	1	0	0	0	0	0	0	0	0	0	0	0	0	0	1	0	0	0	1	2	1	1	0	0	1	0	0	0	0	0	0	0	0	0	0	0	0	0	0	0
VIT_200s0246g00010	30	70	57	73	45	90	36	57	39	32	50	54	38	61	45	33	68	26	30	71	65	34	47	61	30	43	45	44	71	134	20	46	29	58	91	49	66	39	52	60	49	92	33	36	168	47	25	28	37
VIT_200s0246g00020	3	1	3	3	1	3	3	1	1	2	1	0	1	3	2	2	2	1	0	2	1	0	3	3	2	3	0	3	0	5	0	3	0	3	6	0	7	2	5	7	5	8	2	4	2	7	1	4	1
VIT_200s0246g00040	4	2	1	2	4	6	0	1	2	1	1	0	0	2	0	1	0	3	2	2	1	3	4	0	0	0	1	0	2	6	3	1	1	7	7	1	13	2	5	19	3	12	8	3	13	9	4	3	4
VIT_200s0246g00050	27	66	32	151	79	113	28	49	35	38	67	81	41	93	48	40	81	62	29	93	117	36	53	77	22	45	53	31	65	214	39	38	35	130	141	58	45	31	74	70	22	47	37	36	106	35	43	16	30
VIT_200s0246g00060	6	6	3	13	5	9	5	4	3	9	3	12	3	8	7	6	4	5	4	16	12	5	11	7	3	6	3	1	12	26	5	1	5	11	16	4	17	9	21	13	10	12	13	10	12	19	6	4	7
VIT_200s0246g00070	6	9	7	17	9	16	15	14	7	8	5	13	6	9	15	9	14	11	11	13	13	7	7	14	5	2	11	8	9	24	6	4	5	19	13	13	13	6	9	17	8	16	4	6	27	6	3	1	9
VIT_200s0246g00080	41	85	44	90	72	95	40	67	50	29	63	77	37	62	54	48	71	66	49	94	85	55	62	64	43	42	60	36	88	152	36	53	28	63	136	59	91	70	109	93	65	87	66	76	253	79	61	43	56
VIT_200s0246g00090	7	23	14	27	19	27	7	21	7	9	13	21	9	17	8	12	21	11	9	26	24	14	11	28	11	13	18	12	21	45	13	19	6	17	24	17	13	9	17	18	11	34	14	10	36	8	21	4	12
VIT_200s0246g00100	38	46	45	64	48	95	46	41	36	21	39	41	33	51	45	33	73	35	33	69	52	40	54	62	32	39	34	31	67	108	29	45	22	62	81	43	90	46	87	80	66	118	51	58	194	51	64	21	38
VIT_200s0246g00110	17	15	15	24	27	21	27	13	28	16	17	30	17	23	21	9	33	14	13	33	28	17	16	21	12	17	19	14	23	48	12	12	23	34	47	20	69	20	45	64	25	83	38	13	120	34	24	18	29
VIT_200s0246g00115	0	0	1	1	0	0	0	0	0	0	0	0	0	1	0	0	1	0	0	1	1	1	0	0	0	0	0	0	1	3	1	0	0	1	0	0	2	0	0	1	1	3	0	0	1	0	0	0	0
VIT_200s0246g00120	17	35	17	75	31	53	17	28	19	27	51	41	19	47	22	22	46	25	13	42	61	22	21	42	17	22	42	24	46	103	29	21	24	75	73	15	52	26	70	45	20	35	25	29	62	23	27	7	26
VIT_200s0246g00130	0	0	0	0	1	1	0	0	0	0	0	0	0	0	0	0	0	0	0	0	0	0	0	0	0	0	0	0	0	0	0	0	0	0	0	0	0	0	0	2	0	1	0	0	0	0	0	0	0
VIT_200s0246g00140	16	16	13	42	17	13	9	13	8	14	14	9	17	10	19	8	14	13	14	20	22	6	14	12	13	7	18	12	16	26	6	7	6	25	28	16	22	11	45	15	16	18	11	19	16	28	12	20	22
VIT_200s0246g00150	88	61	58	79	75	62	71	61	55	60	94	70	75	64	56	73	72	68	53	70	62	76	49	46	47	56	27	65	63	76	38	68	47	67	98	42	45	52	62	38	53	46	69	86	124	66	69	64	66
VIT_200s0246g00160	41	27	29	45	36	24	23	33	33	36	35	28	40	36	29	30	32	25	33	17	35	29	21	23	31	35	19	30	35	46	17	21	25	32	44	29	31	33	49	30	22	29	34	29	75	32	33	25	26
VIT_200s0246g00170	15	19	4	86	12	9	10	10	7	29	22	16	17	9	11	18	9	12	10	12	24	12	8	16	2	14	6	9	9	35	13	11	8	33	18	19	12	11	26	4	7	7	6	3	6	11	6	7	5
VIT_200s0246g00180	31	38	30	42	27	33	16	23	31	19	17	18	14	17	23	20	16	18	31	19	26	24	21	18	39	20	24	27	28	42	12	20	8	21	30	12	35	23	46	14	16	19	26	33	22	24	14	24	30
VIT_200s0246g00190	10	20	17	29	23	16	13	18	9	10	6	6	11	13	10	14	7	8	9	16	13	12	20	11	13	6	11	13	7	14	2	8	1	13	14	15	16	11	22	10	3	16	14	12	6	23	10	14	22
VIT_200s0246g00200	172	146	118	206	169	125	181	116	137	145	135	129	127	89	105	123	92	100	142	147	130	190	117	112	121	104	93	148	88	118	92	92	88	104	114	121	70	128	158	52	85	58	97	125	224	117	113	95	119
VIT_200s0246g00210	180	232	197	270	240	306	189	181	188	105	181	200	143	173	183	178	235	155	148	253	226	295	237	202	158	150	150	198	247	403	102	134	73	284	351	209	243	197	339	287	148	212	221	258	975	264	178	187	209
VIT_200s0246g00220	29	53	12	103	30	72	19	42	33	33	52	56	23	64	42	31	46	44	29	63	72	27	43	27	18	47	40	25	47	145	39	28	39	94	124	40	93	50	113	69	53	85	64	56	53	42	50	21	73
VIT_200s0246g00230	33	50	12	113	28	57	23	33	21	33	51	55	23	76	30	32	63	40	25	68	79	34	54	60	18	43	28	25	51	145	42	23	30	107	136	55	117	45	152	74	36	90	54	61	55	59	46	15	51
VIT_200s0246g00240	12	5	3	35	4	8	1	3	5	10	1	10	6	5	9	15	5	9	2	14	12	3	6	10	1	5	6	2	3	11	6	3	5	18	18	13	8	6	13	3	3	5	7	8	9	3	5	3	3
VIT_200s0250g00010	0	0	0	0	0	0	0	0	1	0	0	0	0	0	0	0	0	0	0	0	0	0	0	0	0	0	0	0	0	0	0	0	0	0	0	0	1	0	0	0	0	0	0	0	0	0	0	0	0
VIT_200s0250g00020	3295	2323	2583	2497	3242	2861	2990	2376	2476	1802	1915	2300	2428	1892	2002	2099	2774	2027	3850	2879	2823	3911	2869	3122	3322	2297	2418	3210	2883	1896	1309	1609	1449	2439	2362	2207	3673	3897	4814	4096	3646	3808	4866	4049	5080	5664	3018	4283	4349
VIT_200s0250g00030	669	619	689	565	625	747	557	638	501	663	585	609	560	675	514	553	606	543	674	723	637	550	471	536	735	534	610	599	721	532	506	550	503	547	597	507	616	654	679	674	594	722	693	667	591	718	538	679	594
VIT_200s0250g00040	858	712	864	598	720	873	616	683	602	669	642	686	792	710	723	735	638	497	657	571	587	651	478	512	661	567	517	728	665	619	566	563	483	546	557	498	715	810	685	602	589	631	817	711	815	745	583	742	634
VIT_200s0250g00050	7	14	7	6	19	7	10	7	16	9	8	7	14	10	9	10	24	11	15	9	10	10	7	7	11	13	10	9	11	8	12	9	11	12	5	7	6	4	5	1	5	6	10	9	3	4	4	6	7
VIT_200s0250g00060	0	0	0	0	0	0	0	0	0	0	0	0	0	0	0	0	0	0	0	0	0	0	0	0	0	0	0	0	0	0	1	0	0	0	0	0	0	0	1	0	0	0	0	0	0	0	0	0	0
VIT_200s0250g00070	38	24	38	44	55	34	34	42	41	40	46	32	35	21	29	30	31	38	45	44	44	54	37	45	41	30	32	46	43	16	43	39	40	39	32	21	113	71	62	77	86	79	61	90	132	77	69	53	55
VIT_200s0250g00080	70	54	75	78	73	70	76	87	100	65	75	66	64	48	75	59	77	56	84	78	64	72	54	94	61	62	60	75	79	49	59	64	63	62	56	63	158	158	152	201	155	163	95	173	56	154	160	84	97
VIT_200s0250g00085	0	0	0	1	1	0	0	0	1	0	0	1	1	3	0	2	0	0	0	1	1	0	0	0	0	0	0	0	2	0	0	0	1	1	1	0	0	2	2	0	1	1	0	1	3	0	1	0	1
VIT_200s0250g00090	5	7	5	6	11	11	23	12	12	5	15	6	16	6	10	8	13	9	20	12	30	5	15	13	10	6	2	18	16	19	8	22	12	18	21	16	9	86	61	1	28	7	9	93	166	46	65	24	18
VIT_200s0251g00010	2	0	0	0	0	0	0	0	0	0	0	0	0	0	0	0	0	0	0	0	0	0	0	0	0	0	0	0	0	0	0	0	0	0	0	0	0	0	0	0	0	0	1	1	0	0	0	0	0
VIT_200s0251g00020	0	0	0	0	0	0	0	0	0	0	0	0	0	0	0	0	0	0	0	0	0	0	0	0	0	0	0	0	0	0	0	0	0	0	0	0	0	0	0	0	0	0	0	0	0	0	0	0	0
VIT_200s0251g00050	0	0	0	0	0	0	0	0	0	0	0	0	0	0	0	0	0	0	0	0	0	0	0	0	0	0	0	0	0	0	0	0	0	0	0	0	0	0	0	0	0	0	0	0	0	0	0	0	0
VIT_200s0251g00060	0	0	0	0	0	0	0	0	0	0	0	0	0	0	0	0	0	0	0	0	0	0	0	0	0	0	0	0	0	0	0	0	0	0	0	0	0	0	0	0	0	0	0	0	0	0	0	0	0
VIT_200s0251g00080	0	0	0	0	0	0	0	0	0	0	0	0	0	0	0	0	0	0	0	0	0	0	0	0	0	0	0	0	0	0	0	0	0	0	0	0	0	0	0	0	0	0	0	0	0	0	0	0	0
VIT_200s0252g00010	727	578	717	571	648	741	585	621	516	558	530	595	617	592	620	673	604	511	549	572	562	589	452	490	700	477	516	671	549	542	396	495	404	444	484	496	789	761	781	875	602	750	645	705	863	741	674	614	681
VIT_200s0252g00020	100	111	119	96	142	113	114	97	106	123	113	143	155	110	124	122	119	96	113	112	111	141	87	96	125	92	96	118	108	104	137	104	141	91	121	84	232	206	176	139	205	192	207	146	373	182	166	188	185
VIT_200s0252g00030	1204	902	1097	904	986	1169	989	980	853	1090	980	1065	1185	1125	1075	1013	1008	852	961	910	975	980	774	848	960	898	742	1162	1039	894	999	964	994	880	907	814	1598	1668	1484	1468	1439	1552	1464	1425	2051	1512	1365	1309	1401
VIT_200s0252g00040	522	216	398	511	532	575	160	397	817	331	554	532	563	467	339	457	362	460	292	537	254	186	394	287	268	658	278	613	608	384	963	432	834	616	969	365	350	342	259	16	353	110	122	294	496	299	350	176	126
VIT_200s0252g00050	480	368	421	427	472	425	439	365	441	389	336	406	465	337	355	450	478	335	423	424	397	520	393	413	422	358	332	477	385	292	492	436	427	326	359	335	833	779	706	882	784	774	620	732	904	697	693	724	847
VIT_200s0252g00060	1579	1372	1574	1497	1503	1995	1215	1284	1400	1434	1465	1617	1527	1355	1309	1539	1484	1358	1772	1541	1458	1515	1622	1679	2183	1172	1523	1488	1642	1451	1341	1261	1258	1355	1781	1259	1846	1995	1928	2711	1910	2050	1571	1929	1389	2149	1705	1617	1854
VIT_200s0252g00070	9723	8107	9594	7792	8352	11188	6273	6752	5860	6217	6068	6155	9050	7628	7841	9273	7709	6634	7692	7615	7687	7625	6379	6729	9404	5422	7464	8260	8520	6347	4713	5808	4462	5789	6194	5437	5188	5872	5868	4284	4782	4928	6003	6033	6927	6081	4892	6015	5858
VIT_200s0252g00080	1	0	1	0	1	2	0	0	0	2	0	0	0	1	0	0	1	2	1	0	0	2	1	0	0	0	1	0	2	1	1	1	1	1	0	0	2	1	0	1	0	1	1	1	0	0	0	0	0
VIT_200s0252g00090	0	0	0	0	0	0	0	0	0	0	0	0	0	0	0	0	1	0	0	0	0	0	1	0	0	0	0	0	0	0	0	0	0	0	0	0	0	0	0	0	0	0	0	0	0	0	0	0	0
VIT_200s0252g00100	0	0	0	0	0	0	0	0	0	0	0	0	1	0	0	0	0	1	0	0	0	0	0	0	0	0	0	0	0	0	0	0	0	0	0	0	0	0	0	0	0	0	0	0	0	0	0	1	0
VIT_200s0252g00110	134	171	166	129	90	307	49	113	108	125	120	144	133	128	166	109	136	78	99	156	120	32	32	55	157	99	105	75	128	164	154	109	152	68	39	87	4	16	7	3	5	1	6	5	77	1	29	1	10
VIT_200s0252g00120	1	0	4	0	0	3	0	1	0	1	0	2	1	0	0	0	1	0	2	2	1	0	0	0	1	2	6	0	0	0	1	3	1	1	0	0	0	0	0	0	0	1	0	1	2	0	0	0	0
VIT_200s0252g00130	4868	5172	4930	3825	5043	4648	4966	4989	5615	4088	4837	5460	5314	4085	4480	4384	4522	3789	4777	4516	4207	4269	3747	3807	4417	4340	3512	4716	5455	3434	3202	4270	3454	4276	4128	3800	8019	8524	8017	6190	7127	7289	8035	8383	14113	9555	6562	5702	6147
VIT_200s0253g00010	3	3	3	1	2	3	1	2	2	2	2	3	1	2	1	2	0	2	2	1	0	3	2	1	1	5	3	2	2	3	2	5	4	3	2	0	9	2	4	2	3	2	6	1	4	2	2	5	1
VIT_200s0253g00020	0	0	0	0	0	0	0	0	0	0	0	0	0	0	0	0	0	1	0	0	0	0	0	0	0	0	0	0	0	0	0	0	0	0	0	0	0	0	0	0	0	0	0	0	0	0	0	0	0
VIT_200s0253g00030	0	0	1	0	1	1	0	0	0	0	0	0	0	0	0	0	0	0	0	0	0	0	0	0	0	0	0	0	0	0	1	1	1	0	1	1	0	0	0	1	0	0	0	0	0	0	0	1	0
VIT_200s0253g00040	4932	3568	4469	2628	2800	4562	1729	2714	2368	3380	2989	3317	3925	5990	4008	5167	4670	4625	4084	3873	4592	1875	1262	1865	3712	2534	2434	3069	4179	3505	2452	2487	2557	2611	3409	2594	567	2232	1694	200	985	435	995	2336	4009	751	2117	1423	1089
VIT_200s0253g00050	1	2	4	2	0	6	0	5	5	2	0	1	2	3	2	2	4	2	0	0	0	1	0	1	3	1	3	1	3	2	0	0	0	1	0	3	3	5	5	1	8	0	2	11	13	5	5	9	2
VIT_200s0253g00060	790	718	771	584	694	855	570	653	661	631	711	788	893	707	651	720	791	528	698	801	709	648	680	650	825	576	558	638	753	685	1093	770	844	870	818	512	2088	1962	1681	1216	1795	1642	1869	1721	3570	1615	1541	1225	1213
VIT_200s0253g00070	1432	1259	1341	1380	1519	1501	1389	1307	1418	1306	1290	1570	1588	1338	1269	1408	1554	1383	1544	1535	1451	1468	1426	1462	1492	1376	1168	1610	1538	1240	1466	1319	1506	1342	1409	1355	2477	2342	2292	1919	2242	2378	2274	2389	3417	2616	2174	2043	2180
VIT_200s0253g00080	362	286	372	475	458	694	248	425	210	503	486	395	450	855	709	616	428	500	348	519	513	333	238	288	618	362	361	692	405	563	475	307	413	265	344	300	9	74	50	1	42	9	44	100	350	25	105	68	62
VIT_200s0253g00090	71	62	96	122	109	130	111	100	84	104	120	148	102	174	144	141	136	173	120	279	260	170	156	162	148	145	102	243	177	163	264	140	216	140	241	96	163	225	151	36	186	121	181	232	597	164	302	220	150
VIT_200s0253g00100	71	42	68	72	72	116	32	82	27	73	96	86	78	135	128	119	74	79	58	103	111	48	38	43	83	79	53	107	75	89	82	72	73	56	61	45	10	20	17	3	23	4	20	25	50	4	30	19	14
VIT_200s0253g00110	159	173	145	141	161	111	181	122	127	130	164	154	124	140	155	105	131	141	149	166	169	140	104	72	89	111	67	161	140	111	131	122	106	91	129	110	161	229	172	75	155	150	238	191	469	166	181	169	201
VIT_200s0253g00140	320	367	378	288	337	358	397	347	355	341	266	457	285	238	196	283	358	240	372	254	273	215	146	161	274	230	167	202	231	226	324	352	330	173	164	209	716	545	657	693	501	1066	780	505	855	637	510	621	615
VIT_200s0253g00145	4	3	4	6	1	2	1	5	5	2	4	7	4	3	3	8	4	5	4	1	0	5	2	4	7	1	3	3	4	3	9	6	5	8	3	3	25	15	30	26	36	39	18	14	11	33	14	24	14
VIT_200s0253g00150	204	234	199	170	226	190	237	155	296	181	175	255	224	174	149	168	158	145	156	131	105	160	80	116	240	132	131	121	85	86	210	184	157	62	77	146	556	289	188	61	197	341	398	148	508	176	247	211	313
VIT_200s0253g00160	5	4	3	12	18	10	6	5	2	21	3	13	4	8	7	10	12	3	6	8	3	7	3	6	19	8	6	3	4	7	18	9	7	5	2	13	15	7	5	4	5	9	6	5	13	2	3	6	6
VIT_200s0253g00170	17	19	15	2	4	5	19	7	17	3	16	0	14	1	2	1	2	9	11	2	8	0	1	6	8	1	5	11	4	4	0	10	2	3	8	5	44	20	14	5	30	22	31	17	52	11	17	28	22
VIT_200s0253g00180	19	17	14	24	18	19	12	12	19	10	15	15	14	10	3	11	10	9	15	11	14	27	20	15	17	15	24	14	16	17	6	19	14	12	10	12	27	34	25	25	29	31	30	22	45	27	25	15	23
VIT_200s0254g00010	0	0	0	0	0	0	0	0	0	0	0	0	0	0	0	0	0	0	0	0	0	0	0	0	0	0	0	0	0	0	0	0	0	0	0	0	1	0	0	0	0	0	0	0	0	0	0	0	0
VIT_200s0254g00015	38	40	37	29	26	48	22	36	31	28	37	33	39	37	45	39	43	27	24	33	36	19	29	26	30	33	18	34	32	37	17	32	27	13	31	18	23	31	34	22	30	30	27	26	45	34	31	39	39
VIT_200s0254g00020	0	0	0	0	0	0	0	0	0	0	0	0	0	0	0	0	0	0	0	0	0	0	0	0	0	0	0	0	0	0	0	0	0	0	0	0	0	0	0	0	0	0	0	0	0	0	0	0	0
VIT_200s0254g00025	0	0	0	1	0	0	0	0	0	0	0	0	0	0	0	0	0	0	0	0	1	0	0	0	0	0	0	0	0	0	0	0	0	0	0	0	0	1	0	0	0	0	0	0	0	0	0	0	0
VIT_200s0254g00030	0	0	0	1	0	0	0	0	0	0	0	0	0	0	0	0	0	0	0	0	0	0	1	0	0	0	1	0	0	0	0	0	0	0	0	0	0	0	1	0	0	0	0	0	0	0	0	0	0
VIT_200s0254g00040	0	0	0	0	0	0	0	0	0	0	0	0	0	0	0	0	0	0	0	0	0	0	0	0	0	0	0	0	0	0	0	0	0	0	0	0	0	0	0	0	0	0	0	0	0	0	0	0	0
VIT_200s0254g00045	0	0	0	0	0	0	0	0	0	0	0	0	0	0	0	0	0	0	0	0	0	0	0	0	0	0	0	0	0	0	0	0	0	0	0	0	0	0	0	1	0	0	0	0	0	0	0	0	0
VIT_200s0256g00010	320	276	318	234	279	322	195	261	409	217	161	243	280	236	232	271	202	231	248	267	188	117	68	95	250	131	142	141	160	135	129	173	104	96	84	151	78	49	100	42	49	40	100	63	166	80	77	95	77
VIT_200s0256g00020	400	300	405	285	275	366	241	304	474	260	193	259	309	270	266	299	220	239	270	270	223	125	77	105	331	159	175	158	188	133	136	191	128	119	97	168	70	55	91	39	78	36	103	86	68	106	81	85	73
VIT_200s0256g00030	9539	9734	10160	11039	11817	11984	8964	8691	11141	7649	7644	9210	7831	10697	8628	10004	8933	9300	10381	13705	11949	9434	6406	6719	7966	8257	5761	9236	9985	5820	5746	8397	5610	7602	7042	7226	5532	6414	8069	11224	5867	7752	6396	7161	5763	8776	5130	7757	6595
VIT_200s0256g00040	0	1	1	1	0	0	0	0	0	1	0	0	0	0	0	1	0	0	0	1	0	0	0	0	0	0	0	0	0	0	0	0	0	0	0	0	0	0	0	2	0	0	0	0	0	1	0	0	1
VIT_200s0256g00050	585	523	552	620	653	684	474	437	635	470	415	541	405	576	479	570	486	538	517	699	643	498	343	373	447	457	299	530	571	340	353	466	362	465	390	376	288	335	427	690	324	457	381	403	221	545	284	431	329
VIT_200s0256g00060	0	0	0	0	0	0	0	0	0	0	0	0	0	0	0	0	0	0	0	0	0	0	0	0	0	0	0	0	0	0	0	0	0	0	0	0	0	0	0	0	0	0	0	0	0	0	0	0	0
VIT_200s0256g00080	5	1	4	3	3	3	1	2	5	1	4	0	5	3	10	3	7	4	6	3	7	10	3	2	2	0	5	0	2	5	2	4	5	4	5	0	2	2	7	6	2	2	6	5	2	5	3	7	5
VIT_200s0256g00100	1	0	1	0	0	0	1	0	1	0	0	0	0	0	0	1	1	0	0	0	1	0	1	0	2	2	0	1	0	0	4	1	0	1	1	0	0	1	1	0	2	1	3	1	0	0	0	0	0
VIT_200s0256g00105	15	15	9	11	13	17	11	8	14	8	5	11	14	8	12	10	9	16	13	14	8	7	4	3	15	2	2	7	8	7	8	10	2	7	9	8	7	1	7	0	3	2	2	1	3	8	8	0	3
VIT_200s0256g00110	494	548	551	571	650	635	449	479	655	442	434	500	437	558	437	535	454	495	469	722	683	501	362	387	378	461	302	407	544	308	298	427	336	401	356	386	348	369	445	646	317	448	380	408	612	466	283	439	361
VIT_200s0256g00120	10	4	5	3	15	5	16	6	10	13	7	20	10	5	4	5	8	7	12	10	17	14	22	16	5	15	7	25	18	5	13	17	16	2	9	17	2	2	1	2	2	1	6	2	7	2	1	1	1
VIT_200s0256g00130	0	0	0	0	0	0	0	0	0	0	0	0	0	0	0	0	0	0	0	0	0	0	0	0	0	0	0	0	0	0	0	0	0	0	0	0	0	0	0	0	0	0	0	0	0	1	0	0	0
VIT_200s0258g00010	1	2	3	6	4	3	11	4	11	1	6	7	10	8	4	17	14	6	4	6	3	13	12	9	5	3	3	10	6	4	5	2	5	12	9	4	39	7	7	1	20	65	10	20	111	7	21	25	19
VIT_200s0258g00020	0	0	0	0	0	1	0	0	1	0	0	1	0	0	0	1	1	0	0	0	0	2	0	0	0	0	0	0	0	0	0	0	0	0	0	0	0	0	0	0	0	0	1	1	2	0	1	1	0
VIT_200s0258g00030	0	0	0	0	0	0	0	0	0	0	0	0	0	0	0	0	0	0	0	0	0	0	0	0	1	0	0	0	0	0	0	0	0	0	0	0	0	0	0	0	0	0	0	0	0	0	0	0	0
VIT_200s0258g00040	8	24	13	20	37	17	58	27	24	17	29	21	34	28	18	18	34	13	37	7	15	42	18	14	19	13	16	29	23	18	21	31	28	32	25	22	61	39	40	5	25	24	40	41	282	21	44	38	42
VIT_200s0258g00050	12	9	6	10	23	17	23	19	14	14	22	6	21	14	12	11	17	13	23	17	20	40	16	21	8	9	15	24	20	11	34	15	19	15	17	18	53	44	39	8	32	15	29	35	157	27	54	26	35
VIT_200s0258g00060	0	0	0	0	0	0	0	0	0	0	0	0	0	0	0	0	0	0	0	0	0	0	0	0	0	0	0	0	0	0	0	0	0	0	0	0	0	0	0	0	0	0	0	0	0	0	0	0	0
VIT_200s0258g00070	0	0	0	0	0	0	0	0	0	0	0	0	0	0	0	0	0	0	0	0	0	0	0	0	0	0	0	0	0	0	0	0	0	0	0	0	0	0	0	0	0	0	0	0	0	0	0	0	0
VIT_200s0258g00080	0	0	0	0	0	0	0	0	0	0	0	0	0	0	0	0	0	0	0	0	0	0	0	0	0	0	0	0	0	0	0	0	0	0	0	0	0	0	0	0	0	0	0	0	0	0	0	0	1
VIT_200s0258g00085	0	0	0	0	0	0	0	0	0	0	0	0	0	0	0	0	0	0	0	0	0	0	0	0	0	0	0	0	0	0	0	0	0	0	0	0	0	0	0	0	0	0	0	0	0	0	0	0	0
VIT_200s0258g00090	30	20	21	16	23	19	31	13	26	26	32	29	28	23	20	33	20	10	28	20	14	40	19	13	30	20	19	36	22	20	24	23	18	16	7	22	13	10	9	1	9	17	11	6	43	10	18	16	13
VIT_200s0258g00100	10	9	16	15	20	12	30	14	25	11	6	20	25	11	13	14	24	22	19	7	20	17	11	18	12	10	19	30	21	20	16	14	10	20	22	21	46	36	35	3	31	22	29	39	142	24	39	39	38
VIT_200s0258g00110	0	0	0	0	0	0	0	0	0	0	0	0	0	0	0	0	0	0	0	0	0	0	0	0	0	0	0	0	0	0	0	0	0	0	0	0	0	0	0	0	0	0	0	0	0	0	0	0	0
VIT_200s0258g00120	0	1	1	0	0	0	0	0	0	0	0	0	2	1	3	1	0	1	1	0	1	0	0	0	0	0	2	0	0	0	1	0	2	0	1	0	0	0	1	2	0	0	3	0	0	2	0	1	1
VIT_200s0258g00130	4	2	1	0	5	1	3	1	2	2	1	1	1	0	0	3	2	0	3	1	3	3	0	1	3	2	0	4	3	2	4	0	2	0	3	0	10	4	4	1	5	5	7	5	18	2	8	2	5
VIT_200s0258g00135	7	3	4	8	5	6	3	5	13	1	2	8	4	10	3	4	4	4	6	0	6	3	1	4	9	1	5	4	8	5	7	7	4	3	6	3	4	5	4	2	10	6	1	4	6	0	14	3	9
VIT_200s0258g00140	30	14	8	15	28	13	28	16	42	12	14	14	11	12	13	20	16	23	15	12	9	18	6	12	24	11	3	20	17	15	22	28	10	11	11	16	24	25	20	11	24	17	15	13	45	10	36	13	13
VIT_200s0258g00145	2	5	4	1	3	8	2	1	0	1	2	3	2	4	5	4	5	2	1	3	1	2	1	1	3	2	2	4	2	6	3	3	1	2	1	3	2	7	2	4	7	5	13	1	6	2	5	2	6
VIT_200s0259g00010	3	2	3	3	3	0	0	3	2	3	2	0	0	2	1	0	1	2	3	7	2	0	0	0	1	0	1	1	1	1	1	0	0	1	0	3	0	2	1	0	0	0	0	3	2	1	2	2	1
VIT_200s0259g00020	1	1	2	0	5	4	2	1	2	3	3	1	0	0	3	0	0	3	2	5	0	0	2	0	0	6	1	0	2	0	0	1	1	1	1	1	9	9	3	18	5	10	3	6	18	9	7	4	3
VIT_200s0259g00025	119	70	91	66	107	79	233	149	282	128	165	165	136	81	91	64	87	79	141	195	113	104	159	137	51	173	30	183	163	105	299	139	232	142	205	136	184	202	226	329	256	141	218	173	407	291	328	80	133
VIT_200s0259g00030	0	0	0	0	0	0	0	0	1	1	1	0	0	0	0	1	0	0	0	0	0	0	1	0	0	1	1	1	0	0	0	0	1	0	0	0	2	0	0	2	1	1	0	1	1	0	0	0	0
VIT_200s0259g00040	0	0	0	0	1	0	0	0	0	1	0	1	0	0	0	0	0	0	0	0	0	0	1	0	0	0	0	0	0	0	0	1	0	0	0	0	0	1	0	0	0	0	0	0	0	0	0	0	0
VIT_200s0259g00050	0	0	1	0	0	0	131	71	9	0	0	1	12	0	0	9	0	0	0	0	0	0	0	1	0	1	0	0	1	1	0	0	37	0	0	0	0	0	57	3	76	1	0	0	176	156	2	1	0
VIT_200s0259g00060	1	1	1	0	3	0	4	1	3	0	3	3	1	1	3	2	1	2	4	4	1	2	1	2	0	7	1	0	2	1	3	0	1	4	3	1	6	12	5	3	14	17	5	6	8	12	7	6	2
VIT_200s0259g00070	2853	2586	2694	2734	3279	3396	3040	3220	4022	3269	4072	3700	4059	3318	3084	3043	4059	3369	3464	4674	3261	3616	5048	4348	3157	4087	2928	4164	4250	4089	5205	3951	5370	4313	5341	3423	7001	5645	6941	4682	7102	5801	5190	6767	13036	8817	6147	4607	5334
VIT_200s0259g00090	39	31	30	38	51	42	53	36	42	43	41	48	45	36	42	44	38	32	43	31	36	52	39	26	39	48	25	43	43	41	50	62	36	41	42	28	66	87	72	58	87	77	67	86	92	78	73	58	62
VIT_200s0259g00100	1186	997	1144	1094	1374	1356	1294	1275	1616	1304	1728	1492	1564	1351	1319	1214	1679	1416	1453	1913	1305	1409	2121	1882	1341	1581	1272	1789	1663	1675	2117	1472	2211	1830	2099	1491	2854	2035	2663	1880	2788	2202	1938	2635	4187	3568	2360	1874	1945
VIT_200s0259g00110	2912	2993	3505	3082	2623	4197	2449	3112	3478	3967	2987	4230	4522	3936	3779	3898	2434	2239	2217	1815	2659	1647	1153	1238	3234	2127	1984	2344	1990	2565	2960	2951	2890	1691	1613	1835	961	1904	1478	491	1034	858	1824	1347	1460	874	1010	1437	1135
VIT_200s0259g00120	3283	3796	3588	3203	4526	4099	3097	3641	4607	2251	2976	3546	3782	3429	3105	2830	4003	2925	3572	4089	2942	2883	2778	3194	4250	3020	2507	3138	3914	3510	3266	3348	2982	3842	4376	3409	8007	7646	5943	1444	6920	5480	6996	6979	14107	7245	8151	5128	8271
VIT_200s0259g00130	116	130	112	90	125	138	142	117	115	130	126	136	134	128	133	141	126	81	131	84	115	144	86	104	111	126	95	135	114	104	129	130	123	84	113	109	204	303	239	151	224	233	223	177	426	206	189	237	190
VIT_200s0259g00140	527	592	461	465	618	557	465	469	694	306	438	419	536	475	462	443	590	456	446	625	421	477	420	413	582	498	315	498	537	489	474	463	462	581	630	476	1439	1174	953	185	1139	888	1276	1217	4350	1232	1439	917	1364
VIT_200s0259g00150	287	282	304	221	272	311	354	299	271	305	299	337	335	328	315	267	317	191	273	232	257	322	258	216	265	294	231	351	328	284	324	295	339	243	265	237	384	548	428	353	429	426	477	398	369	405	360	370	395
VIT_200s0259g00160	104	72	59	77	85	61	67	73	59	94	40	61	64	70	42	58	83	60	107	83	59	67	43	42	90	56	61	84	70	36	74	63	65	43	28	54	35	87	81	30	57	25	102	116	42	69	60	53	118
VIT_200s0259g00170	0	0	0	0	0	0	0	0	0	0	0	0	0	0	0	0	0	0	0	0	1	0	0	0	0	0	0	0	0	0	0	0	0	0	0	0	0	1	0	1	1	0	0	0	0	0	0	0	0
VIT_200s0259g00180	85	69	70	78	97	85	70	58	113	52	68	73	67	64	53	68	68	55	74	75	53	65	64	61	128	59	48	52	76	46	43	51	48	64	78	60	86	68	64	75	51	69	58	43	81	76	46	38	49
VIT_200s0259g00190	80	79	73	55	55	61	72	65	71	79	70	80	67	59	68	67	49	46	51	40	50	62	30	36	59	55	33	51	54	38	65	77	60	36	41	45	96	85	56	77	64	81	82	59	115	59	74	71	58
VIT_200s0259g00200	714	918	934	666	699	681	678	671	902	836	802	897	826	661	742	706	572	562	622	579	527	652	415	502	647	675	600	660	608	488	786	760	647	357	411	469	843	833	634	756	705	799	699	686	676	664	711	537	615
VIT_200s0259g00210	26	36	35	34	35	37	47	33	30	38	45	48	44	35	31	36	36	40	30	44	28	35	33	36	33	38	23	29	55	38	39	30	35	45	47	23	72	121	86	233	93	101	75	93	121	79	73	82	88
VIT_200s0260g00030	0	0	0	0	0	0	0	0	0	0	0	0	0	0	0	0	0	0	0	0	0	0	0	0	0	0	0	0	0	0	0	0	0	0	0	0	0	0	0	0	0	0	0	0	0	0	0	0	0
VIT_200s0260g00040	0	0	0	0	0	0	0	0	0	0	0	0	0	0	0	0	0	0	0	0	0	0	0	0	0	0	0	0	0	0	0	0	0	0	0	1	0	0	0	0	0	0	0	0	0	0	0	0	1
VIT_200s0260g00050	0	0	1	0	0	0	1	0	2	0	1	0	1	0	0	0	2	0	1	0	0	1	1	0	0	2	0	0	2	0	0	1	0	0	0	0	0	1	1	0	2	0	0	1	0	1	0	0	1
VIT_200s0260g00060	3501	2705	3245	2807	2774	4084	2766	2540	2742	2932	2767	2892	3748	2885	3052	3660	2549	2394	2690	2641	2641	2848	2276	2215	3365	2426	2518	3392	3119	2463	2457	2442	2147	2366	2355	2224	1837	2799	2579	1768	2185	1880	2412	2500	4249	2479	2287	2247	2234
VIT_200s0260g00070	193	217	244	195	238	279	251	286	289	519	398	385	314	287	308	190	225	224	172	177	194	165	188	154	209	329	145	249	250	210	656	449	492	190	222	223	352	505	365	424	749	385	293	272	112	318	401	294	319
VIT_200s0260g00080	2877	2439	2841	2277	2620	3399	2262	2251	2348	2444	2568	2581	3245	2505	2677	3241	2688	2141	2563	2360	2459	2752	2041	2126	2705	2215	2077	2903	2894	2345	2438	2227	2294	2477	2567	1889	4515	4203	3407	2790	3452	3681	4133	3467	7400	3555	3058	3213	3017
VIT_200s0261g00010	1057	897	980	839	972	1110	758	842	725	922	913	983	911	862	864	907	904	777	873	798	812	826	746	735	932	819	834	895	944	851	842	780	806	723	829	681	1304	1350	1202	1136	1176	1222	1182	1226	1962	1271	1154	1025	1040
VIT_200s0261g00020	253	292	313	190	266	457	213	248	264	257	322	331	294	341	290	317	303	240	268	271	256	217	224	186	306	250	231	289	342	287	223	230	243	194	251	212	260	343	253	250	240	274	295	270	306	286	221	253	243
VIT_200s0261g00040	315	356	299	436	549	660	451	377	290	394	500	484	551	366	356	432	595	403	586	477	605	774	624	735	872	600	694	727	735	511	379	374	421	589	597	423	199	482	421	74	344	464	826	445	431	509	256	636	282
VIT_200s0261g00050	0	0	0	0	0	0	0	0	0	0	0	0	0	0	0	0	0	0	0	0	0	0	0	0	0	0	0	0	0	0	0	0	0	0	0	0	0	0	0	0	0	0	0	0	0	0	0	0	0
VIT_200s0261g00055	0	0	0	0	0	0	1	0	0	0	0	0	0	0	0	0	0	0	0	0	0	0	0	0	0	0	0	0	0	0	0	0	0	0	0	0	0	0	0	0	0	0	0	0	0	0	0	0	0
VIT_200s0262g00010	163	215	145	165	253	119	352	190	241	173	199	188	257	155	207	192	250	195	351	183	232	315	304	297	225	192	167	354	267	158	112	167	121	214	267	223	320	230	261	86	186	185	346	288	615	323	171	255	350
VIT_200s0262g00020	1	0	0	0	0	1	1	0	0	0	3	0	0	0	2	0	1	1	0	0	0	0	0	3	0	0	1	0	2	1	0	1	0	1	0	1	3	1	3	1	2	1	0	2	3	2	0	2	2
VIT_200s0262g00030	0	0	0	0	0	0	0	0	0	0	0	0	0	0	0	0	0	0	0	0	0	0	0	0	0	0	0	0	0	0	0	0	0	0	0	0	0	0	0	0	0	0	0	0	0	0	0	0	0
VIT_200s0262g00050	0	0	0	0	0	0	0	0	0	0	0	1	0	0	0	0	0	0	1	0	0	0	0	0	0	0	0	0	1	0	0	0	0	0	0	0	0	0	0	0	0	0	0	0	0	0	0	0	0
VIT_200s0262g00070	0	0	0	0	0	0	0	0	0	0	0	0	0	0	0	0	0	0	0	0	1	0	0	0	0	0	0	0	0	0	0	0	0	0	0	0	0	0	0	0	0	0	0	0	0	0	0	0	1
VIT_200s0262g00080	0	1	0	0	2	0	0	0	0	0	1	1	0	0	0	0	0	0	0	0	0	0	0	0	0	0	0	1	0	0	0	0	0	1	0	0	0	0	0	0	0	0	1	0	1	1	4	0	0
VIT_200s0262g00090	14	26	31	23	35	30	56	22	34	28	34	23	40	22	35	38	46	19	36	18	29	28	33	37	48	20	19	50	44	27	15	34	22	24	20	24	173	165	132	24	117	92	48	147	130	154	76	94	158
VIT_200s0262g00100	0	0	0	0	0	0	0	0	0	0	0	0	0	0	0	0	0	0	0	0	0	0	0	0	0	0	0	0	0	0	0	0	0	0	0	0	0	0	0	0	0	0	0	0	0	0	0	0	0
VIT_200s0262g00110	3	1	2	1	0	3	2	1	1	5	7	2	3	5	5	9	7	1	0	2	2	5	2	3	5	8	8	7	7	6	1	4	2	5	8	7	7	7	4	1	7	3	3	5	2	9	9	1	4
VIT_200s0262g00120	52	73	53	60	108	59	115	60	66	78	90	75	82	59	60	70	92	62	78	57	84	83	58	99	106	102	57	127	127	84	58	94	73	86	109	79	148	238	308	146	225	174	169	243	366	398	122	136	167
VIT_200s0262g00130	1	4	6	9	8	2	6	6	6	1	0	4	6	2	5	9	5	9	5	1	2	11	7	4	3	7	8	8	4	2	8	8	4	4	5	3	5	4	4	1	5	1	6	12	27	4	1	3	1
VIT_200s0262g00150	0	0	0	0	0	0	0	0	0	0	0	0	0	0	0	0	0	0	0	0	0	0	0	0	0	0	0	0	0	0	0	0	0	0	0	0	0	0	0	0	0	0	0	0	0	0	0	0	0
VIT_200s0262g00160	0	0	0	0	0	0	0	0	0	0	0	0	0	0	0	0	0	0	0	0	0	0	0	0	0	0	0	0	1	0	0	0	1	0	0	0	0	0	0	0	0	0	0	0	0	0	0	0	0
VIT_200s0262g00170	0	0	0	0	0	0	0	0	0	0	0	0	0	0	0	0	0	0	0	0	0	0	0	0	0	0	0	0	0	0	0	0	0	0	0	0	0	0	0	0	0	0	0	0	0	0	0	0	0
VIT_200s0262g00180	7	8	7	11	8	3	14	17	10	10	15	9	10	7	13	9	10	12	19	12	10	20	15	20	7	18	8	14	13	10	11	13	19	10	11	11	19	18	22	10	20	14	34	17	36	25	20	21	25
VIT_200s0264g00010	15	16	14	19	7	20	13	11	12	21	25	16	14	8	17	14	11	13	9	7	15	17	2	8	16	12	13	15	11	14	14	12	24	5	16	4	4	19	10	4	9	11	14	8	7	8	10	10	13
VIT_200s0264g00015	0	0	0	0	0	0	0	0	0	0	0	0	0	0	0	0	0	0	0	0	0	0	0	0	0	0	0	0	0	0	0	0	0	0	0	0	0	0	0	0	0	0	0	0	0	0	1	0	0
VIT_200s0264g00020	1848	1742	1747	1485	1701	1792	1172	1131	1239	814	925	1096	1439	1120	1067	1339	1449	1207	1743	1816	1513	1476	1425	1511	1526	975	1152	1444	1556	978	751	1079	833	1173	1275	1065	1540	1714	2051	1416	1520	1620	1651	2170	2651	2194	1400	1828	2028
VIT_200s0264g00030	5640	5350	5951	4345	4894	7035	4700	5421	5190	5951	6182	6400	5712	6722	6303	5289	5445	4698	5181	6490	5115	4195	4387	4277	5545	5753	3940	6067	6121	5025	5503	4998	5224	4950	5849	4642	5565	6422	6207	4541	6445	5694	6572	6122	7020	6979	5450	4105	4556
VIT_200s0264g00040	1597	1234	1438	1146	1238	1623	1123	1105	1037	1307	1260	1230	1552	1507	1439	1438	1279	1142	1286	1150	1261	1264	1129	1155	1453	1093	1139	1471	1500	1202	1080	1109	1109	1203	1260	1011	1118	1623	1423	1185	1214	1088	1376	1541	1859	1548	1197	1374	1258
VIT_200s0264g00050	1665	1481	1708	1590	1561	2299	1314	1482	1209	2555	2009	2122	2363	1900	1950	2103	1481	1347	1365	1132	1213	1878	1073	1364	2119	1704	1505	1695	1434	1280	2616	1912	2446	1046	971	1011	984	1720	1242	1124	1959	1034	1700	1101	1918	1365	1213	1830	1160
VIT_200s0264g00060	219	219	226	178	179	237	196	181	204	159	252	228	188	245	227	187	217	220	241	257	216	252	270	231	241	212	192	250	244	231	209	157	217	241	274	173	222	314	343	283	305	276	294	321	617	398	272	310	300
VIT_200s0264g00070	0	0	0	1	0	0	0	0	0	0	0	0	0	0	0	0	0	0	0	0	0	0	0	0	0	0	0	0	0	0	0	0	0	0	0	0	0	0	0	0	0	0	1	0	1	1	0	0	0
VIT_200s0264g00080	0	0	2	0	0	0	1	0	0	0	0	0	0	0	0	0	0	0	0	0	1	2	3	1	0	0	0	0	0	0	0	0	0	2	1	0	0	1	1	0	0	0	0	1	0	2	0	0	0
VIT_200s0264g00090	63	33	54	47	78	42	43	46	66	14	14	29	39	30	32	60	82	42	93	70	62	51	149	109	81	16	44	48	86	53	56	31	44	137	208	71	367	187	378	506	412	607	227	234	65	486	223	212	314
VIT_200s0264g00100	3910	3506	3748	3461	3955	4845	2982	3291	3695	2866	3313	3460	3610	3260	3056	3670	3898	3065	4309	4139	3759	3729	3983	3882	4462	3210	3092	3701	4296	3514	3517	3130	3464	3514	4483	3130	5222	4736	5219	5027	5238	5696	4957	5046	5334	6182	4107	4213	4700
VIT_200s0264g00110	40	44	34	32	35	40	33	44	32	33	36	43	40	32	31	26	42	28	37	32	39	29	21	27	24	42	27	36	34	29	27	32	29	35	16	32	40	41	51	28	43	39	49	43	41	38	38	43	46
VIT_200s0264g00120	1801	1599	1780	1494	1712	1770	1860	1562	1714	2035	1915	2158	1854	1353	1557	1717	1659	1391	1720	1491	1484	1593	1178	1208	1516	1566	1172	1880	1673	1177	1768	1731	1662	1251	1234	1286	3327	3543	2964	3148	3606	3186	3134	2718	4679	3116	2718	2342	2541
VIT_200s0264g00130	431	423	444	468	445	483	379	382	404	300	314	337	427	326	358	469	455	339	470	389	421	430	370	364	468	327	406	382	436	377	296	307	282	323	341	326	671	625	583	708	481	727	562	675	803	752	493	623	700
VIT_200s0265g00010	124	92	110	111	103	91	101	73	127	87	101	103	88	72	83	88	74	57	73	62	60	120	45	63	100	83	79	55	71	49	72	95	69	41	37	49	64	73	46	9	59	62	65	59	104	51	61	51	72
VIT_200s0265g00020	1117	914	1065	892	1035	1111	1038	1002	904	1232	1171	1215	1206	1006	1051	1046	1023	854	999	960	979	915	756	898	996	991	736	1062	1201	811	1145	1059	1098	874	944	761	1373	1911	1558	1830	1566	1503	1350	1601	1712	1600	1489	1187	1275
VIT_200s0265g00030	181	162	168	134	178	174	141	141	125	140	122	140	171	125	129	169	157	138	156	162	144	173	136	135	169	115	131	165	124	119	100	140	113	142	108	120	280	226	236	228	217	212	194	212	326	233	184	229	198
VIT_200s0265g00040	39	47	47	29	39	49	36	42	35	36	45	37	49	61	47	35	41	31	38	36	33	37	28	24	46	31	36	33	48	37	30	35	35	35	57	24	43	62	40	39	58	54	55	48	117	46	56	69	49
VIT_200s0265g00050	3383	3781	3918	3256	4122	5499	2422	3459	3607	2497	3114	3227	3299	3861	3258	3889	3533	2963	3424	3431	2921	2649	2565	2789	3755	2884	2682	2973	4278	3417	2199	2966	2675	3005	3942	2761	2790	3068	3130	2005	2911	2654	3387	3649	4094	3587	2615	2579	2943
VIT_200s0265g00060	657	645	652	473	498	734	421	527	512	610	613	553	615	668	522	669	642	554	586	666	564	378	445	474	540	515	428	521	623	577	524	527	509	486	639	451	460	596	531	243	502	425	530	569	736	482	571	403	472
VIT_200s0265g00070	1166	614	1091	732	1094	1785	489	669	1088	451	604	753	913	1333	874	1127	1210	1106	1114	1672	846	526	982	1008	1025	511	752	729	928	678	1367	1216	998	1147	2181	881	2424	1290	1076	347	953	1445	880	991	1055	913	1386	851	1303
VIT_200s0265g00080	377	402	394	274	329	607	222	363	315	361	340	367	429	425	439	350	329	282	317	336	294	257	230	231	352	271	308	294	356	308	261	305	225	228	281	240	197	257	259	207	237	206	267	182	281	235	221	273	251
VIT_200s0265g00090	32	16	25	14	41	100	15	10	13	20	16	33	41	11	26	6	9	4	2	33	1	5	51	22	18	22	15	6	63	16	10	22	5	126	34	24	30	14	14	23	93	13	16	18	89	38	26	18	18
VIT_200s0265g00100	40	51	47	28	49	63	54	39	26	19	43	39	50	51	69	49	82	43	48	91	51	66	121	84	45	68	49	131	116	88	82	45	64	66	144	56	78	65	98	96	50	59	59	61	191	86	63	60	95
VIT_200s0265g00110	78	77	71	81	110	94	204	99	178	53	78	91	120	87	100	101	122	67	128	107	90	119	66	96	112	84	58	181	152	109	68	88	63	112	122	145	164	179	172	87	94	121	147	184	608	189	121	101	189
VIT_200s0265g00120	820	714	882	774	800	1014	646	801	797	802	872	853	870	1065	792	766	798	713	832	840	742	691	907	885	1032	821	753	1032	1009	897	823	653	822	823	1129	809	813	830	963	1006	879	850	941	1015	892	1033	884	814	849
VIT_200s0265g00130	372	349	358	378	522	489	358	317	437	258	277	355	382	392	360	451	495	418	472	490	389	447	501	480	435	350	388	389	459	347	398	358	356	443	494	379	1029	797	986	815	872	985	836	818	1299	1196	733	690	876
VIT_200s0265g00140	0	0	0	0	0	0	0	0	0	0	0	0	0	0	0	0	0	0	0	0	0	0	0	0	0	0	0	0	0	0	0	0	0	0	0	0	0	0	0	0	0	0	0	0	0	0	0	0	0
VIT_200s0265g00170	35	63	43	68	61	55	147	26	65	20	31	35	74	31	42	19	33	25	25	30	19	99	34	53	42	40	23	39	25	45	18	44	32	29	67	39	54	27	58	79	50	87	53	31	54	45	19	24	40
VIT_200s0266g00010	0	1	0	0	0	0	0	0	0	1	0	0	1	0	0	0	0	0	0	0	0	0	0	0	0	0	0	0	0	0	0	1	0	0	0	0	0	1	0	0	0	0	0	0	0	0	0	0	0
VIT_200s0266g00020	14	18	18	8	22	11	10	18	11	11	21	20	14	8	8	14	20	13	16	26	43	27	18	28	18	33	34	25	40	12	21	19	18	34	38	14	4	18	9	0	3	0	7	16	20	21	13	7	6
VIT_200s0266g00030	0	0	0	0	0	0	0	0	0	0	0	0	0	0	0	0	0	0	0	0	0	0	0	0	0	0	0	0	0	0	0	0	0	0	0	0	0	0	0	0	0	0	0	0	0	0	0	0	0
VIT_200s0266g00035	0	0	0	0	0	0	0	0	0	0	0	0	0	0	0	0	0	0	0	0	0	0	0	0	0	0	0	0	0	0	0	0	0	0	0	0	0	0	0	0	0	0	0	0	0	0	0	0	0
VIT_200s0266g00040	88	191	77	107	75	186	116	56	79	85	72	119	161	80	30	105	29	79	33	41	41	37	47	46	46	40	30	28	21	53	38	33	29	21	12	40	2	4	4	0	0	1	0	6	0	6	1	3	0
VIT_200s0266g00070	12	12	5	15	2	14	6	7	8	11	11	12	7	1	2	8	6	2	3	4	9	8	5	2	3	11	4	3	3	2	3	6	3	0	0	5	0	0	2	0	1	0	5	4	0	0	0	6	0
VIT_200s0266g00080	0	0	0	0	0	0	0	0	0	0	0	0	0	0	0	0	0	0	0	0	0	0	0	0	0	0	0	0	0	0	0	0	0	0	0	0	0	0	0	0	0	0	0	0	0	0	0	0	0
VIT_200s0266g00090	0	0	0	0	0	0	0	0	0	0	0	0	0	0	0	0	0	0	0	0	0	0	0	0	0	0	0	0	0	0	0	0	0	0	0	0	0	0	0	0	0	0	0	0	0	0	0	0	0
VIT_200s0267g00020	1	0	0	0	0	0	0	0	0	0	0	0	1	1	0	0	0	0	0	0	0	0	0	0	0	0	0	0	1	0	0	0	0	0	0	0	0	0	0	0	0	0	0	1	0	0	0	0	0
VIT_200s0267g00030	355	316	347	234	316	320	473	242	437	562	352	553	373	331	258	338	167	223	133	100	134	116	73	41	122	318	77	227	125	126	257	357	357	71	84	167	4	51	17	7	22	1	71	43	68	16	40	23	3
VIT_200s0267g00040	8	3	2	5	8	7	6	6	4	3	7	9	4	3	4	3	6	11	13	7	3	4	4	7	7	4	2	6	8	8	13	14	8	3	5	6	12	5	6	1	11	2	10	3	25	2	9	0	4
VIT_200s0267g00050	0	0	0	0	0	0	0	0	0	0	0	0	0	0	0	0	0	0	0	0	0	0	0	0	0	0	0	0	0	0	0	0	0	0	0	0	0	0	0	0	0	0	1	0	0	0	0	0	0
VIT_200s0267g00060	0	0	0	0	0	0	0	0	0	0	0	0	0	0	0	0	0	0	0	0	0	0	0	0	0	0	0	0	0	0	0	0	0	0	0	0	0	0	0	0	0	0	0	0	0	0	0	0	0
VIT_200s0268g00020	234	172	233	179	225	302	140	184	213	200	183	220	203	327	258	223	267	216	232	267	268	204	163	222	304	205	219	252	255	221	259	224	266	189	225	182	189	322	291	244	240	265	249	312	316	223	302	279	253
VIT_200s0268g00030	2	0	1	0	1	2	0	1	0	0	0	0	0	0	1	1	1	0	0	2	1	1	3	2	0	1	2	0	2	0	3	2	2	2	2	0	0	1	0	0	0	1	2	0	0	1	3	2	2
VIT_200s0269g00010	36	32	23	31	44	59	32	46	37	41	42	29	47	39	37	41	37	34	40	30	42	38	30	36	44	38	35	46	46	38	50	43	40	46	44	35	51	63	68	33	58	59	40	61	110	67	55	58	42
VIT_200s0269g00020	126	160	151	113	156	163	103	162	147	110	149	125	159	185	136	139	149	134	158	200	183	133	187	186	170	153	128	180	197	180	143	131	154	144	222	151	155	205	211	94	196	137	162	171	214	203	212	138	199
VIT_200s0269g00030	30	26	33	25	26	26	38	19	14	24	24	27	24	19	22	27	30	22	36	29	24	24	27	30	22	29	21	35	30	19	21	18	28	26	20	25	51	42	52	40	37	26	48	59	109	48	50	47	48
VIT_200s0269g00040	23	20	14	21	27	19	24	17	15	35	25	24	27	19	26	29	17	26	20	11	27	27	23	23	36	17	15	24	20	20	16	28	26	12	19	16	20	31	30	21	18	21	27	28	26	22	21	17	22
VIT_200s0269g00050	17	31	22	23	31	20	18	17	23	23	30	32	30	15	16	18	23	18	20	33	10	29	17	25	24	24	21	21	16	24	13	17	21	15	16	18	23	19	25	17	23	23	21	32	9	17	21	26	20
VIT_200s0269g00060	1	0	0	0	0	0	0	0	0	0	0	0	0	0	0	0	0	0	0	0	0	0	0	1	0	0	0	0	0	0	0	0	0	0	0	0	0	0	0	0	0	0	0	0	0	0	0	0	0
VIT_200s0269g00070	0	0	1	0	0	1	2	0	0	0	0	1	1	0	0	0	0	3	0	0	0	0	0	0	0	1	1	0	0	0	0	0	1	0	0	0	0	1	0	0	3	1	1	0	0	1	0	0	3
VIT_200s0269g00080	78	65	87	68	83	44	93	75	94	65	62	75	58	43	48	62	67	66	91	74	60	119	96	60	74	95	53	94	71	54	72	68	66	57	55	61	174	179	148	163	152	178	134	167	357	180	147	163	143
VIT_200s0269g00090	0	0	0	0	0	0	0	0	0	0	0	0	0	0	0	0	0	0	0	0	0	0	1	0	0	0	0	0	0	0	0	0	0	1	0	0	0	0	0	0	0	0	0	0	0	0	0	0	0
VIT_200s0269g00100	12	12	16	23	6	8	18	10	15	14	13	16	7	10	11	10	14	15	11	8	5	9	10	6	20	14	8	6	8	6	15	12	6	13	17	10	9	10	7	5	3	6	13	8	12	12	9	3	7
VIT_200s0269g00110	4	0	1	1	2	0	2	1	1	3	1	2	1	1	0	0	2	0	0	3	0	1	0	2	0	4	0	1	0	0	0	0	2	1	1	0	1	0	0	0	0	0	1	0	0	0	0	0	0
VIT_200s0269g00120	0	0	0	0	1	1	1	0	0	1	1	0	2	0	0	0	1	1	0	0	0	0	1	0	0	1	0	2	1	0	1	0	0	0	0	2	0	0	0	0	1	0	0	0	1	0	0	3	0
VIT_200s0269g00130	30	24	21	18	23	24	23	15	18	33	26	27	22	15	19	27	17	19	19	17	11	18	17	19	27	16	23	11	10	18	13	17	25	10	20	17	14	5	4	8	6	6	19	9	40	7	5	3	7
VIT_200s0269g00135	6	10	14	10	16	13	13	9	14	12	19	19	16	10	5	13	7	4	10	9	9	16	7	10	22	18	10	15	17	12	13	13	15	10	8	9	10	17	21	15	9	16	13	17	7	8	13	11	10
VIT_200s0269g00140	321	237	216	242	324	247	371	289	424	248	247	304	343	202	224	247	250	243	305	278	222	279	212	185	260	247	197	329	312	174	186	290	185	255	261	260	195	261	242	145	233	174	241	231	230	309	211	228	239
VIT_200s0269g00150	338	239	255	256	340	277	441	291	484	246	284	342	400	236	296	271	272	252	336	326	233	312	223	206	295	305	174	363	321	219	209	292	216	310	278	271	232	304	287	196	253	165	301	350	561	373	282	224	260
VIT_200s0269g00160	1	0	2	1	0	0	3	0	0	0	0	3	1	0	1	1	0	1	2	0	0	1	0	0	0	0	0	0	1	1	0	1	1	0	0	1	1	0	1	0	2	1	1	0	1	0	0	0	1
VIT_200s0269g00170	0	0	0	0	0	0	0	0	0	0	0	0	0	0	0	0	0	0	0	0	0	0	0	0	0	0	0	0	0	0	0	0	0	0	0	0	0	0	1	0	0	0	0	0	0	0	0	0	0
VIT_200s0269g00180	11	5	6	11	8	7	6	12	17	9	9	11	10	8	12	14	5	8	12	10	7	7	6	6	9	8	8	9	9	8	9	11	5	6	9	10	16	9	10	20	6	18	12	6	7	12	12	10	8
VIT_200s0270g00010	0	0	0	0	0	0	0	0	0	0	0	0	0	0	0	0	0	0	0	0	0	0	0	0	0	0	0	0	0	0	0	3	0	0	0	0	0	0	0	0	0	0	0	0	0	0	0	0	0
VIT_200s0270g00020	0	0	0	0	0	0	0	0	0	0	0	0	0	0	0	0	0	0	0	0	0	0	0	0	0	0	0	0	0	0	0	0	0	0	0	0	0	0	0	0	0	0	0	0	0	0	0	0	0
VIT_200s0270g00030	89	66	80	80	103	116	79	67	95	111	129	121	87	110	71	91	72	73	85	90	58	63	46	40	103	69	60	73	69	76	82	97	87	70	57	85	33	87	73	161	76	58	76	62	72	76	58	82	45
VIT_200s0270g00040	0	1	0	0	0	0	0	0	0	0	0	0	0	0	0	0	0	0	0	0	0	0	0	0	0	0	0	0	0	0	0	0	0	0	0	0	0	0	0	0	0	0	0	0	0	0	0	0	0
VIT_200s0270g00050	4478	6005	5751	4323	6354	7881	3894	5835	5518	4337	5864	5585	5714	6359	6046	5804	7005	5439	6248	6946	5887	4733	6029	5616	6727	5193	5588	5653	6877	6994	4875	5203	5709	4905	7065	4768	5282	8404	7463	3940	7496	5908	7399	7369	15260	8376	6414	5635	6456
VIT_200s0270g00090	86	84	104	64	72	104	74	72	45	71	81	72	75	87	84	102	53	59	79	55	62	49	40	54	89	63	58	75	65	88	45	79	64	50	56	55	58	59	68	55	71	74	95	50	52	62	58	68	50
VIT_200s0270g00100	440	452	449	352	495	548	335	402	371	326	345	388	379	371	362	443	440	356	472	484	439	394	405	398	464	355	411	460	472	362	330	323	324	356	431	310	440	516	503	405	437	440	486	488	604	498	391	440	487
VIT_200s0270g00110	87	84	81	93	89	111	103	83	86	71	103	82	88	80	67	93	92	76	101	112	99	104	98	79	84	67	65	104	93	72	59	75	77	70	91	77	165	153	153	236	166	157	156	156	281	152	117	152	139
VIT_200s0270g00120	55	30	35	164	41	154	237	24	42	134	48	330	25	34	42	26	92	13	101	21	18	1262	48	172	171	90	52	489	153	87	99	183	100	70	98	432	828	703	1053	4389	899	1542	459	563	2953	947	593	522	705
VIT_200s0270g00130	242	187	174	210	355	181	493	247	409	148	180	221	256	123	228	246	307	231	445	296	260	489	363	380	385	222	287	389	386	180	235	296	196	306	244	292	510	462	548	304	425	528	493	540	809	725	460	475	571
VIT_200s0271g00010	64	121	72	185	91	49	74	79	60	57	79	73	66	74	52	74	91	94	116	133	105	183	132	130	128	96	114	141	113	62	65	117	72	100	104	75	9	53	49	1	26	6	34	56	59	51	36	46	39
VIT_200s0271g00020	0	0	0	0	0	0	0	0	0	0	0	0	0	0	0	0	0	0	0	0	0	0	0	0	0	0	0	0	0	0	0	0	0	0	0	0	0	0	0	0	0	0	0	0	0	0	0	0	0
VIT_200s0271g00030	37	64	57	46	50	53	84	37	69	89	49	147	60	45	15	31	24	33	25	13	35	99	19	16	54	63	68	36	23	20	63	81	58	10	8	19	6	6	3	3	10	2	20	2	15	3	5	9	5
VIT_200s0271g00040	1	1	0	3	2	0	3	0	2	0	0	0	2	2	4	1	1	2	1	0	3	2	1	0	1	3	2	0	1	0	0	1	0	2	1	3	0	0	4	0	0	0	1	0	1	0	0	3	0
VIT_200s0271g00050	11	14	17	13	11	26	7	15	7	18	12	13	23	13	19	22	10	4	12	11	6	12	5	6	15	12	16	12	9	15	7	14	10	9	4	13	7	12	5	3	5	14	14	8	9	9	7	9	8
VIT_200s0271g00060	44	76	70	31	37	33	79	39	94	63	41	73	34	26	12	28	22	30	58	17	24	47	7	13	23	37	41	23	17	23	36	45	55	4	11	11	11	7	5	7	4	7	32	2	10	2	5	10	9
VIT_200s0271g00070	141	123	156	107	108	156	113	109	104	144	140	152	170	131	135	129	90	95	92	99	99	80	61	72	109	81	86	87	100	125	63	108	80	69	66	68	88	90	109	75	77	82	123	83	139	85	96	84	102
VIT_200s0271g00080	260	288	322	190	223	371	178	234	174	219	252	247	317	326	290	248	229	175	196	223	196	157	182	159	219	163	189	241	234	235	137	163	157	164	200	162	150	165	210	184	139	188	234	216	254	178	152	236	206
VIT_200s0271g00085	0	0	0	0	0	0	0	0	0	0	0	3	0	0	0	0	0	0	0	0	0	0	0	0	0	0	0	0	0	0	0	0	0	1	0	0	0	0	0	0	0	0	0	0	0	0	0	0	0
VIT_200s0271g00090	157	115	155	144	137	204	133	140	136	167	114	140	180	153	152	180	125	136	150	121	124	158	97	127	184	96	107	127	134	125	108	95	83	121	88	109	44	74	68	15	56	31	83	73	150	55	59	54	46
VIT_200s0271g00100	77	67	70	87	81	99	62	72	75	82	110	81	83	98	105	98	67	70	68	72	64	72	65	80	93	72	52	95	86	97	82	65	86	78	88	60	43	43	42	22	51	26	47	51	137	34	70	43	39
VIT_200s0271g00110	134	106	119	116	104	235	96	86	70	104	101	112	123	41	143	125	153	106	127	131	107	151	120	198	139	109	118	174	163	118	109	95	118	102	175	71	671	350	494	120	337	441	205	490	1512	540	206	337	358
VIT_200s0273g00020	47	57	63	55	52	85	30	36	47	53	30	50	91	55	63	57	35	26	43	46	42	40	48	43	65	44	38	55	36	65	49	45	40	38	41	36	19	26	33	19	30	28	33	31	54	32	35	41	31
VIT_200s0273g00030	0	0	0	0	0	0	0	0	0	0	0	0	0	0	0	0	0	0	0	0	0	0	0	0	0	0	0	0	0	0	0	0	0	0	0	0	0	0	0	0	0	0	0	0	0	0	0	0	0
VIT_200s0273g00040	0	0	0	0	0	0	0	0	0	0	0	0	0	0	0	0	0	0	0	0	0	0	0	0	0	0	0	0	0	0	0	0	0	0	0	0	0	0	0	0	0	0	0	0	0	0	0	0	0
VIT_200s0274g00005	0	1	0	1	1	2	0	0	1	3	3	0	1	1	0	0	1	0	0	0	0	1	0	0	1	3	0	3	1	2	0	2	0	0	0	0	0	3	2	0	3	0	4	0	0	2	0	2	3
VIT_200s0274g00010	1	12	16	5	8	3	10	8	15	6	5	14	7	3	5	3	5	5	9	3	6	5	7	0	4	3	6	2	2	2	11	7	9	0	3	1	10	20	7	15	19	8	4	8	1	15	11	11	6
VIT_200s0274g00020	0	1	0	1	0	0	0	0	1	0	0	0	0	0	0	0	1	0	0	0	0	0	0	0	0	0	0	0	0	0	0	0	0	0	1	0	1	1	0	0	0	0	0	0	0	0	1	0	1
VIT_200s0274g00040	321	286	302	189	246	411	229	248	179	258	227	256	311	352	352	283	279	207	251	207	241	188	180	155	219	179	209	229	258	259	137	201	165	206	207	171	202	190	203	202	149	210	258	221	405	177	180	237	227
VIT_200s0274g00045	0	0	0	0	0	0	0	0	0	0	1	0	0	0	0	0	0	0	1	0	0	0	0	0	0	0	0	0	0	0	0	0	0	0	0	0	0	0	0	0	0	0	0	0	0	0	0	0	0
VIT_200s0274g00050	1004	760	902	745	848	1272	591	693	786	707	637	705	1005	788	773	873	709	707	738	696	626	655	495	576	872	528	649	681	700	625	506	520	430	543	515	564	209	331	307	59	253	165	381	320	706	251	359	263	263
VIT_200s0274g00060	22	23	44	7	16	36	20	23	23	35	27	41	28	30	27	24	16	19	16	12	12	21	15	12	29	24	17	32	29	33	47	17	23	24	23	21	23	19	20	8	17	4	13	32	34	23	18	21	15
VIT_200s0274g00070	187	191	185	167	218	304	148	192	200	152	132	153	181	205	162	262	183	196	152	119	101	99	107	127	240	116	119	138	117	174	158	145	150	84	115	159	113	86	86	19	98	111	153	128	75	51	164	94	92
VIT_200s0274g00080	42	37	40	35	33	51	44	30	33	31	31	28	41	110	38	43	72	36	44	32	44	52	46	55	38	54	38	59	50	48	29	38	39	49	56	94	366	174	199	116	146	193	131	232	767	339	99	148	217
VIT_200s0274g00090	137	117	139	97	101	279	91	91	81	136	99	142	134	155	172	144	143	114	109	134	108	86	106	115	163	108	133	109	125	149	115	110	119	78	192	95	151	136	158	65	142	114	67	180	341	113	107	89	130
VIT_200s0275g00010	1	2	0	13	1	3	0	2	0	1	2	2	1	3	1	2	2	2	1	1	4	1	0	1	0	0	1	1	0	10	0	1	0	1	2	1	2	1	2	0	2	2	2	3	6	1	3	0	1
VIT_200s0275g00020	0	0	0	0	0	0	0	0	0	0	0	0	0	0	0	0	0	0	0	0	0	0	0	0	1	0	0	0	0	0	0	0	1	0	0	1	0	0	0	0	1	0	0	2	0	0	0	0	0
VIT_200s0275g00030	17	19	24	35	13	29	11	22	13	21	19	26	15	17	17	14	18	18	9	17	23	15	18	21	9	23	8	24	19	72	21	12	10	26	134	13	29	23	56	19	23	29	22	34	39	21	19	7	14
VIT_200s0275g00060	78	66	65	82	106	64	63	86	104	109	75	84	128	88	75	89	70	125	92	84	81	56	66	47	141	68	79	81	110	70	114	81	98	64	64	73	30	33	45	3	52	28	45	51	12	35	45	32	30
VIT_200s0276g00010	6	14	8	12	11	6	13	10	24	20	17	16	9	4	5	7	11	10	12	14	11	8	10	9	9	6	10	6	12	7	13	22	12	8	11	6	16	22	19	18	27	12	16	21	8	28	18	10	13
VIT_200s0276g00020	40	36	39	40	38	36	44	45	30	17	39	41	39	7	26	50	36	14	44	36	65	46	39	51	22	26	49	55	45	33	18	38	31	35	33	30	39	66	30	49	35	53	46	63	26	38	41	50	47
VIT_200s0276g00030	3	1	4	7	9	3	6	8	9	0	4	5	2	1	1	2	6	2	4	9	10	7	10	7	0	1	6	6	3	4	1	2	1	3	3	6	7	6	6	5	3	9	3	5	3	7	1	12	7
VIT_200s0276g00040	5	3	4	4	5	4	6	7	10	8	14	5	5	3	4	5	9	6	9	6	1	5	6	7	5	8	5	6	13	7	17	10	18	5	16	8	6	10	6	9	14	15	8	10	2	12	12	3	7
VIT_200s0276g00050	8	5	1	5	2	7	11	6	10	6	3	8	7	3	7	2	5	3	9	3	6	8	7	6	4	7	1	1	1	4	10	8	5	2	5	3	6	6	3	2	7	8	1	7	2	5	10	5	7
VIT_200s0276g00060	0	0	0	0	0	0	0	0	0	0	0	0	0	0	0	0	0	0	0	0	0	0	2	0	0	0	1	0	0	0	0	0	2	2	0	1	0	0	0	0	0	0	0	0	0	0	0	1	0
VIT_200s0276g00070	0	0	0	1	0	0	0	0	0	0	0	0	0	0	0	0	0	0	0	0	0	1	0	0	0	0	1	0	0	0	0	0	0	0	0	0	0	1	0	1	1	1	0	0	0	0	0	0	0
VIT_200s0276g00080	0	0	0	0	0	1	0	0	0	0	0	0	0	0	0	0	0	0	0	0	0	0	0	0	0	1	0	0	0	0	0	0	1	0	0	0	0	0	0	1	0	0	0	0	2	0	0	0	0
VIT_200s0276g00085	5	5	3	2	5	7	21	12	7	7	5	8	19	6	12	10	13	5	14	6	10	10	10	7	7	6	6	18	6	10	23	14	11	5	10	15	6	7	6	0	7	2	9	12	55	8	12	4	7
VIT_200s0279g00010	0	0	0	0	0	0	0	0	1	0	0	0	0	0	0	0	0	0	0	0	0	0	0	0	0	0	0	0	0	1	0	0	0	0	0	0	0	0	0	0	0	0	0	0	0	0	0	0	0
VIT_200s0279g00030	14	11	16	17	17	46	10	13	23	21	32	22	21	31	24	31	18	21	24	29	15	18	10	22	25	24	14	21	25	25	41	24	32	20	31	29	38	53	42	60	45	47	37	39	7	36	44	25	36
VIT_200s0279g00040	38	28	28	37	33	56	35	31	39	57	47	42	39	51	38	41	27	40	44	45	38	44	23	43	29	40	33	53	34	36	73	39	70	48	43	52	97	94	95	159	125	110	75	89	14	90	72	58	75
VIT_200s0279g00050	56	42	73	50	67	67	46	71	65	61	90	76	72	105	82	80	65	67	87	88	70	65	49	83	88	67	62	65	100	77	115	82	117	74	83	70	161	132	144	228	172	182	116	156	24	146	139	70	141
VIT_200s0279g00060	0	0	0	0	0	0	0	0	0	0	0	0	0	0	0	0	0	0	0	0	0	0	0	0	0	0	0	0	0	0	0	0	0	0	0	0	0	0	0	0	0	0	0	0	0	0	0	0	0
VIT_200s0279g00070	0	0	0	0	0	0	0	1	0	0	0	0	0	0	0	0	0	0	0	0	0	0	0	0	0	0	0	0	0	0	0	0	0	0	0	0	0	0	0	0	0	0	0	0	0	0	0	0	0
VIT_200s0279g00080	0	0	0	0	0	0	0	0	0	0	0	0	0	0	0	0	0	0	0	0	0	0	0	0	0	0	0	0	0	0	0	0	0	0	0	0	0	0	0	0	0	0	0	0	0	0	0	0	0
VIT_200s0279g00090	0	0	1	2	1	0	1	1	1	3	1	0	2	3	0	2	0	2	0	0	0	0	0	2	1	1	1	0	1	1	2	1	2	1	0	0	1	1	3	1	2	0	0	2	0	0	0	1	1
VIT_200s0279g00100	0	0	0	0	0	0	0	0	0	1	0	0	0	0	0	0	0	0	0	0	2	0	0	0	1	0	0	0	0	0	0	0	0	0	0	0	0	0	0	0	0	0	0	0	0	0	0	0	0
VIT_200s0279g00105	0	0	0	0	0	0	0	0	0	0	0	0	0	0	0	0	0	0	0	0	0	0	0	0	0	0	0	0	0	0	0	0	0	0	0	0	0	0	0	0	0	0	0	0	0	0	0	0	0
VIT_200s0279g00110	0	0	0	0	0	0	0	0	0	0	0	0	0	0	0	0	0	0	0	0	0	0	0	0	0	0	0	0	0	0	0	0	0	0	0	0	0	0	0	0	0	0	0	0	0	0	0	0	0
VIT_200s0279g00120	2	7	4	6	4	3	5	4	4	3	5	8	6	6	2	6	7	3	4	4	6	4	5	3	5	3	2	7	5	5	9	3	7	1	5	4	7	5	8	7	1	13	1	6	4	6	1	1	6
VIT_200s0281g00010	0	0	0	0	0	0	0	0	0	0	0	0	0	0	0	0	0	0	0	0	1	0	0	1	0	0	1	0	0	0	0	0	0	0	0	0	0	0	0	0	0	0	0	0	0	1	0	0	1
VIT_200s0281g00020	0	0	0	0	0	0	0	0	0	0	0	0	0	0	0	0	0	0	0	0	1	0	0	0	0	0	0	0	0	1	0	0	0	0	0	0	0	0	0	0	0	1	0	0	0	1	0	0	0
VIT_200s0281g00030	0	0	0	0	0	0	0	0	0	0	0	0	0	0	0	0	0	0	0	0	0	0	0	0	0	0	0	0	0	0	0	0	0	0	0	0	0	0	0	0	0	0	0	0	0	0	0	0	0
VIT_200s0282g00010	416	425	475	319	375	472	369	403	490	486	544	580	433	356	383	351	311	295	305	346	316	279	294	268	320	411	260	371	402	396	486	495	531	298	355	292	445	624	455	482	570	471	465	483	856	556	438	378	398
VIT_200s0282g00020	483	450	430	432	406	493	348	450	450	458	458	446	477	378	334	408	326	312	342	302	315	243	186	257	386	331	240	352	318	260	406	441	340	179	198	272	268	338	256	144	264	225	256	286	187	262	261	218	231
VIT_200s0282g00025	110	111	127	89	99	115	96	101	121	108	95	124	123	88	101	101	83	56	94	74	65	76	55	52	101	78	71	80	69	71	88	114	93	47	53	72	84	110	70	33	77	83	99	99	228	100	78	88	78
VIT_200s0282g00030	343	381	364	297	321	430	290	327	278	370	350	335	340	347	335	310	316	256	333	273	271	319	248	264	345	268	290	338	325	355	310	269	328	259	291	254	289	402	349	361	370	390	356	352	542	352	331	317	279
VIT_200s0282g00040	372	370	396	387	370	377	342	354	295	318	319	385	374	284	302	360	345	258	353	308	269	332	269	315	323	291	288	340	336	281	318	316	363	224	290	286	419	492	547	411	461	482	451	604	654	599	392	456	405
VIT_200s0282g00050	14	17	21	21	22	12	19	17	18	20	14	20	14	5	17	16	18	19	12	9	19	24	15	18	20	19	27	24	23	13	6	11	8	22	8	17	26	24	23	25	16	24	25	37	20	36	20	24	21
VIT_200s0282g00060	0	0	1	0	0	0	0	0	0	0	0	0	0	0	0	0	0	0	0	0	0	0	0	0	0	0	0	0	0	0	0	0	0	0	0	0	0	0	0	0	0	0	0	0	0	0	1	0	0
VIT_200s0283g00010	95	98	116	140	137	126	112	131	117	106	130	120	129	66	85	130	104	137	108	92	125	171	115	119	150	83	143	174	164	117	68	105	67	103	124	109	221	219	229	486	164	347	167	208	77	203	136	315	195
VIT_200s0283g00020	7249	6530	7767	6168	6810	9025	5656	6983	6192	6066	6774	6748	7863	8862	7625	6365	6886	6085	6991	7186	6853	5965	6053	6458	7470	6382	6094	7723	8615	7193	6040	5905	6096	6209	7862	5888	6490	7228	7543	6894	6789	6977	7112	7362	6561	7853	6547	6262	6714
VIT_200s0283g00030	9521	8164	10306	8813	9605	15221	11375	9803	8473	21998	12801	10590	12898	10825	9470	10837	7983	6966	7798	6951	8602	9302	7164	8227	12821	6625	10287	10507	8957	9364	6034	7633	4363	6170	7608	6815	5438	8034	7587	3314	6792	4811	6279	7751	8492	7357	6331	7743	7130
VIT_200s0283g00050	0	0	0	0	0	0	0	1	1	0	0	0	0	0	0	0	0	0	0	0	0	0	0	0	2	0	0	0	0	0	0	0	0	0	0	0	0	1	0	0	1	1	0	0	0	0	0	0	1
VIT_200s0283g00060	1856	1701	1791	1710	1888	1940	1434	1394	1567	1661	1726	1843	1779	1682	1606	1710	1716	1501	1701	1535	1536	1702	1419	1410	1863	1608	1430	1648	1662	1508	1630	1650	1631	1369	1419	1356	2462	2260	2126	1731	2011	2013	2308	2007	4284	2216	1920	1733	2007
VIT_200s0283g00070	665	527	653	538	693	855	689	651	643	716	698	756	786	698	702	685	737	572	666	528	590	665	444	493	809	615	518	803	729	654	583	570	521	547	529	582	766	869	737	479	762	666	868	703	1401	769	710	737	753
VIT_200s0283g00080	0	0	0	0	0	0	0	0	0	0	0	0	0	0	0	0	0	0	0	0	0	0	0	0	0	0	0	0	0	0	0	0	0	0	0	0	0	0	0	0	0	0	0	0	0	0	0	0	0
VIT_200s0283g00090	0	0	0	0	0	0	0	1	0	2	0	0	1	1	0	2	1	0	0	0	3	0	1	1	1	1	1	5	3	3	2	3	6	2	0	1	3	6	0	3	4	1	0	2	3	2	1	0	1
VIT_200s0285g00010	26	36	29	56	55	45	52	54	68	36	45	51	56	48	37	38	39	57	45	58	55	47	65	47	35	52	39	65	59	33	54	51	57	45	40	66	125	134	141	210	110	175	107	152	87	146	118	103	106
VIT_200s0285g00020	37	48	41	65	78	62	99	66	83	99	104	101	74	68	59	63	66	70	71	74	65	112	67	80	43	69	50	63	96	51	98	102	119	71	52	70	266	218	209	267	200	251	166	198	110	230	204	199	195
VIT_200s0285g00030	24	28	33	29	53	34	40	39	46	51	50	45	31	34	43	35	26	39	29	48	47	57	34	37	39	43	38	47	64	32	53	54	56	30	26	42	105	84	88	110	107	86	76	91	90	96	86	69	72
VIT_200s0285g00040	115	42	42	109	137	52	135	170	211	196	169	207	136	151	77	121	128	143	146	145	104	152	126	147	141	128	63	173	125	118	205	134	176	93	116	131	275	230	258	456	285	318	250	237	114	280	312	225	96
VIT_200s0285g00050	0	0	0	0	0	0	0	0	0	0	0	0	0	0	0	0	0	0	0	0	0	0	0	0	0	0	1	0	0	0	0	0	0	0	0	0	0	0	0	0	0	0	0	0	0	1	0	0	0
VIT_200s0285g00060	13	15	12	14	20	10	13	14	11	20	9	13	9	4	6	8	5	7	11	19	11	16	13	14	17	10	11	9	11	11	8	15	4	16	6	11	35	36	28	33	38	20	13	29	23	32	17	20	14
VIT_200s0285g00070	0	0	0	0	0	0	0	0	0	0	0	0	0	0	0	0	0	0	0	0	0	0	0	0	0	0	0	0	0	0	0	0	0	0	0	0	0	0	0	0	0	0	0	0	0	0	0	0	0
VIT_200s0285g00080	0	0	0	0	0	0	0	0	0	0	1	0	0	0	0	0	0	0	0	0	0	0	0	0	0	0	0	0	0	0	0	0	0	0	0	0	0	0	0	0	0	0	0	0	0	0	0	0	0
VIT_200s0285g00090	0	2	0	2	0	0	0	3	0	1	3	2	3	2	2	1	0	4	1	1	1	1	0	0	2	1	1	0	5	2	2	2	0	1	0	1	2	3	3	7	0	0	2	3	0	3	1	1	1
VIT_200s0286g00010	0	0	0	0	1	0	3	0	0	0	0	0	0	1	0	2	1	0	0	0	3	0	0	1	1	1	1	3	0	0	1	0	0	0	0	1	1	4	1	2	3	6	2	2	5	1	2	4	1
VIT_200s0286g00020	50	37	41	51	57	65	57	28	71	43	47	35	32	34	48	46	61	51	70	67	40	38	51	50	78	45	55	59	50	38	102	57	66	42	50	67	250	226	188	54	176	191	136	212	300	223	249	165	156
VIT_200s0286g00030	2	2	1	1	1	0	2	1	2	2	0	1	2	4	3	3	2	0	0	2	2	1	1	2	0	0	1	3	1	0	1	0	2	1	0	0	0	2	0	1	0	1	1	1	0	3	0	1	1
VIT_200s0286g00040	43	56	36	71	86	63	124	84	58	54	65	69	92	72	80	68	114	93	124	70	101	155	129	128	101	77	82	130	118	77	73	70	118	107	100	86	189	157	186	53	167	169	249	181	135	357	158	157	192
VIT_200s0286g00050	23	26	19	32	46	23	44	25	32	24	26	28	35	22	19	34	41	24	51	36	34	72	69	60	26	28	37	72	46	19	24	26	42	45	23	24	70	62	83	26	71	71	114	53	162	112	54	72	77
VIT_200s0286g00060	0	0	0	0	0	0	0	0	0	0	0	0	0	0	0	0	0	0	1	0	0	0	1	0	0	0	0	1	0	0	0	0	0	0	0	0	0	1	0	0	0	0	1	1	0	2	0	1	1
VIT_200s0286g00080	0	1	0	1	1	2	1	0	1	0	0	2	1	0	0	5	2	0	0	1	2	0	1	1	1	0	1	2	1	1	3	0	1	0	1	1	1	2	0	0	0	0	0	3	3	0	1	0	0
VIT_200s0286g00085	67	84	71	71	91	56	90	52	69	66	64	83	63	86	64	55	76	77	106	62	57	105	66	84	84	102	69	88	92	58	54	95	92	58	94	70	170	160	205	164	133	187	151	128	82	224	98	107	123
VIT_200s0286g00090	0	0	0	0	1	0	0	0	0	0	0	0	0	0	0	0	0	0	0	0	0	0	0	0	0	0	1	0	1	0	1	0	0	0	0	0	0	0	1	1	0	0	1	0	0	0	0	0	0
VIT_200s0286g00095	0	0	0	0	0	0	0	0	0	0	0	0	0	0	0	0	0	0	0	0	0	0	0	0	0	0	0	0	0	0	0	0	0	0	0	0	0	0	0	0	0	0	0	0	0	0	0	0	0
VIT_200s0286g00100	0	2	1	0	0	1	1	0	0	1	0	3	0	0	0	0	0	0	0	1	1	3	2	0	0	0	1	1	0	1	1	2	2	0	3	1	1	0	0	0	0	0	1	0	1	1	0	2	1
VIT_200s0286g00110	36	34	24	38	67	36	81	44	34	27	22	43	51	36	47	46	53	48	75	44	55	130	70	84	59	71	50	93	93	55	30	53	47	50	60	52	106	114	113	17	93	87	121	85	167	199	61	108	94
VIT_200s0286g00120	0	0	1	0	0	1	3	0	0	0	0	0	1	0	1	0	0	1	3	0	0	0	0	1	0	0	0	1	0	0	0	1	0	0	3	1	1	1	1	2	2	2	1	1	2	1	0	0	1
VIT_200s0286g00130	1158	1279	1205	1247	1434	989	1583	919	1200	1083	1157	1276	1131	994	936	1019	1226	947	1569	952	1124	1789	1243	1151	1257	1359	955	1273	1210	779	854	1100	1157	938	1032	974	4016	2872	3475	3062	3024	3409	3092	2765	5683	4831	1903	2529	2999
VIT_200s0286g00140	442	422	420	418	550	348	623	389	494	465	437	499	432	356	305	394	489	396	686	377	414	630	480	538	436	492	388	543	461	325	471	534	533	394	443	387	1076	931	880	484	879	760	1041	719	1568	1232	572	651	778
VIT_200s0287g00010	55	42	48	46	65	78	30	43	52	45	58	44	52	53	43	48	47	44	63	51	60	45	74	53	56	52	44	47	56	50	56	51	51	44	55	45	97	96	91	100	96	108	70	85	160	95	64	65	91
VIT_200s0287g00020	115	95	109	103	139	155	122	111	89	91	148	109	128	106	104	85	139	124	109	86	91	131	90	87	118	125	123	138	168	124	90	81	80	120	125	81	157	207	178	205	168	158	196	163	133	207	144	192	159
VIT_200s0287g00030	126	130	114	120	164	203	157	94	149	109	95	119	147	105	112	141	155	115	152	143	128	200	188	157	161	116	132	169	143	116	107	133	121	137	120	116	295	278	259	184	263	246	236	337	926	287	255	333	293
VIT_200s0287g00040	520	493	488	576	686	742	541	462	539	392	427	472	546	434	490	609	652	499	628	585	517	801	775	774	762	464	587	633	642	508	596	487	539	527	625	499	1010	1043	1032	790	1058	1020	863	1070	1949	1215	871	1009	1142
VIT_200s0287g00050	223	174	223	190	198	266	198	194	165	212	191	191	249	204	205	266	233	162	190	150	184	233	136	144	205	174	165	241	213	200	234	179	178	193	190	157	271	328	252	242	219	250	243	239	548	256	241	272	295
VIT_200s0287g00070	112	108	124	92	144	122	107	120	121	103	144	119	121	104	111	107	131	93	155	99	114	136	201	170	119	131	115	174	149	85	143	99	145	131	134	100	183	210	242	187	227	197	221	197	208	307	125	162	183
VIT_200s0287g00080	385	383	379	450	546	416	566	391	420	388	448	482	514	317	343	408	493	341	560	383	396	768	711	608	490	506	410	599	514	361	510	462	608	521	524	369	991	963	1032	934	973	968	961	972	1707	1396	657	777	844
VIT_200s0287g00090	0	0	0	0	0	0	0	0	0	0	0	0	0	0	0	0	0	0	0	0	0	0	0	0	0	0	0	0	0	0	0	0	0	0	0	0	0	0	0	0	0	0	0	0	0	0	0	0	0
VIT_200s0287g00100	0	0	0	0	0	0	0	0	0	0	0	0	0	0	0	0	0	0	0	0	0	0	0	0	0	0	0	0	1	0	0	0	0	0	0	0	0	0	1	0	0	0	0	0	0	0	0	0	0
VIT_200s0288g00006	0	0	0	0	0	0	0	0	0	0	0	0	0	0	0	0	0	0	0	0	0	0	0	0	0	0	0	0	0	0	0	0	0	0	0	0	0	0	0	0	0	0	0	0	0	0	0	0	0
VIT_200s0288g00010	0	1	2	0	4	1	1	1	3	2	2	0	1	2	1	3	0	6	2	1	0	2	0	0	1	2	1	2	0	0	3	3	1	0	1	0	0	3	3	0	0	0	1	1	4	1	2	0	3
VIT_200s0288g00020	8	7	2	8	9	11	12	10	4	9	9	8	2	4	12	11	14	16	7	21	15	5	4	7	7	10	10	12	8	5	9	6	14	5	6	5	3	5	8	0	5	5	5	6	23	3	5	7	5
VIT_200s0288g00030	0	0	0	0	0	0	0	0	0	0	0	0	0	0	0	0	0	0	0	0	0	0	0	0	0	0	0	0	0	0	0	0	0	0	0	0	0	0	0	0	0	0	0	0	0	0	0	0	0
VIT_200s0288g00040	29	34	25	20	31	50	29	20	28	24	20	33	29	21	32	40	42	52	34	29	40	24	20	18	24	19	27	26	31	20	30	27	31	30	38	16	30	31	36	26	34	43	28	39	4	38	27	21	22
VIT_200s0288g00050	0	0	0	0	0	0	0	0	0	0	0	0	0	0	0	0	0	0	0	0	0	0	0	0	0	0	0	0	0	0	0	0	0	0	0	0	0	0	0	0	0	0	0	0	0	0	0	0	0
VIT_200s0288g00060	0	0	0	0	0	0	0	0	0	0	0	0	0	0	0	0	0	0	0	0	0	0	0	0	0	0	0	0	0	0	0	0	0	0	0	0	0	0	0	0	0	0	0	0	0	0	0	0	0
VIT_200s0288g00070	10	4	2	4	8	3	4	3	4	4	6	1	3	0	5	8	7	4	5	8	5	2	5	2	3	5	3	2	5	6	9	9	5	3	2	2	3	6	3	1	6	4	3	6	16	6	3	1	8
VIT_200s0291g00020	268	124	263	189	239	374	174	267	329	287	193	269	374	198	238	320	195	172	134	168	144	48	157	94	151	139	95	112	125	194	619	211	421	123	263	159	269	239	137	23	196	121	276	159	457	95	419	96	161
VIT_200s0291g00030	3	5	6	3	3	6	3	5	2	9	18	6	5	2	7	8	9	3	11	6	6	15	12	8	10	7	10	6	10	10	8	8	8	11	10	6	24	31	50	28	17	74	14	36	9	20	12	47	47
VIT_200s0291g00050	182	224	208	196	286	314	346	276	569	343	420	505	326	425	383	305	402	415	242	401	277	327	320	387	243	411	259	431	329	394	870	551	605	394	467	255	1446	1037	664	179	1010	1209	796	725	2106	777	866	356	707
VIT_200s0291g00060	2674	3034	3412	2426	2530	4128	1723	2415	2877	2720	2405	3194	3269	3204	2494	3100	1981	2062	1609	2018	1823	1237	895	1072	3182	1634	2030	1237	1371	1494	2120	2427	1727	834	975	1334	555	878	561	295	512	482	830	603	940	500	641	710	642
VIT_200s0291g00070	96	82	93	84	75	110	65	79	78	87	98	104	78	59	67	64	105	61	90	75	93	76	82	70	105	70	71	85	73	84	100	85	101	53	74	62	168	207	157	366	205	189	129	169	66	163	138	131	156
VIT_200s0291g00080	38	25	25	24	18	35	27	28	33	22	28	31	16	27	25	20	24	19	16	32	39	24	19	18	33	28	26	29	27	24	30	32	35	20	16	15	41	48	58	122	60	61	31	57	17	56	44	37	49
VIT_200s0291g00090	2198	2417	2398	2373	2706	3200	2294	2653	3039	2436	2831	2851	2338	2493	2429	2531	2604	2540	2824	3074	2278	2579	2556	2817	2727	2220	2250	2653	3108	2509	3417	2733	3445	2395	3123	2441	8991	6409	6606	13588	7953	10518	5276	6601	4090	7579	6418	4770	5541
VIT_200s0291g00100	492	543	492	457	518	434	546	522	630	539	524	578	473	389	394	345	384	345	481	427	369	484	402	407	455	428	377	495	462	316	463	512	500	361	345	384	920	935	869	1236	816	955	640	962	658	972	713	680	763
VIT_200s0294g00010	55	49	33	17	57	34	51	31	47	37	42	55	39	23	34	43	42	49	43	24	24	37	26	18	45	32	41	29	48	29	39	46	27	19	14	52	23	24	17	1	19	29	22	30	39	11	24	22	39
VIT_200s0294g00020	22	22	11	9	22	15	23	14	13	10	10	25	11	23	14	27	19	15	16	17	15	24	11	7	21	7	13	22	14	10	9	25	10	9	9	25	28	10	7	0	16	39	12	5	29	9	24	15	30
VIT_200s0294g00030	0	0	0	0	0	0	0	0	0	0	0	0	0	0	0	0	0	0	0	0	0	0	0	0	0	0	0	0	0	0	0	0	0	0	0	0	0	0	0	0	0	0	0	0	0	0	0	0	0
VIT_200s0294g00040	33	42	35	45	56	26	91	37	68	41	50	48	51	42	28	49	73	48	73	78	60	150	57	83	32	57	42	121	66	34	80	42	57	43	57	58	219	198	128	77	134	114	136	156	658	145	153	139	180
VIT_200s0294g00060	0	0	0	0	0	0	0	0	1	0	0	0	0	0	0	0	0	0	0	0	0	0	0	0	0	0	0	0	0	0	0	0	0	0	0	0	0	0	0	0	0	0	0	0	0	0	0	0	0
VIT_200s0294g00070	0	0	0	0	0	0	0	0	0	0	0	0	1	0	0	0	0	1	0	0	0	1	0	0	0	0	0	2	0	0	1	0	0	0	0	1	0	1	1	0	2	0	1	2	3	1	0	2	0
VIT_200s0294g00080	79	48	55	55	119	49	142	58	70	41	41	27	90	43	59	71	95	56	50	61	73	126	64	60	84	45	47	91	90	53	35	62	21	60	68	86	239	84	83	4	61	181	104	61	250	80	108	106	153
VIT_200s0294g00085	34	21	32	36	71	63	63	29	76	32	30	47	49	31	33	37	59	28	51	51	23	76	35	51	61	36	25	64	57	39	38	56	29	39	36	51	163	85	81	9	68	106	78	61	109	91	77	56	99
VIT_200s0294g00090	19	10	13	20	23	16	58	15	26	11	15	17	36	15	22	19	33	16	14	26	18	43	21	27	19	19	17	36	37	19	14	21	19	22	16	24	114	41	33	1	33	51	48	34	146	32	53	40	70
VIT_200s0294g00100	2	0	4	3	1	3	8	0	6	0	2	2	1	2	1	3	3	1	3	2	6	4	2	5	2	5	0	3	7	2	0	2	0	1	4	5	2	2	2	0	1	2	2	4	7	1	7	0	7
VIT_200s0299g00010	487	446	490	419	545	546	487	504	578	556	547	634	536	482	455	377	465	420	510	499	459	424	423	432	471	504	383	507	548	432	456	539	483	394	488	445	551	619	661	754	645	612	601	658	245	787	501	444	524
VIT_200s0299g00030	796	722	911	676	850	993	655	709	608	611	614	703	783	749	615	797	842	586	814	772	784	724	629	724	1000	593	701	759	876	692	564	576	557	611	786	563	934	957	879	869	751	955	846	965	751	962	713	890	872
VIT_200s0299g00040	63	57	54	53	65	57	84	71	70	52	67	75	61	56	61	60	50	52	55	55	62	47	47	50	64	47	32	68	63	55	58	61	69	41	53	49	86	86	90	76	77	86	82	86	111	110	75	76	100
VIT_200s0299g00050	69	73	63	96	90	80	96	83	96	99	83	88	74	74	66	71	77	59	70	59	66	89	65	62	78	83	58	114	71	68	77	90	74	66	69	50	247	179	165	168	191	205	130	169	244	210	181	145	143
VIT_200s0299g00060	1438	1447	1474	1512	1738	2124	1283	1223	1599	1219	1369	1516	1585	1418	1372	1397	1695	1322	1541	1668	1278	1409	1657	1534	1654	1369	1218	1502	1622	1302	1366	1391	1350	1497	1714	1317	2466	2360	2423	1925	2469	2376	2149	2368	4365	2981	1970	1925	2228
VIT_200s0299g00070	317	319	320	292	364	385	298	297	270	294	327	329	357	330	289	364	326	292	306	270	291	335	253	296	334	247	281	337	349	307	282	249	308	248	298	250	297	358	344	267	290	308	345	368	410	382	323	340	324
VIT_200s0299g00080	885	786	810	986	1255	1257	1227	1236	1252	1706	1838	1835	1405	1337	1483	1258	1406	1321	1184	1319	1030	1238	1219	1264	1300	1561	1041	1879	1502	1257	2425	1437	2215	1139	1419	1276	2402	2586	2237	1218	3122	1979	1999	2012	2346	2063	2910	1542	1687
VIT_200s0299g00090	43	28	47	49	50	33	70	70	69	92	99	94	51	56	60	39	52	68	46	68	48	79	63	79	61	79	57	110	65	54	159	78	140	41	39	75	238	203	137	87	279	169	125	126	68	157	248	104	99
VIT_200s0299g00100	3224	2291	2421	2922	4500	4064	2767	2790	3988	2378	2705	3916	4222	3505	3332	3554	4269	3444	4145	3348	2474	3378	3912	3399	3593	3013	2488	2489	3853	2336	2836	2819	3266	3894	4088	2849	9504	4663	4791	2683	6481	6971	7197	4667	11459	7513	4369	4138	4201
VIT_200s0299g00110	223	250	229	215	212	317	202	197	260	249	230	291	336	332	242	297	303	240	232	326	266	197	235	236	244	216	183	218	288	352	354	233	305	213	334	187	367	396	419	424	430	452	325	378	384	403	337	405	308
VIT_200s0301g00020	688	624	708	625	663	643	646	556	600	550	619	652	672	610	575	612	613	532	751	876	737	762	783	665	610	638	522	911	837	549	673	631	626	690	750	562	1155	1366	1434	992	1243	1215	933	1586	2889	1994	1065	1149	1040
VIT_200s0301g00030	3409	3292	3596	3117	3439	4019	3104	3121	3259	3163	3277	3603	3788	3329	3250	3466	3708	3005	3575	3498	3320	3146	3105	3129	3391	3160	2841	4053	3869	2964	3631	3321	3543	2968	3341	2970	5335	5510	5463	3432	4992	5125	5160	5402	6921	6084	4366	4182	4512
VIT_200s0301g00040	5026	4480	3920	4857	8010	6035	6984	5536	4428	3432	4754	5117	5908	4511	4806	6688	9070	5763	11359	6432	8107	12381	12196	11921	9594	6886	7342	10093	9786	6093	4613	4852	5553	8843	9348	7160	12085	18102	20075	24345	14271	15562	17545	12971	11416	21314	10335	13235	14438
VIT_200s0301g00050	330	279	317	256	363	420	289	292	368	260	274	340	321	315	300	295	271	225	306	340	314	283	316	294	398	225	199	284	280	303	250	236	236	271	280	266	617	540	448	650	539	521	810	509	632	481	611	443	489
VIT_200s0301g00060	24	12	20	15	22	21	26	14	27	13	15	8	12	22	16	15	18	19	18	73	57	20	19	11	17	5	8	25	15	16	17	12	14	13	22	21	30	89	42	98	92	46	37	46	98	49	97	78	46
VIT_200s0301g00070	42	25	38	22	54	28	66	22	39	28	27	30	41	59	44	43	50	70	60	273	230	57	43	20	40	29	30	74	53	31	36	27	36	42	51	37	53	132	103	555	101	125	164	57	108	90	115	140	75
VIT_200s0301g00080	0	0	0	0	0	0	0	0	0	0	0	0	0	0	0	0	0	0	0	0	0	0	0	0	0	0	0	0	0	0	0	0	0	0	0	0	0	0	0	0	0	0	0	0	0	0	0	0	0
VIT_200s0301g00090	116	102	69	31	41	49	65	26	44	13	14	20	34	49	30	37	51	41	85	72	98	44	15	23	61	23	29	42	46	34	18	44	12	22	18	40	173	113	60	649	37	121	27	87	93	28	62	79	85
VIT_200s0301g00100	139	115	103	117	101	169	94	134	83	131	137	142	143	94	102	111	96	89	100	93	94	87	54	72	148	109	76	103	78	80	137	116	111	63	64	85	363	881	505	57	450	119	68	917	484	387	617	491	708
VIT_200s0301g00110	1528	1235	1331	1395	1757	1417	1560	1306	1571	1195	1249	1450	1452	1183	1210	1440	1422	1276	1648	1631	1442	1824	1390	1481	1579	1335	1278	1753	1492	1100	1196	1291	1279	1235	1181	1229	1839	2177	2202	1651	1920	1779	1869	2115	3162	2477	1732	1749	1885
VIT_200s0301g00120	0	0	0	0	0	1	0	0	0	0	0	0	0	0	1	0	0	0	0	0	1	2	0	0	1	0	2	0	0	0	3	8	1	0	0	0	0	0	1	0	0	1	0	0	2	0	2	0	2
VIT_200s0301g00130	0	0	0	0	0	0	0	0	0	0	0	0	0	0	0	0	0	0	0	0	0	0	0	0	0	0	0	0	0	0	0	0	0	0	0	0	0	0	0	0	0	0	0	0	0	0	0	0	0
VIT_200s0301g00150	0	0	0	0	0	0	0	0	0	0	0	0	0	1	0	0	0	0	0	0	0	0	0	0	1	0	0	0	0	1	0	4	0	0	0	0	0	1	1	0	1	0	0	0	0	0	0	0	0
VIT_200s0301g00160	0	0	0	0	0	0	0	0	0	0	0	0	0	0	0	0	0	0	0	0	0	0	0	0	1	0	0	0	0	1	0	2	0	0	0	0	0	0	0	0	0	0	0	0	0	0	0	0	0
VIT_200s0301g00170	1307	1192	1266	1234	1401	1576	1205	1189	1314	1125	1258	1317	1210	1157	1136	1206	1167	1028	1185	1323	1171	1384	1046	1037	1323	1143	1047	1261	1299	1099	1075	1072	1102	1009	1144	1008	1272	1458	1270	990	1243	1166	1215	1226	2424	1356	1207	1133	1169
VIT_200s0301g00180	224	209	224	206	251	312	244	208	211	189	216	238	227	182	238	238	219	198	247	258	204	270	236	182	246	208	207	247	190	183	168	218	169	165	183	197	263	306	269	253	242	218	255	282	504	288	242	207	221
VIT_200s0301g00190	139	142	147	95	100	106	91	90	117	104	121	112	130	87	79	118	94	92	89	85	75	89	57	62	108	83	74	76	57	66	69	95	89	48	57	63	30	93	80	9	34	30	55	85	104	44	64	85	91
VIT_200s0302g00010	76	97	84	47	42	105	56	64	50	78	65	66	75	71	96	61	62	57	42	56	64	37	26	31	69	54	55	61	73	74	41	43	62	44	49	45	12	34	35	15	26	14	21	37	43	62	27	35	15
VIT_200s0302g00020	25	25	40	20	37	37	62	41	34	26	28	28	39	16	48	35	34	30	47	37	42	30	30	42	23	26	35	56	32	27	18	35	30	41	43	29	33	49	45	10	28	43	41	57	61	66	27	47	46
VIT_200s0302g00030	0	0	0	0	1	0	0	0	0	0	0	1	0	1	1	0	0	0	1	1	0	1	0	1	0	0	0	1	0	0	1	0	0	1	0	1	1	0	0	0	0	0	0	0	0	0	0	0	0
VIT_200s0302g00040	5	3	3	6	7	2	2	4	4	0	3	2	1	1	4	1	3	1	5	4	5	3	1	2	6	0	5	3	4	2	0	5	0	4	7	2	2	0	3	4	2	1	0	3	5	2	3	2	4
VIT_200s0302g00050	924	955	1010	864	1011	1174	787	906	821	807	816	839	997	960	869	934	936	769	984	789	772	902	789	965	973	721	823	952	993	814	731	840	762	695	827	769	1144	1192	1234	1172	1137	1169	1217	1295	1660	1426	911	1076	1100
VIT_200s0302g00060	7	5	4	7	6	6	7	11	9	5	6	13	11	2	10	6	15	11	11	3	7	16	20	10	5	16	4	17	16	9	15	11	23	17	13	6	77	74	79	55	58	69	81	72	59	95	33	53	49
VIT_200s0304g00010	2144	2692	2699	2167	2244	3710	1705	2847	2492	3307	3446	3215	3168	3543	2942	2638	2544	2843	2653	2502	2110	1778	2203	2482	3270	2289	2945	2457	2816	2889	2528	2229	2391	2506	2738	2461	2768	3237	3198	2966	3410	2788	2110	2971	4144	3460	2747	1812	2075
VIT_200s0304g00020	536	470	518	485	603	673	588	512	627	425	481	460	578	498	516	509	454	421	569	505	487	554	417	403	457	460	368	510	530	407	300	494	307	451	435	417	506	652	568	104	454	397	550	731	1034	697	430	563	614
VIT_200s0304g00030	514	620	565	529	528	969	460	658	556	557	660	622	654	686	672	642	768	665	699	926	720	475	549	704	712	533	559	580	727	749	663	611	727	548	906	544	1356	1183	1189	432	1107	1066	1011	1547	3348	1498	1214	947	1090
VIT_200s0304g00040	0	0	0	0	0	0	0	0	0	1	0	0	0	0	0	0	0	4	0	0	1	0	0	0	0	0	0	0	0	0	0	0	0	0	0	1	0	0	0	2	0	1	0	0	0	0	0	1	0
VIT_200s0304g00050	323	327	333	280	314	343	282	278	271	262	298	274	322	252	277	328	260	276	261	304	272	311	234	270	352	246	289	303	286	215	219	249	227	216	255	209	304	341	328	208	247	338	327	396	456	326	247	330	342
VIT_200s0304g00060	1	1	1	1	0	1	0	0	0	0	0	2	0	1	3	0	2	1	0	0	3	2	3	2	3	1	1	3	2	8	12	11	9	1	2	5	0	2	1	1	4	2	0	2	7	0	2	1	7
VIT_200s0304g00070	6891	5551	5606	4309	6117	7052	4524	5667	6465	4949	4897	6432	7503	7828	6810	6049	7051	5951	6380	5952	5047	4093	4106	4624	6712	5914	4367	5930	7708	5997	8012	5293	7699	5917	7553	5225	3992	6630	5055	5220	6589	4323	6212	5617	10082	4793	5688	3987	4897
VIT_200s0304g00080	1616	1727	1443	1051	1179	1040	1459	1384	2108	1495	1483	1937	1656	1588	1406	1249	1406	1224	1735	2008	1829	956	658	916	1070	1401	848	1281	1511	1364	2223	1787	2134	1319	1177	1025	1528	1467	1798	377	2179	1308	1304	1842	3483	1900	1940	1061	1417
VIT_200s0308g00010	1	2	0	11	1	0	1	2	1	1	2	1	1	1	4	0	1	3	1	1	5	1	1	0	2	0	1	2	2	3	4	0	1	11	3	0	1	2	7	0	1	3	2	0	5	4	1	1	1
VIT_200s0308g00020	0	0	0	0	0	0	0	0	0	0	0	0	0	0	0	0	0	0	0	0	0	0	0	0	0	0	0	0	0	0	0	0	0	0	0	0	0	0	0	5	0	0	0	0	0	0	0	0	0
VIT_200s0308g00030	0	0	0	0	0	0	0	0	0	0	0	0	0	0	0	0	0	0	0	0	0	0	0	0	0	0	0	0	0	0	1	0	0	0	0	0	0	0	0	0	0	0	0	0	0	0	0	0	0
VIT_200s0308g00040	0	0	0	0	0	0	0	0	0	0	0	0	0	0	0	0	0	0	0	0	0	0	0	0	0	0	0	0	0	0	0	0	0	0	0	0	0	0	0	0	0	0	0	0	0	0	0	0	0
VIT_200s0309g00010	0	1	0	0	0	0	0	0	0	0	1	0	0	0	0	0	1	0	0	1	1	0	1	0	0	0	0	0	0	1	0	0	1	0	0	0	1	1	0	0	2	0	1	0	2	0	0	0	0
VIT_200s0309g00020	264	275	328	291	293	455	284	274	285	259	285	320	295	309	280	298	330	263	362	348	290	248	308	294	374	247	284	301	331	296	291	275	326	311	392	254	402	503	460	545	512	534	385	466	223	477	378	386	438
VIT_200s0309g00040	0	0	0	0	0	0	0	0	0	0	0	0	0	0	0	0	0	0	0	0	0	0	0	0	0	0	0	0	0	0	0	0	0	0	0	0	0	0	0	0	0	0	0	0	0	0	0	0	0
VIT_200s0309g00050	0	1	0	3	1	0	0	0	0	0	0	0	1	0	0	0	1	0	1	6	0	5	1	2	5	2	2	0	1	1	1	6	0	1	2	0	28	26	132	487	18	112	15	26	6	61	13	10	51
VIT_200s0309g00080	0	1	1	2	0	1	2	0	1	1	3	2	0	2	2	2	1	0	2	1	6	0	1	1	1	1	0	0	0	2	1	5	1	3	1	1	3	3	5	4	5	2	1	1	11	0	4	0	0
VIT_200s0309g00090	1	3	0	1	3	1	0	0	2	1	1	0	2	1	2	1	3	0	2	5	1	9	2	5	0	2	6	0	0	2	0	7	1	4	3	3	58	32	99	573	39	130	31	31	12	66	17	25	84
VIT_200s0313g00010	466	553	616	436	414	803	269	413	279	449	568	444	473	613	524	555	506	385	328	366	416	215	161	213	421	351	352	439	471	586	396	447	456	257	358	322	68	238	258	75	159	126	200	200	223	303	179	214	115
VIT_200s0313g00020	181	221	206	233	234	293	214	203	242	203	224	276	188	191	195	208	245	224	262	278	209	213	189	228	222	201	182	224	275	215	230	246	232	1015	242	165	372	391	404	303	403	389	330	419	296	517	350	319	418
VIT_200s0313g00030	20807	18635	20980	18032	19834	26383	12462	14993	16875	13940	14049	16418	17476	20532	16373	17061	19327	17547	20754	23236	19135	16349	16040	16592	26327	14406	16951	16011	19044	17820	11963	13053	12637	16180	17045	16568	9806	10295	14127	11000	10924	10738	17683	11952	16688	14909	9327	12973	12341
VIT_200s0313g00040	3899	4101	3914	3387	4034	3776	3359	3086	2547	3718	3950	4013	3631	2869	2870	4110	3875	3473	4966	3348	3970	4684	4014	3923	3689	4498	3404	4399	5049	2748	2499	3508	3067	3434	3027	2911	2124	4085	4712	3735	3276	2900	5602	4174	6335	5603	2138	3321	2350
VIT_200s0313g00060	0	0	0	0	0	0	0	0	0	0	0	0	0	0	0	0	0	0	0	0	0	0	0	0	0	0	0	0	0	0	0	0	0	0	0	0	0	0	0	0	0	0	0	0	0	0	0	0	0
VIT_200s0313g00066	446	364	400	416	453	499	333	372	396	354	428	439	433	473	389	399	425	392	418	408	366	286	294	365	476	368	360	359	508	383	429	367	414	338	474	336	332	398	391	260	335	335	371	398	83	348	321	268	301
VIT_200s0313g00070	1026	909	938	974	1185	980	1192	907	936	1047	1068	1090	1032	692	791	1060	1038	906	1065	930	902	1291	810	897	1052	938	840	1157	1034	723	895	1044	956	756	759	801	1344	1660	1330	1097	1089	1374	1346	1256	1414	1399	1019	1550	1140
VIT_200s0313g00072	213	179	208	206	188	254	160	180	191	180	196	229	183	200	163	212	191	192	214	185	211	142	143	153	256	194	166	189	232	148	184	172	167	179	237	158	186	210	237	123	145	189	177	199	61	202	168	144	186
VIT_200s0313g00080	1859	1739	1892	1842	1839	2236	1534	1696	1679	1750	1803	1965	1820	1618	1542	1759	1721	1561	1845	1836	1511	1583	1375	1693	1957	1572	1447	1749	1973	1539	1640	1668	1590	1406	1841	1533	1698	1916	1891	1389	1723	1681	1792	1861	1363	1869	1572	1450	1605
VIT_200s0316g00010	28	8	11	3	4	11	4	4	11	9	5	5	5	10	8	11	6	4	4	6	65	2	6	5	5	2	1	7	12	5	6	4	3	2	7	5	10	8	10	1	6	8	5	7	8	8	4	5	8
VIT_200s0316g00020	0	0	0	0	0	0	0	0	0	0	0	0	0	0	0	0	0	0	0	0	0	0	0	0	0	0	0	0	0	0	0	0	0	0	0	0	0	0	0	0	0	0	0	0	1	0	0	0	0
VIT_200s0316g00023	0	0	0	0	0	0	0	0	0	0	0	0	0	0	0	0	0	0	0	0	0	0	0	0	0	0	0	0	0	0	0	0	0	0	0	1	0	1	0	0	0	0	0	0	0	0	0	0	0
VIT_200s0316g00026	1	6	5	7	5	3	4	2	4	5	1	5	13	10	11	7	4	6	6	3	9	1	1	3	4	5	0	5	4	5	10	8	4	6	3	9	17	18	18	0	13	5	6	16	5	8	15	12	8
VIT_200s0316g00029	35	11	22	14	19	28	17	23	19	11	25	16	28	36	31	30	25	17	21	23	16	9	21	15	38	16	20	21	18	29	27	22	25	19	35	8	9	6	8	6	21	6	9	8	7	7	26	6	7
VIT_200s0316g00032	2	0	0	1	0	3	0	1	2	2	0	2	1	1	2	0	3	0	3	2	0	0	1	1	1	1	0	0	0	1	1	2	2	0	1	1	1	2	2	0	0	0	0	0	0	0	4	0	0
VIT_200s0316g00035	0	0	1	2	2	2	1	0	2	2	4	1	4	3	4	2	2	3	4	2	2	1	4	3	1	1	2	0	4	2	6	1	6	2	5	2	4	0	4	0	3	1	2	0	3	1	7	0	3
VIT_200s0316g00040	4	6	4	10	5	12	3	6	1	3	10	9	5	9	14	10	11	13	4	14	13	5	8	4	8	7	6	7	10	8	10	5	9	6	13	12	26	11	3	2	20	6	13	4	7	7	22	2	9
VIT_200s0316g00045	0	1	1	1	0	0	0	0	0	1	0	0	1	0	4	0	1	5	0	1	1	1	2	0	1	2	0	2	4	2	0	2	0	4	0	0	2	1	2	1	2	2	0	3	2	1	5	1	1
VIT_200s0316g00050	0	0	0	0	0	0	0	0	0	0	0	0	0	0	0	0	0	0	0	0	0	0	0	0	0	0	0	0	0	0	0	0	0	0	0	0	0	0	0	0	0	0	0	0	0	0	0	0	0
VIT_200s0316g00060	3	2	1	1	2	3	0	1	2	0	2	4	2	2	1	2	0	1	0	1	2	1	4	5	0	1	4	2	3	1	3	4	2	1	0	3	0	0	1	0	0	0	0	0	0	0	0	0	0
VIT_200s0317g00010	3	5	4	2	1	2	5	2	3	0	1	2	5	2	1	5	2	5	1	5	6	3	0	1	4	1	1	2	1	1	0	2	0	6	0	1	0	0	1	0	0	0	0	0	0	1	0	0	0
VIT_200s0317g00020	28	36	30	18	25	35	37	20	39	27	20	22	21	18	22	19	14	23	19	32	25	31	10	18	35	18	16	9	13	5	20	16	18	10	7	16	80	13	7	0	2	6	45	3	48	7	9	19	13
VIT_200s0317g00030	75	26	62	35	64	97	50	41	57	62	42	61	103	45	57	75	29	33	23	51	19	27	5	11	94	15	34	10	23	11	14	46	21	16	23	29	27	19	11	1	14	8	23	16	5	8	9	19	5
VIT_200s0317g00040	2	2	8	2	5	4	6	2	6	8	5	3	2	1	3	6	2	3	6	3	1	3	3	6	12	1	1	3	2	1	7	9	4	1	1	2	3	3	0	2	6	1	4	1	5	4	2	5	2
VIT_200s0317g00050	2702	2154	2599	2108	2159	2968	2444	2375	2510	3819	3439	3411	2789	2467	2656	2473	2367	1854	2440	2278	2104	2058	1652	1800	2663	2462	1898	2401	2337	2230	5032	3814	4912	1933	1933	1964	3171	5467	3497	4370	5961	3241	3541	3414	4893	3556	4270	3143	2740
VIT_200s0317g00060	201	181	222	205	228	220	216	161	210	183	164	180	186	176	180	175	211	211	260	230	197	170	98	161	195	141	173	183	195	159	234	180	206	143	164	157	296	257	211	299	245	335	244	264	316	261	241	200	248
VIT_200s0317g00070	3	2	1	3	2	5	5	1	3	2	1	3	2	3	2	2	5	3	1	2	1	0	6	3	1	5	0	9	0	1	3	0	0	2	1	2	1	2	1	0	3	1	2	4	6	1	1	1	1
VIT_200s0317g00080	0	0	0	0	2	2	0	1	0	0	0	0	1	1	0	1	0	0	0	0	2	0	0	4	1	2	1	1	0	2	0	0	0	0	0	0	0	0	0	0	0	0	0	0	0	0	1	1	1
VIT_200s0317g00090	0	0	0	1	1	0	0	0	0	1	0	0	0	0	0	0	0	0	0	0	0	0	0	0	0	0	0	0	0	0	0	0	0	1	0	0	1	1	3	1	3	3	0	3	6	12	0	8	0
VIT_200s0317g00100	3197	3278	3612	3087	3473	4956	2804	3281	3204	2777	3260	3313	3658	3882	3419	3502	3972	2916	3265	3544	3193	2683	2916	3067	3709	2991	2671	3331	4117	3608	2736	2847	2692	3076	4182	2871	4776	4659	4517	4096	4335	5043	4527	4653	5433	4969	3719	4109	4500
VIT_200s0317g00110	193	184	230	289	327	213	427	261	180	205	257	259	328	182	211	238	502	297	480	274	286	770	799	491	431	468	278	628	502	274	518	388	490	596	607	268	3089	3649	2721	433	2494	2464	1602	2783	7735	3695	2411	2057	2866
VIT_200s0317g00120	0	0	0	1	0	0	0	0	0	0	0	0	0	0	0	0	0	0	0	0	0	0	0	0	0	0	1	0	0	0	0	0	0	1	0	0	0	0	0	0	0	0	0	0	0	0	0	0	0
VIT_200s0317g00130	8808	8514	9971	7532	8145	11763	7798	8325	7077	9274	9148	8833	11618	9011	9760	9930	8515	7026	7335	6825	7902	7976	6291	6898	8690	7295	7268	9373	9775	8084	6492	7256	6496	7084	7324	6227	11767	12435	10338	11922	10178	10214	10753	9397	16974	10563	8540	9976	9816
VIT_200s0317g00140	52	88	80	88	154	80	174	80	112	113	82	100	129	92	140	176	221	151	122	61	88	174	91	169	150	153	126	154	86	84	166	160	121	54	98	65	750	488	447	107	481	630	230	401	986	503	202	215	465
VIT_200s0317g00150	85	91	110	133	147	126	123	144	128	140	150	151	159	86	107	125	165	150	170	144	142	228	165	193	121	161	155	244	158	107	166	116	143	141	122	136	292	346	307	375	283	276	265	280	273	309	233	233	257
VIT_200s0317g00160	0	0	1	0	0	1	0	0	0	0	0	0	0	0	0	1	0	0	0	0	0	0	0	0	0	0	1	0	0	0	1	1	0	0	0	0	2	2	1	0	0	2	0	1	0	0	0	1	0
VIT_200s0319g00010	57	37	60	29	54	66	52	43	42	64	58	42	68	58	40	65	57	50	48	38	45	25	44	52	53	53	44	60	62	43	63	36	43	47	38	50	56	52	50	20	56	47	64	73	72	67	33	26	37
VIT_200s0319g00040	0	0	0	0	0	0	1	0	2	0	0	0	0	1	1	0	0	0	1	0	0	0	0	0	0	0	0	0	0	0	0	1	0	0	0	0	0	0	1	0	0	0	0	1	0	1	0	1	0
VIT_200s0319g00050	0	1	1	1	0	2	0	1	0	1	1	1	2	0	0	0	0	0	2	0	1	0	0	1	2	0	2	0	0	1	0	0	0	0	2	2	0	0	0	1	0	1	0	1	1	0	2	0	0
VIT_200s0319g00060	8	8	3	8	9	6	12	6	11	9	6	13	11	6	6	7	7	5	7	5	4	7	1	9	11	8	8	9	7	6	3	15	4	4	4	3	16	22	18	20	19	10	7	14	18	14	11	16	7
VIT_200s0319g00070	1	0	0	0	0	1	0	1	1	0	0	1	0	0	0	0	0	0	0	0	0	0	0	0	0	0	0	0	1	0	0	1	0	0	0	1	0	0	0	2	0	2	0	0	0	0	0	1	2
VIT_200s0322g00010	5	7	5	8	8	6	7	4	2	9	2	4	3	9	3	7	11	5	11	9	11	4	3	0	10	4	4	7	8	0	3	0	6	6	5	2	3	1	2	5	1	0	8	5	1	4	3	2	7
VIT_200s0322g00020	171	137	135	164	207	167	191	182	145	189	210	236	245	141	128	154	181	122	150	144	123	164	169	144	180	252	84	245	138	156	210	150	275	135	159	152	183	265	423	112	287	187	330	310	376	620	251	170	235
VIT_200s0322g00030	1124	984	1132	1001	1252	1876	754	842	904	972	969	1088	1240	2366	1276	1164	1335	1194	1219	1189	1333	930	822	904	1427	845	891	927	1027	1107	997	899	1201	877	1101	1065	1581	1997	2269	5542	1908	2272	1842	1849	1869	2364	1481	1742	1512
VIT_200s0322g00040	811	770	897	668	693	979	718	654	659	852	837	799	944	887	802	829	791	655	702	688	653	685	561	559	718	716	543	830	852	746	752	734	702	673	818	596	1499	1541	1285	1950	1502	1575	1322	1317	2222	1425	1107	1322	1243
VIT_200s0323g00010	0	0	1	0	0	4	0	0	0	0	1	0	0	0	0	1	0	0	0	0	0	1	1	0	0	1	0	0	0	0	0	1	1	0	0	0	0	1	0	2	0	0	1	0	0	0	0	0	0
VIT_200s0323g00020	939	890	986	771	838	998	918	806	859	1060	894	928	1011	875	815	891	781	642	777	805	710	811	737	774	886	696	714	860	777	757	892	885	860	728	735	622	1128	1555	1170	1216	1491	1009	1080	1288	2823	1310	1453	1124	1163
VIT_200s0323g00030	5053	4753	5337	4225	4852	6251	4331	4917	4781	5304	5476	5530	5497	4944	5009	4446	4282	3638	4457	4525	4296	4018	4068	4164	5476	4211	4113	4754	4855	4032	5212	4826	4770	3825	4309	3732	4337	7091	5229	4956	6521	4574	5073	5032	6258	5531	5724	4275	4837
VIT_200s0323g00040	544	483	477	438	404	487	436	288	393	344	347	385	392	335	337	394	312	271	339	306	252	362	202	221	421	299	299	303	280	202	256	292	199	191	158	254	385	320	259	356	266	321	324	213	490	222	264	360	364
VIT_200s0323g00050	1385	1576	1670	1851	2307	2062	1839	2073	2935	2009	2004	2687	2182	1383	1313	1795	1774	1416	1501	1372	1380	1666	1534	1314	1220	1587	1024	1616	1533	1260	2803	2246	3197	1534	1703	1180	3491	4246	3935	1573	6363	3748	2330	3638	5551	4862	3586	2658	2318
VIT_200s0323g00060	118	89	115	167	230	172	158	99	186	133	135	177	157	221	170	133	454	232	324	373	302	301	168	230	153	138	108	250	213	195	333	206	223	238	244	297	2422	2438	1235	181	1407	2804	2210	958	4729	909	1395	1449	3473
VIT_200s0323g00070	141	261	139	205	314	157	481	310	219	140	230	317	185	161	125	69	820	171	481	245	237	642	895	910	301	421	179	670	458	551	161	149	419	643	773	411	1982	2504	4329	1783	2285	1479	1561	2236	3962	4792	1428	2067	2885
VIT_200s0323g00073	0	0	0	0	0	1	1	0	0	0	2	0	1	0	0	0	0	0	0	2	0	0	0	0	0	0	1	0	0	0	0	0	0	1	0	0	0	2	0	1	0	0	0	1	0	0	0	1	1
VIT_200s0323g00076	17	34	54	39	33	39	11	10	20	13	14	12	6	8	4	44	13	34	21	36	24	33	10	14	72	14	25	13	5	8	1	8	2	3	4	12	0	1	0	0	1	0	3	0	1	1	0	1	1
VIT_200s0323g00080	2160	2384	2506	1975	1898	2581	1507	1597	1798	1548	1604	1853	1975	1810	1716	1847	1518	1498	1606	1376	1318	1548	1068	1304	2178	1310	1473	1275	1499	1360	1468	1580	1239	1150	1254	1128	1704	1717	1379	1020	1272	1557	1528	1423	2095	1271	1300	1442	1843
VIT_200s0323g00100	23	21	25	23	15	58	15	27	17	20	36	28	32	42	77	31	72	30	28	42	28	25	41	40	24	70	19	51	56	57	107	29	111	80	95	24	38	79	55	30	59	36	20	51	104	29	97	36	57
VIT_200s0324g00010	1477	1211	1443	1495	1534	1670	1400	1337	1556	1303	1253	1559	1452	1278	1124	1460	1483	1241	1656	1463	1291	1309	1144	1269	1452	1139	1080	1515	1543	1207	1204	1336	1221	1125	1365	1148	2033	1775	1775	1325	1659	1865	1839	1742	960	2152	1469	1334	1612
VIT_200s0324g00020	55	57	75	79	66	71	59	50	45	71	51	74	50	50	53	58	74	54	72	70	67	77	51	47	60	74	57	75	65	34	59	75	56	56	43	60	29	48	47	13	42	33	46	53	53	43	26	32	39
VIT_200s0324g00030	65	82	73	50	75	77	60	62	83	64	58	77	87	87	79	46	70	64	65	92	78	38	39	58	71	54	58	48	70	60	91	59	85	40	48	54	89	46	66	34	61	42	87	52	152	47	57	39	54
VIT_200s0324g00040	1887	1779	2103	1634	1750	2485	1327	1433	1412	1265	1297	1459	1768	1444	1407	1810	1608	1307	1752	1568	1484	1594	1308	1436	2149	1160	1403	1453	1509	1196	1121	1314	1052	1274	1399	1113	2484	1985	1926	2811	2043	2608	1874	1871	2616	2177	1567	1760	2143
VIT_200s0324g00050	0	12	12	14	20	6	28	10	10	3	8	3	8	4	15	4	27	6	2	6	7	14	22	15	11	8	4	8	13	9	1	9	3	15	11	15	102	48	179	115	89	97	46	96	132	186	52	44	77
VIT_200s0324g00060	5	12	3	2	7	5	20	6	4	1	4	4	6	1	2	0	24	4	10	6	7	22	21	37	3	7	10	16	10	11	2	3	2	8	16	18	811	166	329	163	143	346	86	198	323	311	109	75	164
VIT_200s0324g00070	1148	1476	1296	1180	1657	1890	1733	1486	1225	1426	1550	1711	1434	1326	1210	1552	1931	1433	1870	2039	2021	2968	2008	1814	1816	1969	1521	1431	1449	1187	942	1471	1395	1391	1257	1035	1586	2034	2255	2413	1750	2306	2203	1856	1832	2290	1080	1947	1872
VIT_200s0324g00080	18	19	24	19	30	25	34	22	30	25	19	22	20	32	28	28	19	25	28	62	46	33	19	14	24	16	13	36	12	23	12	25	16	24	15	22	21	23	18	13	20	29	32	19	85	30	23	24	20
VIT_200s0324g00090	9	18	22	16	17	10	10	15	14	15	15	21	14	16	16	11	10	9	9	11	10	10	5	13	9	8	15	16	14	14	20	12	7	8	14	9	27	18	17	24	23	17	20	11	7	14	14	9	14
VIT_200s0324g00100	7	9	10	3	6	3	7	3	3	2	13	9	5	3	3	3	3	2	4	6	2	1	0	0	2	8	0	3	1	0	1	4	0	0	0	1	0	0	0	0	0	0	0	0	0	0	0	0	0
VIT_200s0324g00110	275	310	303	246	293	197	313	290	321	299	309	301	251	154	165	167	202	171	305	211	216	262	186	191	222	281	195	258	229	142	165	212	171	166	148	172	332	347	300	384	259	373	390	300	307	388	211	282	229
VIT_200s0327g00010	0	0	0	0	0	0	0	0	0	0	0	1	0	1	0	0	0	0	0	0	0	0	0	0	0	0	0	0	1	0	1	0	0	0	0	0	2	1	0	2	0	1	1	0	1	0	0	2	0
VIT_200s0327g00020	0	1	1	1	2	0	1	3	5	1	2	1	2	0	2	0	1	2	5	2	0	0	0	5	1	0	1	3	2	0	2	1	5	1	1	0	5	6	4	7	5	0	3	3	0	4	4	1	6
VIT_200s0327g00030	0	0	1	0	0	0	0	0	1	0	0	0	0	0	1	0	0	0	0	0	0	0	0	0	1	0	1	0	0	2	0	0	0	1	0	0	0	0	1	0	0	0	0	0	0	0	1	0	0
VIT_200s0327g00070	0	0	0	0	0	0	0	0	0	0	0	0	0	0	0	0	0	1	0	0	0	0	0	0	0	0	0	0	0	0	0	0	0	0	0	0	0	0	0	0	0	0	0	0	2	0	0	0	0
VIT_200s0332g00010	30	87	48	93	63	98	40	48	37	31	84	104	39	70	52	42	73	52	29	81	67	41	55	67	27	51	51	34	79	176	35	59	34	79	136	52	67	51	98	64	49	48	36	35	176	37	46	20	47
VIT_200s0332g00020	0	0	0	0	0	0	1	0	0	0	0	0	0	0	0	0	0	0	0	0	0	0	0	0	0	0	0	0	0	0	0	0	0	0	0	0	0	0	0	0	0	0	0	0	0	0	0	0	0
VIT_200s0332g00030	19	43	26	59	39	65	22	37	18	24	42	40	16	43	17	17	39	18	6	49	42	24	36	43	12	23	26	16	33	83	13	28	18	37	74	34	27	16	39	36	16	19	14	16	44	25	17	10	11
VIT_200s0332g00040	3	11	8	23	18	16	3	11	6	3	8	10	8	20	7	8	15	8	5	13	19	10	3	12	6	5	7	1	13	24	8	10	5	13	23	4	14	9	10	10	6	12	8	5	26	9	10	7	6
VIT_200s0332g00045	7	12	9	26	9	7	3	2	2	3	9	9	2	7	9	5	9	6	0	16	9	3	9	9	2	10	7	1	5	18	2	3	5	16	13	6	5	3	12	1	3	2	3	2	4	6	3	0	6
VIT_200s0332g00050	6	16	7	22	17	23	11	13	12	9	19	12	7	12	7	7	13	5	5	13	20	6	11	11	7	11	15	2	12	31	2	9	4	16	24	11	8	3	18	15	9	6	9	9	39	4	8	2	3
VIT_200s0332g00060	23	24	13	51	11	30	10	30	13	23	31	25	8	35	25	23	22	26	7	20	27	5	12	6	8	15	14	8	12	57	8	14	11	35	54	13	22	13	29	24	13	29	17	14	34	20	15	7	11
VIT_200s0332g00070	1	1	0	1	0	1	0	1	0	0	1	1	0	0	0	0	0	1	0	1	0	0	0	1	0	0	1	1	1	1	0	2	0	0	0	1	2	0	1	1	0	1	0	0	0	2	2	0	0
VIT_200s0332g00080	5	19	7	30	11	20	3	17	8	12	15	17	10	31	13	13	11	13	3	19	19	2	6	23	7	15	14	7	18	50	6	15	5	23	25	9	18	9	18	11	15	9	8	4	14	6	11	5	7
VIT_200s0332g00090	2	5	3	10	2	6	1	8	3	1	7	9	4	2	1	4	5	2	2	7	5	1	2	4	0	3	3	0	8	8	1	1	3	6	10	2	4	4	4	4	4	4	3	0	5	3	4	0	3
VIT_200s0332g00100	0	1	2	1	1	2	0	0	0	0	1	0	0	0	1	0	2	1	0	2	1	0	0	0	1	0	0	0	0	1	3	0	0	1	4	0	0	0	2	0	1	1	0	0	1	3	0	0	0
VIT_200s0332g00110	24	20	13	74	9	9	23	12	14	27	16	26	18	19	19	25	9	19	9	25	22	18	11	12	8	16	8	18	10	10	19	6	12	32	18	20	26	11	25	12	11	14	14	9	28	12	10	5	19
VIT_200s0332g00120	0	0	0	0	0	0	0	0	0	0	0	0	0	0	0	0	0	0	0	0	0	0	0	0	0	0	0	0	0	0	0	0	0	0	0	0	0	0	0	0	0	0	0	0	0	0	0	0	0
VIT_200s0332g00130	11	13	7	40	15	25	8	12	10	11	27	31	12	31	14	8	19	13	8	24	38	4	15	19	7	18	9	9	17	45	11	14	13	39	39	19	38	21	58	33	10	44	21	13	28	18	25	7	22
VIT_200s0332g00140	25	36	21	50	28	41	13	28	12	11	18	25	17	25	23	19	36	21	15	47	40	15	31	37	20	20	30	16	33	61	11	21	11	41	51	24	49	15	31	50	23	38	12	19	107	21	21	16	29
VIT_200s0332g00150	3	2	3	4	9	9	3	3	2	1	3	2	3	6	3	2	5	3	3	15	3	2	2	3	2	3	5	3	6	11	3	3	0	10	12	4	4	3	9	8	2	9	2	0	26	3	4	1	0
VIT_200s0332g00160	142	166	119	231	171	285	152	165	156	107	173	180	123	149	137	147	213	153	113	199	220	169	154	169	130	142	106	136	178	310	77	103	88	238	287	120	229	276	321	366	224	267	232	290	630	259	204	166	243
VIT_200s0332g00170	4	7	7	16	6	16	8	3	10	1	10	7	4	9	5	8	6	7	5	10	5	7	6	7	3	6	8	6	12	19	5	3	8	7	14	7	27	10	14	19	13	39	9	8	43	14	10	4	14
VIT_200s0333g00010	0	2	1	0	0	0	0	1	0	0	0	0	0	0	0	1	1	0	1	1	0	0	0	0	1	0	1	0	0	0	0	0	1	0	0	0	0	1	0	0	0	0	0	0	0	0	0	0	0
VIT_200s0333g00020	271	328	352	232	228	342	270	257	256	310	307	351	352	208	233	267	191	169	222	188	215	245	176	186	261	224	179	227	218	184	200	251	240	175	182	157	423	342	315	377	363	471	375	262	337	308	249	327	362
VIT_200s0333g00040	1371	1471	1300	1276	1605	1773	1331	1191	1110	1130	1897	1431	1456	723	1044	1136	1460	1027	1071	1271	1122	1557	1491	1286	1422	1465	1200	1207	2351	1117	1056	1232	1039	1714	1761	1069	2553	3561	2469	2491	2916	2531	2301	2267	2172	3068	1797	2713	2626
VIT_200s0333g00050	1880	2100	2494	2595	2650	3625	1064	1887	1949	1593	1613	1517	2447	1605	1671	3102	2194	1921	2020	2240	2185	2545	1966	2134	2532	1595	1997	2296	2098	1964	2493	2017	2780	1769	1913	1232	453	1601	827	114	662	327	633	1894	6002	436	1418	1364	1110
VIT_200s0333g00060	379	407	341	446	570	593	522	446	435	639	739	718	673	453	469	571	579	454	460	407	467	631	390	414	658	603	422	636	589	485	625	546	718	436	469	427	327	713	484	220	322	263	716	445	988	319	381	841	396
VIT_200s0333g00070	885	822	913	854	904	1071	707	760	714	821	852	931	921	746	772	808	794	711	787	811	799	907	784	839	919	747	740	974	1019	781	759	844	756	800	850	664	965	1129	1051	981	953	1005	964	1135	1561	1236	905	1020	848
VIT_200s0335g00010	162	74	75	82	103	89	64	85	123	112	94	87	144	123	118	139	139	178	143	141	111	51	31	57	164	83	74	125	135	103	111	103	128	88	77	111	119	108	127	9	91	72	65	119	41	83	127	68	127
VIT_200s0335g00020	118	92	88	81	115	81	97	87	120	133	123	140	161	116	121	173	155	174	148	125	149	65	49	63	146	100	112	144	189	139	140	134	158	85	103	105	415	352	332	20	270	261	214	284	421	209	332	158	326
VIT_200s0335g00050	0	0	0	0	0	0	0	0	0	0	0	0	0	0	0	0	0	0	0	0	0	0	0	0	0	0	0	0	0	1	0	0	0	0	0	0	0	0	0	0	0	0	0	0	0	0	0	0	0
VIT_200s0335g00070	0	0	0	0	0	0	0	0	0	0	0	0	0	0	0	0	0	0	0	0	0	0	0	0	0	0	0	0	0	0	0	0	0	0	0	0	0	0	0	0	0	0	0	0	0	0	0	0	0
VIT_200s0335g00080	165	116	164	151	136	190	110	131	155	110	120	118	154	169	149	161	153	152	143	166	131	92	77	92	144	81	103	147	168	157	107	96	108	105	114	117	126	94	107	61	87	95	125	107	133	113	117	92	106
VIT_200s0335g00090	115	93	92	82	121	129	88	102	131	76	97	103	104	76	100	123	99	109	111	126	109	81	75	51	127	79	53	90	112	96	91	83	94	89	96	87	111	109	102	51	116	101	124	115	115	111	83	97	100
VIT_200s0336g00010	0	0	0	0	0	0	0	0	0	0	0	0	0	0	0	0	0	0	0	0	0	0	0	0	0	0	0	0	0	0	0	0	0	0	0	0	0	0	0	0	0	0	0	0	0	0	0	0	0
VIT_200s0336g00020	0	0	0	0	0	0	0	0	0	0	0	0	0	0	0	0	0	0	0	0	0	0	0	0	0	0	0	0	0	0	0	0	0	0	0	0	1	0	0	1	0	0	0	0	1	0	0	0	0
VIT_200s0337g00010	503	495	544	408	449	702	339	406	326	323	331	402	479	465	511	542	465	417	503	414	430	329	366	385	478	317	389	465	550	508	326	366	269	407	463	358	674	694	616	941	560	819	571	616	926	611	572	616	688
VIT_200s0337g00020	0	0	0	0	0	0	0	0	0	0	0	0	0	0	0	0	0	0	0	0	0	0	0	0	0	0	0	0	0	0	0	0	0	0	0	0	0	0	0	0	0	0	0	0	0	0	0	0	0
VIT_200s0337g00030	0	0	0	0	0	0	0	0	0	1	0	0	0	0	0	0	0	0	0	0	0	0	0	0	0	0	0	0	0	0	0	0	0	0	0	0	0	0	0	0	0	0	0	0	0	0	0	0	0
VIT_200s0337g00040	78	58	58	61	105	71	93	83	99	46	74	70	109	53	93	64	92	63	61	64	40	73	105	82	68	105	51	57	188	72	102	92	94	215	222	74	288	154	219	165	347	160	88	192	268	370	150	121	224
VIT_200s0337g00060	2105	2086	2570	1713	1750	2824	1583	1795	1545	2029	1946	1879	2489	2096	2310	2109	1751	1400	1667	1400	1626	1742	1238	1313	2090	1531	1702	1900	1985	1802	1197	1547	1237	1310	1437	1374	1413	1867	1587	1139	1302	1352	1791	1687	2962	1684	1332	1794	1611
VIT_200s0337g00070	81	97	89	85	117	83	74	69	73	68	61	69	82	52	70	102	105	81	126	83	70	118	96	106	107	50	80	77	93	63	41	46	69	66	92	69	243	184	219	314	183	261	191	215	318	216	184	205	225
VIT_200s0337g00080	105	127	98	110	127	98	141	133	154	179	188	217	140	103	125	105	124	82	108	84	97	114	77	84	82	139	85	169	119	103	163	134	147	97	102	108	287	381	283	509	248	335	255	273	345	314	247	267	232
VIT_200s0337g00090	72	60	61	17	25	30	35	33	81	23	46	20	70	21	21	17	13	12	10	10	11	10	8	5	8	13	3	17	5	7	6	27	1	7	9	6	8	22	21	6	22	15	19	16	25	53	14	18	15
VIT_200s0338g00010	187	174	191	198	204	243	170	236	228	146	153	226	142	213	155	153	263	208	252	228	194	197	176	210	236	164	166	149	205	169	222	164	235	207	233	179	551	621	782	1422	686	971	525	669	379	723	478	470	601
VIT_200s0338g00020	699	709	673	593	703	856	741	633	695	682	655	813	733	593	624	784	686	566	634	606	582	660	581	515	725	630	476	761	599	496	655	630	611	559	489	546	928	1045	891	765	956	860	985	822	1570	1002	852	718	812
VIT_200s0338g00030	470	520	554	403	642	436	727	631	846	730	717	881	732	584	588	607	746	577	800	618	585	826	584	592	717	780	530	647	711	478	1020	802	1058	679	648	515	2686	1907	2046	1666	1664	2082	1760	1839	4493	2933	1277	1157	1782
VIT_200s0338g00040	2	0	0	1	0	2	1	0	0	1	2	2	2	0	2	3	0	1	0	0	7	1	0	1	0	1	1	3	1	2	1	0	0	1	0	0	0	1	4	0	0	0	0	0	0	2	0	0	0
VIT_200s0338g00050	314	291	274	270	290	345	291	239	289	320	256	339	325	187	222	287	270	207	240	226	232	293	244	176	286	253	223	298	271	191	254	273	252	207	219	198	506	544	428	514	439	467	450	466	839	476	418	390	384
VIT_200s0340g00040	961	978	958	988	1035	1381	661	898	819	743	862	1007	824	791	717	973	745	879	931	1044	827	744	830	1017	1422	651	1030	849	805	836	681	651	591	557	664	659	477	506	761	1251	519	688	567	700	400	730	492	645	526
VIT_200s0340g00050	0	0	0	0	0	0	0	0	0	0	0	0	0	0	0	0	0	0	0	0	0	0	0	0	0	0	0	0	0	0	0	0	0	0	0	0	0	0	0	0	0	0	0	0	0	0	0	0	0
VIT_200s0340g00060	16	23	17	17	23	18	32	17	23	15	14	23	30	15	22	26	31	15	27	21	25	29	28	32	21	20	13	19	24	26	33	28	24	31	44	25	80	182	110	0	180	50	28	191	121	120	118	70	91
VIT_200s0340g00070	190	163	191	188	225	252	217	192	199	173	193	212	221	187	199	225	227	186	234	197	231	233	213	211	239	209	138	247	219	166	210	213	198	174	192	186	331	433	378	254	359	320	377	371	619	438	341	328	371
VIT_200s0340g00080	3293	3360	3850	3174	3583	5311	2793	3595	3131	3137	3757	3602	3775	4503	3581	3665	3819	3179	3533	3986	3692	3000	3519	3748	4354	3359	3666	3656	4371	4115	3281	3055	3367	3138	4572	3141	2919	3678	3765	3838	3642	3306	3594	3831	3022	4110	3187	3044	3224
VIT_200s0340g00090	31	39	49	54	62	136	65	49	42	60	105	72	56	61	54	53	74	77	69	71	68	103	77	62	55	79	59	73	93	53	42	86	76	63	76	53	137	161	87	52	107	122	158	138	129	139	96	118	81
VIT_200s0341g00010	1884	1674	1842	1886	2545	2391	1871	1705	2004	1455	1804	1961	1968	1709	1619	2128	2352	2049	2231	2485	1921	2667	2650	2584	2444	1861	1992	2583	2301	1818	2031	1788	1933	1910	2325	1814	3508	3333	3340	1764	2885	2890	3021	3677	6590	3962	2797	2757	3258
VIT_200s0341g00020	1293	1346	1415	1290	1534	1858	1222	1250	1405	1062	1237	1351	1378	1471	1315	1220	1431	1238	1561	2033	1828	1290	1256	1376	1480	1293	1207	1566	1619	1362	1317	1286	1317	1302	1625	1186	2516	2262	2206	2234	2524	2605	2149	2378	2938	2565	1960	1752	2068
VIT_200s0341g00030	1030	964	1096	880	902	1072	947	1050	991	1258	1030	1002	1125	1044	1021	945	881	790	969	932	948	857	846	843	1013	787	766	1081	1052	788	744	881	732	743	789	765	926	1200	1180	1058	961	857	1065	1042	1435	1066	961	911	1006
VIT_200s0341g00040	75	84	87	74	76	66	159	93	107	77	72	98	81	71	59	83	97	63	108	83	88	116	98	114	99	71	67	106	97	77	89	92	68	85	74	79	311	225	220	230	210	283	221	173	242	326	182	139	178
VIT_200s0341g00050	219	230	229	200	215	267	199	192	198	230	318	270	246	205	226	272	272	230	258	223	244	249	209	215	254	226	203	246	271	222	206	255	237	218	255	194	184	399	329	268	229	222	410	335	440	346	219	383	264
VIT_200s0341g00060	142	130	119	93	145	233	94	166	121	103	166	127	165	166	145	137	213	140	181	142	155	108	153	169	187	110	131	164	196	145	124	110	134	155	204	111	110	189	242	172	176	208	165	175	47	227	137	164	181
VIT_200s0341g00070	25	41	45	22	20	34	14	25	45	22	26	20	32	20	33	24	20	25	25	53	27	10	16	15	22	19	12	24	43	25	19	18	22	13	27	24	14	22	24	1	17	13	17	16	68	19	16	16	19
VIT_200s0341g00080	4	5	8	3	2	8	1	5	8	5	2	1	8	9	8	9	11	2	5	19	12	0	2	2	7	1	3	3	6	3	4	0	5	8	1	6	1	0	1	0	3	0	9	2	10	0	3	2	0
VIT_200s0342g00010	0	0	0	0	0	0	0	0	0	0	0	0	0	0	0	0	0	0	0	0	0	0	0	0	0	0	0	0	0	0	0	0	0	0	0	0	0	0	0	0	0	0	0	0	0	0	0	0	0
VIT_200s0342g00020	0	0	0	0	0	0	0	0	0	0	0	0	0	0	0	0	0	0	0	0	0	0	0	0	0	0	0	0	0	0	0	0	0	0	0	0	0	0	0	0	0	0	0	0	0	0	0	0	0
VIT_200s0342g00030	0	0	0	0	0	0	0	0	0	0	0	0	0	0	0	0	0	0	0	0	0	0	0	0	0	0	0	0	0	0	0	0	0	0	0	0	0	0	0	0	0	0	0	0	0	0	0	0	0
VIT_200s0342g00035	0	0	1	0	0	0	0	0	0	2	1	1	0	0	2	0	0	0	1	1	0	0	0	0	0	0	0	0	1	0	0	0	0	0	0	0	0	1	0	0	0	2	0	0	0	1	3	1	0
VIT_200s0342g00040	0	0	0	0	0	0	0	0	0	0	0	0	0	0	0	0	0	0	0	0	0	0	0	0	0	0	0	0	0	0	0	0	0	0	0	0	0	0	0	0	0	0	0	0	0	0	0	0	0
VIT_200s0342g00045	0	0	0	0	0	0	0	0	0	0	0	0	0	0	0	0	0	0	0	0	0	0	0	0	0	0	0	0	0	0	0	0	0	0	0	0	0	0	0	0	0	0	0	0	0	0	0	0	0
VIT_200s0344g00010	0	0	0	0	0	0	0	0	0	0	0	0	0	0	0	0	0	0	0	0	0	0	0	0	0	0	0	0	0	0	0	0	0	0	0	0	0	0	0	0	0	0	0	0	0	0	0	0	0
VIT_200s0344g00020	0	0	0	0	0	0	0	0	0	0	0	0	0	0	0	0	0	0	0	0	0	0	0	0	0	0	0	0	0	0	0	0	0	0	0	0	0	0	1	0	0	1	0	0	0	1	0	0	0
VIT_200s0345g00010	0	0	0	0	0	0	0	0	0	0	0	0	0	0	0	0	0	0	0	0	0	0	0	0	0	0	0	0	0	0	0	0	0	0	0	0	0	0	0	0	0	0	0	0	0	0	0	0	0
VIT_200s0346g00010	0	0	0	0	0	0	0	0	0	0	0	0	0	0	0	0	0	0	0	0	0	0	0	0	0	0	0	0	0	0	0	0	0	0	0	0	0	0	0	0	0	0	0	0	0	0	0	0	0
VIT_200s0346g00020	0	0	0	0	0	0	0	0	0	0	0	0	0	0	0	0	0	0	0	0	0	0	0	0	0	0	0	0	0	0	0	0	0	0	0	0	0	0	0	0	0	0	0	0	0	0	0	0	0
VIT_200s0346g00030	0	0	0	0	0	0	0	0	0	0	0	0	0	0	0	0	0	0	0	0	0	0	0	0	0	0	0	0	0	0	0	0	0	0	0	0	0	0	0	1	0	0	0	0	0	0	0	0	0
VIT_200s0346g00040	9	7	6	6	17	11	15	14	11	10	8	16	7	4	4	7	15	10	5	17	11	13	11	10	16	19	10	14	12	5	10	7	7	6	9	11	0	1	2	1	0	0	2	1	2	2	4	5	1
VIT_200s0346g00050	0	0	0	0	0	0	0	0	0	1	1	0	0	0	0	0	0	0	0	0	0	0	0	0	0	1	0	0	0	0	1	0	0	0	0	0	0	0	1	0	0	0	0	0	0	0	0	0	0
VIT_200s0346g00060	0	0	0	0	0	0	0	0	0	0	0	0	0	0	0	0	0	0	0	0	0	0	0	0	0	0	0	0	0	1	1	0	0	0	0	0	0	0	0	0	0	0	0	0	0	0	0	0	0
VIT_200s0346g00070	0	0	0	0	0	0	0	0	0	0	0	0	0	0	0	0	0	0	0	0	0	0	0	0	0	0	0	0	0	0	0	0	0	1	0	0	0	0	0	0	0	0	0	0	0	0	0	0	0
VIT_200s0346g00080	87	64	74	71	77	65	71	58	83	16	23	28	56	42	51	37	53	29	65	70	40	48	37	35	51	20	35	37	52	39	18	26	13	95	57	55	47	45	33	47	28	47	70	60	92	68	37	73	61
VIT_200s0346g00100	0	3	3	1	2	1	3	0	2	2	1	0	1	0	0	0	0	1	0	0	1	0	0	0	0	2	0	0	0	0	1	0	1	0	0	0	2	0	2	0	0	0	1	0	0	0	0	0	2
VIT_200s0346g00110	12	7	5	15	12	12	22	6	11	2	4	8	9	4	6	5	9	9	1	2	4	9	7	9	10	10	3	12	6	7	6	10	7	6	6	12	10	8	12	20	7	7	3	8	20	8	3	5	2
VIT_200s0346g00120	0	2	5	1	0	0	8	0	3	0	1	0	3	0	2	0	0	0	1	0	0	2	0	1	1	2	0	0	1	0	0	2	1	0	0	0	2	2	1	1	1	0	2	1	4	0	0	0	3
VIT_200s0347g00030	88	143	103	115	154	147	148	142	121	113	163	121	165	90	137	169	179	155	154	216	189	186	184	182	115	153	107	159	186	132	136	112	178	164	191	102	440	340	303	86	364	396	301	344	1427	349	265	329	349
VIT_200s0347g00040	168	139	179	150	200	213	50	89	72	92	50	86	99	84	61	113	86	67	98	64	75	98	69	41	179	48	86	63	56	58	51	49	29	29	24	37	19	24	14	3	13	10	40	26	32	3	12	21	20
VIT_200s0347g00045	0	0	0	0	0	0	0	0	0	0	0	0	0	0	0	0	0	0	0	0	0	0	0	0	0	0	0	0	0	0	0	0	0	0	0	0	0	0	0	0	0	0	0	0	0	1	0	0	0
VIT_200s0347g00050	3	7	4	1	1	3	3	2	5	3	0	4	0	3	1	1	4	4	2	4	1	6	3	0	1	3	1	3	4	0	0	6	3	3	4	1	22	12	12	2	11	12	5	9	52	15	6	8	18
VIT_200s0347g00060	27	16	25	23	31	19	45	41	33	32	31	44	32	27	34	28	49	20	39	25	38	36	30	37	31	35	25	44	37	29	37	28	34	40	39	29	162	139	111	39	116	144	113	128	115	125	113	97	131
VIT_200s0347g00070	115	86	102	86	96	90	118	82	141	94	100	134	117	95	102	106	91	79	116	111	101	103	99	91	122	119	70	148	129	120	129	115	128	99	117	101	232	150	185	196	200	181	166	212	235	208	151	153	156
VIT_200s0347g00080	102	95	109	99	128	80	142	88	130	112	125	148	120	109	128	96	107	88	132	125	124	119	105	97	110	108	70	196	130	93	98	138	130	115	132	141	215	176	216	222	197	193	178	255	591	255	220	177	141
VIT_200s0347g00090	0	0	0	0	0	0	0	1	0	0	0	0	0	0	0	0	0	0	0	0	0	0	0	0	0	1	0	0	0	0	0	0	0	0	0	0	0	0	0	0	0	0	0	0	0	0	0	0	0
VIT_200s0347g00096	36	38	33	28	35	18	49	25	52	43	43	41	48	29	34	24	25	25	53	54	28	22	29	45	44	36	13	76	49	37	40	44	26	47	53	31	39	39	48	67	8	51	47	65	35	59	58	39	23
VIT_200s0347g00102	0	0	0	0	0	0	0	0	0	0	0	0	0	0	0	0	0	0	0	0	0	0	0	0	0	0	0	0	0	0	0	0	0	0	0	0	0	0	0	0	0	0	0	0	0	0	0	0	0
VIT_200s0347g00110	81	63	65	54	53	82	39	58	38	46	43	49	53	76	61	75	55	56	66	101	78	44	41	67	56	28	53	63	68	50	46	40	37	60	50	49	51	56	52	47	49	49	35	56	18	55	36	33	39
VIT_200s0347g00120	40	26	41	31	31	41	27	31	20	23	22	26	27	58	42	30	28	22	32	50	43	30	18	32	34	18	21	34	26	24	19	28	13	32	29	15	16	24	26	19	21	22	18	26	13	27	23	12	24
VIT_200s0349g00020	6088	4314	5301	5145	5547	5547	5953	5405	6015	5657	6027	6221	6594	4690	4860	5802	6362	5186	6971	7249	5722	6073	7661	7099	5250	6005	4395	8557	7437	5783	8255	6088	7567	6763	9062	5589	7123	9964	10326	12788	9972	9206	7875	9799	7558	11161	9863	7373	6837
VIT_200s0349g00040	6	4	33	11	5	34	11	11	2	27	51	26	46	50	48	10	99	29	28	126	64	51	265	189	6	174	41	202	152	159	369	75	198	122	383	122	17	100	86	9	86	28	22	120	194	63	234	51	34
VIT_200s0349g00050	89	132	103	121	135	107	170	137	114	150	223	226	167	64	100	111	135	85	122	124	107	194	142	133	105	187	103	117	234	108	186	150	181	139	167	98	138	282	167	32	160	134	168	248	133	148	226	228	182
VIT_200s0349g00060	2600	2567	2643	2134	2453	3119	2298	2486	2174	2477	2507	2635	2756	2913	2572	2681	2807	2407	2630	2872	2655	2338	2150	2158	2879	2297	2139	2668	2932	2529	2477	2269	2464	2144	2609	2076	2597	3372	3047	4777	3355	2856	2942	2980	3490	3118	2884	2610	2527
VIT_200s0352g00020	30	33	36	47	47	39	54	30	41	45	39	39	40	33	22	34	39	34	49	29	26	52	39	35	28	29	30	47	29	28	28	46	32	28	30	21	73	85	69	106	93	75	56	73	56	80	60	45	70
VIT_200s0352g00030	1	0	1	0	1	0	0	0	0	1	1	0	0	0	0	0	0	0	0	0	0	0	0	1	0	0	0	0	0	0	1	1	1	1	0	0	1	5	1	1	0	1	2	0	0	1	1	1	1
VIT_200s0353g00010	0	0	0	0	0	0	0	0	0	0	0	0	0	0	0	0	0	0	0	0	0	0	0	0	0	0	0	0	0	0	0	0	0	0	0	0	0	0	0	0	0	0	1	0	0	3	0	0	0
VIT_200s0353g00020	43	34	16	17	42	35	55	55	55	73	71	95	84	74	55	56	87	43	57	26	32	43	46	43	33	107	22	63	61	33	105	105	147	107	90	56	191	304	319	148	279	162	285	212	407	322	197	178	165
VIT_200s0353g00030	14	10	11	11	17	7	27	15	27	26	28	26	31	17	21	19	44	13	28	8	16	17	22	16	18	30	9	39	33	17	28	34	27	24	38	25	59	73	73	52	71	58	72	63	140	80	43	47	45
VIT_200s0353g00050	181	205	213	192	238	213	246	192	222	237	248	241	282	210	193	209	248	225	202	182	176	198	194	214	242	205	181	282	209	200	266	245	312	184	220	164	489	582	480	360	539	573	352	609	745	552	540	425	453
VIT_200s0353g00055	0	0	0	0	0	0	0	0	0	0	0	0	0	0	0	0	0	0	0	0	0	0	0	0	0	0	0	0	0	0	1	0	0	0	0	1	0	0	0	0	0	0	0	0	0	0	0	1	0
VIT_200s0353g00060	337	245	289	302	395	423	597	405	451	440	490	470	564	405	524	493	560	440	478	378	373	563	599	505	493	552	454	841	755	534	743	563	737	637	718	477	1048	1578	1487	1940	1428	1534	1063	1397	1036	1648	1409	968	1082
VIT_200s0357g00010	168	240	234	159	223	217	169	162	175	148	162	176	180	142	151	183	176	170	176	246	220	163	142	149	154	161	115	132	193	153	94	131	109	124	160	125	315	252	322	146	182	257	353	290	851	390	220	246	300
VIT_200s0357g00020	471	501	525	359	398	550	405	455	397	629	563	585	502	432	498	514	443	364	435	362	425	376	322	371	456	496	345	571	592	465	412	461	461	376	420	410	452	756	670	684	525	438	572	573	1071	708	451	567	391
VIT_200s0357g00030	0	0	0	0	0	0	0	0	0	0	0	0	0	0	0	0	0	0	0	1	0	0	0	0	1	0	0	0	0	0	0	0	0	0	0	0	0	0	0	0	0	0	0	0	0	1	0	0	0
VIT_200s0357g00060	198	207	182	173	238	214	273	225	224	249	279	277	321	193	265	272	294	225	266	228	240	229	228	225	222	299	178	366	279	195	276	256	264	235	262	200	150	292	249	137	211	165	281	244	228	278	213	219	198
VIT_200s0357g00070	30	32	47	23	31	63	26	38	50	27	72	39	23	30	29	59	25	29	36	36	29	44	40	31	38	31	46	31	44	19	35	31	34	26	29	37	46	78	56	61	66	86	38	63	24	100	35	80	30
VIT_200s0357g00080	299	287	230	180	322	267	606	437	362	453	541	534	564	325	462	373	489	348	443	272	377	420	377	458	305	512	278	572	545	379	387	400	398	421	407	408	217	444	332	136	331	208	577	453	422	391	300	262	282
VIT_200s0357g00090	519	614	654	729	992	1055	671	579	427	775	915	684	777	539	689	1064	1036	713	883	639	950	1686	922	930	1013	982	1051	989	1101	893	989	791	989	749	784	578	428	802	591	140	328	404	679	520	828	325	419	791	368
VIT_200s0357g00100	8205	7688	8941	7092	7398	11077	4388	5902	4877	6324	6144	6050	7494	8077	7465	10113	8569	9090	8426	8599	9130	7042	5850	7008	8817	6270	7935	7267	10096	8416	4456	5449	4970	7707	8005	5549	2064	5089	5393	1687	3012	2255	4376	5834	12437	4372	4176	4276	3725
VIT_200s0357g00110	1	3	1	1	5	5	2	2	3	3	4	6	4	5	5	2	9	4	4	2	7	5	7	3	1	5	3	4	7	4	7	7	2	5	10	5	18	53	39	7	47	28	37	43	87	49	25	24	25
VIT_200s0357g00120	1	2	0	1	3	2	2	4	1	1	0	0	2	2	0	2	2	1	4	4	2	7	1	4	3	2	0	3	4	3	0	0	1	1	3	1	0	4	2	2	0	2	3	3	0	2	0	7	3
VIT_200s0357g00130	32	21	35	59	41	60	24	34	12	34	21	26	19	55	45	40	38	42	31	104	69	27	14	14	70	16	24	67	42	37	17	25	18	39	31	23	7	2	3	2	3	1	11	4	13	0	12	4	5
VIT_200s0358g00010	8	1	1	6	3	1	5	2	4	4	5	5	1	3	2	3	9	6	4	7	6	12	2	3	8	3	1	3	6	4	16	2	9	6	3	2	41	18	7	0	5	14	10	5	25	7	9	9	8
VIT_200s0358g00020	0	0	0	0	0	0	0	0	0	0	0	0	0	0	0	0	0	0	0	0	0	0	0	0	0	0	0	0	0	0	0	0	0	0	0	0	0	0	0	0	0	0	0	0	0	0	0	0	0
VIT_200s0360g00010	1253	1280	1301	1660	2049	1586	2004	1748	2562	1305	1741	1846	1580	1236	1432	1248	1577	1371	1608	1682	1272	1739	1607	1578	1262	1652	1041	1788	2001	1137	1421	1477	1471	2067	1923	1607	5804	4737	4759	5051	5048	5181	3629	4421	5277	6160	3776	2740	4479
VIT_200s0360g00030	53	53	72	57	35	89	31	43	45	44	39	53	36	51	48	59	56	51	46	59	43	40	36	36	55	47	38	51	65	51	37	55	50	40	51	48	44	36	43	43	47	43	48	45	58	54	33	46	30
VIT_200s0360g00040	68	79	69	58	70	89	55	61	36	64	53	56	64	86	75	86	81	85	71	62	82	78	62	77	74	64	73	70	79	65	68	76	72	72	81	56	108	120	95	91	92	129	108	104	238	102	104	133	116
VIT_200s0360g00050	1349	1253	1201	1159	1236	1348	1344	1238	1234	1252	1259	1358	1478	1037	1188	1109	1229	1093	1203	1245	1136	1170	1057	1087	1225	1090	981	1354	1357	991	1208	1198	1206	1039	1084	1040	2135	1916	1803	1817	1999	1929	1740	1868	2419	2055	1748	1414	1699
VIT_200s0361g00010	7	13	9	13	14	10	19	11	13	17	17	16	20	2	10	9	13	12	16	13	13	33	15	22	19	24	10	19	11	3	15	13	15	9	7	6	6	13	14	1	12	10	28	10	4	3	9	23	2
VIT_200s0361g00020	15	20	27	18	18	7	29	12	21	22	25	44	20	20	17	22	35	20	33	24	24	42	26	22	24	40	24	33	24	19	28	25	23	21	12	17	4	25	17	12	14	19	35	15	5	13	13	38	5
VIT_200s0361g00030	30	30	17	20	36	20	62	17	27	33	32	50	40	13	20	30	36	30	37	28	45	58	29	22	34	54	33	48	24	20	41	31	53	34	25	25	6	49	28	26	18	23	75	40	16	18	17	55	11
VIT_200s0361g00040	16825	19008	17266	15612	17273	18970	15832	15716	11008	12300	13487	14548	16571	11474	12435	16751	16260	12518	16484	14914	19364	15672	10708	13331	14475	14575	12390	15483	18097	14476	9121	12706	10883	11745	12971	10404	6415	12764	11018	4025	8092	9749	18915	14250	19026	13293	6954	12895	6300
VIT_200s0361g00050	47	67	65	69	66	67	63	53	43	84	55	68	75	56	58	62	54	57	31	52	50	54	45	41	39	66	45	59	50	64	64	58	48	60	44	34	78	112	79	102	63	68	78	78	123	68	67	61	78
VIT_200s0361g00060	21	14	19	61	62	40	85	18	26	79	55	72	189	24	133	47	23	21	9	10	11	80	14	22	26	85	14	72	12	14	22	54	22	7	13	17	1	6	3	2	1	0	16	4	3	7	3	5	6
VIT_200s0361g00070	0	2	2	5	1	2	0	0	1	0	0	0	0	1	0	1	2	2	0	3	2	1	1	4	1	0	1	1	1	4	1	0	1	3	2	3	0	0	5	0	0	0	0	1	0	0	0	0	0
VIT_200s0361g00080	1125	1063	1101	1047	1416	1570	1115	1155	1182	1050	1347	1291	1160	1200	1098	1183	1460	1080	1392	1321	1185	1384	1530	1485	1330	1180	1175	1348	1480	1178	1674	1208	1686	1340	1615	1057	4267	4024	3435	6275	4589	4768	2709	3225	5097	4350	2832	2059	2827
VIT_200s0361g00090	209	93	118	109	180	78	247	105	358	95	93	109	115	133	85	81	91	92	142	216	140	93	95	81	127	77	65	97	74	34	68	80	56	77	84	129	120	70	73	53	99	93	116	77	203	134	55	83	83
VIT_200s0361g00100	497	433	513	554	628	760	535	633	616	531	594	670	591	735	553	558	643	537	551	696	568	551	625	603	618	540	423	667	735	668	681	568	638	586	862	564	1114	984	926	991	1063	1121	887	914	436	1182	889	758	986
VIT_200s0361g00110	16	24	23	32	36	37	36	27	37	16	37	38	37	36	36	22	51	28	34	40	31	29	42	34	28	45	29	46	37	30	33	39	36	41	41	21	74	65	57	91	67	61	64	68	215	76	57	72	67
VIT_200s0362g00010	38	42	49	30	43	31	40	48	25	45	53	53	54	17	40	41	34	39	35	30	33	45	38	36	28	51	29	43	48	47	26	30	34	49	39	32	87	154	100	29	85	87	74	118	206	87	107	69	79
VIT_200s0362g00022	3	2	0	3	3	0	1	1	3	2	3	2	6	2	1	0	1	2	2	3	2	2	1	0	1	3	1	3	2	3	2	1	2	0	0	1	2	2	2	4	0	2	1	1	1	1	2	1	1
VIT_200s0365g00010	0	0	0	0	0	0	0	0	0	0	0	0	0	0	0	0	0	0	0	0	0	0	0	0	0	0	0	0	0	0	0	0	0	0	0	0	0	0	0	0	0	0	0	0	0	0	0	0	0
VIT_200s0366g00010	2	1	4	8	1	5	4	1	7	5	4	3	2	2	3	1	4	7	5	4	7	6	7	5	5	7	4	4	3	8	6	6	11	6	5	7	50	9	12	41	32	46	10	10	39	6	15	6	6
VIT_200s0366g00015	18	41	24	90	27	58	15	30	17	16	55	43	18	58	49	21	17	33	18	57	64	13	22	36	15	10	42	14	32	107	20	12	18	49	48	35	21	10	32	14	11	19	10	10	15	8	7	1	18
VIT_200s0366g00020	310	340	265	293	381	276	754	409	733	389	476	477	591	295	455	398	708	425	809	421	445	720	612	655	453	552	341	880	760	398	758	687	663	815	650	732	3233	2366	2201	411	2362	1587	2035	2153	6121	2643	2013	1496	2507
VIT_200s0367g00010	6	9	8	8	5	4	7	6	11	6	5	7	8	6	5	6	6	6	6	3	4	8	6	9	6	5	6	5	7	8	6	8	5	7	4	6	6	12	11	29	9	13	12	12	17	16	13	8	17
VIT_200s0369g00010	0	0	0	0	0	0	0	0	1	0	0	0	0	0	0	0	1	0	0	0	0	0	0	0	0	0	0	0	0	0	0	0	0	0	0	0	1	1	4	3	2	1	3	3	0	0	0	2	5
VIT_200s0369g00025	2	7	4	5	7	4	7	4	10	6	10	9	9	13	6	8	13	12	6	17	7	6	5	3	7	15	7	7	3	5	10	14	12	11	14	4	18	17	12	2	18	11	15	15	21	12	15	17	16
VIT_200s0369g00040	0	0	0	0	0	0	0	0	0	0	1	0	0	0	0	0	0	0	0	0	0	0	1	0	0	0	0	0	0	0	0	0	0	0	0	2	0	0	1	0	0	0	0	0	0	0	0	0	0
VIT_200s0369g00050	19	29	27	17	25	27	30	32	28	53	60	67	38	41	36	31	28	16	24	27	16	27	19	38	23	30	16	25	37	28	75	51	77	21	28	32	64	79	66	122	123	71	54	52	60	71	103	51	52
VIT_200s0370g00010	715	568	679	566	642	649	691	565	643	581	556	682	603	509	494	582	637	562	692	740	680	674	523	544	655	568	473	756	681	476	513	662	569	540	523	510	940	1121	926	881	962	949	904	940	1633	1244	754	779	841
VIT_200s0370g00020	3142	2886	3726	2218	2259	4038	1850	2386	1764	2496	2802	2635	3219	3337	2990	2654	3094	2503	2822	3518	3120	2312	3414	2925	2612	3152	2469	3610	3884	3614	2805	2300	2475	2742	4470	2541	1246	2154	2496	1099	1800	1398	2018	2649	3431	2667	2443	2025	1904
VIT_200s0370g00030	678	625	686	678	758	812	603	551	591	506	504	587	733	540	538	720	720	633	768	665	617	791	607	626	918	541	649	663	683	515	492	545	460	509	548	486	831	894	903	686	825	790	785	917	1835	921	722	825	856
VIT_200s0370g00040	984	859	915	1078	1123	1253	830	818	833	748	733	812	1013	843	776	948	1054	901	1102	971	897	934	847	952	1324	764	973	961	958	773	720	790	752	726	841	706	1014	1045	1118	898	1054	1095	975	1122	528	1154	935	893	1045
VIT_200s0370g00050	1732	1570	1796	1647	1929	2310	1438	1545	1522	1435	1433	1639	1677	1647	1597	1630	1840	1474	1834	1727	1596	1637	1708	1744	2065	1424	1528	1844	1924	1504	1521	1462	1461	1534	1825	1422	2720	2515	2736	2938	2701	2865	2340	2706	2917	3036	2199	2138	2486
VIT_200s0370g00060	381	321	367	333	395	442	395	331	400	320	380	364	374	358	375	327	386	324	379	385	309	424	328	328	395	341	308	352	373	273	294	286	261	308	308	295	471	535	410	243	405	402	470	492	1131	599	408	449	444
VIT_200s0370g00070	625	542	613	526	683	813	598	668	809	606	679	775	701	696	709	563	682	582	660	801	560	511	554	563	751	592	551	771	703	652	656	623	600	648	693	582	1087	896	842	360	982	799	853	940	2365	979	927	529	670
VIT_200s0370g00090	1244	1181	1401	1080	1186	1994	923	1091	1024	1190	1194	1282	1454	1552	1531	1346	1474	1079	1274	1212	1136	960	1046	1093	1307	1174	985	1254	1433	1501	1205	1145	1136	1235	1571	1129	1441	1553	1497	1093	1352	1456	1649	1517	2297	1612	1398	1308	1446
VIT_200s0370g00095	9	16	9	2	10	13	10	10	8	10	12	7	2	10	10	12	14	10	5	10	16	15	9	6	16	16	11	8	14	13	10	9	4	10	7	10	5	9	7	2	6	4	11	7	13	9	4	6	4
VIT_200s0371g00010	0	0	0	0	0	0	0	0	0	0	0	0	0	0	0	0	0	0	0	0	0	0	0	0	0	0	0	0	0	0	0	0	0	0	0	0	0	0	0	0	0	0	0	0	0	0	0	0	0
VIT_200s0371g00020	0	0	0	0	0	0	0	0	0	0	0	0	0	0	0	0	0	1	0	0	0	0	0	0	0	0	1	0	0	0	0	0	1	0	0	0	0	0	0	0	0	0	0	0	0	0	0	0	0
VIT_200s0371g00030	0	0	0	0	0	0	0	0	0	0	0	0	0	0	0	0	0	0	0	0	0	0	0	0	0	0	0	0	0	0	0	0	0	0	0	0	0	0	0	0	0	0	0	0	0	0	0	0	0
VIT_200s0371g00040	0	0	1	3	0	0	1	0	2	1	1	0	0	1	0	0	0	1	1	0	4	3	0	0	0	1	0	1	1	0	0	0	0	0	0	1	2	1	0	1	1	0	2	1	1	1	1	2	2
VIT_200s0371g00050	86	88	108	151	166	129	186	103	116	79	77	75	80	56	41	90	110	109	128	64	57	133	79	102	120	105	93	125	72	83	45	98	59	70	89	89	133	161	189	161	136	109	121	179	393	196	70	113	174
VIT_200s0371g00060	0	0	0	0	0	0	0	0	0	0	0	0	0	0	0	0	0	0	0	0	0	0	0	0	0	0	0	0	0	0	0	0	0	0	0	0	0	0	0	0	0	0	0	0	0	0	0	0	0
VIT_200s0371g00080	0	0	0	0	0	0	0	0	0	0	0	0	0	0	0	0	0	0	0	0	0	0	0	0	0	0	0	0	0	0	0	0	0	0	0	0	0	0	0	0	0	0	0	0	0	0	0	0	0
VIT_200s0371g00090	0	0	0	0	0	0	0	0	0	0	0	0	0	0	0	0	0	0	0	0	0	0	0	0	0	0	0	0	0	0	0	0	0	0	0	0	0	0	0	0	0	0	0	0	0	0	0	0	0
VIT_200s0371g00100	1279	939	1027	867	990	1052	937	729	1394	324	437	640	709	682	640	591	685	522	901	1008	645	575	543	523	695	409	465	677	902	478	209	372	172	1094	822	842	1149	778	860	798	759	937	1169	911	1520	1275	622	960	1039
VIT_200s0371g00110	0	0	0	0	0	0	0	0	0	0	0	0	0	0	0	0	0	0	0	0	0	0	0	0	0	0	0	0	0	0	0	0	0	0	0	0	0	0	0	0	0	0	0	0	0	0	0	0	0
VIT_200s0372g00010	57	41	58	45	70	67	74	71	62	52	75	70	61	52	55	49	70	37	58	63	39	73	67	64	50	62	30	51	76	65	57	63	50	60	81	51	142	105	91	109	99	108	95	99	320	121	84	95	108
VIT_200s0372g00020	11	16	18	30	16	15	4	19	11	4	2	6	10	2	1	8	4	7	2	7	2	6	3	4	12	5	10	3	3	3	2	4	0	1	2	2	0	1	0	0	0	0	0	0	0	0	0	0	0
VIT_200s0372g00030	28	55	30	40	32	27	14	29	30	12	16	20	24	12	12	10	12	12	6	14	14	12	6	9	19	9	20	5	8	7	4	7	5	2	0	4	0	0	0	0	0	0	1	0	0	0	0	0	0
VIT_200s0372g00040	0	4	1	0	0	0	8	1	4	1	2	0	8	0	2	0	2	1	2	0	0	0	0	0	0	0	0	0	0	0	0	0	1	0	0	0	17	0	0	0	0	0	0	0	0	0	0	0	0
VIT_200s0372g00060	631	527	521	486	364	560	315	387	530	295	192	359	464	126	153	273	171	245	214	165	228	219	79	71	335	229	166	108	105	85	77	229	83	41	32	111	0	1	0	0	1	0	18	3	2	0	0	1	4
VIT_200s0372g00070	0	3	4	0	0	0	2	0	1	1	0	1	5	3	0	0	0	0	1	0	0	0	0	0	0	1	0	0	0	0	0	1	0	0	0	0	0	0	0	0	0	0	0	0	0	0	0	0	0
VIT_200s0372g00080	0	0	0	0	0	0	0	0	0	0	0	0	0	0	0	0	0	0	0	0	0	0	0	0	0	0	0	0	0	0	0	0	0	0	0	0	0	0	0	0	0	0	0	0	0	0	0	0	0
VIT_200s0372g00100	0	0	1	1	2	1	0	0	1	0	1	1	1	0	0	0	0	0	0	0	0	0	0	2	0	0	0	0	0	0	1	0	0	0	1	0	0	0	0	0	0	0	0	0	0	0	0	0	0
VIT_200s0373g00010	1506	1110	1693	1251	1353	2374	999	1697	972	1776	2706	1949	1901	2193	1940	2142	2334	2094	1736	3027	2189	1857	3068	2899	1744	2243	2149	3168	3186	3045	4402	1949	3535	2210	4170	2325	503	1724	1435	248	1447	558	915	1845	1103	973	3026	997	984
VIT_200s0373g00020	72	59	44	42	59	72	48	61	47	71	41	68	64	74	43	66	77	73	70	91	79	51	36	35	70	50	46	53	70	49	30	47	35	51	47	50	49	53	51	35	46	48	53	72	34	63	57	49	54
VIT_200s0373g00030	557	444	495	368	443	505	293	326	474	325	283	399	440	594	359	400	486	431	521	869	766	251	309	300	555	295	276	295	455	381	316	297	307	362	479	394	504	481	592	636	560	605	441	561	425	731	525	488	461
VIT_200s0373g00040	2051	1637	1967	1567	1961	2067	1877	1678	1820	2021	1914	2070	2073	1687	1810	1763	1663	1500	1781	1852	1609	2085	1502	1477	1889	1763	1418	2003	1727	1533	2105	1827	1917	1408	1641	1546	2029	2361	2188	2093	2190	2001	2175	1973	4068	2274	2146	1976	2131
VIT_200s0373g00050	0	1	0	1	0	0	0	0	0	2	2	1	1	2	0	0	0	1	1	0	0	0	0	0	0	1	0	0	1	0	0	0	0	1	0	0	0	0	0	2	0	0	0	0	1	0	0	1	0
VIT_200s0374g00010	17	8	10	20	7	5	17	5	9	8	11	6	5	8	2	5	6	8	11	4	8	9	9	8	5	5	6	10	2	3	6	6	12	7	6	12	22	12	5	2	13	8	17	7	53	15	10	8	13
VIT_200s0374g00020	233	240	185	231	260	143	365	198	312	213	225	250	211	162	168	189	236	209	355	169	219	316	227	237	208	213	184	282	195	152	205	255	206	204	184	226	650	399	376	248	311	349	482	364	1295	441	288	350	433
VIT_200s0374g00030	132	131	122	153	169	121	203	127	135	134	149	162	125	95	100	143	154	155	238	121	108	213	148	165	146	175	115	200	157	115	131	152	154	109	156	107	320	232	267	119	206	233	311	215	353	323	165	159	261
VIT_200s0374g00040	39	40	28	31	44	21	23	34	54	33	32	40	39	28	32	23	18	22	39	29	33	43	25	35	39	33	29	45	22	36	26	37	30	28	19	25	48	45	45	16	41	36	45	40	67	56	29	30	29
VIT_200s0374g00050	31	31	28	29	39	43	28	35	32	32	53	30	43	32	44	46	51	50	36	49	38	43	55	56	56	53	46	31	48	31	63	50	55	36	26	26	65	94	72	109	96	88	65	62	69	83	57	49	71
VIT_200s0375g00010	86	72	102	59	81	74	55	90	101	74	62	78	110	95	78	66	70	78	71	92	80	47	43	40	69	50	47	55	74	67	64	50	48	45	66	55	61	75	82	115	81	75	80	54	17	103	58	34	49
VIT_200s0375g00020	0	0	0	0	0	0	0	0	0	0	0	0	0	0	0	0	0	0	0	0	0	0	0	0	0	1	0	0	0	0	0	0	0	0	0	0	0	0	0	0	0	0	0	0	0	0	0	0	0
VIT_200s0375g00030	6997	5646	6602	5190	5376	6654	3874	4037	6297	3741	3188	4292	7000	5992	4693	5168	3334	4497	4023	4549	3645	2951	1671	2259	5754	2544	3767	3289	3684	3180	2089	3181	1808	3465	2819	3292	432	513	1019	1010	560	487	1555	841	1255	1123	609	914	669
VIT_200s0375g00040	3	11	3	0	3	0	4	3	2	1	1	4	3	4	4	3	7	5	10	5	1	5	18	8	2	6	3	1	17	2	12	3	4	23	13	6	80	91	78	90	155	78	110	95	96	92	116	55	57
VIT_200s0375g00050	314	262	293	256	285	378	266	287	280	373	366	394	350	380	333	382	344	300	273	280	295	255	269	294	289	303	242	341	345	327	344	310	312	256	317	227	187	300	314	150	221	181	327	304	531	270	326	243	270
VIT_200s0375g00060	0	3	2	2	3	0	0	0	0	0	0	0	13	0	8	1	0	1	0	0	1	1	0	2	0	1	0	0	0	0	0	5	0	0	0	0	0	0	0	0	0	0	0	0	0	0	0	0	0
VIT_200s0378g00010	31	28	23	20	28	23	44	39	59	38	32	58	36	30	28	27	25	22	27	35	19	26	16	38	35	37	20	38	31	22	20	36	40	30	25	22	34	24	39	18	32	30	32	40	15	45	30	21	27
VIT_200s0378g00020	0	0	0	0	0	0	0	0	0	0	0	0	0	0	0	0	0	0	0	0	0	1	0	0	0	0	0	0	0	0	0	0	0	0	0	0	0	0	0	0	0	0	0	0	0	0	0	0	0
VIT_200s0378g00040	25	15	15	17	27	9	22	12	24	14	19	18	19	16	11	12	5	15	14	14	14	15	18	9	15	11	15	15	16	7	11	18	16	14	12	17	25	16	21	21	20	14	11	19	10	29	15	11	10
VIT_200s0379g00010	0	0	0	0	1	0	0	0	0	0	0	0	0	0	0	0	0	0	0	0	0	0	0	0	0	0	0	0	0	0	0	0	0	0	0	0	0	0	0	1	0	0	0	0	0	0	0	0	0
VIT_200s0379g00020	905	715	885	747	756	1119	656	887	825	797	908	930	876	1019	835	793	947	721	923	941	793	574	719	832	1080	743	712	821	1076	857	878	744	847	799	1086	686	852	970	972	808	1063	928	883	1055	183	1014	894	680	785
VIT_200s0379g00040	88	61	83	67	77	120	56	79	61	59	89	97	70	94	87	50	76	100	78	87	85	51	67	89	86	78	75	82	111	93	77	81	96	83	112	62	75	75	90	61	69	81	83	95	11	84	89	42	74
VIT_200s0379g00050	85	152	113	81	98	114	98	101	104	133	167	155	92	99	97	81	87	103	66	75	123	66	39	43	65	118	60	100	83	60	86	116	84	34	47	60	25	65	37	52	29	59	59	50	83	40	36	57	38
VIT_200s0379g00060	356	278	316	355	359	324	358	309	327	342	366	379	360	279	293	286	394	330	416	434	352	474	396	448	372	337	312	508	405	299	470	358	435	343	311	312	749	682	582	606	648	744	504	658	386	795	615	505	633
VIT_200s0379g00070	566	515	561	515	634	594	540	574	695	449	479	575	538	488	448	522	488	407	454	452	400	486	398	386	524	416	380	490	468	410	477	460	484	395	420	450	579	699	659	630	660	535	601	638	1133	720	460	541	486
VIT_200s0380g00006	0	0	0	0	0	0	0	0	0	0	0	0	0	0	0	0	0	0	0	0	0	0	0	0	0	0	0	0	0	0	0	0	0	0	0	0	0	0	0	0	0	0	0	0	0	0	0	0	0
VIT_200s0380g00012	0	0	0	0	0	0	0	0	0	0	0	0	0	0	0	0	0	0	0	0	0	0	0	0	0	0	0	0	0	0	0	0	0	0	0	0	0	0	0	0	0	0	0	0	0	0	0	0	0
VIT_200s0380g00020	0	1	1	1	0	0	1	1	1	1	0	0	0	0	1	2	0	1	0	0	3	0	0	2	1	0	0	0	0	0	0	2	0	0	0	0	1	0	1	0	1	0	0	1	0	0	0	2	0
VIT_200s0380g00030	27	10	6	26	10	12	9	13	2	23	6	8	8	9	4	36	32	8	8	9	6	7	6	22	25	6	23	8	37	4	1	3	3	5	4	3	5	21	16	13	1	6	9	5	12	5	1	3	2
VIT_200s0384g00020	1	1	0	1	0	0	0	0	0	0	0	3	1	0	0	0	1	0	0	0	1	0	0	0	0	0	0	2	0	0	1	0	0	0	1	0	0	0	1	0	0	0	0	0	1	0	2	0	0
VIT_200s0384g00025	0	0	0	0	0	0	0	0	0	0	0	0	0	0	0	0	2	0	0	0	0	0	0	0	0	0	0	0	0	0	0	0	0	0	0	0	0	0	0	0	0	0	0	0	0	0	0	0	0
VIT_200s0385g00010	1	0	2	6	4	2	4	6	1	3	1	0	2	0	1	0	5	2	3	1	0	2	0	5	1	1	0	0	1	1	1	1	1	2	1	0	0	0	0	0	0	0	0	0	0	0	0	0	0
VIT_200s0385g00020	404	322	308	413	305	391	192	193	296	189	124	157	273	132	81	169	114	134	105	132	98	126	84	96	240	102	110	110	109	63	73	142	58	55	59	96	1	7	15	0	0	2	2	14	2	9	14	19	5
VIT_200s0385g00025	0	3	4	2	0	0	3	2	0	3	0	2	1	1	0	0	1	0	1	0	0	2	0	0	0	0	1	1	0	0	0	0	1	1	0	0	1	0	0	0	0	0	0	0	0	0	0	0	0
VIT_200s0386g00010	0	0	1	1	0	1	0	1	0	0	0	0	0	1	0	0	0	0	0	1	1	0	0	0	0	0	1	1	1	0	0	0	0	0	0	0	0	0	0	1	0	1	0	0	0	0	0	0	0
VIT_200s0386g00020	2207	1836	2181	1520	1805	2510	1571	1854	1670	2079	2277	2131	2291	2122	2085	2281	1900	1587	1776	1650	1776	1529	1460	1471	1925	1659	1672	2002	1931	2229	1642	1736	1660	1380	1645	1391	1313	1844	1709	1025	1319	1183	1733	1706	3575	1637	1503	1508	1469
VIT_200s0386g00030	3432	3058	3813	2923	2988	5594	2301	2567	2462	2958	3038	3021	3899	4599	3509	3509	3882	3079	4093	3931	3652	3054	4888	4131	4598	3905	3394	4088	4350	4411	4088	3003	3274	3432	6011	3433	1310	2182	2473	1155	1752	1418	2348	2487	2453	2239	2617	1974	2241
VIT_200s0386g00040	14	23	15	11	15	8	19	19	11	33	23	31	6	9	7	6	17	14	6	11	12	17	13	13	8	29	7	15	14	12	8	20	13	12	12	11	26	55	25	40	9	35	39	19	6	13	16	47	15
VIT_200s0386g00050	1738	1957	3980	2380	1743	1990	1359	1108	1412	4695	1833	1082	1828	2911	2630	2367	1652	3713	1169	5956	2832	1362	978	1359	1370	1924	1112	1675	5235	1665	1686	1507	1699	2872	2227	3344	192	169	118	9	65	266	190	98	641	57	445	124	192
VIT_200s0386g00060	47	34	49	40	42	51	45	44	24	53	42	58	38	52	54	57	57	32	31	41	32	42	30	44	69	39	43	47	56	39	36	37	52	40	29	28	44	78	52	56	49	44	43	59	37	45	59	56	55
VIT_200s0388g00010	9	21	18	6	28	9	23	16	17	17	27	21	28	11	19	15	13	12	24	9	6	29	13	14	11	15	8	30	20	16	21	19	16	12	10	22	36	39	28	32	37	27	23	26	29	27	25	14	18
VIT_200s0388g00020	14	2	5	6	13	3	25	17	15	9	8	16	32	10	18	12	16	4	13	1	10	12	4	7	12	9	7	27	22	7	17	15	9	10	4	17	8	4	7	1	16	5	8	8	24	9	21	8	14
VIT_200s0388g00030	15	12	27	7	14	14	14	17	20	12	12	22	20	10	23	17	9	11	18	9	18	17	12	16	12	16	19	15	20	14	15	19	16	16	12	13	15	13	14	13	11	13	21	20	15	16	16	9	13
VIT_200s0388g00040	5	9	1	6	5	7	7	1	10	9	10	1	6	2	11	10	5	7	4	3	2	12	0	7	8	10	5	4	4	2	13	5	3	1	2	3	10	9	3	0	4	4	6	2	18	1	7	0	11
VIT_200s0388g00050	43	14	18	23	31	13	61	19	29	18	16	19	44	13	19	31	24	23	38	7	20	23	15	13	27	18	13	49	38	29	27	32	16	17	17	42	24	5	16	0	39	8	14	19	96	6	29	9	20
VIT_200s0388g00060	8	3	3	1	3	2	12	3	9	5	4	7	9	3	4	1	10	2	8	1	5	3	3	2	5	3	5	6	9	4	6	3	2	5	5	6	5	1	3	0	6	1	5	5	4	1	3	2	7
VIT_200s0388g00070	2	0	0	0	0	0	1	0	0	0	0	1	1	0	0	0	1	0	0	1	0	2	0	0	0	4	0	1	1	0	1	0	1	0	3	1	0	0	1	0	1	0	0	0	1	0	0	1	0
VIT_200s0388g00080	0	1	1	0	0	0	1	0	0	2	0	0	0	0	0	0	0	0	0	0	0	0	0	0	0	0	0	0	0	0	0	0	0	0	0	0	1	0	0	0	0	0	0	0	1	0	0	2	0
VIT_200s0388g00085	10	17	10	19	22	10	22	22	16	14	12	16	38	20	25	12	14	9	9	13	17	28	14	12	8	13	4	30	26	18	21	15	8	13	10	13	23	14	17	24	35	24	16	23	17	24	25	17	16
VIT_200s0388g00090	10	9	3	6	5	7	21	17	15	5	6	2	26	9	20	8	8	6	6	7	4	13	17	9	10	8	4	22	18	3	19	7	10	3	12	15	5	6	5	6	9	3	5	6	19	9	7	0	3
VIT_200s0389g00010	0	0	0	0	0	0	0	0	0	0	0	0	0	0	0	0	0	0	0	0	0	0	0	0	0	0	0	0	0	0	0	0	0	0	0	0	0	0	0	0	0	0	0	0	0	0	0	0	0
VIT_200s0389g00020	3361	3198	3363	2969	3612	3602	3758	3542	3956	3807	4181	4379	3679	3128	3108	2967	3209	2704	3408	3250	2892	3522	3005	2977	3348	3520	2509	3860	3548	2793	3429	3443	3477	2887	3031	2768	5185	5525	5868	6178	5405	5395	5288	5303	7148	6870	4426	4242	4475
VIT_200s0389g00030	411	411	397	356	362	465	325	368	423	335	327	392	438	369	385	392	247	246	221	219	209	186	175	159	368	264	199	237	247	234	373	320	263	178	204	239	280	264	173	30	215	129	252	160	396	99	291	155	252
VIT_200s0389g00040	4050	2487	3141	3567	3758	6077	2544	3625	3254	3326	3159	3911	4842	3696	4110	5302	4143	3423	3063	3535	2630	2035	4646	3263	5667	2697	2771	3420	3558	3811	6232	3419	4408	2972	5697	3410	4090	3687	3525	927	6498	2032	3533	3419	5044	2640	6934	2576	3230
VIT_200s0391g00010	79	126	125	80	121	136	115	125	101	101	118	107	117	119	112	115	101	92	89	159	162	152	115	119	84	102	67	103	94	86	71	96	70	77	61	69	129	122	130	127	160	158	151	91	148	134	112	128	108
VIT_200s0391g00020	208	226	216	196	215	122	247	162	217	200	212	223	210	111	98	125	154	140	167	166	139	180	105	142	161	202	140	177	169	107	107	174	134	130	101	110	277	244	236	347	196	310	268	228	158	268	175	220	175
VIT_200s0391g00030	31	40	34	30	45	30	58	36	34	60	83	55	46	32	32	49	49	43	60	36	48	62	44	32	43	81	39	54	52	41	52	43	53	31	35	27	62	151	54	36	43	66	122	73	34	32	39	110	23
VIT_200s0391g00040	2163	2318	2133	2402	2796	2496	2199	2039	2062	2094	2373	2522	2383	1606	1754	2395	2518	1872	2525	1884	1816	2976	2395	2391	2684	2272	1947	2517	2323	1742	1887	2108	2081	2176	2108	1707	3516	3974	4544	2527	3661	3633	4261	4021	7050	5001	2869	3296	3399
VIT_200s0391g00050	105	85	95	78	105	76	114	119	70	127	129	120	88	66	79	69	77	66	92	68	69	114	75	89	96	95	81	99	104	59	102	110	116	71	62	74	207	224	208	243	206	225	173	189	212	216	153	176	108
VIT_200s0391g00060	359	352	385	294	299	507	279	311	242	357	345	329	445	391	397	346	310	247	281	305	299	317	259	219	352	258	275	286	333	331	265	257	244	248	289	239	276	399	305	319	304	268	315	305	487	350	321	272	297
VIT_200s0391g00070	7701	8226	9143	6535	6477	10439	6139	6874	4606	6728	8054	7676	7599	8364	7683	7221	7733	5993	6258	8149	8921	6189	7043	6727	6886	7835	5874	9245	8816	8690	7686	6608	6586	6721	9013	5794	4345	7212	6375	9163	5672	6142	9094	6902	9238	7326	4890	6308	3937
VIT_200s0392g00010	0	0	0	0	0	0	0	0	0	1	1	1	0	2	0	0	2	0	0	1	0	0	0	1	0	0	1	0	0	0	1	0	0	0	1	1	0	2	0	1	1	3	1	1	1	0	0	1	1
VIT_200s0392g00020	0	0	0	0	0	0	0	0	0	0	0	0	0	0	0	0	0	0	0	0	0	0	0	0	0	0	0	0	0	0	0	0	0	0	0	0	0	0	0	0	0	0	0	0	0	0	0	0	0
VIT_200s0392g00030	26	16	24	46	51	29	91	18	29	78	67	73	136	19	116	34	29	18	12	3	1	85	10	20	11	87	8	59	22	24	13	34	16	4	10	17	1	4	3	0	0	0	8	1	2	2	2	5	1
VIT_200s0392g00040	0	0	0	0	0	0	0	0	0	0	0	0	0	0	0	0	0	0	0	0	0	0	0	0	0	0	0	0	0	0	0	0	0	0	0	0	0	0	0	0	0	0	0	0	0	0	0	0	0
VIT_200s0392g00050	23	25	37	34	29	49	30	28	34	46	32	34	37	43	31	38	16	20	22	24	24	26	15	24	25	36	18	31	32	31	22	29	25	24	36	27	28	60	39	37	34	34	31	39	38	23	25	25	23
VIT_200s0392g00060	14	12	15	24	31	17	37	17	16	43	28	43	73	10	65	20	13	7	9	1	7	37	6	13	16	41	7	34	11	13	3	22	5	3	4	7	0	1	0	0	2	0	4	0	3	3	2	0	3
VIT_200s0392g00070	0	0	0	0	0	0	0	0	0	0	0	0	0	0	0	0	0	0	0	0	0	0	0	0	0	0	0	0	0	0	0	0	0	0	0	0	0	0	0	0	0	0	0	0	0	0	0	0	0
VIT_200s0394g00010	187	171	145	134	165	196	138	131	155	158	133	157	171	156	119	169	148	131	173	134	111	188	135	117	151	151	108	160	126	134	150	174	142	111	110	117	234	253	272	122	185	220	250	210	674	252	204	218	178
VIT_200s0394g00020	904	713	946	598	650	1117	501	608	397	658	633	622	781	836	762	797	670	561	601	566	625	564	397	449	704	464	526	643	719	648	495	525	416	454	541	412	525	649	523	647	500	525	553	582	606	520	515	623	543
VIT_200s0394g00030	951	877	885	862	990	676	767	560	692	356	388	445	655	435	420	741	756	643	1077	713	657	1258	1009	796	992	510	717	673	785	375	401	535	436	683	570	514	1025	999	1389	1443	979	1103	1015	1230	2119	1729	649	1185	1270
VIT_200s0394g00040	57	43	58	26	68	54	54	35	36	49	46	58	50	41	66	55	77	39	78	58	62	82	56	65	54	54	43	53	83	40	52	44	51	52	37	40	51	91	58	95	50	68	90	68	43	52	36	66	31
VIT_200s0396g00010	52	64	25	226	51	74	34	55	34	56	93	62	35	86	80	38	29	56	30	58	89	20	37	41	20	58	37	24	36	93	49	29	34	87	83	50	30	18	88	18	15	25	23	17	51	25	22	4	38
VIT_200s0396g00020	14	14	6	55	15	24	10	8	10	10	17	20	12	22	24	13	16	15	14	28	42	3	18	18	5	10	11	9	17	41	8	11	8	45	59	23	26	17	49	16	10	18	12	12	28	16	12	9	16
VIT_200s0396g00030	9	15	5	41	7	24	5	10	3	14	13	25	9	17	12	9	13	9	4	15	24	7	7	20	5	9	8	2	16	44	9	6	10	45	32	11	16	14	38	14	10	11	7	7	18	13	8	4	7
VIT_200s0396g00040	0	0	0	0	0	0	0	0	0	0	0	0	0	0	0	0	0	0	0	0	0	0	0	0	1	0	0	0	0	0	0	0	0	0	0	0	0	0	0	1	0	0	0	0	0	0	0	0	0
VIT_200s0396g00050	32	38	12	178	39	48	33	41	29	50	46	61	27	66	45	28	30	52	28	57	106	24	46	37	15	43	23	24	35	133	38	20	26	118	141	44	94	32	162	58	27	82	52	42	89	33	43	28	50
VIT_200s0396g00060	3	0	1	4	1	8	0	1	2	1	0	1	2	1	1	0	2	0	1	2	2	0	2	0	0	0	3	1	1	10	1	0	1	2	4	2	3	0	3	3	0	1	2	0	3	0	1	0	1
VIT_200s0396g00065	1	2	0	1	1	1	0	0	0	1	3	1	0	1	1	1	1	0	1	3	3	1	2	0	1	0	0	2	1	11	0	1	0	1	3	1	2	0	4	0	1	2	0	2	7	2	0	2	0
VIT_200s0396g00070	0	0	1	0	0	0	0	0	0	0	0	0	0	1	0	0	0	1	0	0	0	0	0	0	0	1	2	0	0	3	0	0	0	2	0	2	0	2	0	0	1	0	0	0	0	0	0	0	0
VIT_200s0397g00010	563	473	575	461	511	830	494	568	510	712	663	548	538	703	669	754	550	666	593	1150	962	412	304	396	502	540	386	631	680	607	572	639	489	385	408	555	365	288	297	30	286	199	281	274	543	284	352	215	399
VIT_200s0397g00020	0	0	0	0	0	0	0	0	0	0	0	0	0	0	0	0	0	0	0	0	0	0	0	0	0	0	0	0	0	0	0	0	0	0	0	0	1	0	0	0	0	0	0	0	0	0	0	0	0
VIT_200s0397g00030	0	0	0	0	0	0	0	0	0	0	0	0	0	0	0	0	0	0	0	0	0	0	0	0	0	0	0	0	0	0	0	0	0	0	0	0	0	0	0	0	0	0	0	0	0	0	0	0	0
VIT_200s0397g00035	4	1	0	0	2	4	2	3	2	4	1	3	5	4	6	7	2	4	3	5	4	3	7	2	9	2	0	1	3	12	6	12	4	3	7	2	2	6	2	2	3	0	5	0	4	0	9	2	0
VIT_200s0397g00040	0	0	0	0	0	0	0	0	0	0	0	0	0	0	0	0	0	0	0	0	0	0	0	0	0	0	0	0	0	0	0	0	0	0	0	0	0	0	0	0	0	0	0	0	0	0	0	0	0
VIT_200s0397g00050	502	396	484	387	443	686	449	488	480	530	523	485	484	528	504	515	496	580	512	858	724	311	282	317	408	424	329	572	569	499	439	479	448	334	347	534	403	282	308	37	302	234	285	232	597	302	317	227	337
VIT_200s0397g00055	0	0	0	0	0	0	0	0	0	0	0	0	0	0	0	0	0	2	0	0	0	0	0	0	0	0	0	0	0	0	0	0	0	0	0	0	0	0	0	0	0	0	0	0	0	0	0	0	0
VIT_200s0398g00010	1	1	2	0	0	0	1	1	2	0	1	0	0	1	0	0	1	0	1	0	0	0	1	0	0	0	0	0	1	1	0	0	1	0	2	2	1	0	2	0	0	0	2	1	3	2	0	0	2
VIT_200s0398g00020	61	63	49	36	38	38	56	32	52	27	33	25	28	56	20	52	59	65	83	77	80	53	24	33	41	42	24	47	65	41	26	42	13	42	40	60	78	47	45	2	15	27	52	54	160	24	46	48	64
VIT_200s0398g00030	1	0	0	0	0	0	0	0	1	0	0	1	1	0	0	0	0	1	1	0	0	0	2	0	0	0	0	0	0	0	0	0	0	0	2	0	4	1	1	0	0	1	0	1	4	2	2	1	2
VIT_200s0398g00040	3	3	1	4	4	4	4	7	4	2	2	2	4	2	2	2	1	3	6	0	4	5	5	6	1	5	4	10	4	1	1	7	4	3	2	1	12	2	11	2	3	6	7	9	17	13	6	5	7
VIT_200s0398g00050	0	0	0	0	0	0	0	0	0	0	0	0	0	0	0	0	0	0	0	0	0	0	0	0	0	0	0	0	0	0	0	0	0	0	0	0	0	0	0	0	0	0	0	0	0	0	0	0	0
VIT_200s0398g00060	14	16	17	20	22	10	25	18	20	25	15	23	19	15	19	24	24	17	27	6	10	44	26	20	30	15	23	27	28	12	15	17	10	23	19	21	32	29	44	8	36	24	48	33	46	53	26	35	45
VIT_200s0399g00010	1	2	2	5	0	0	3	0	1	2	2	2	0	2	0	0	0	0	2	1	0	2	0	0	4	2	1	1	3	0	3	2	2	1	2	2	9	6	8	5	4	5	4	2	7	8	8	2	6
VIT_200s0399g00020	2194	2028	1693	2369	3115	1884	3646	2266	3044	3267	3514	3926	2166	2135	1611	2005	2796	2224	2856	1834	1974	3148	2187	1952	1963	3098	1635	2823	2399	2156	3430	2567	3793	2418	1978	2688	12836	11208	11347	11157	13626	12817	10380	8916	22119	14893	7744	7129	6003
VIT_200s0399g00030	5	3	3	2	2	3	1	3	0	2	0	1	2	3	2	1	2	1	4	3	3	4	3	4	1	0	4	4	3	1	0	2	2	1	1	4	4	4	7	7	4	6	6	5	2	4	2	3	7
VIT_200s0399g00040	36	32	33	18	22	25	41	24	17	20	17	22	22	22	17	30	21	23	26	32	21	33	26	22	19	21	20	22	33	22	21	14	20	32	16	19	47	57	36	48	48	41	43	52	69	51	46	31	52
VIT_200s0399g00060	219	191	183	183	220	227	213	177	182	153	128	165	181	158	182	179	208	178	245	230	172	220	225	209	214	144	166	230	241	150	160	170	152	158	186	200	391	364	406	441	336	464	335	432	444	463	309	358	409
VIT_200s0400g00010	2	0	1	0	0	0	0	1	3	0	0	0	0	0	0	0	0	0	0	0	0	0	0	2	1	1	1	1	0	1	0	0	0	2	0	0	0	0	0	0	0	0	0	0	0	0	0	0	1
VIT_200s0400g00020	307	233	317	281	319	512	293	362	299	378	391	337	328	431	291	407	343	386	373	632	526	236	165	215	317	253	262	339	322	353	341	346	249	215	255	300	177	160	195	16	166	128	184	167	142	185	203	119	214
VIT_200s0400g00030	3	4	4	4	5	5	9	6	7	8	8	5	2	5	8	6	3	9	8	7	3	2	0	0	1	6	0	7	8	6	5	5	0	3	5	4	3	1	4	1	2	3	2	4	14	0	4	1	5
VIT_200s0400g00040	3	3	4	2	3	5	3	7	1	5	10	6	4	6	2	4	1	8	2	2	1	4	5	1	7	6	2	7	3	1	4	6	4	6	2	3	5	7	8	13	4	8	13	4	2	10	4	1	4
VIT_200s0400g00050	0	0	0	0	0	0	0	0	0	0	0	0	0	0	0	0	0	0	0	0	0	0	0	0	0	0	0	0	0	0	0	0	0	0	0	0	0	0	0	0	0	0	0	0	0	0	0	0	0
VIT_200s0400g00056	1	0	0	0	0	0	0	0	0	1	0	0	0	0	0	0	0	0	0	0	0	0	0	0	0	0	0	0	0	0	0	0	0	0	0	0	1	0	0	0	0	0	0	0	0	0	0	0	0
VIT_200s0404g00010	92	99	75	60	79	79	67	72	87	81	73	103	94	70	60	58	53	50	67	77	76	52	27	45	74	52	47	57	69	43	63	64	52	30	47	44	14	33	42	5	24	8	20	35	12	16	29	41	54
VIT_200s0404g00020	2294	1884	2173	1694	1988	2389	1732	1777	1723	1714	1658	1828	2230	2193	1887	2070	2007	1594	1859	1846	1766	1769	1452	1462	2056	1603	1460	2025	1991	1819	1498	1574	1589	1634	1821	1501	1923	2411	2188	1611	1990	1914	2289	2081	3168	2145	1898	2083	2080
VIT_200s0404g00030	10	9	6	1	7	3	4	5	4	3	10	6	3	7	9	0	10	5	3	6	7	2	3	5	1	4	5	5	4	8	2	2	5	7	6	3	11	12	8	4	9	5	13	7	25	5	10	7	12
VIT_200s0404g00040	164	197	185	185	250	162	240	168	205	170	211	227	209	146	168	169	168	158	219	173	147	234	172	170	183	183	130	250	205	147	216	191	180	134	147	131	967	889	845	637	731	780	328	1011	1341	954	601	601	753
VIT_200s0404g00050	102	115	156	121	152	180	132	119	102	133	147	167	126	144	107	119	150	115	160	141	97	136	126	120	122	150	101	155	155	114	233	130	211	107	196	135	192	215	244	162	223	259	143	172	194	237	177	130	146
VIT_200s0404g00060	1426	1407	1592	1218	1335	1958	1001	1152	1101	1068	1177	1160	1403	1504	1364	1454	1478	1164	1500	1392	1463	1185	1163	1213	1677	1020	1212	1286	1569	1455	1031	1173	1056	1243	1621	1042	1447	1551	1519	1443	1415	1701	1457	1613	1638	1540	1299	1341	1545
VIT_200s0404g00070	413	450	391	452	488	696	359	416	389	334	364	400	425	422	435	490	628	477	532	495	546	399	462	566	588	389	471	464	494	447	372	367	379	398	567	388	415	423	561	225	332	434	469	516	569	623	370	474	501
VIT_200s0404g00080	1251	1014	1124	1149	1321	1665	841	1055	958	791	867	984	1111	1120	1073	1430	1451	1101	1471	1349	1283	1258	1339	1340	1617	921	1197	1222	1360	1122	880	924	1017	1046	1385	967	1420	1574	1813	590	1117	1399	1790	1630	3598	1773	1217	1436	1775
VIT_200s0404g00100	3	7	0	3	7	9	4	6	2	1	3	4	2	5	1	6	7	5	6	5	8	1	2	5	7	6	7	9	7	5	4	9	2	7	3	6	22	7	14	11	9	9	3	9	21	13	5	9	9
VIT_200s0406g00010	43	44	45	37	46	49	30	58	41	33	52	62	47	42	29	42	28	44	48	48	37	40	44	84	59	34	48	47	48	45	42	34	50	42	47	42	50	58	76	152	53	73	52	70	9	84	43	42	50
VIT_200s0407g00010	91	88	68	68	79	55	78	75	62	69	63	74	80	69	57	72	90	78	107	79	89	85	94	93	124	68	101	92	96	65	78	85	78	65	74	68	143	207	194	250	160	202	155	219	191	165	135	189	135
VIT_200s0407g00020	0	0	0	0	0	0	0	0	0	0	0	0	0	0	0	0	0	0	0	0	0	0	0	0	0	0	0	0	0	0	0	0	0	0	0	0	0	0	0	0	0	0	0	0	0	0	0	0	0
VIT_200s0407g00030	144	118	145	116	131	128	101	120	117	113	104	119	114	124	93	154	114	126	149	144	152	127	100	109	155	113	124	141	139	111	101	112	101	107	130	88	112	143	134	108	114	120	123	110	98	146	111	108	122
VIT_200s0407g00040	8	0	1	4	6	0	6	2	3	3	4	4	2	1	3	0	3	5	2	4	5	10	4	3	5	0	3	2	4	3	1	2	2	2	3	4	7	8	4	6	5	7	9	5	18	4	3	9	4
VIT_200s0407g00050	10	5	5	6	9	7	9	8	13	8	13	7	11	3	3	12	82	16	66	34	19	19	43	28	38	32	13	44	75	19	19	6	43	47	58	34	469	588	798	819	577	781	324	861	3707	1140	249	683	689
VIT_200s0407g00060	37	32	48	32	29	42	41	48	40	41	35	37	43	18	29	35	42	30	49	36	38	50	46	31	36	36	36	48	53	35	30	28	23	23	28	32	82	68	89	63	66	77	67	81	127	70	64	57	55
VIT_200s0407g00070	245	240	225	245	288	248	233	239	269	224	241	246	233	199	225	242	198	215	309	250	239	251	197	231	307	182	237	271	318	189	193	204	204	193	199	217	386	325	370	332	353	329	283	408	133	439	311	331	333
VIT_200s0407g00080	384	436	457	360	414	490	325	336	346	337	373	400	335	334	354	381	375	385	394	385	341	397	314	331	431	334	299	396	421	344	338	364	350	290	327	295	332	464	381	282	375	385	418	403	769	414	337	372	340
VIT_200s0408g00005	0	0	0	0	0	0	0	0	0	0	0	0	0	0	0	0	0	0	0	0	0	0	0	0	0	0	0	0	0	0	0	0	0	0	0	0	0	0	0	0	0	0	0	0	0	0	0	0	0
VIT_200s0408g00010	0	0	0	0	0	0	0	0	0	0	0	0	0	0	0	0	0	0	0	0	0	0	0	0	0	0	0	0	0	0	0	0	0	0	0	0	0	0	0	0	0	0	0	0	0	0	0	0	0
VIT_200s0408g00040	0	0	0	0	1	0	0	1	0	0	0	0	0	0	0	0	0	0	0	0	0	0	0	0	0	0	0	0	0	0	0	0	0	0	0	0	0	0	0	0	0	0	0	0	0	0	0	0	0
VIT_200s0409g00010	3	5	3	9	16	8	9	2	5	1	6	1	9	3	10	9	8	5	6	1	4	8	1	3	5	4	5	12	7	4	1	2	0	4	1	1	2	3	2	0	0	1	3	1	7	4	0	1	0
VIT_200s0409g00020	12	6	3	10	13	6	10	5	9	2	8	8	9	2	8	8	9	11	15	5	4	12	9	4	23	7	5	7	8	3	13	5	2	9	4	4	16	9	7	3	12	10	7	17	34	12	10	8	18
VIT_200s0409g00030	0	0	0	0	0	0	0	0	0	0	0	0	0	0	0	0	0	0	0	0	0	0	0	0	1	0	0	0	0	0	0	0	0	0	0	0	0	0	0	0	0	0	0	0	0	0	0	0	0
VIT_200s0409g00040	17	25	18	21	40	19	37	29	25	36	33	27	38	24	26	30	31	32	37	25	39	54	42	50	21	40	21	46	42	19	45	31	52	36	34	31	70	75	69	24	48	47	100	64	121	105	39	61	62
VIT_200s0409g00050	6	2	2	5	13	4	8	2	7	1	4	2	5	2	2	12	8	5	14	9	11	42	17	25	8	7	17	17	12	2	4	3	3	9	8	5	40	13	15	4	11	18	18	20	78	28	14	15	34
VIT_200s0409g00060	1	0	0	1	1	0	0	0	1	1	1	4	2	0	1	1	0	0	0	0	1	0	0	0	0	1	0	0	0	1	0	2	2	1	0	1	3	0	0	0	1	0	0	3	1	2	2	2	0
VIT_200s0409g00070	9	12	8	4	7	6	16	10	20	8	10	14	7	19	14	10	18	16	19	23	6	11	11	12	10	11	4	17	19	10	10	7	5	11	10	20	24	11	22	1	11	10	16	16	26	11	17	18	10
VIT_200s0409g00080	8	5	9	4	8	5	9	3	12	6	8	5	6	9	6	11	9	15	10	12	15	6	8	4	7	9	4	10	13	9	11	7	7	4	6	6	16	22	10	3	6	13	14	16	47	5	16	13	18
VIT_200s0410g00010	0	0	0	0	0	0	0	0	0	0	0	0	0	0	0	0	0	0	0	0	0	0	0	0	0	0	0	0	0	0	0	0	0	0	0	0	0	0	0	0	0	0	0	0	0	0	0	0	0
VIT_200s0410g00020	0	0	0	0	0	0	0	0	0	0	0	0	0	0	0	0	0	0	0	0	0	0	0	0	0	0	0	0	0	0	0	0	0	0	0	0	0	0	0	0	0	0	0	0	0	0	0	0	0
VIT_200s0410g00030	0	0	0	0	0	2	0	1	0	0	0	0	0	0	0	0	0	1	0	0	0	0	0	0	1	0	0	0	1	1	0	0	1	0	0	0	1	2	0	4	2	1	0	0	0	0	1	0	3
VIT_200s0410g00040	2	1	5	1	1	3	1	1	2	0	1	1	2	3	1	1	0	2	0	1	1	0	0	0	0	2	0	0	0	0	0	3	0	2	1	0	0	1	0	1	0	2	0	1	0	3	0	3	1
VIT_200s0411g00010	0	2	1	1	3	2	1	0	4	2	1	3	0	3	1	0	0	0	1	3	0	1	0	1	1	1	0	1	0	1	0	3	1	1	0	0	0	0	0	0	0	1	2	0	0	1	0	0	0
VIT_200s0411g00020	22	1	14	0	2	31	17	0	18	2	13	17	0	0	1	17	0	12	2	26	15	9	17	7	15	0	0	20	18	25	0	25	0	11	16	6	1	1	2	32	0	18	2	14	29	0	0	21	13
VIT_200s0411g00030	0	0	0	1	1	1	0	0	0	1	0	2	0	0	2	1	2	0	1	0	0	1	0	1	0	1	0	1	0	0	0	1	0	1	1	0	0	0	2	1	0	0	2	1	0	0	0	3	0
VIT_200s0411g00040	6	10	8	13	11	10	12	10	8	20	19	23	11	10	14	9	13	13	7	9	11	18	11	9	9	18	6	17	16	10	13	14	18	8	7	8	2	2	3	0	3	0	4	1	1	2	4	8	2
VIT_200s0411g00050	38	48	30	62	80	43	96	56	49	106	104	116	68	43	60	51	73	54	50	42	59	128	72	55	47	110	51	87	75	34	77	85	96	42	45	55	8	18	7	0	15	2	35	10	23	21	26	22	12
VIT_200s0413g00010	1	3	2	13	5	2	8	5	1	2	3	4	0	0	1	1	4	0	1	1	0	3	3	2	1	2	1	2	5	1	6	1	3	2	7	1	95	26	64	49	61	136	11	47	82	110	28	43	23
VIT_200s0413g00020	0	0	0	0	0	0	1	1	0	0	0	0	0	0	0	0	0	0	0	0	1	0	0	0	0	0	0	0	0	0	0	1	0	0	0	0	0	0	0	1	0	1	1	0	3	0	1	0	0
VIT_200s0414g00010	24	22	18	16	23	17	33	17	14	15	20	22	13	16	4	15	31	16	16	16	15	21	23	16	15	21	16	23	19	10	13	17	18	17	19	11	42	40	29	12	23	31	33	37	31	54	26	20	32
VIT_200s0414g00020	12	10	2	7	12	5	26	8	21	6	7	13	4	16	16	4	22	5	27	34	14	25	11	18	6	6	11	26	17	5	4	9	5	13	20	7	219	95	63	36	71	152	98	60	208	76	59	86	101
VIT_200s0414g00030	21	5	11	11	7	14	22	10	17	11	7	10	9	6	5	7	23	10	32	16	9	28	29	25	12	11	3	5	16	9	10	12	10	33	16	8	132	69	53	18	72	68	87	58	154	86	65	60	74
VIT_200s0414g00040	5	3	4	1	4	2	6	6	3	0	3	2	2	6	3	0	5	1	16	12	7	8	8	7	4	4	3	12	7	3	2	0	2	5	7	0	77	20	24	14	14	71	57	31	41	33	35	16	37
VIT_200s0414g00050	0	0	0	1	0	0	1	0	2	0	1	0	4	0	0	1	0	0	1	1	2	0	0	0	0	0	1	0	0	0	0	0	0	2	0	0	7	4	1	0	1	8	1	0	8	2	1	1	4
VIT_200s0414g00060	0	1	0	0	0	0	0	0	0	0	0	0	1	0	0	0	0	0	0	0	0	0	0	0	1	1	0	0	0	0	0	0	0	1	0	0	9	1	0	0	1	0	1	0	0	2	0	1	1
VIT_200s0415g00010	0	0	0	0	0	0	0	0	0	0	0	0	0	0	0	0	0	0	0	0	0	0	0	0	0	0	0	0	0	0	0	0	0	0	0	0	0	0	0	0	0	0	0	0	0	0	0	0	0
VIT_200s0415g00020	47	38	47	37	39	54	41	25	40	36	46	57	43	30	35	49	30	29	39	31	29	34	30	30	39	39	23	44	33	33	37	39	25	29	25	25	53	63	38	73	41	69	48	43	44	47	26	42	39
VIT_200s0415g00030	4259	3551	4499	3064	2991	6245	2391	3043	1858	4265	3605	3468	4428	4899	4363	4149	3727	3215	2897	2679	3166	2314	1706	2079	4010	2559	3090	3173	3416	3685	3084	2980	2348	2282	2489	2274	1911	2483	2143	1536	2318	1958	2316	2122	2856	1727	2262	2490	2352
VIT_200s0415g00040	606	600	603	617	754	863	705	637	716	590	711	724	719	615	664	586	906	657	797	776	641	849	911	883	795	837	590	812	934	721	929	805	972	920	1196	723	1566	1676	1908	1286	1865	1644	1358	1815	1006	2429	1412	1260	1661
VIT_200s0415g00050	4607	5072	5050	4324	4883	6388	3739	4164	4144	4424	4679	4839	5189	4631	4396	4552	5119	4434	5246	4926	4602	4454	3741	4197	4829	4181	3707	4765	5668	4501	3996	4138	3589	4313	5301	3819	5693	5934	5813	3385	5361	5544	6147	6655	9211	6535	5002	4673	5188
VIT_200s0415g00060	1241	1164	1281	1117	1284	1610	889	1063	999	1050	1163	1119	1305	1229	1126	1129	1253	1117	1317	1290	1199	1001	891	1042	1284	1014	961	1241	1501	1148	1018	943	964	1118	1333	941	1193	1280	1263	730	1282	1287	1287	1501	850	1513	1033	974	1133
VIT_200s0415g00070	1233	1170	1438	1072	1095	1589	1292	1642	1576	2286	2452	2223	1728	1441	1705	1709	1428	1525	1263	1423	1252	1099	978	968	1194	1907	1213	2170	1994	1950	3235	2070	3043	1398	1493	1165	1222	2429	1637	290	2183	862	1128	1821	6218	1529	2076	909	984
VIT_200s0415g00080	1062	989	1144	983	1018	1451	1017	1348	998	1459	1508	1498	1348	1436	1368	1241	1013	938	930	1170	1023	1039	855	903	1123	1203	1056	1512	1229	1305	1159	986	1186	931	958	868	978	1678	1333	707	1290	855	966	1648	2012	1378	1297	1022	960
VIT_200s0420g00005	14	10	12	15	15	14	13	14	10	14	11	8	16	14	16	14	11	16	14	12	11	10	12	15	13	9	7	13	10	11	20	15	18	9	17	3	19	21	31	18	30	36	13	25	13	41	27	26	21
VIT_200s0420g00010	15	17	21	21	22	23	36	29	31	36	37	48	39	32	18	24	49	28	55	25	38	40	37	25	32	59	28	55	47	25	39	40	55	43	51	28	94	108	116	71	103	84	129	92	88	150	69	84	61
VIT_200s0420g00030	9	6	7	7	8	7	4	5	12	13	15	14	11	17	11	14	7	7	7	9	8	11	11	3	16	8	5	9	9	6	10	14	10	6	17	7	20	20	24	8	18	13	17	19	24	22	15	10	9
VIT_200s0420g00040	7	13	13	19	17	20	12	9	26	10	10	20	19	21	12	21	16	27	13	28	18	10	11	13	20	13	5	15	7	15	16	23	13	16	12	16	52	30	18	2	25	26	31	29	59	16	25	21	17
VIT_200s0421g00005	0	0	0	0	0	0	0	0	0	0	0	0	0	0	0	0	0	0	0	0	0	0	0	0	0	0	0	2	0	0	0	0	0	0	0	0	0	0	1	0	0	0	0	0	0	0	2	0	0
VIT_200s0421g00010	0	0	0	0	0	0	0	1	0	0	0	0	0	0	0	0	0	0	0	0	0	0	0	0	0	0	0	0	0	0	0	0	0	0	0	0	0	0	0	1	0	1	0	0	0	0	0	0	0
VIT_200s0421g00020	17	5	3	10	11	21	4	7	10	11	5	4	9	11	12	19	17	12	7	6	5	5	11	2	8	6	6	15	5	17	15	11	6	11	11	11	8	7	5	2	5	5	6	2	12	1	45	4	2
VIT_200s0421g00030	0	0	0	0	0	0	0	0	0	0	0	0	1	0	0	0	0	0	0	0	0	0	0	0	0	0	0	0	0	0	0	0	0	0	0	0	0	0	0	0	0	0	0	0	0	0	0	0	0
VIT_200s0421g00040	64	58	65	59	28	92	56	67	49	68	77	63	61	79	65	76	63	63	59	118	100	56	28	37	45	44	46	58	73	76	71	70	61	51	40	67	36	30	33	4	28	16	28	31	69	25	36	22	41
VIT_200s0424g00010	17	3	17	16	30	19	61	20	25	13	13	31	41	24	27	39	40	19	17	13	25	55	15	30	20	20	13	47	33	26	14	18	12	18	18	43	149	54	35	0	95	398	33	61	218	26	117	79	103
VIT_200s0424g00020	3	9	5	12	15	10	19	8	11	5	10	6	10	12	11	15	22	11	12	5	11	26	6	23	4	5	3	12	23	9	6	18	5	13	20	13	91	35	24	2	41	170	26	36	143	12	55	27	53
VIT_200s0424g00030	0	0	0	0	0	0	0	0	0	0	0	0	0	0	0	0	0	0	0	0	0	0	0	0	0	0	0	0	0	0	0	0	0	0	0	0	0	0	0	0	0	0	0	0	0	0	0	0	0
VIT_200s0425g00010	0	0	0	0	0	0	0	0	0	0	0	0	0	0	0	0	0	0	1	0	0	0	0	0	0	0	0	0	0	0	0	0	0	0	0	0	0	0	0	0	0	0	0	0	0	0	0	0	0
VIT_200s0425g00020	0	0	0	0	0	0	0	0	0	0	0	0	0	0	0	0	0	0	0	0	0	0	0	0	0	0	0	0	0	0	0	0	0	0	0	0	0	0	0	0	0	0	0	0	0	0	0	0	0
VIT_200s0425g00030	2	1	6	5	4	4	8	5	4	3	1	2	7	6	0	2	2	6	2	31	2	6	4	4	2	7	1	8	7	0	2	1	1	3	3	0	22	1	4	2	5	3	10	1	8	1	81	1	13
VIT_200s0425g00035	26	23	15	22	27	28	10	26	24	17	20	17	28	16	11	23	18	19	23	25	20	19	20	18	22	24	13	25	27	13	13	11	16	19	20	24	35	36	22	20	19	18	40	19	48	16	18	19	25
VIT_200s0425g00040	0	0	0	0	2	0	0	0	1	0	0	0	0	3	0	0	2	1	0	1	0	2	0	0	0	0	1	0	2	1	2	0	1	1	2	3	4	0	3	0	1	0	3	2	2	2	1	0	1
VIT_200s0426g00005	3	4	5	4	2	3	3	4	3	6	3	7	6	1	4	6	2	3	5	2	4	3	2	1	6	2	2	4	4	2	1	2	1	1	2	4	3	4	3	1	7	3	4	9	11	3	2	4	2
VIT_200s0426g00010	0	0	1	0	0	0	0	0	0	0	1	1	0	0	0	0	0	0	0	0	0	1	1	0	0	0	0	0	1	1	0	0	0	0	0	0	0	0	0	2	0	0	1	0	0	0	0	0	0
VIT_200s0426g00020	0	0	0	0	0	0	0	0	0	0	0	0	0	0	0	0	0	0	0	0	0	0	0	0	0	0	0	0	0	0	0	0	0	0	0	0	0	0	0	0	0	0	0	0	0	0	0	0	0
VIT_200s0426g00030	0	0	1	0	1	0	0	0	0	0	0	0	0	0	0	0	0	0	0	0	0	0	0	0	0	0	0	0	0	0	1	0	0	0	0	0	1	0	1	1	1	0	1	0	0	0	0	0	0
VIT_200s0426g00040	0	0	0	0	0	0	0	0	0	0	0	0	0	0	0	0	0	0	0	0	0	0	0	0	0	0	0	0	0	0	0	0	0	0	0	0	0	0	0	0	0	0	0	0	0	0	0	0	0
VIT_200s0426g00050	1	0	1	0	1	0	0	2	0	0	0	1	1	0	2	0	2	1	0	1	1	0	1	1	0	0	3	1	0	0	0	0	0	0	0	0	0	0	0	0	0	1	0	2	0	0	0	0	0
VIT_200s0426g00060	0	0	0	0	0	0	0	0	0	0	0	0	0	0	0	0	0	0	0	0	0	0	0	0	0	0	0	0	0	0	0	0	0	0	0	0	0	0	0	0	0	0	0	0	0	0	0	0	0
VIT_200s0426g00070	0	0	0	0	0	0	0	0	0	0	0	0	0	0	0	0	0	0	0	0	0	0	0	0	0	0	0	0	0	0	0	0	0	0	0	0	0	0	0	0	0	0	0	0	0	0	0	0	0
VIT_200s0429g00010	1	1	1	1	3	2	4	0	1	3	2	0	5	0	0	2	7	1	0	0	3	1	0	2	4	2	1	1	3	3	2	3	0	1	0	5	4	3	5	7	1	4	1	2	9	1	4	1	2
VIT_200s0429g00020	2	0	5	6	2	2	4	4	2	5	11	5	5	5	6	5	2	3	1	3	3	2	1	3	4	4	1	4	6	2	7	6	11	1	0	2	4	9	1	1	7	3	2	4	7	1	9	0	0
VIT_200s0429g00025	1	3	3	1	2	1	1	9	5	12	10	11	4	5	8	1	1	7	1	1	3	1	0	2	3	7	4	2	5	0	17	4	7	3	2	3	8	16	4	5	6	5	6	9	18	6	6	3	5
VIT_200s0429g00030	1465	1280	1344	1278	1406	1576	1390	1384	1499	1059	1078	1182	1665	1539	1354	1573	1553	1465	1382	1267	1286	942	977	998	1433	1112	1082	1634	1458	1242	875	1054	974	993	1155	1171	1279	1754	1828	1456	1409	1677	1311	1617	1093	1770	1669	1459	1612
VIT_200s0429g00040	1233	1518	1728	2019	3095	2048	1882	2130	1517	1320	1942	1607	1194	1237	1016	1389	2728	2342	3492	2508	2030	2963	2955	2986	2677	2276	2056	2691	1828	2109	1544	1578	1949	1771	2436	2166	1768	2192	3069	442	1626	2175	3972	1970	4248	3180	1383	1695	2724
VIT_200s0432g00010	2	1	2	0	2	3	1	4	3	2	3	2	1	0	1	4	4	4	1	2	2	7	1	4	1	3	5	3	4	3	3	4	4	2	2	4	16	5	5	5	4	11	10	5	13	4	5	8	6
VIT_200s0432g00020	102	82	111	116	113	133	87	71	76	80	89	91	106	101	86	119	114	96	131	91	120	146	109	132	123	86	99	113	110	101	73	68	72	112	98	86	119	144	151	50	128	106	164	134	253	166	100	142	121
VIT_200s0434g00005	0	0	0	0	0	0	0	0	0	0	0	0	0	0	0	0	0	0	0	0	0	0	0	0	0	0	0	0	0	0	0	0	0	0	0	0	0	0	0	0	0	0	0	0	0	0	0	0	0
VIT_200s0434g00010	2	9	6	3	4	6	3	4	2	3	2	4	10	8	4	7	4	4	3	3	3	6	3	1	4	4	7	4	4	2	2	4	4	3	2	4	1	5	0	2	2	1	3	2	0	3	1	2	1
VIT_200s0434g00020	2692	2695	3055	2272	2774	3373	2280	2302	2273	2407	2644	2747	2636	2388	2361	2920	2650	2343	2752	2712	2467	2678	1931	2292	2685	2291	2247	2439	2839	2174	2114	2323	2131	2066	2373	1779	2357	2985	2378	1502	2333	2273	2774	2427	4518	2568	2224	2254	2204
VIT_200s0434g00060	113	140	143	145	152	190	143	167	153	170	191	183	157	210	143	129	203	157	166	140	147	130	114	119	149	160	116	166	159	151	167	170	183	137	185	135	249	282	253	208	301	250	262	247	227	287	240	188	221
VIT_200s0434g00070	0	1	0	0	0	0	0	0	0	0	2	0	0	0	0	0	0	1	0	0	1	0	0	1	0	0	1	0	0	1	2	2	3	0	0	1	0	0	1	0	0	0	0	0	0	0	0	0	1
VIT_200s0434g00080	428	404	432	443	484	477	434	367	373	357	343	414	481	370	319	458	428	364	467	322	298	402	353	336	492	397	337	436	461	347	323	368	338	373	359	332	405	528	523	426	396	442	526	514	611	536	401	513	465
VIT_200s0434g00090	84	64	76	67	72	69	56	70	42	42	64	55	73	65	76	60	102	82	57	88	77	62	68	77	81	58	56	86	82	49	56	69	50	49	96	54	84	111	82	46	83	97	67	123	114	108	66	83	102
VIT_200s0437g00010	0	0	0	0	0	0	0	0	0	0	0	0	0	0	0	0	0	0	0	0	0	0	0	0	0	0	0	0	0	0	0	0	0	0	0	0	0	0	0	0	0	0	0	0	0	0	0	0	0
VIT_200s0437g00020	0	0	0	0	0	0	0	0	0	0	0	0	0	0	0	0	0	0	0	0	0	0	0	0	0	0	0	0	0	0	0	0	0	0	0	0	0	0	0	0	0	0	0	0	0	0	0	0	0
VIT_200s0437g00050	0	0	0	0	0	0	0	0	0	0	0	0	0	0	0	0	0	0	0	0	0	0	0	0	0	0	0	0	0	0	0	0	0	0	0	0	0	0	0	0	0	0	0	0	0	0	0	0	0
VIT_200s0437g00060	0	0	0	0	0	0	0	0	0	0	0	0	0	0	0	0	0	0	0	0	0	0	0	0	0	0	0	0	0	0	0	0	0	0	0	0	0	0	0	0	0	0	0	0	0	0	0	0	0
VIT_200s0437g00065	0	0	0	0	0	1	0	0	0	0	0	0	1	0	1	1	0	1	0	0	0	0	1	0	1	2	0	0	1	0	0	1	0	1	0	0	0	1	0	0	0	0	0	0	0	0	0	0	0
VIT_200s0437g00070	3	2	3	1	2	2	0	1	2	1	0	0	1	1	4	2	0	0	1	1	2	1	2	2	2	0	1	3	0	0	1	2	1	1	2	2	1	1	0	0	0	1	0	1	2	1	1	4	2
VIT_200s0438g00010	413	569	421	716	488	810	418	476	393	360	480	492	362	507	439	512	468	403	408	617	545	527	471	461	408	438	410	449	592	913	314	314	308	691	691	488	1644	845	1047	1156	916	1849	999	777	2299	879	711	583	820
VIT_200s0438g00020	37	29	11	156	15	29	17	20	21	44	29	40	20	26	23	26	25	28	18	46	48	13	37	38	18	8	15	18	35	64	33	23	27	113	51	40	45	26	59	40	39	32	26	27	95	35	21	17	39
VIT_200s0438g00030	1	1	0	3	1	2	0	0	0	0	1	2	0	1	0	0	0	0	0	0	2	0	0	0	0	1	0	0	1	2	1	0	0	1	0	0	0	0	2	0	0	0	1	1	0	0	0	0	0
VIT_200s0441g00010	324	237	290	249	255	337	195	192	178	216	209	199	273	220	225	260	247	191	294	244	258	217	204	221	292	152	240	246	282	211	136	180	141	204	210	184	358	343	312	428	301	361	276	332	297	309	263	376	400
VIT_200s0441g00020	133	157	131	134	124	201	114	127	134	145	157	119	150	134	145	128	165	122	151	129	155	148	153	151	177	112	140	139	138	134	123	115	137	114	143	101	101	175	155	247	99	153	164	147	124	143	111	151	139
VIT_200s0444g00010	0	0	0	0	0	0	3	1	1	0	1	1	0	1	0	1	5	0	0	0	0	0	0	0	5	0	0	0	3	1	0	0	1	0	2	2	2	0	0	6	0	0	2	0	1	0	0	0	0
VIT_200s0445g00010	772	812	841	776	914	1117	619	775	719	690	753	776	711	582	584	925	845	776	971	933	743	805	736	863	1203	598	946	782	793	612	838	779	861	617	713	588	842	795	942	848	898	1024	847	886	519	1022	689	881	883
VIT_200s0445g00020	910	1170	1246	879	1058	1463	718	875	896	684	824	807	931	939	936	1110	1070	840	1059	1382	1072	1019	1255	1135	1220	857	1042	976	1189	1072	689	819	709	802	1223	839	731	746	848	758	707	800	816	1003	1885	1017	734	871	962
VIT_200s0445g00030	337	380	373	318	471	394	509	416	418	470	560	633	578	409	440	479	518	394	401	275	350	499	320	335	290	608	265	538	564	390	571	520	671	426	528	329	313	723	527	364	538	466	632	550	783	569	418	521	358
VIT_200s0445g00040	13	11	12	12	19	13	15	16	20	13	14	16	14	8	10	16	11	9	11	2	6	14	10	8	6	14	3	14	6	10	14	9	11	6	5	14	12	13	5	10	6	8	9	9	4	6	9	8	9
VIT_200s0445g00050	0	0	0	0	0	0	0	0	0	1	0	0	0	0	0	0	0	1	0	0	0	0	0	0	0	0	1	0	0	0	1	0	0	0	0	0	0	1	1	0	0	0	0	0	0	0	2	0	0
VIT_200s0445g00055	2	2	6	4	6	4	2	1	3	4	2	3	2	2	1	2	4	2	4	4	6	6	0	6	2	2	4	3	7	2	3	2	6	1	3	3	2	9	6	1	4	8	5	2	4	1	1	12	4
VIT_200s0445g00060	2	1	1	1	1	5	4	0	2	2	2	5	3	0	1	0	1	1	4	2	1	4	2	1	1	2	1	1	4	0	4	3	2	0	0	3	2	0	1	2	2	1	1	3	2	3	1	3	3
VIT_200s0447g00005	76	65	74	53	60	91	56	61	68	68	50	89	68	76	54	50	61	41	50	41	50	40	37	28	57	45	47	40	51	63	29	56	44	50	40	51	22	42	45	48	32	35	39	28	39	50	26	52	22
VIT_200s0448g00010	0	0	0	0	1	0	0	0	0	1	2	0	0	0	0	0	0	0	0	0	1	0	1	0	0	0	0	2	0	0	1	0	0	1	0	0	0	0	1	1	0	1	0	2	0	2	0	1	0
VIT_200s0448g00020	65	70	59	67	79	90	83	75	65	64	83	61	74	58	38	65	59	40	53	52	45	44	36	54	56	51	40	67	74	39	46	54	50	60	75	56	95	114	75	88	71	126	84	97	40	84	71	102	87
VIT_200s0449g00010	175	193	182	224	258	183	241	265	273	225	263	267	215	122	136	152	193	193	209	221	162	259	182	202	184	229	203	248	231	126	169	207	179	157	151	169	517	465	487	585	463	526	413	458	272	469	401	320	349
VIT_200s0450g00010	0	3	3	1	6	0	0	1	0	1	0	0	15	0	12	1	0	0	1	0	2	4	2	1	1	0	0	0	0	1	1	25	0	0	0	0	1	0	0	1	0	0	0	0	0	0	0	0	0
VIT_200s0453g00005	0	0	0	0	0	0	0	0	0	0	0	0	0	0	0	0	0	0	0	0	0	0	0	0	0	0	0	0	0	0	0	0	0	0	0	0	0	0	0	0	0	0	0	0	0	0	0	0	0
VIT_200s0454g00010	388	434	399	481	614	313	747	429	837	281	408	406	583	282	504	334	381	391	597	481	453	571	345	477	315	415	229	601	727	301	292	406	267	577	462	487	1573	920	1001	188	884	823	898	1076	2132	1365	723	590	1170
VIT_200s0454g00020	4	14	8	8	22	2	29	12	12	12	12	15	16	6	8	8	10	12	18	9	11	22	17	17	8	26	6	14	13	6	20	20	27	10	17	10	154	68	59	8	60	66	69	70	68	72	82	32	43
VIT_200s0454g00030	250	226	240	183	303	163	486	292	412	234	283	266	392	215	363	251	288	233	380	257	293	369	258	314	250	336	194	419	404	256	210	321	254	379	314	261	1332	987	926	104	928	613	791	931	2341	1346	647	557	721
VIT_200s0454g00040	0	1	0	1	1	1	0	3	0	7	9	3	1	1	3	2	3	3	2	4	2	1	0	0	0	8	2	3	5	3	15	9	16	1	2	1	48	20	16	8	50	37	17	19	18	19	18	11	8
VIT_200s0455g00010	56	46	57	51	65	67	62	51	56	51	55	52	69	45	53	58	72	56	66	71	64	66	80	53	81	53	45	59	67	48	67	46	70	66	59	58	142	115	116	101	107	110	109	120	301	113	96	110	125
VIT_200s0455g00020	1765	1730	1942	1512	1758	2401	1443	1723	1854	1377	1619	1763	1754	1902	1685	1766	1859	1565	1962	1951	1781	1581	1638	1703	1969	1527	1412	1838	1956	1688	1682	1642	1671	1535	2018	1482	2573	2509	2410	1960	2490	2598	2490	2503	3377	2577	2066	2123	2280
VIT_200s0455g00030	232	243	293	175	202	280	198	233	211	268	270	297	293	250	262	302	249	255	258	199	180	212	173	145	271	207	188	213	173	247	210	186	166	151	209	182	111	207	154	160	170	120	195	175	236	157	174	170	163
VIT_200s0455g00040	4755	4322	4577	4190	4531	5142	3365	3969	4125	4400	4241	4525	4890	4254	3748	4660	4705	4365	4850	4167	3949	3863	3085	3543	5270	3820	3836	3844	4073	3625	3655	3978	4044	3238	3476	3508	3301	3766	3834	2982	3448	3476	4787	3970	4523	4096	3303	3224	2867
VIT_200s0455g00050	97	78	64	80	55	74	65	72	70	79	81	87	83	76	90	78	61	83	88	68	81	71	53	55	61	68	46	84	79	73	73	72	78	63	59	58	99	116	100	94	141	114	101	102	187	108	92	93	68
VIT_200s0456g00020	188	216	211	227	283	155	360	213	264	259	224	239	238	182	157	188	260	235	318	206	216	322	233	292	236	231	169	359	259	194	235	243	252	243	222	217	1084	599	663	322	566	681	602	644	1201	817	468	520	576
VIT_200s0456g00030	5	5	6	9	7	5	7	7	7	7	10	9	5	8	1	7	7	4	5	2	10	16	8	5	6	8	7	13	7	2	8	9	1	3	3	4	4	10	9	2	18	5	8	8	28	18	9	2	10
VIT_200s0456g00040	104	131	105	101	139	86	166	103	140	132	93	148	107	72	86	106	133	134	150	108	120	142	109	113	129	114	85	139	108	90	125	124	106	98	103	104	275	202	195	80	206	147	221	137	386	271	131	140	175
VIT_200s0459g00010	115	99	130	109	112	164	129	131	138	112	129	116	138	114	112	132	128	90	145	133	114	82	90	127	162	112	70	126	168	117	140	117	113	142	191	101	175	186	174	117	188	194	146	177	11	179	156	114	174
VIT_200s0459g00020	0	0	0	0	0	0	0	0	0	0	0	0	0	0	0	0	0	0	0	0	0	0	0	0	0	0	0	0	0	0	0	0	0	0	0	0	0	0	0	0	0	0	0	0	0	0	0	0	0
VIT_200s0459g00030	120	83	92	74	79	112	84	63	39	58	66	81	96	81	108	90	106	51	84	62	81	79	55	67	91	53	59	91	84	69	40	54	41	48	57	47	70	73	71	63	54	66	85	56	138	68	50	90	88
VIT_200s0459g00040	0	0	0	0	0	0	0	0	0	0	0	0	0	0	0	0	0	0	0	0	0	0	0	0	0	0	0	0	0	0	0	0	0	0	0	0	0	0	0	0	0	0	0	0	0	0	0	0	0
VIT_200s0462g00010	8	9	15	11	13	23	7	12	16	18	13	20	11	15	13	13	15	18	16	10	8	9	20	17	9	9	8	18	24	11	15	17	19	10	18	12	20	27	22	20	24	32	24	25	19	19	23	16	26
VIT_200s0463g00010	373	380	350	391	475	392	509	395	480	361	425	489	435	300	378	341	455	360	480	454	406	495	461	494	458	384	354	455	470	368	370	433	386	418	376	346	716	696	700	511	709	693	609	745	631	846	624	610	668
VIT_200s0463g00020	295	306	308	287	349	371	384	326	363	394	396	443	401	329	317	406	452	350	420	263	308	469	369	373	473	418	332	415	372	384	561	397	572	340	415	281	1122	1041	858	1149	1098	1101	946	858	1723	1021	844	703	861
VIT_200s0463g00025	28	41	21	9	25	26	24	18	29	20	21	18	12	21	10	31	24	30	49	36	35	29	15	16	18	21	18	15	16	17	9	31	19	9	19	18	19	15	17	6	20	15	13	40	50	21	24	19	14
VIT_200s0463g00030	96	88	81	40	51	73	62	66	78	65	82	66	35	42	39	87	64	83	93	76	70	66	46	38	49	52	36	72	48	42	61	78	59	44	60	53	62	94	62	22	87	36	42	105	90	111	99	35	71
VIT_200s0463g00040	3	3	1	0	1	3	0	2	4	0	1	0	0	1	2	1	3	1	2	0	2	3	3	2	0	2	1	0	2	1	0	1	0	1	0	0	0	2	1	1	5	2	0	8	5	2	5	1	3
VIT_200s0463g00050	0	0	0	0	0	0	0	0	0	0	0	0	0	0	0	0	0	0	0	0	0	0	0	0	0	0	0	0	0	0	0	0	0	0	0	0	0	0	0	0	0	0	0	0	0	0	0	0	0
VIT_200s0467g00010	286	258	286	248	248	257	265	282	384	311	331	333	320	263	307	295	230	273	281	350	273	260	187	201	273	251	176	301	279	234	301	256	244	222	238	228	377	347	387	361	309	358	313	360	123	341	352	253	333
VIT_200s0467g00020	35	29	36	39	33	27	34	35	36	32	29	40	23	29	21	32	37	25	30	34	27	20	20	24	30	24	23	36	28	19	39	26	38	31	21	24	58	52	49	27	42	41	34	43	25	43	36	33	28
VIT_200s0467g00030	589	530	546	442	526	554	514	622	716	599	548	652	647	529	561	595	451	550	616	567	489	416	313	442	494	466	396	620	628	467	539	479	482	489	422	526	715	658	766	807	660	836	707	749	177	735	554	476	551
VIT_200s0467g00040	433	444	417	340	387	349	408	399	614	434	449	506	455	385	360	439	367	413	478	456	376	416	274	331	316	337	283	415	378	299	352	431	345	294	302	374	739	645	680	712	591	786	580	724	721	687	635	572	495
VIT_200s0469g00010	23	28	24	23	50	38	63	30	39	20	20	10	44	21	25	31	50	32	53	28	34	59	56	55	34	28	24	42	53	25	28	22	28	58	48	35	96	76	72	49	61	83	67	89	113	110	41	73	87
VIT_200s0469g00020	3	3	7	4	8	3	21	0	6	7	9	3	2	3	6	5	4	2	4	5	6	0	4	5	3	0	1	1	8	2	1	4	3	5	3	3	74	14	12	32	31	34	34	12	54	26	23	9	17
VIT_200s0469g00030	0	0	0	0	0	0	0	0	1	0	0	0	0	0	0	0	0	0	0	0	0	0	0	0	0	0	0	0	0	0	0	1	0	0	0	0	1	1	1	0	2	0	4	3	2	0	2	1	0
VIT_200s0469g00040	1	4	0	1	2	0	2	1	3	2	2	4	1	1	4	0	7	3	5	3	4	4	5	0	3	2	1	4	4	3	0	3	4	0	2	4	62	21	12	5	10	29	43	17	79	14	19	21	29
VIT_200s0469g00050	18	11	6	11	20	8	16	11	22	4	11	12	7	9	2	5	24	11	38	13	15	23	20	26	13	13	13	27	34	15	15	11	6	29	19	19	129	83	82	38	73	111	99	81	215	120	49	75	86
VIT_200s0469g00055	3	1	1	3	3	3	8	4	6	1	5	10	3	6	5	6	7	10	14	6	7	12	15	11	7	6	2	5	10	2	6	6	8	9	9	4	61	57	43	12	47	64	46	41	86	46	31	35	29
VIT_200s0471g00010	1215	1159	1258	1042	1081	1543	982	1027	1147	1003	1024	1207	1133	965	938	1066	1051	820	1173	1190	1179	943	869	888	1274	882	874	1038	1182	1078	731	935	813	938	1028	835	789	1167	1112	898	801	851	1102	1152	1165	1169	756	941	934
VIT_200s0471g00020	1	0	5	5	0	2	9	3	3	2	5	2	6	6	8	6	3	3	1	9	10	4	0	3	0	4	4	6	6	4	2	2	4	6	1	2	10	8	9	4	1	4	2	10	16	4	4	0	2
VIT_200s0471g00030	248	231	246	237	232	278	215	192	209	168	197	225	237	199	204	238	224	206	285	251	268	251	202	227	243	177	219	247	259	189	192	193	194	217	199	190	282	293	340	338	268	329	312	378	463	360	247	326	331
VIT_200s0471g00040	146	114	144	146	181	211	139	126	147	133	126	114	132	146	128	153	185	135	169	175	148	184	150	138	172	109	121	153	166	152	125	129	112	146	158	127	154	212	215	134	223	164	225	225	581	251	191	218	216
VIT_200s0471g00050	18	9	13	7	10	16	29	5	14	6	9	13	11	10	3	14	13	9	12	6	9	15	15	17	6	7	7	11	12	11	8	14	6	9	12	6	47	36	62	65	65	91	27	47	78	93	25	43	38
VIT_200s0472g00020	3	6	6	9	7	4	8	8	10	7	6	10	5	2	5	9	8	4	10	3	5	8	5	5	6	4	7	5	7	4	4	6	9	6	9	4	12	15	7	2	8	6	11	11	33	7	10	3	6
VIT_200s0475g00010	1474	1109	1337	1238	1144	1716	906	1089	1113	1272	1203	1367	1171	1117	1017	1280	1148	1100	1439	1140	932	964	769	881	1506	1072	1138	899	1031	900	1213	1166	1171	811	1018	970	849	1002	971	814	1033	793	1304	927	825	1122	949	913	782
VIT_200s0475g00020	356	523	435	384	408	600	370	420	374	632	691	669	560	459	430	542	464	489	325	347	435	499	281	321	555	472	429	403	452	421	590	446	588	262	349	275	140	394	296	187	249	201	411	317	264	252	238	321	197
VIT_200s0475g00030	945	1045	977	858	985	1019	806	903	920	768	903	970	934	711	745	917	836	869	831	971	844	772	713	746	900	696	741	815	847	704	708	882	736	559	621	617	911	1081	900	1025	1020	980	940	965	1243	977	901	865	789
VIT_200s0475g00040	1432	1350	1388	1303	1488	1462	1560	1295	1384	1609	1605	1655	1560	1286	1273	1387	1364	1169	1421	1283	1321	1698	1098	1141	1486	1334	1098	1627	1478	1199	1478	1464	1436	1190	1158	1085	2251	2557	2070	1787	2334	2115	2172	2112	3899	2457	2090	1987	1910
VIT_200s0475g00050	950	936	972	884	957	823	957	877	983	879	988	1041	889	628	738	948	891	881	1094	1140	1005	1209	908	976	1047	1021	934	1174	1080	767	741	914	802	857	857	712	1072	1203	1194	1056	1051	1027	1150	1328	1476	1369	1045	988	884
VIT_200s0476g00010	0	0	0	0	0	0	0	0	0	0	0	0	0	0	0	0	0	0	0	0	0	0	0	0	0	0	0	0	0	0	0	0	0	0	0	0	0	0	0	0	0	0	0	0	0	0	0	0	0
VIT_200s0476g00020	1	1	0	0	0	0	0	0	0	0	0	1	0	0	0	0	1	1	1	0	0	0	1	0	0	0	0	0	1	0	0	0	0	0	0	0	0	0	1	0	0	2	0	0	1	0	0	2	0
VIT_200s0476g00025	1	1	0	1	0	0	1	0	0	0	1	0	2	0	0	0	0	0	0	1	0	1	0	1	0	1	1	0	1	0	1	0	0	0	1	0	1	1	1	0	0	1	1	0	0	0	0	2	0
VIT_200s0477g00010	816	1178	997	608	812	1251	468	772	485	800	775	791	655	900	747	921	1180	890	1250	950	976	886	1163	1241	1381	857	1063	857	1116	1010	1206	903	1059	793	1267	699	831	1166	1092	593	1745	993	1224	952	1877	1439	1310	847	666
VIT_200s0477g00020	0	0	0	0	0	0	0	0	0	0	0	0	0	0	0	0	0	0	0	0	0	0	0	0	1	0	0	0	0	0	0	0	0	0	0	0	0	0	0	1	0	0	0	0	0	0	0	0	0
VIT_200s0477g00030	114	140	113	120	93	131	65	68	86	70	46	61	86	75	53	100	79	75	70	61	46	40	17	18	96	24	65	32	20	33	44	57	29	8	13	37	29	9	11	16	15	19	15	5	20	5	4	16	25
VIT_200s0477g00040	221	239	253	210	343	281	293	227	390	196	233	282	302	353	280	211	225	187	225	172	120	170	124	136	246	171	127	215	187	197	248	236	267	272	234	269	629	548	534	495	690	650	592	474	1302	832	406	268	430
VIT_200s0477g00060	9	9	15	5	3	8	3	7	16	4	1	4	19	12	5	10	2	1	4	1	3	0	2	1	9	2	1	0	3	2	2	3	0	0	2	1	0	0	0	0	0	0	0	0	0	0	0	0	0
VIT_200s0477g00070	423	421	457	472	489	530	453	414	450	394	411	401	475	378	401	487	529	344	554	457	450	609	471	521	547	442	434	459	513	358	315	433	390	449	401	347	554	659	670	537	560	610	586	630	438	859	444	631	607
VIT_200s0479g00010	282	316	263	227	329	293	335	283	287	211	262	286	313	177	229	285	298	245	353	321	267	322	344	286	283	281	198	320	338	219	284	296	310	320	347	247	735	693	684	461	624	736	669	693	2034	808	596	571	681
VIT_200s0479g00020	8	10	14	4	4	13	11	13	18	10	7	12	35	25	10	10	3	6	3	7	3	1	3	1	9	6	3	1	2	4	2	8	2	3	8	1	12	0	1	0	2	1	2	0	1	0	4	0	0
VIT_200s0480g00010	12	13	9	13	4	20	12	13	15	13	17	18	13	18	12	9	13	15	17	9	10	11	7	14	11	7	16	12	20	16	39	13	41	15	21	9	22	26	28	38	34	22	14	39	61	36	22	13	22
VIT_200s0480g00020	3	3	3	2	3	4	9	2	5	1	8	1	13	1	2	6	8	2	5	4	10	11	11	12	8	4	3	16	13	7	7	5	13	5	7	4	24	27	28	34	21	36	19	20	68	40	15	29	31
VIT_200s0480g00030	2198	2473	2291	2581	2969	3781	2947	1953	2043	1790	2090	1668	3849	2329	2529	2906	2647	2408	2252	3317	2496	4340	2631	2549	2790	1901	2234	3456	4354	3476	1712	2061	1598	3074	3967	2355	1726	2561	2525	1626	2002	1909	1771	3170	11514	3001	2583	2652	3365
VIT_200s0480g00040	1891	2341	2068	2313	2978	3517	2461	2146	1960	1412	2163	1570	3308	2476	2413	2195	2689	2340	1989	3348	2413	3109	2457	2621	2635	1976	2314	2879	4561	3237	1506	1995	1412	2728	4156	2350	1265	2004	2142	1369	1743	1633	1529	2525	3244	2586	2106	2001	2854
VIT_200s0480g00060	7	9	12	17	12	14	20	5	15	6	12	12	13	9	14	7	9	7	5	3	7	13	8	5	7	14	6	6	4	5	3	7	1	6	5	5	4	1	8	9	4	4	6	6	3	11	4	6	10
VIT_200s0480g00070	1925	2528	2855	1833	1900	2850	1601	1946	1770	2343	2109	2585	2618	1531	1569	1464	880	884	842	1223	889	732	607	493	1071	1278	621	837	1318	1156	366	1000	412	921	1117	1034	461	999	721	1067	958	597	1632	855	426	745	587	787	535
VIT_200s0480g00080	0	1	0	0	0	0	0	0	0	0	0	0	2	0	1	0	0	0	0	0	0	0	0	0	0	0	0	0	0	0	0	0	0	0	0	0	0	0	0	0	0	0	0	0	0	0	0	0	0
VIT_200s0480g00090	16	13	24	9	14	13	12	14	19	17	9	18	18	6	7	10	5	4	7	6	1	2	3	2	10	5	5	5	10	3	0	2	0	10	3	10	4	0	1	5	6	7	9	1	3	3	3	2	1
VIT_200s0480g00100	40	58	72	54	63	62	57	45	30	55	59	71	34	26	26	20	34	22	15	21	24	41	24	20	32	75	31	24	60	35	10	43	20	35	39	17	5	11	6	10	11	1	35	5	5	10	8	6	7
VIT_200s0481g00010	0	0	0	0	1	0	0	0	0	0	0	0	0	0	0	0	0	0	0	0	0	0	0	0	1	0	0	0	0	0	0	1	1	0	0	0	0	2	1	0	0	0	0	0	0	1	0	0	0
VIT_200s0481g00020	0	0	0	0	0	0	0	0	0	0	0	0	0	0	0	0	0	0	0	0	0	0	0	0	0	0	1	0	0	0	0	0	0	0	0	0	3	2	2	1	0	3	0	0	0	1	0	0	1
VIT_200s0481g00030	0	0	0	0	0	0	0	0	0	0	0	0	0	0	0	0	0	0	0	0	0	0	0	0	0	0	0	0	0	0	0	0	0	0	0	0	0	0	0	0	0	0	0	0	0	0	0	0	0
VIT_200s0482g00015	2	1	0	1	1	1	1	3	5	1	1	2	0	0	0	0	0	0	1	0	1	1	0	1	0	2	0	0	0	1	0	1	0	1	1	1	1	0	1	5	2	0	3	1	2	2	1	1	0
VIT_200s0482g00030	0	0	0	0	0	0	0	0	0	0	0	0	0	0	0	0	0	0	0	0	0	0	0	0	0	0	0	0	0	0	0	0	0	0	0	0	0	0	0	0	0	0	1	0	0	0	0	0	0
VIT_200s0483g00010	638	608	732	605	743	924	690	910	607	812	987	903	778	981	792	797	1024	819	858	986	851	789	1366	1223	794	965	900	1318	1222	1159	1438	829	1315	935	1519	1006	836	1328	1351	709	1402	830	970	1459	980	1413	1662	910	975
VIT_200s0483g00020	409	413	453	424	533	678	326	383	355	283	328	372	423	386	385	429	555	417	530	523	462	493	513	528	611	388	460	463	597	393	433	365	435	463	641	399	719	724	688	595	726	861	716	667	487	813	591	667	715
VIT_200s0483g00030	11	10	6	13	7	6	10	5	12	13	9	7	15	18	3	6	8	10	8	15	7	8	8	13	15	5	10	13	11	6	11	9	12	6	8	12	11	13	15	9	14	14	16	10	18	13	10	6	17
VIT_200s0483g00040	10	7	7	1	8	14	8	8	7	4	7	16	7	12	4	9	9	7	9	10	8	8	8	3	10	12	6	5	7	9	18	12	8	6	9	8	19	18	10	13	11	15	19	14	37	12	11	12	18
VIT_200s0483g00050	21	41	44	26	28	32	21	20	34	18	13	13	18	25	24	26	13	15	35	46	27	50	31	33	38	20	22	22	35	21	6	30	16	13	16	17	13	18	20	5	9	15	14	30	28	17	18	19	28
VIT_200s0484g00005	22	17	25	18	32	16	32	18	27	36	26	30	33	20	23	18	22	24	44	19	18	32	28	40	31	34	29	20	34	15	38	35	33	29	39	24	109	86	67	34	70	85	66	80	139	91	59	41	74
VIT_200s0484g00010	48	67	58	59	73	38	108	45	65	52	48	63	71	48	39	45	73	53	105	59	53	110	84	66	68	68	47	87	76	32	43	60	52	72	53	60	284	159	185	72	156	160	196	169	618	244	126	171	201
VIT_200s0484g00020	104	177	141	150	192	89	172	120	150	112	81	127	130	103	110	112	132	152	224	154	144	223	128	182	110	109	91	158	144	94	116	128	119	134	141	116	807	412	416	165	405	510	363	385	1160	525	286	316	450
VIT_200s0484g00030	245	267	233	276	326	186	405	201	303	260	250	316	243	214	193	204	285	274	394	241	279	421	269	305	250	285	185	362	272	190	239	265	245	288	296	224	1275	701	739	318	667	731	687	660	2035	900	539	656	755
VIT_200s0484g00040	3	5	1	8	14	7	3	6	6	3	7	7	4	5	3	13	3	3	9	5	5	1	5	2	6	4	3	3	2	5	1	4	5	1	1	2	3	3	2	0	4	9	1	3	2	3	5	2	3
VIT_200s0485g00010	3	0	2	1	10	1	4	1	4	1	1	1	6	1	7	0	2	0	6	3	5	1	3	0	2	0	0	2	4	2	8	6	0	0	2	1	0	3	0	0	3	0	1	2	1	0	2	2	0
VIT_200s0485g00020	4	4	2	4	7	5	2	4	4	5	6	5	7	5	3	1	3	4	2	1	4	1	2	4	3	3	3	3	3	6	1	3	4	1	5	1	5	5	3	2	1	6	6	4	11	4	6	4	3
VIT_200s0487g00010	280	224	213	182	244	209	191	164	211	127	157	180	206	173	147	171	226	205	294	256	230	143	177	200	244	142	171	199	234	159	157	135	149	183	185	166	288	245	217	166	204	307	269	296	246	302	238	202	278
VIT_200s0487g00020	0	0	0	0	0	0	0	0	0	0	0	0	0	0	0	0	0	0	0	0	0	0	0	0	0	0	0	0	0	1	0	0	0	0	1	0	0	0	0	0	0	0	0	0	0	0	0	2	0
VIT_200s0487g00030	114	93	102	81	114	67	113	99	119	74	70	75	93	42	73	86	88	118	130	112	105	119	86	93	108	67	73	105	115	62	76	99	59	66	76	70	106	87	86	42	103	78	107	136	147	118	103	91	132
VIT_200s0487g00050	67	42	43	35	57	35	63	55	58	49	49	41	49	50	43	55	52	54	52	51	51	64	36	38	39	44	34	49	58	38	51	52	46	60	59	52	79	74	59	63	69	65	72	75	90	77	57	75	61
VIT_200s0490g00010	1	0	0	1	0	0	0	0	0	0	0	1	1	1	0	1	0	1	1	1	1	1	0	0	0	0	0	0	0	0	0	0	1	1	1	0	0	1	1	0	1	2	0	1	0	2	0	0	1
VIT_200s0491g00010	0	0	0	0	0	0	0	0	0	0	0	0	0	0	0	0	0	0	0	0	0	0	0	0	0	0	0	0	0	0	0	0	0	0	0	0	0	0	0	0	0	0	0	0	0	0	0	0	0
VIT_200s0494g00010	1506	1741	1585	1476	1648	1644	1622	1353	1192	1360	1652	1722	1491	986	1033	1484	1631	1223	1860	1222	1519	1949	1392	1402	1437	1466	1139	1516	1720	1008	1099	1485	1216	1401	1340	1060	1465	2087	1655	1880	1581	1975	2195	1729	1016	1853	1054	2035	1362
VIT_200s0494g00015	0	0	0	1	0	0	0	0	0	0	0	0	0	0	0	0	0	0	1	0	0	0	0	0	0	0	0	0	0	0	0	0	0	0	1	0	0	1	1	0	0	1	1	0	0	4	0	0	0
VIT_200s0494g00020	201	181	218	207	252	255	235	190	242	190	207	239	235	177	198	196	214	181	255	185	168	220	193	185	219	194	177	218	211	155	270	213	215	177	201	207	620	518	455	377	527	578	503	452	984	472	428	409	451
VIT_200s0494g00030	0	0	0	0	0	1	0	0	0	1	0	1	0	0	0	0	0	0	0	0	0	0	0	0	0	0	0	0	0	0	0	0	0	0	0	1	0	1	0	0	0	0	0	0	0	0	1	0	1
VIT_200s0496g00010	0	2	1	1	0	0	0	1	0	1	0	0	0	0	1	1	0	0	1	0	0	0	0	0	1	0	1	1	0	0	0	1	0	2	0	0	0	0	0	0	0	1	1	1	0	1	0	0	0
VIT_200s0499g00010	312	274	282	307	300	301	311	254	278	309	334	333	347	233	291	306	247	242	313	283	239	282	207	242	293	257	215	383	268	216	376	318	329	269	263	199	465	548	485	411	525	442	457	352	255	490	381	377	418
VIT_200s0499g00020	4546	5044	6380	3160	3586	7989	2237	3184	2320	3430	3890	3643	3711	4352	4618	4626	4143	2988	3211	2652	3247	1910	1475	1791	4117	2651	3405	3268	4071	3879	2866	3459	3204	2043	2685	2205	697	1914	2498	739	1831	1358	1784	1593	3057	3450	1249	1292	1047
VIT_200s0499g00030	2568	2383	2687	2314	2752	3515	2455	2712	2481	2967	3132	2972	2775	3410	3146	2505	3176	2601	2799	2788	2881	2733	2226	2430	2964	2864	2237	3056	3222	2940	2577	2336	2765	2481	2850	2511	3272	4114	3982	2435	3464	3865	3514	4183	7171	4559	2979	3798	3620
VIT_200s0499g00040	557	571	637	477	479	690	423	519	394	481	501	541	596	508	482	554	544	398	482	441	516	377	373	369	456	450	426	544	619	579	393	402	385	450	495	423	389	742	619	662	487	504	589	603	875	586	486	651	430
VIT_200s0499g00050	198	194	237	163	181	308	138	211	161	175	183	219	225	216	213	219	199	159	152	224	180	139	117	148	190	189	162	232	265	220	150	193	170	170	256	159	92	198	152	166	133	127	182	169	39	162	120	128	127
VIT_200s0504g00010	0	0	0	0	0	0	0	0	0	0	0	0	0	0	0	0	0	0	0	0	0	0	0	0	0	0	0	0	0	0	0	0	0	0	0	0	0	0	0	0	0	0	0	0	0	0	0	0	0
VIT_200s0504g00020	0	0	0	0	0	0	0	0	0	0	0	0	1	0	0	0	0	0	0	1	0	0	0	0	0	0	0	0	1	0	0	0	1	0	0	0	0	1	0	0	0	0	0	0	0	0	0	0	0
VIT_200s0505g00020	1	5	1	6	2	3	1	0	1	0	3	3	2	4	1	1	3	2	1	7	2	2	4	3	0	2	3	0	7	10	2	3	2	5	5	1	7	2	7	2	1	3	0	1	4	6	0	1	3
VIT_200s0505g00030	169	266	226	334	234	390	133	197	149	92	179	172	176	200	176	228	223	219	152	298	320	221	247	205	196	129	237	196	302	456	89	154	94	370	431	179	213	109	280	232	92	168	176	144	697	165	138	144	146
VIT_200s0505g00040	17	19	14	78	25	32	15	33	11	20	26	27	16	46	24	22	29	8	11	22	29	9	23	17	7	21	20	8	21	66	9	11	12	39	41	18	15	7	30	13	16	22	12	16	30	26	11	4	6
VIT_200s0505g00050	5	0	1	8	4	1	1	4	0	1	4	7	4	4	4	3	4	1	2	0	1	0	1	1	2	3	2	1	2	5	2	0	2	3	7	1	5	1	4	0	2	0	1	1	0	0	1	2	1
VIT_200s0505g00060	8	11	4	26	8	6	9	8	5	7	18	7	4	17	11	9	3	8	7	7	16	4	9	4	3	5	6	2	4	21	6	5	4	9	17	10	7	2	11	2	2	4	4	2	3	2	3	3	4
VIT_200s0507g00010	65	42	68	68	78	66	70	96	85	85	79	87	53	58	35	46	53	64	72	79	55	65	71	73	66	62	50	62	55	43	63	70	60	56	67	67	191	122	144	130	149	162	111	151	48	184	118	93	109
VIT_200s0507g00020	238	262	269	214	278	273	187	218	195	246	249	232	243	220	245	232	244	211	236	231	246	231	212	217	246	188	206	267	273	218	177	214	184	137	170	193	182	285	283	179	191	171	249	262	256	253	196	207	202
VIT_200s0508g00020	578	528	578	520	516	514	431	386	475	351	352	413	474	419	388	570	565	519	629	728	472	562	527	490	528	380	430	508	606	316	349	458	347	512	472	399	1006	916	1065	950	816	1093	712	1086	1344	1181	825	793	848
VIT_200s0508g00030	706	522	598	640	588	683	768	658	739	766	793	841	797	525	639	669	783	606	710	667	632	790	835	729	731	747	524	878	847	639	901	808	738	797	706	616	1584	1773	1748	1607	1637	1538	1309	1588	2831	1902	1391	1320	1286
VIT_200s0508g00040	452	499	582	363	367	711	273	376	250	484	479	472	466	511	516	467	358	363	246	240	279	258	135	171	422	296	431	476	401	457	275	330	293	193	239	234	51	266	250	112	191	121	163	187	283	348	158	178	128
VIT_200s0508g00050	0	0	0	0	0	0	0	0	0	0	0	0	1	0	0	0	0	0	0	0	0	0	0	0	0	0	0	0	0	0	0	0	0	0	0	0	0	0	0	0	0	0	0	0	0	0	0	0	1
VIT_200s0510g00010	475	522	498	382	427	551	460	499	508	557	607	726	512	432	425	428	480	343	452	431	425	338	363	385	386	502	351	452	501	438	588	562	669	365	388	380	731	926	817	928	858	882	714	737	1176	795	689	615	698
VIT_200s0510g00020	432	388	408	388	468	379	443	391	451	470	441	511	496	344	359	420	438	380	458	405	377	481	372	353	455	400	330	484	446	274	442	441	436	376	281	319	560	750	724	522	597	499	625	639	763	624	579	622	524
VIT_200s0510g00030	748	420	641	888	669	2002	1020	1735	838	2049	2802	1982	1646	2282	2206	1747	1767	1545	1095	1894	1865	2044	2797	2368	1770	1937	2291	3837	2173	2919	3188	1511	3097	1830	2732	1941	246	888	981	93	702	206	532	1539	1516	724	1477	1125	719
VIT_200s0510g00040	1300	1147	1370	1246	1022	2364	1124	1929	946	2024	2158	1648	2021	2228	2154	1771	1596	1404	1226	1387	1450	1113	1284	1339	1504	1385	1694	2711	1888	2737	1668	1172	1496	1198	1715	1653	1031	1380	1253	1416	1219	1307	1130	1239	1067	1189	1257	1305	1120
VIT_200s0510g00050	403	399	386	349	456	370	444	314	352	309	284	306	419	334	336	378	428	408	463	426	413	403	291	391	350	347	311	486	461	327	299	315	304	290	375	315	631	655	580	368	535	537	410	783	1622	780	520	508	624
VIT_200s0513g00010	1	3	0	0	0	0	1	0	0	1	0	1	0	0	1	0	1	0	0	1	1	0	0	0	0	0	0	1	1	0	3	0	0	0	0	0	0	1	1	2	0	0	0	0	3	2	0	1	0
VIT_200s0513g00020	72	68	77	95	71	70	67	75	80	65	95	86	88	72	66	86	79	64	60	70	59	70	59	68	108	62	57	86	92	64	71	79	81	78	77	78	107	102	94	85	93	94	105	81	113	105	90	90	73
VIT_200s0515g00010	1022	852	1013	848	953	1164	872	877	849	971	983	1011	1021	804	829	1010	899	710	911	817	841	836	745	736	1095	773	755	990	929	793	739	791	738	687	712	716	773	1050	960	573	792	838	962	924	1453	1022	796	965	910
VIT_200s0515g00020	47	40	45	42	55	27	61	55	60	41	36	39	51	44	47	43	45	33	56	33	39	45	31	30	47	41	33	50	45	39	44	33	46	35	38	46	85	54	73	17	80	61	73	60	151	73	73	45	57
VIT_200s0515g00030	261	268	207	305	388	429	319	230	280	156	185	294	337	222	262	349	405	304	435	313	343	539	407	373	417	307	288	334	364	275	249	261	246	381	372	229	599	708	507	574	551	641	604	598	1013	626	432	650	625
VIT_200s0515g00040	168	124	142	106	125	183	125	130	141	123	150	150	149	138	136	166	149	109	121	143	133	139	97	105	142	108	122	117	137	109	102	144	107	103	106	96	149	223	178	99	168	127	165	173	477	197	145	154	166
VIT_200s0515g00050	44	46	39	38	43	73	36	32	61	43	39	57	38	33	38	42	41	37	42	54	47	37	10	21	46	29	37	29	33	26	34	41	36	23	33	17	45	50	48	9	35	28	63	31	123	16	42	21	38
VIT_200s0516g00003	0	0	0	0	0	0	0	0	0	0	0	0	0	0	0	1	0	0	0	0	0	1	0	0	0	0	0	0	0	0	0	0	0	0	0	0	0	0	0	0	1	0	0	0	0	0	1	0	0
VIT_200s0516g00006	13	8	14	11	20	5	18	13	16	19	23	15	10	7	8	6	8	15	20	12	7	23	9	15	8	17	10	15	19	9	19	14	19	13	10	11	107	58	59	83	83	87	58	83	149	96	43	38	38
VIT_200s0516g00010	7	9	8	2	8	9	12	9	11	10	5	10	3	6	7	10	5	4	3	7	1	3	4	2	6	5	3	11	1	3	7	6	10	10	4	4	26	28	26	58	47	44	28	12	37	44	23	17	16
VIT_200s0516g00020	1356	1460	1533	1138	1172	1912	603	980	567	1202	1049	1107	1129	1227	1300	1486	1201	1035	1015	835	1107	763	488	662	1414	747	1262	1212	1334	1225	880	1018	884	782	753	798	131	651	579	249	380	222	521	525	717	574	461	469	358
VIT_200s0517g00010	0	0	0	0	0	0	0	0	0	0	0	0	0	0	0	0	0	0	0	0	0	0	0	0	0	0	0	0	0	0	0	0	0	0	0	0	0	0	0	0	0	0	0	0	0	0	0	0	0
VIT_200s0517g00020	0	0	0	0	0	0	0	0	0	0	0	0	0	0	0	0	0	0	0	0	0	0	0	0	0	0	0	0	0	0	0	0	0	0	0	0	0	0	0	0	0	0	0	0	0	0	0	0	0
VIT_200s0521g00010	3	8	6	5	6	3	4	10	6	4	9	6	9	4	3	2	4	7	4	3	3	2	4	5	7	3	5	4	5	3	7	5	3	3	4	2	1	3	1	2	1	3	8	2	0	5	2	4	2
VIT_200s0521g00030	0	0	0	0	0	0	0	0	0	0	0	0	0	0	0	0	0	0	0	0	0	0	0	0	0	0	0	0	0	0	0	0	0	0	0	0	0	0	0	0	0	0	0	0	0	0	0	0	0
VIT_200s0521g00040	0	0	0	0	0	0	0	0	0	0	0	0	0	0	0	0	0	0	0	0	0	0	0	0	0	0	0	0	0	0	0	0	0	0	0	0	0	0	0	0	0	0	0	0	0	0	0	0	0
VIT_200s0522g00010	0	1	1	0	0	0	0	0	0	0	0	0	0	0	0	0	0	0	0	1	0	0	0	0	0	0	1	0	0	0	0	0	0	0	0	0	1	0	0	0	0	0	0	0	0	0	0	0	0
VIT_200s0522g00020	0	0	2	27	1	0	0	0	0	0	0	0	0	0	0	0	0	0	0	0	0	0	0	0	0	0	0	0	0	0	0	0	0	0	0	0	0	0	0	0	0	0	0	0	0	0	0	0	0
VIT_200s0524g00010	98	82	93	85	90	106	81	68	79	70	77	89	100	80	64	79	79	113	92	79	94	101	91	113	100	87	68	84	90	78	93	79	85	68	135	76	68	94	93	58	77	76	80	76	45	102	68	75	74
VIT_200s0524g00020	26	17	35	23	16	36	17	27	21	26	22	24	26	40	21	11	29	18	12	20	25	12	15	15	26	16	28	20	24	28	21	29	19	17	18	16	12	10	22	8	6	10	27	13	5	15	21	8	17
VIT_200s0524g00030	824	721	875	656	794	915	613	552	579	634	571	667	698	682	625	889	888	790	894	867	678	1010	909	906	867	779	728	808	879	659	912	871	804	721	934	671	634	1025	905	553	719	792	958	964	995	926	725	919	833
VIT_200s0524g00040	0	0	0	0	0	0	0	0	0	0	0	0	0	0	0	0	0	0	0	0	0	0	0	0	0	0	0	0	0	0	0	0	0	0	0	0	0	0	0	0	0	0	0	0	0	0	0	0	0
VIT_200s0525g00010	510	408	518	394	398	528	333	315	297	303	275	297	504	338	403	444	425	350	384	343	343	375	361	332	460	260	394	384	432	354	215	301	213	348	378	286	631	545	543	686	508	669	476	535	875	538	425	640	590
VIT_200s0525g00020	283	302	272	267	292	381	192	270	213	363	330	306	280	283	257	259	269	259	252	252	256	251	241	294	372	245	283	250	314	274	281	261	286	236	239	176	110	289	209	257	192	154	181	251	153	187	141	217	143
VIT_200s0525g00030	66	68	84	70	76	75	73	64	58	44	67	58	74	67	42	77	66	48	75	72	69	78	64	83	94	51	87	94	75	55	52	59	54	65	53	63	106	118	99	120	83	105	98	102	70	77	94	113	114
VIT_200s0525g00040	228	246	228	238	238	275	246	232	237	258	262	297	257	238	212	221	271	227	276	214	224	229	205	192	271	246	168	270	253	279	245	237	228	182	217	203	190	291	252	251	267	216	252	275	253	270	256	224	206
VIT_200s0525g00050	160	119	117	106	137	136	61	90	120	95	86	95	147	91	69	96	87	84	76	97	80	68	29	44	114	66	79	62	104	70	76	95	60	78	68	84	173	62	35	28	52	61	115	29	112	15	45	38	54
VIT_200s0525g00055	5	5	4	4	2	6	2	1	1	0	0	3	1	5	4	4	2	2	2	3	1	3	3	2	4	0	1	1	2	2	0	0	2	4	5	2	6	3	10	5	4	5	4	6	2	8	2	8	4
VIT_200s0526g00010	0	1	0	2	0	2	2	5	2	0	5	0	2	1	0	3	0	1	2	2	3	2	0	3	3	1	1	6	1	2	4	1	1	2	3	2	3	2	3	2	3	2	3	1	0	2	0	0	3
VIT_200s0527g00010	887	643	739	803	1051	799	878	800	1123	533	597	770	707	993	776	611	985	846	1178	1296	1039	692	807	879	545	605	367	954	1245	690	581	619	627	1148	1233	909	2330	1495	1742	1503	1774	1923	1482	1775	879	2145	1363	1401	1845
VIT_200s0527g00015	0	0	0	0	1	0	0	0	0	1	0	0	0	0	0	0	0	1	0	0	0	1	0	0	0	0	1	2	0	8	7	8	7	1	2	1	0	0	0	0	0	0	0	0	1	0	0	0	0
VIT_200s0527g00020	1024	1050	1073	892	1068	1439	886	1092	1080	1004	1071	1270	1151	1136	1178	1168	1173	949	1067	1102	902	762	711	766	1108	1025	750	1060	1330	1258	1069	953	1044	993	1207	855	992	1154	1179	571	1125	986	1340	1219	3141	1342	1239	843	1002
VIT_200s0527g00030	2976	4640	4638	2927	3893	7864	2065	3610	2973	3437	5304	3895	3673	5751	5407	4732	5438	3576	3703	5364	5119	2677	3396	3405	5071	4461	4566	3392	5403	6057	4924	4042	5625	3374	5603	2994	2471	4938	3736	6391	3387	3438	3787	3642	6558	2542	3466	4490	3002
VIT_200s0531g00010	2607	2496	2807	2123	2527	2924	2393	2279	2725	2343	2431	2820	2751	2368	2331	2534	2661	2014	2850	2474	2175	2536	2356	2359	2824	2502	2005	2532	2871	2410	2733	2590	2583	2598	2975	2090	5537	5330	4872	4982	5696	5534	4618	4743	6953	5394	4216	4047	4532
VIT_200s0531g00020	164	153	160	135	172	211	151	155	151	98	144	153	142	139	121	137	149	132	117	125	124	130	97	105	167	111	132	130	133	144	102	106	105	97	123	100	172	176	145	95	151	176	138	174	177	196	106	168	140
VIT_200s0531g00030	396	334	351	307	384	436	340	363	390	340	343	380	408	293	300	363	308	252	327	280	270	307	227	265	417	284	258	322	295	274	259	297	254	235	299	264	637	596	488	305	530	544	516	543	1197	574	413	413	455
VIT_200s0531g00040	95	65	78	78	91	105	123	70	107	129	126	130	112	89	85	91	75	90	72	71	85	113	74	82	99	85	60	110	102	61	75	80	83	86	60	79	67	151	88	66	87	70	126	119	113	92	86	122	105
VIT_200s0531g00050	1187	1052	1163	1105	1430	1288	1276	1119	1247	962	1058	1085	1304	1108	1200	1206	1178	1098	1488	1384	1210	1628	1233	1244	1413	1042	1079	1465	1321	955	1101	1078	1029	1122	1057	1062	1780	1786	1834	1249	1620	1488	1727	1701	3013	1873	1574	1451	1668
VIT_200s0531g00060	5	4	2	2	3	5	4	2	3	1	1	3	2	0	3	4	2	4	4	7	3	3	10	2	4	2	5	3	3	3	2	3	0	2	2	0	2	2	0	4	3	2	3	6	15	7	2	7	8
VIT_200s0532g00010	0	0	0	0	0	0	0	0	0	0	0	0	0	0	0	0	0	0	0	0	0	0	0	0	0	0	0	0	0	0	0	0	0	0	0	0	0	0	0	0	0	0	0	0	0	0	0	0	0
VIT_200s0532g00020	1257	1423	1588	1115	1145	1917	782	1068	761	1149	1284	1167	1343	1247	1225	1538	1323	1077	941	782	1101	817	519	662	1291	839	1090	1293	1393	1464	904	1099	932	755	994	827	181	814	915	322	512	369	787	720	713	1047	499	703	428
VIT_200s0532g00030	562	549	619	523	744	572	640	596	836	332	474	534	521	562	526	497	680	643	701	904	635	664	700	589	440	510	311	651	621	462	452	471	500	761	684	541	2594	1738	1805	1943	2617	2331	2038	1507	3566	2491	1576	1097	1537
VIT_200s0532g00040	15	15	19	13	11	18	10	10	14	6	9	9	12	12	15	17	15	15	19	19	9	17	11	9	25	9	13	8	15	13	8	9	11	20	15	12	12	16	21	16	23	23	15	16	35	28	6	18	23
VIT_200s0532g00050	466	498	533	484	498	560	379	377	373	396	429	456	427	370	419	514	458	404	411	449	446	475	318	383	503	392	408	469	459	328	380	412	327	335	333	299	406	487	442	547	409	348	385	446	671	462	378	351	404
VIT_200s0532g00060	450	307	292	338	408	342	306	289	277	308	211	341	345	355	207	281	301	250	332	248	234	324	301	221	470	196	224	355	195	210	246	203	191	159	226	183	722	744	521	408	823	412	554	432	535	376	540	309	399
VIT_200s0532g00070	234	200	178	223	288	140	302	219	195	163	192	189	226	136	137	185	278	184	413	188	201	443	347	293	260	287	170	353	263	149	143	202	186	297	281	180	362	480	583	334	427	394	560	489	778	656	334	420	463
VIT_200s0533g00010	93	140	122	94	137	128	118	110	133	114	128	133	122	116	135	102	162	123	179	115	130	132	132	153	156	154	129	140	178	98	120	160	117	132	161	109	207	219	208	83	177	207	207	173	381	234	167	141	177
VIT_200s0533g00020	365	501	477	508	524	468	429	366	484	450	403	478	478	313	334	420	349	396	364	278	250	450	267	352	656	391	513	290	273	176	613	458	466	168	171	254	662	499	254	274	412	531	433	325	683	279	439	335	572
VIT_200s0533g00030	0	0	0	0	0	0	0	0	0	0	0	0	0	0	1	0	0	0	0	0	1	0	0	0	0	0	0	0	0	0	0	0	0	0	0	1	0	0	0	0	0	0	0	0	0	0	0	0	0
VIT_200s0533g00040	224	226	267	253	238	292	228	220	274	226	215	238	278	218	206	253	230	175	245	225	228	271	190	212	275	233	203	250	220	228	190	261	214	201	197	190	277	327	322	313	303	294	334	308	542	329	294	299	295
VIT_200s0533g00050	8488	12867	13479	5770	8121	12344	4910	8213	9298	7060	7853	7588	9309	10303	8260	8920	6827	6112	6238	6955	5845	4623	3892	4613	7395	6363	5313	4634	6053	7508	5032	6845	5354	3528	5273	4694	2174	3376	3128	1491	4601	1973	3633	3457	8183	3727	3876	2389	2399
VIT_200s0539g00010	0	0	0	0	0	0	0	1	0	0	0	0	0	0	1	0	0	0	0	0	0	0	0	0	0	0	0	0	0	0	0	0	0	0	0	0	0	2	0	0	0	0	0	0	0	0	0	0	0
VIT_200s0539g00020	1	0	0	0	0	0	0	0	0	0	0	0	0	0	0	0	0	0	0	0	0	1	0	0	0	0	0	0	0	0	0	0	0	0	0	0	0	0	0	0	0	0	0	0	0	0	0	0	1
VIT_200s0540g00010	67	57	59	108	79	58	87	60	81	39	81	53	68	40	36	57	74	50	96	65	64	106	71	71	75	67	65	84	105	49	40	60	48	70	60	63	143	128	108	110	130	128	117	143	140	181	105	124	134
VIT_200s0540g00020	437	399	378	492	640	396	650	465	522	369	409	402	469	297	350	403	594	420	774	530	541	784	680	642	465	491	394	770	688	390	338	514	462	577	477	454	1449	1196	1341	1081	1180	1259	1207	1315	1358	1909	885	1111	1168
VIT_200s0540g00040	218	212	205	232	276	257	309	222	288	188	171	219	178	140	172	232	238	234	317	242	225	399	249	220	271	240	237	337	240	156	191	263	188	226	194	193	527	398	465	426	401	465	449	446	876	584	376	400	486
VIT_200s0540g00045	0	0	0	0	1	0	0	0	1	0	1	1	0	0	1	1	1	0	0	0	0	0	0	0	1	0	0	1	0	0	0	0	0	0	0	0	0	0	0	0	0	0	0	0	2	0	1	0	0
VIT_200s0540g00050	0	2	1	0	1	0	2	2	0	1	1	0	0	0	0	0	0	0	0	1	1	1	1	0	1	1	2	3	0	1	0	0	0	0	0	2	0	0	0	0	0	0	0	0	0	0	0	0	0
VIT_200s0541g00010	35	24	28	37	58	71	42	46	61	35	50	52	38	42	51	46	74	43	33	72	32	51	115	69	40	61	35	78	82	51	97	49	92	90	90	93	171	138	129	45	169	116	153	149	344	165	141	95	103
VIT_200s0541g00020	83	104	134	126	136	225	174	275	161	227	221	187	162	114	160	154	191	114	138	81	82	142	154	201	133	204	147	125	126	161	344	183	367	122	157	102	865	573	541	43	762	471	373	522	1159	678	424	235	498
VIT_200s0541g00025	13	11	6	12	9	11	10	7	10	7	4	8	14	5	3	3	12	8	14	4	13	5	1	15	13	7	8	7	8	7	15	14	6	3	3	4	3	5	10	1	2	2	6	5	27	1	6	5	10
VIT_200s0551g00010	4149	5114	5208	3671	5221	6745	3691	4682	5050	3573	4993	4831	4646	4666	4616	4387	4702	3745	4276	5081	4243	3781	4216	4072	5351	4024	4256	4164	4909	4769	3229	3844	3467	3270	4478	3727	4954	5935	5239	4663	5268	4951	5328	5396	11327	5570	4559	3961	5031
VIT_200s0551g00020	5590	5683	7420	4166	4972	7636	4471	5367	4129	6020	6158	6027	6987	6500	7084	5465	5224	4432	4248	3931	4680	4548	3353	3555	4563	4759	4395	5488	5965	4407	4141	4702	4312	3865	3996	3562	5154	6862	5283	5913	5234	4946	5444	5102	8069	5290	4793	4657	4840
VIT_200s0551g00030	1058	950	1067	864	1023	1191	873	850	808	783	836	773	1049	1026	1026	998	1023	877	997	1077	973	1127	991	961	1014	847	862	1049	1103	915	699	718	797	885	989	834	1395	1496	1426	1024	1304	1225	1317	1419	3134	1457	1097	1186	1403
VIT_200s0551g00040	6	11	7	1	15	13	9	8	11	8	12	10	7	7	8	11	4	10	11	3	8	13	6	5	6	16	7	7	6	6	13	13	9	2	11	4	28	10	11	14	17	11	22	13	27	12	14	12	11
VIT_200s0551g00050	6	2	7	4	11	7	7	9	7	8	5	7	4	5	4	4	11	5	5	9	4	6	4	8	7	10	3	8	7	3	13	10	14	9	5	6	7	16	7	9	7	7	14	20	30	9	19	10	8
VIT_200s0555g00010	0	0	0	0	0	0	0	0	0	0	0	0	0	0	0	0	0	0	0	0	0	0	0	0	0	0	0	0	0	0	0	0	0	0	0	0	0	0	0	0	0	0	0	0	0	0	0	0	0
VIT_200s0555g00020	10	10	8	14	19	12	8	14	5	7	14	7	18	12	7	12	23	14	11	10	17	24	33	23	10	18	17	11	16	13	23	14	11	10	17	8	122	149	166	250	120	176	52	181	288	263	126	124	165
VIT_200s0555g00050	38	40	40	37	32	53	20	36	24	35	35	29	52	35	37	49	35	19	35	28	30	24	19	38	31	20	27	38	34	28	45	30	30	24	34	31	24	31	26	23	18	25	34	23	47	23	26	36	27
VIT_200s0556g00010	2	3	1	0	5	1	2	3	1	0	1	1	3	2	1	1	4	2	3	1	5	4	0	1	2	2	2	0	2	0	4	3	3	2	0	2	11	23	19	10	24	9	12	16	51	32	8	9	7
VIT_200s0556g00020	0	0	0	0	0	0	0	0	0	0	0	0	0	0	0	0	0	0	0	0	0	0	0	0	0	0	0	0	0	0	0	0	0	0	0	0	0	0	0	0	0	0	0	0	0	0	0	0	0
VIT_200s0557g00010	0	0	0	0	0	0	0	0	0	0	0	0	0	0	0	0	0	0	0	0	0	0	0	0	0	0	0	1	0	0	0	0	0	0	0	0	0	0	0	0	0	0	0	0	0	1	0	0	0
VIT_200s0557g00020	0	0	0	0	0	0	0	0	0	0	0	0	0	0	0	0	0	0	0	0	0	0	0	0	0	0	0	0	0	0	0	0	0	0	0	0	1	0	0	0	0	0	0	0	0	0	0	0	0
VIT_200s0558g00010	505	519	604	456	543	620	545	534	539	590	673	667	647	590	549	551	558	451	462	457	487	497	389	399	516	526	384	552	589	436	434	508	486	434	456	395	666	739	648	552	690	638	714	652	433	698	555	482	581
[truncated: 29,885 more rows]
[truncated: 23 more columns]
