# Supplementary material for: RNA-Seq Time Series of Vitis vinifera Bud Development Reveals Correlation of Expression Patterns with the Local Temperature Profile
Source: Plants (Basel). 2020 Nov 12;9(11):1548. doi: 10.3390/plants9111548 (PMC7698159; doi:10.3390/plants9111548)
Supplement: Supplementary file 1 [file plants-09-01548-s001.zip › Supplement-files-final_proof/File-S9_IDs-of-qRTPCR-reference-gene-candidates.txt]

GeneID	NormalizedStandardDeviation	AverageExpression	FunctionalAnnotation
VIT_219s0177g00040	0.14768529841408848	1826.2830307899999	polyubiquitin 10 [best_hit,AT4G05320]
VIT_219s0015g01090	0.1607232141879355	1215.257413815	HEAT SHOCK PROTEIN 81.4 [best_hit,AT5G56000]
VIT_209s0002g00470	0.16201782200366074	926.5815715900001	related to AP2 12 [RBH,AT1G53910]
VIT_217s0000g10430	0.16621853146236656	2312.9581145350003	glyceraldehyde-3-phosphate dehydrogenase C2 [RBH,AT1G13440]
VIT_218s0001g14400	0.18034446950887076	1138.88781652	rotamase CYP 3 [best_hit,AT2G16600]
VIT_206s0004g03220	0.1893471857974973	971.1472649935	GTP binding Elongation factor Tu family protein [best_hit,AT5G60390]
VIT_219s0177g00070	0.237537095918094	1155.025667035	polyubiquitin 3 [best_hit,AT5G03240]
VIT_202s0025g03390	0.23791342466467658	1664.63670935	plasma membrane intrinsic protein 1B [best_hit,AT2G45960]
VIT_204s0044g00580	0.2393926703835025	1995.649820085	actin 7 [best_hit,AT5G09810]
VIT_208s0007g03830	0.24989000995234467	1389.605239935	Aldolase superfamily protein [best_hit,AT2G36460]
VIT_205s0020g03470	0.2626951401348536	864.2425684665	FRIGIDA-like protein [RBH,AT3G22440]
VIT_208s0007g03960	0.2629703964390154	1265.24940791	Enolase [best_hit,AT2G36530]
VIT_219s0090g01000	0.28317760700341044	2549.80922793	mannose-1-phosphate guanylyltransferase (GDP)s;GDP-galactose:mannose-1-phosphate guanylyltransferases;GDP-galactose:glucose-1-phosphate guanylyltransferases;GDP-galactose:myoinositol-1-phosphate guanylyltransferases;glucose-1-phosphate guanylyltransferase [best_hit,AT4G26850]
VIT_203s0063g02610	0.29194623059743396	1483.9082142	cold, circadian rhythm, and rna binding 2 [RBH,AT2G21660]
VIT_217s0000g09280	0.2940400038718221	896.0645216665	ubiquitin-associated (UBA)/TS-N domain-containing protein / octicosapeptide/Phox/Bemp1 (PB1) domain-containing protein [RBH,AT4G24690]
VIT_210s0116g01210	0.29654470550158263	1307.664559305	aspartic proteinase A1 [best_hit,AT1G11910]
VIT_202s0025g02790	0.40388361982896054	813.890628644	UDP-Glycosyltransferase superfamily protein [RBH,AT1G32900]
VIT_208s0058g01210	0.4192337134630173	2022.88109299	lipid transfer protein 1 [best_hit,AT2G38540]
VIT_213s0073g00560	0.6959715766787209	1256.2118927249999	DNAJ homologue 2 [best_hit,AT5G22060]
VIT_206s0004g04660	0.8526188451251587	1533.56347004	metallothionein 2A [best_hit,AT3G09390]
