# Supplementary material for: RNA-Seq Time Series of Vitis vinifera Bud Development Reveals Correlation of Expression Patterns with the Local Temperature Profile
Source: Plants (Basel). 2020 Nov 12;9(11):1548. doi: 10.3390/plants9111548 (PMC7698159; doi:10.3390/plants9111548)
Supplement: Supplementary file 1 [file plants-09-01548-s001.zip › Supplement-files-final_proof/File-S3_RNA-Seq-CPM.txt]

gene	20160601_1	20160601_2	20160601_3	20160602_1	20160602_2	20160602_3	20160604_1	20160604_2	20160604_3	20160606_1	20160606_2	20160606_3	20160609_1	20160609_2	20160609_3	20160612_1	20160612_2	20160612_3	20160614_1	20160614_2	20160614_3	20160616_1	20160616_2	20160616_3	20160618_1	20160618_2	20160618_3	20160621_1	20160621_2	20160621_3	20160624_1	20160624_2	20160624_3	20160628_1	20160628_2	20160628_3	20160726_1	20160726_2	20160726_3	20160727_1	20160728_1	20160728_2	20160804_1	20160804_2	20160804_3	20160808_1	20160808_2	20160811_1	20160811_2
VIT_200s0120g00005	0.0	0.248839836106	0.228795124833	0.395713142794	0.232876205105	0.157768004295	0.362927187415	0.0860832668806	0.0859806858146	0.17041744093	0.161716216583	0.191739295914	0.331494435479	0.280412183477	0.0838121029873	0.236151105378	0.116655382851	0.46194840877	0.158446733991	0.120372862163	0.256606099501	0.209618838328	0.230633901892	0.0899586855741	0.473549388906	0.176501912133	0.287287265575	0.115148344269	0.332986262985	0.217154652984	0.296683548384	0.221234718931	0.129201998927	0.375396354029	0.202238047125	0.100468782315	0.544541281658	0.152080957195	0.318894146532	0.444441497962	0.293413961751	0.135987274583	0.259941148674	0.226739036585	0.289756923363	0.378982946788	0.410228533841	0.270140717457	0.0727852177008
VIT_200s0120g00010	1.53172015708	1.90777207681	1.60156587383	1.5388844442	1.35844452978	1.45146563952	2.3590267182	1.50645717041	1.80559440211	1.87459185023	2.06188176143	1.91739295914	1.76797032256	1.44211980074	1.08955733883	1.57434070252	1.59429023229	1.57062458982	1.34679723892	1.52472292073	1.45410123051	1.55117940362	1.79894443476	1.75419436869	1.2020869103	1.8532700774	1.24491148416	1.72722516403	1.14695268361	1.78066815447	2.41585175113	2.03535941416	2.23950131474	1.78313268164	1.617904377	2.21031321093	3.33531535015	3.0416191439	2.29603785503	4.92589326908	3.29275668188	3.87563732561	2.30697769448	2.62369456619	2.07287645175	3.14847371178	3.46829578611	2.62422411244	2.83862349033
VIT_200s0120g00020	1.2175211505	0.746519508317	0.991445540945	0.879362539543	1.08675562382	1.00971522749	3.13024699146	0.946915935687	3.00932400351	1.53375696837	0.889439191205	1.26547935303	1.06814873654	1.16170761726	1.08955733883	0.905245903949	1.08878357327	1.10867618105	1.10912713794	1.52472292073	2.56606099501	1.3415605653	1.33767663097	1.25942159804	1.52992879493	1.36788981903	1.53219874974	1.42016291265	1.25794810461	1.47665164029	2.24631829491	1.01767970708	1.67962598605	1.22003815059	1.41566632987	1.40656295241	2.07606363632	2.52454388944	1.9771437085	1.99998674083	2.90153806621	2.20979321197	1.42967631771	1.39282551045	2.13974343406	1.51593178715	1.08151158922	2.0067596154	1.60127478942
VIT_200s0120g00030	0.0	0.0	0.0	0.0	0.0	0.0	0.0	0.0	0.0	0.0	0.0	0.0	0.0	0.0400588833538	0.0	0.0	0.0	0.0	0.0	0.0	0.0	0.0	0.0	0.0	0.0	0.0	0.0	0.0	0.0	0.0	0.0	0.0	0.0	0.0	0.0	0.0	0.0	0.0	0.0	0.0	0.0	0.0	0.0	0.0	0.0	0.0	0.0	0.0	0.0
VIT_200s0120g00060	0.196374379113	0.290313142123	0.190662604028	0.0879362539543	0.0776254017018	0.0946608025772	0.136097695281	0.258249800642	0.171961371629	0.255626161395	0.202145270729	0.115043577548	0.0368327150532	0.120176650061	0.0838121029873	0.0	0.233310765701	0.092389681754	0.198058417489	0.200621436938	0.171070733001	0.125771302997	0.0	0.224896713935	0.0728537521394	0.0441254780334	0.191524843717	0.115148344269	0.184992368325	0.173723722387	0.0847667281098	0.132740831358	0.0430673329757	0.0469245442536	0.121342828275	0.0502343911574	0.136135320414	0.243329531512	0.223225902572	0.11111037449	0.195609307834	0.23797773052	0.0324926435843	0.129565163763	0.0	0.116610137473	0.298348024612	0.192957655327	0.218355653102
VIT_200s0120g00070	0.117824627468	0.124419918053	0.114397562417	0.263808761863	0.232876205105	0.126214403436	0.136097695281	0.0860832668806	0.0859806858146	0.553856683022	0.0808581082914	0.191739295914	0.0368327150532	0.200294416769	0.0838121029873	0.118075552689	0.0388851276169	0.0	0.0792233669955	0.0802485747753	0.171070733001	0.083847535331	0.184507121514	0.0899586855741	0.0364268760697	0.220627390167	0.143643632788	0.26867946996	0.036998473665	0.0434309305967	0.0	0.176987775145	0.387605996782	0.234622721268	0.202238047125	0.0502343911574	0.204202980622	0.212913340073	0.191336487919	0.259257540478	0.22821085914	0.23797773052	0.194955861506	0.259130327525	0.111444970524	0.17491520621	0.0372935030765	0.192957655327	0.218355653102
VIT_200s0120g00080	0.274924130759	0.207366530088	0.457590249667	0.219840634886	0.194063504254	0.283982407732	0.453658984269	0.129124900321	0.343922743258	0.383439242092	0.323432433166	0.345130732645	0.220996290319	0.160235533415	0.251436308962	0.118075552689	0.272195893318	0.092389681754	0.316893467982	0.0401242873876	0.256606099501	0.335390141324	0.138380341135	0.0899586855741	0.327841884627	0.308878346234	0.383049687434	0.53735893992	0.14799389466	0.13029279179	0.254300184329	0.221234718931	0.258403997854	0.375396354029	0.0808952188499	0.301406346945	0.272270640829	0.152080957195	0.255115317226	0.185183957484	0.293413961751	0.407961823748	0.324926435843	0.129565163763	0.156022958734	0.233220274946	0.0745870061529	0.617464497046	0.181963044252
VIT_200s0120g00100	0.0785497516453	0.0414733060176	0.0381325208056	0.0439681269771	0.0776254017018	0.0631072017181	0.0453658984269	0.172166533761	0.214951714537	0.127813080697	0.0404290541457	0.0766957183657	0.0368327150532	0.0	0.0419060514937	0.039358517563	0.155540510468	0.092389681754	0.0	0.200621436938	0.0855353665004	0.125771302997	0.0461267803784	0.044979342787	0.0364268760697	0.0441254780334	0.0478812109292	0.0767655628457	0.0	0.0434309305967	0.0847667281098	0.0	0.0	0.0469245442536	0.0404476094249	0.0	0.0340338301036	0.030416191439	0.0	0.0	0.0326015513057	0.0	0.0	0.0	0.111444970524	0.0	0.0372935030765	0.115774593196	0.0
VIT_200s0120g00120	0.0	0.0	0.0	0.0	0.0	0.0	0.0	0.0	0.0	0.0	0.0	0.0	0.0	0.0	0.0	0.0	0.0	0.0	0.0	0.0	0.0	0.0	0.0	0.0	0.0	0.0	0.0	0.0	0.0	0.0	0.0	0.0	0.0	0.0	0.0	0.0	0.0	0.0	0.0	0.0	0.0	0.0	0.0	0.0	0.0	0.0	0.0	0.0	0.0
VIT_200s0120g00270	0.0392748758227	0.0	0.0381325208056	0.0879362539543	0.116438102553	0.0315536008591	0.226829492135	0.129124900321	0.0429903429073	0.085208720465	0.0808581082914	0.0	0.0736654301065	0.0	0.0419060514937	0.039358517563	0.0777702552338	0.092389681754	0.0792233669955	0.0	0.0427676832502	0.0419237676655	0.0	0.0899586855741	0.109280628209	0.0441254780334	0.0478812109292	0.0383827814228	0.110995420995	0.0868618611934	0.0847667281098	0.0884938875723	0.0430673329757	0.0	0.0404476094249	0.150703173472	0.102101490311	0.182497148634	0.223225902572	0.222220748981	0.0326015513057	0.305971367811	0.0324926435843	0.0323912909406	0.0	0.0874576031049	0.0372935030765	0.115774593196	0.109177826551
VIT_200s0120g00280	0.0	0.0	0.0	0.0	0.0	0.0	0.0	0.0	0.0	0.0	0.0	0.0	0.0	0.0	0.0	0.0	0.0	0.0	0.0	0.0	0.0	0.0	0.0	0.0	0.0	0.0	0.0	0.0	0.0	0.0	0.0	0.0	0.0	0.0	0.0	0.0	0.0	0.0	0.0	0.0	0.0	0.0	0.0	0.0	0.0	0.0	0.0	0.0	0.0
VIT_200s0120g00290	0.0	0.0	0.0	0.0	0.0	0.0	0.0	0.0	0.0	0.0	0.0	0.0	0.0	0.0	0.0	0.0	0.0	0.0	0.0	0.0	0.0	0.0	0.0	0.0	0.0	0.0	0.0	0.0	0.0	0.0	0.0	0.0	0.0	0.0	0.0	0.0	0.0	0.0	0.0	0.0	0.0	0.0	0.0	0.0	0.0	0.0	0.0	0.0	0.0
VIT_200s0120g00300	0.0	0.0	0.0	0.0	0.0	0.0	0.0	0.0	0.0	0.0	0.0	0.0	0.0	0.0	0.0	0.0	0.0	0.0	0.0	0.0	0.0	0.0	0.0	0.0	0.0	0.0	0.0	0.0	0.0	0.0	0.0	0.0	0.0	0.0	0.0	0.0	0.0	0.0	0.0	0.0	0.0	0.0	0.0	0.0	0.0	0.0	0.0	0.0	0.0
VIT_200s0125g00010	0.0392748758227	0.0414733060176	0.0	0.395713142794	0.0	0.126214403436	0.0453658984269	0.0	0.0859806858146	0.127813080697	0.161716216583	0.115043577548	0.0736654301065	0.120176650061	0.209530257468	0.157434070252	0.194425638085	0.277169045262	0.0396116834977	0.200621436938	0.128303049751	0.083847535331	0.184507121514	0.044979342787	0.0	0.0441254780334	0.191524843717	0.0767655628457	0.14799389466	0.304016514177	0.0	0.0442469437862	0.0861346659515	0.469245442536	0.283133265975	0.100468782315	0.102101490311	0.030416191439	0.287004731879	0.148147165987	0.0	0.101990455937	0.0324926435843	0.0647825818813	0.156022958734	0.0874576031049	0.0372935030765	0.0	0.0727852177008
VIT_200s0125g00020	22.3474043431	16.547849101	6.02493828728	142.148954517	11.5661848536	17.4491412751	9.39074097438	12.2668655305	6.74948383645	24.1140678916	13.3415878681	23.5455855383	11.6391379568	16.2639066417	22.7130799096	19.994126922	13.804220304	28.178852935	7.60544323157	28.9296112065	48.5840881723	5.61778486718	31.8736052415	25.8181427598	8.45103524818	11.6050007228	11.3478469902	8.63612582014	16.7233100966	49.0335206437	21.6578990321	9.51309291402	10.0777559163	124.584664993	24.7539369681	34.9129018544	11.2651977643	6.63072973371	31.9213040679	11.0369638661	7.79177076206	9.5191092208	4.19155102237	6.0571714059	20.9739434526	7.05491331713	7.30952660298	3.70478698227	6.18674350457
VIT_200s0125g00040	0.981871895567	1.32714579256	0.533855291278	2.59411949165	0.815066717868	0.851947223195	0.907317968539	1.54949880385	0.859806858146	1.02250464558	0.889439191205	0.843652902022	0.589323440852	0.921354317138	0.963839184354	0.905245903949	0.777702552338	0.877701976663	0.594175252466	0.922858609916	0.898121348255	1.04809419164	1.10704272908	0.854607512954	0.837818149604	0.970760516734	0.478812109292	0.652507284188	0.406983210315	0.998911403725	0.466217004604	0.840691931937	0.689077327612	1.3138872391	1.49656154872	1.00468782315	0.646642771968	0.669156211658	1.11612951286	0.407404706465	0.68463257742	0.679936372914	0.584867584517	0.680217109754	0.780114793669	0.612203221734	0.671283055376	0.733239090242	0.691459568157
VIT_200s0125g00050	0.0392748758227	0.124419918053	0.0381325208056	0.175872507909	0.0	0.157768004295	0.0453658984269	0.0860832668806	0.0859806858146	0.0	0.121287162437	0.0766957183657	0.147330860213	0.5207654836	0.209530257468	0.118075552689	0.0777702552338	0.184779363508	0.0396116834977	0.200621436938	0.213838416251	0.083847535331	0.0	0.224896713935	0.0364268760697	0.0882509560667	0.239406054646	0.0383827814228	0.14799389466	0.434309305967	0.0423833640549	0.176987775145	0.0	0.281547265521	0.444923703674	0.0502343911574	0.170169150518	0.030416191439	0.255115317226	0.333331123471	0.0652031026114	0.135987274583	0.0324926435843	0.0971738728219	0.133733964629	0.0874576031049	0.111880509229	0.0771830621307	0.0363926088504
VIT_200s0125g00060	7.18730227555	12.3590451933	4.118312247	41.0222624697	9.31504820421	12.4321187385	5.44390781123	10.8034499935	5.24482183469	7.88180664301	9.3795405618	15.2241000956	5.59857268809	16.5443188251	11.1889157488	7.04517464378	12.2488151993	12.5649967185	3.4462164643	19.6207765326	21.5976800414	3.31197764558	13.7457805528	15.0231004909	4.22551762409	7.54545674371	8.33133070169	5.48873774347	10.7295573628	42.3017264012	9.07003990775	6.99101711821	6.76157127719	38.5250508322	27.7875076749	14.3168014799	7.01096900134	3.46744582405	18.3045240109	3.99997348166	3.65137374624	3.63765959509	3.63917608144	3.53065071253	8.40295077752	3.17762624614	4.92274240609	1.92957655327	4.14875740894
VIT_200s0125g00070	47.404775118	56.486642796	29.1332458955	237.032172534	43.3149741496	89.8331016458	29.8053952665	55.1793740705	28.3306359759	45.2032262067	50.9001791694	93.1852978143	35.8013990317	86.3268936275	56.9503239799	43.7666715301	61.710697528	62.4554248657	23.2520582132	92.2457367042	95.1580952317	24.06424264	68.4521420816	68.4585597219	23.2403469325	50.3471704361	39.8371674931	29.0941483185	54.3877562875	200.086297259	57.2599248382	37.1231858366	36.9948390262	213.741299075	160.132085713	73.0408047429	32.2981047683	17.6413910346	73.2180960438	22.962810728	16.6267911659	23.5597953215	15.5314836333	15.0619502874	35.5732345913	17.0542326054	21.8166992997	8.10422152372	18.9605492111
VIT_200s0125g00080	0.235649254936	0.373259754159	0.305060166445	1.84666133304	0.194063504254	0.567964815463	0.272195390562	0.0860832668806	0.128971028722	0.426043602325	0.161716216583	0.306782873463	0.184163575266	0.761118783723	0.502872617924	0.39358517563	0.311081020935	0.323363886139	0.198058417489	0.802485747753	0.812585981754	0.251542605993	0.27676068227	0.629710799018	0.109280628209	0.1323764341	0.335168476505	0.191913907114	0.480980157645	0.998911403725	0.16953345622	0.486716381648	0.172269331903	1.17311360634	0.768504579074	0.653047085046	0.442439791347	0.182497148634	1.0204612689	0.222220748981	0.22821085914	0.203980911874	0.292433792258	0.129565163763	0.245178935153	0.262372809315	0.111880509229	0.270140717457	0.291140870803
VIT_200s0125g00090	0.274924130759	0.497679672212	0.305060166445	0.263808761863	0.155250803404	0.0	0.771220273258	0.215208167202	0.171961371629	0.298230521627	0.323432433166	0.115043577548	0.11049814516	0.160235533415	0.293342360456	0.196792587815	0.349966148552	0.0	0.118835050493	0.280870011713	0.128303049751	0.209618838328	0.230633901892	0.134938028361	0.0364268760697	0.0882509560667	0.0478812109292	0.153531125691	0.14799389466	0.0434309305967	0.211916820275	0.0884938875723	0.215336664879	0.234622721268	0.121342828275	0.452109520417	0.578575111761	0.364994297268	0.223225902572	0.0740735829937	0.293413961751	0.407961823748	0.129970574337	0.323912909406	0.668669823145	0.17491520621	0.298348024612	0.0385915310654	0.254748261953
VIT_200s0125g00100	0.0785497516453	0.0829466120353	0.0	0.0439681269771	0.0	0.0	0.0	0.0430416334403	0.0429903429073	0.0	0.0	0.0	0.0	0.0	0.0419060514937	0.0	0.0	0.046194840877	0.0	0.0401242873876	0.0	0.0419237676655	0.0	0.0	0.0	0.0	0.0	0.0	0.0	0.0434309305967	0.0	0.0	0.0430673329757	0.0	0.0	0.0	0.0340338301036	0.0	0.0318894146532	0.0370367914968	0.0	0.135987274583	0.0	0.0647825818813	0.0222889941048	0.0291525343683	0.0	0.0385915310654	0.0
VIT_200s0125g00140	14.7673533093	15.6769096747	14.1852977397	14.3775775215	12.2648134689	9.33986585428	23.9531943694	18.2926942121	25.6652347157	17.2121615339	16.4141959832	18.7521031404	15.5434057525	11.8173705894	13.2842183235	11.6501211987	8.7491537138	12.010658628	12.5569036688	13.7225062866	12.1032543598	9.51669526007	6.13486179033	8.54607512954	11.6201734662	10.634240206	9.3368361312	12.0138105853	10.3595726262	10.5971470656	8.26475599071	13.5838117424	7.57985060373	13.138872391	10.0714547468	17.230396167	8.37232220548	8.27320407141	9.69438205458	8.85179316774	7.07453663334	9.8930742259	9.74779307528	8.64847468115	9.20535456529	6.44271009539	9.09961475065	9.10760133142	9.35290047455
VIT_200s0125g00150	4.12386196138	4.39617043787	4.118312247	3.82522704701	3.41551767488	2.46118086701	6.94098245932	5.20803764628	7.35134863715	4.26043602325	4.60891217261	5.29200456723	3.64643879027	3.1245929016	2.93342360456	2.79445474697	2.87749944365	3.69558727016	4.51573191874	2.64820296758	3.16480856052	2.09618838328	2.07570511703	2.69876056722	3.35127259841	2.7799051161	2.48982296832	3.41606754663	2.66389010388	2.95330328058	1.61056783409	4.33620049104	2.11029931581	3.14394446499	3.15491353515	4.01875129259	1.93992831591	2.00746863498	2.39170609899	2.62961219627	1.82568687312	2.20979321197	2.69688941749	2.26739036585	0.780114793669	1.54508432152	2.49866470612	2.08394267753	2.65666044608
VIT_200s0125g00160	3.45618907239	2.77871150318	1.86849351947	2.41824698374	1.51369533318	1.26214403436	3.13024699146	2.36728983922	3.43922743258	2.30063545255	1.53630405754	2.87608943871	2.20996290319	2.00294416769	2.0114904717	1.84985032546	1.32209433897	1.94018331683	3.01048794583	2.48770581803	1.75347501326	1.25771302997	0.922535607568	1.16946291246	2.47702757274	1.323764341	1.10126785137	1.45854569407	1.4799389466	1.69380629327	1.35626764976	1.99111247038	0.732144660587	1.78313268164	1.65835198642	2.26054760208	0.510507451554	0.882069551732	1.14801892752	0.81480941293	0.717234128725	0.645939554268	1.26721309979	0.744999691635	0.401201893887	0.728813359207	0.708576558453	0.810422152372	0.94620783011
VIT_200s0125g00170	28.3957352198	25.0913501407	25.1293312109	25.9851630435	25.8880714675	22.4661638117	26.357586986	25.2654388295	29.663336606	24.8809463758	26.1171689781	26.1532399627	24.3095919351	23.7949767122	23.8026372484	24.7958660647	26.4030016519	25.9615005729	29.7879859903	30.2938369777	26.5159636151	22.0099780244	27.9989556897	25.143452618	25.7902282574	24.3572638744	23.7969618318	22.8377549466	29.0068033533	24.451613926	26.6591359905	29.4242176178	29.0704497586	27.3100847556	29.2436216142	27.0261024427	42.7805244402	31.4199257565	33.5795536298	35.2960622965	33.807808704	41.1361505613	35.1245477146	38.4808536375	25.8775221557	36.2366002198	32.2215866581	30.8346333212	30.1330801281
VIT_200s0125g00180	29.9667302527	33.3030647322	31.4593296646	25.5894499007	23.675747519	29.9128136144	24.22538976	27.374478868	24.0745920281	15.7210089258	18.880368286	17.4866237874	23.6097703491	20.6703838106	21.1206499528	25.9766215916	28.3083729051	22.8202513932	31.7289584817	27.0036454119	25.9599837329	23.8965475693	25.7848702315	26.1329981593	27.3565839284	21.9303625826	30.7876186275	22.4923099138	25.4549498815	29.7501874588	12.0368753916	22.5216943872	16.0641151999	26.5123675033	31.2660020855	24.2129765379	15.3832912068	16.9418186315	26.9784447966	19.9628306168	13.8882608562	19.5821675399	24.304497401	27.9536840818	31.7395276053	29.1525343683	17.0058374029	28.1718176777	23.837158797
VIT_200s0125g00190	5.0271841053	5.97215606654	4.91909518392	5.67188838005	5.08446381146	5.49032654948	9.07317968539	6.06887031508	5.84668663539	6.5610714758	6.30693244673	6.36574462435	6.37205970421	4.48659493563	5.36397459119	5.70698504664	7.5825998853	5.49718606437	6.81320956161	6.01864310815	7.95478908454	8.00743962411	7.28803129979	7.37661221707	6.59326456862	5.07442997384	7.13430042846	8.75127416441	8.13966420629	6.77522517309	7.20517188934	7.52198044365	7.40758127183	7.1794552708	6.39072228914	7.98726819403	19.3652493289	15.5426738253	17.1565050834	28.5553662441	18.7784935521	25.7355917148	11.8273222647	17.3617319442	11.9246118461	19.8820284392	12.9035520645	19.4501316569	18.1963044252
VIT_200s0125g00200	31.0271518999	27.9530082559	34.9675215787	26.90849371	19.8332901348	39.6628762798	24.0892920647	30.989976077	20.2054611664	44.7771826043	46.3721251051	35.9319440543	35.8382317468	43.3437117888	45.8871263856	34.2025517623	42.1903634643	35.4314429527	24.0442918831	36.8742201092	40.9286728705	22.4711394687	48.0179783739	41.2460573357	21.419003129	44.8314856819	35.0011651893	47.4411178386	40.9943088208	63.3657277406	85.699162119	46.1938093128	84.4119726324	42.8421089035	63.0578230935	44.6081393478	12.5584833082	30.8116019277	33.0374335807	11.3702949895	34.0686211145	20.1261166383	21.9975197065	30.4478134842	25.9889671262	34.3416854858	47.6238034286	23.5794254809	19.5064383438
VIT_200s0125g00210	16.6918222246	16.6307957131	18.1129473827	20.0054977746	14.826451725	19.5316789318	13.7912331218	16.0114876398	14.6167165885	15.3801740439	15.2013243588	14.265403616	15.211911317	17.7861442091	13.7451848899	15.6646899901	12.7543218583	15.3366871712	12.7549620863	12.1175347911	14.4554769386	11.9482737847	9.8250042206	15.3829352332	16.0642523467	8.91334656274	17.2851171455	12.6279350881	13.0604612037	20.3256755193	13.9865101381	13.451070911	13.0063345587	11.2618906209	12.8218921877	14.1660983064	9.56350625911	11.4060717896	10.7148433235	30.0368379039	10.1064809048	12.7828038108	9.39037399585	12.3410818484	5.9957394142	9.50372620406	12.3814430214	8.72168602077	9.8987896073
VIT_200s0125g00250	11.1540647336	10.8660061766	11.0202985128	11.1239361252	11.7990610587	10.2233666783	12.430256169	10.2869503922	10.1457209261	12.099638306	11.926570973	12.7314892487	12.3389595428	9.49395535486	11.4403520578	11.4139700933	12.793206986	11.0405669696	11.3289414804	12.2780319406	11.1195976451	12.1998163907	12.6848646041	13.2689061222	12.2030034834	12.8846395857	10.3902227716	13.165294028	11.8765100465	13.5504503462	14.4103437787	13.3625770234	14.3414218809	13.4204196565	12.2151780463	11.1018004458	19.5694523096	18.3409634377	16.5824956197	23.555399392	18.0938609747	22.6078843994	15.7264394948	17.4265145261	18.2992641601	18.1037238427	18.534871029	20.7236521821	19.5064383438
VIT_200s0125g00260	43.9093111697	43.2566581764	44.3481216969	46.2984377069	42.4610947309	42.1240571469	46.6361435829	50.5739192924	47.3323675409	50.1453319936	53.9323582304	46.4776053296	44.4939197843	45.7873036734	45.5518779736	43.9241056003	43.7846536966	43.0535916974	43.057899962	43.2138575165	44.8205320462	42.5526241805	44.8352305278	46.9134545269	43.0929943905	42.1398315219	46.5405370232	47.9017112157	46.0261012392	45.7327699183	47.1726841931	46.8132665258	46.8141909446	43.5459770673	46.9192269329	44.7086081301	48.294004917	51.7683578292	50.1939386642	57.5922107776	54.705403091	54.9048621128	44.7423702155	51.5669351775	34.6148078448	48.5972747919	50.8310446932	46.6957525891	51.0224376082
VIT_200s0125g00270	43.7522116664	44.5423306629	45.3395672378	45.9027245641	44.7122313802	44.9638812242	48.4054136215	44.2898408101	47.8912419987	50.3157494346	46.9785609173	49.8138690785	45.2674068004	44.2250072226	45.0909114072	45.8133144433	42.8125255062	46.4720099223	47.3359617798	47.9886477156	44.5211582635	50.0569785926	46.3112874999	44.9343634442	44.5500694333	49.3764099193	41.9918219849	55.2712052489	45.6191180289	50.075862978	51.2838705064	49.7335648156	52.3698768985	47.6284124174	47.6472839026	48.3757186846	44.0397761541	52.9850054868	51.0230634451	50.2959628527	48.8045223046	50.6892566007	46.269524464	51.6965003413	35.7738355382	49.2094780137	50.7564576871	51.4425109101	50.4401558666
VIT_200s0125g00280	436.108221135	495.232747157	438.562121785	452.124249706	429.423722214	442.349930443	462.913627548	473.802300911	596.533998182	539.626826705	563.419298575	613.489051207	421.071598489	381.480746178	451.789141153	387.838832066	298.482239587	345.167851033	291.700437277	306.509431354	299.502085801	259.801588223	207.939525946	201.147620944	286.38809966	511.370164929	244.385700583	328.28792951	319.370824676	299.629990187	448.331224973	510.167261854	442.861384989	303.648725865	231.279430692	396.399580623	219.756440979	269.974115213	209.385896613	110.740006576	268.180361041	146.390301088	247.171539745	194.023832734	309.660995098	192.931472449	230.585729522	167.757385541	185.602305137
VIT_200s0125g00290	1.02114677139	1.90777207681	0.838915457723	1.67078882513	2.3675747519	2.14564485842	2.13219722607	2.49641473954	1.33270063013	2.51365725372	3.35561149409	2.87608943871	2.2836283333	1.88276751763	2.84961150157	2.08600143084	4.62733018641	3.4184182249	2.13903090888	2.20683580632	3.29311161027	4.15045299889	5.90422788844	4.94772770657	3.53340697876	3.13290894037	4.59659624921	4.5291682079	4.3288214188	4.51681678206	3.72973603683	2.74331051474	5.72795528577	4.41090715984	3.92341811422	2.96382907829	6.6365968702	4.95783920456	5.51686873501	1.33332449389	5.41185751675	5.09952279686	2.72938206108	6.25151915155	5.39393657337	5.07254098008	4.77356839379	6.40619415685	3.93040175584
VIT_200s0125g00300	0.0	0.0	0.0	0.0	0.0	0.0	0.0	0.0	0.0	0.0	0.0	0.0	0.0	0.0	0.0	0.0	0.0	0.0	0.0	0.0	0.0	0.0	0.0	0.0	0.0	0.0	0.0	0.0	0.0	0.0	0.0	0.0	0.0	0.0	0.0	0.0	0.0	0.0	0.0	0.0	0.0	0.0	0.0	0.0	0.0	0.0	0.0	0.0	0.0
VIT_200s0125g00310	2.00301866696	2.23955852495	1.83036099867	2.19840634886	2.48401285446	2.11409125756	1.99609953079	2.28120657234	1.97755577374	2.85449213558	2.02145270729	2.33921941015	2.24679561825	2.0830619344	2.26292678066	1.84985032546	2.5275332951	2.12496268034	2.77281784484	2.20683580632	3.16480856052	3.31197764558	2.58309970119	2.29394648214	2.54988132488	2.16214842363	2.72922902297	2.49488079248	2.2199084199	1.86753001566	2.28870165897	2.21234718931	1.93802998391	1.73620813738	2.2650661278	2.05961003745	4.32229642316	4.10618584427	4.0180662463	5.51848193303	3.58617064363	4.317595968	2.98932320975	3.9841287857	3.74455100961	3.32338891798	4.17687234456	5.28703975595	4.621861324
VIT_200s0125g00315	0.785497516453	0.539152978229	0.800782936917	0.835394412566	0.582190512763	0.694179218899	0.998049765393	0.688666135045	0.730835829424	0.979900285347	0.646864866331	0.53687002856	0.773487016118	0.280412183477	0.670496823898	0.708453316134	0.972128190423	0.785312294909	0.911068720448	1.12348004685	0.598747565503	0.83847535331	0.691901705676	0.44979342787	0.910671901743	0.6618821705	0.957624218585	0.422210595651	0.850964894294	0.608033028354	0.550983732714	0.353975550289	0.818279326539	0.750792708057	0.687609360224	0.502343911574	1.39538703425	0.94290193461	0.829124780984	1.44443486838	1.01064809048	1.05390137802	1.26721309979	0.874564855398	0.468068876201	0.670508290471	1.00692458306	1.08056286983	1.23734870091
VIT_200s0125g00320	0.0	0.0	0.0	0.0	0.0	0.0	0.0	0.0	0.0	0.0	0.0	0.0	0.0	0.0	0.0419060514937	0.0	0.0	0.0	0.0	0.0	0.0	0.0	0.0	0.0	0.0	0.0	0.0	0.0	0.0	0.0	0.0	0.0	0.0	0.0	0.0	0.0	0.0	0.0	0.0	0.0	0.0	0.0	0.0	0.0	0.0	0.0	0.0372935030765	0.0	0.0
VIT_200s0125g00330	0.0	0.0	0.0	0.0	0.0	0.0	0.0	0.0	0.0	0.0	0.0	0.0	0.0	0.0	0.0	0.0	0.0	0.0	0.0	0.0	0.0	0.0	0.0	0.0	0.0	0.0	0.0	0.0	0.0	0.0	0.0	0.0	0.0	0.0	0.0	0.0	0.0	0.0	0.0	0.0	0.0	0.0	0.0	0.0	0.0	0.0	0.0	0.0	0.0
VIT_200s0125g00340	0.0	0.0	0.0	0.0	0.0	0.0	0.0	0.0	0.0	0.0	0.0	0.0	0.0	0.0	0.0	0.0	0.0	0.0	0.0	0.0	0.0	0.0	0.0	0.0	0.0	0.0	0.0	0.0	0.0	0.0	0.0	0.0	0.0	0.0	0.0	0.0	0.0	0.0	0.0	0.0	0.0	0.0	0.0	0.0	0.0	0.0	0.0	0.0	0.0
VIT_200s0125g00350	2.70996643176	2.363978443	3.35566183089	2.28634260281	3.29907957232	2.74516327474	2.40439261663	2.36728983922	2.32147851699	2.04500929116	2.14273986972	1.80234938159	1.91530118277	3.24476955166	2.51436308962	2.47958660647	2.21645227416	2.49452140736	2.37670100986	2.48770581803	1.83901037976	1.92849331261	2.39859257968	2.51884319607	2.22203944025	2.5151522479	2.10677328089	2.1878185411	2.44189926189	2.51899397461	1.56818447003	2.47782885202	1.72269331903	2.6277744782	2.34596134665	1.65773490819	1.53152235466	1.7945552949	1.78580722058	1.92591315783	1.95609307834	1.66584411364	1.6571248228	2.00826003832	0.824692781879	1.98237233704	1.19339209845	1.62084430474	2.32912696642
VIT_200s0125g00380	0.0	0.0	0.0	0.0	0.0	0.0	0.0	0.0	0.0	0.0	0.0	0.0	0.0	0.0	0.0	0.0	0.0	0.0	0.0	0.0	0.0	0.0	0.0	0.0	0.0	0.0	0.0	0.0	0.0	0.0	0.0	0.0	0.0	0.0	0.0	0.0	0.0	0.0	0.0	0.0	0.0	0.0	0.0	0.0	0.0	0.0	0.0	0.0	0.0
VIT_200s0125g00390	0.0	0.0	0.0	0.0	0.0	0.0	0.0	0.0	0.0	0.0	0.0	0.0	0.0	0.0	0.0	0.0	0.0	0.0	0.0	0.0	0.0	0.0	0.0	0.0	0.0	0.0	0.0	0.0	0.0	0.0	0.0	0.0	0.0	0.0	0.0	0.0	0.0	0.0	0.0318894146532	0.0	0.0326015513057	0.0	0.0	0.0	0.0	0.0	0.0372935030765	0.0	0.0363926088504
VIT_200s0125g00410	0.117824627468	0.0829466120353	0.0381325208056	0.219840634886	0.155250803404	0.126214403436	0.0453658984269	0.301291434082	0.0859806858146	0.255626161395	0.0808581082914	0.0383478591828	0.11049814516	0.0400588833538	0.0	0.0	0.0777702552338	0.092389681754	0.0	0.0401242873876	0.0427676832502	0.0419237676655	0.0	0.0	0.145707504279	0.0	0.239406054646	0.0383827814228	0.0	0.0	0.0	0.0	0.129201998927	0.0	0.0404476094249	0.0502343911574	0.0680676602072	0.060832382878	0.0318894146532	0.0370367914968	0.0	0.101990455937	0.0324926435843	0.0971738728219	0.0668669823145	0.0	0.0	0.0	0.109177826551
VIT_200s0125g00420	20.5800349311	22.2296920255	20.4390311518	18.9062946002	19.251099622	18.3957493008	25.3595372207	22.5968575562	22.1400265973	20.4926972718	20.0932399104	20.7078439587	20.2211605642	19.4285584266	20.4920591804	19.0495225005	19.9869555951	18.4779363508	21.1922506713	18.1361778992	18.5184068473	20.6684174591	20.2035298057	19.7459314835	19.4883786973	18.6650772081	18.3385037859	19.9974291213	18.4252398852	21.0640013394	19.1572805528	20.6190758044	20.4569831635	20.5060258388	20.8305188538	21.3496162419	29.4732968697	25.6104331917	22.7371526477	23.3702154345	25.0053898515	27.0954644606	25.1168134906	24.5202072421	30.201587012	24.8671118161	26.2919196689	25.9335088759	27.9859162059
VIT_200s0125g00430	0.432023634049	0.373259754159	0.190662604028	0.439681269771	0.388127008509	0.536411214604	0.362927187415	0.774749401926	0.773826172332	0.553856683022	0.808581082914	0.843652902022	0.589323440852	0.5207654836	0.544778669417	0.275509622941	0.661047169487	0.646727772278	0.475340201973	0.561740023427	0.513212199003	0.335390141324	0.27676068227	0.134938028361	0.327841884627	0.6618821705	0.430930898363	0.422210595651	0.406983210315	0.564602097757	0.847667281098	0.796444988151	0.516807995709	0.328471809775	0.525818922524	0.653047085046	0.37437213114	0.273745722951	0.478341219798	0.444441497962	0.22821085914	0.271974549166	0.519882297348	0.356304200347	0.111444970524	0.320677878051	0.596696049223	0.115774593196	0.363926088504
VIT_200s0125g00440	0.0	0.0	0.0	0.0	0.0	0.0	0.0	0.0	0.0	0.0	0.0	0.0	0.0	0.0	0.0	0.0	0.0	0.0	0.0	0.0	0.0	0.0	0.0	0.0	0.0	0.0	0.0	0.0	0.0	0.0	0.0	0.0	0.0	0.0	0.0	0.0	0.0	0.0	0.0	0.0	0.0	0.0	0.0	0.0	0.0	0.0	0.0	0.0	0.0
VIT_200s0131g00010	1.45317040544	0.0414733060176	0.6863853745	0.439681269771	1.08675562382	0.567964815463	0.861952070112	0.559541234724	0.945787543961	1.36333952744	0.970297299497	0.383478591828	0.589323440852	0.600883250307	0.502872617924	0.826528868823	1.98314150846	1.29345554456	2.45592437686	3.00932155407	1.41133354726	0.125771302997	0.738028486054	0.629710799018	0.837818149604	1.01488599477	0.766099374868	0.959569535571	3.51485499817	0.781756750741	1.90725138247	1.99111247038	2.79937664342	3.42549173051	1.98193286182	2.66242273134	0.986981073004	0.517075254463	0.414562390492	0.222220748981	1.46706980876	0.339968186457	6.88844043986	0.550651945991	3.03130319826	0.0583050687366	1.34256611075	0.617464497046	1.20095609206
VIT_200s0131g00020	1.29607090215	0.829466120353	0.610120332889	0.703490031634	0.659815914465	0.599518416322	0.952683866966	0.688666135045	1.71961371629	1.23552644674	0.687293920477	0.882000761205	1.25231231181	1.08158985055	0.586684720911	0.590377763445	0.933243062806	0.831507135786	0.752621986457	1.2839771964	0.684282932004	0.461161444321	0.322887462649	0.719669484593	0.910671901743	0.794258604601	0.62245574208	0.383827814228	0.998958788954	0.738325820144	1.35626764976	1.2831613698	0.861346659515	0.65694361955	0.566266531949	0.803750258519	0.340338301036	0.273745722951	0.318894146532	0.0	0.130406205223	0.101990455937	0.22744850509	0.259130327525	0.668669823145	0.233220274946	0.447522036917	0.154366124261	0.254748261953
VIT_200s0131g00025	0.157099503291	0.0	0.0762650416112	0.0	0.0776254017018	0.189321605154	0.226829492135	0.129124900321	0.386913086166	0.34083488186	0.202145270729	0.191739295914	0.478825295692	0.200294416769	0.293342360456	0.118075552689	0.116655382851	0.184779363508	0.0792233669955	0.521615736039	0.299373782752	0.0419237676655	0.0	0.179917371148	0.182134380349	0.0882509560667	0.239406054646	0.307062251383	0.29598778932	0.173723722387	0.593367096769	0.619457213006	0.258403997854	0.469245442536	0.1617904377	0.502343911574	0.0340338301036	0.152080957195	0.0318894146532	0.0	0.0	0.0	0.0	0.0323912909406	0.445779882097	0.0	0.372935030765	0.115774593196	0.254748261953
VIT_200s0131g00030	0.314199006581	0.124419918053	0.190662604028	0.0879362539543	0.155250803404	0.283982407732	0.0453658984269	0.0430416334403	0.257942057444	0.255626161395	0.0808581082914	0.0766957183657	0.11049814516	0.0801177667076	0.0838121029873	0.118075552689	0.427736403786	0.138584522631	0.118835050493	0.481491448652	0.128303049751	0.0419237676655	0.0461267803784	0.0899586855741	0.364268760697	0.2647528682	0.0957624218585	0.153531125691	0.29598778932	0.217154652984	0.508600368659	0.265481662717	0.172269331903	0.422320898282	0.202238047125	0.301406346945	0.0340338301036	0.060832382878	0.0	0.0	0.0326015513057	0.0	0.0	0.0323912909406	0.111444970524	0.0	0.111880509229	0.0385915310654	0.181963044252
VIT_200s0131g00040	0.196374379113	0.0	0.0381325208056	0.0439681269771	0.0776254017018	0.220875206013	0.0	0.0	0.0859806858146	0.127813080697	0.0	0.306782873463	0.0368327150532	0.0	0.125718154481	0.118075552689	0.194425638085	0.046194840877	0.198058417489	0.280870011713	0.0855353665004	0.0	0.0	0.0899586855741	0.109280628209	0.0882509560667	0.0478812109292	0.191913907114	0.332986262985	0.13029279179	0.296683548384	0.0884938875723	0.30147133083	0.187698177014	0.1617904377	0.20093756463	0.0340338301036	0.121664765756	0.0318894146532	0.0	0.0	0.0	0.0324926435843	0.0647825818813	0.0445779882097	0.0	0.111880509229	0.0	0.0727852177008
VIT_200s0131g00050	0.353473882404	0.124419918053	0.381325208056	0.395713142794	0.465752410211	0.126214403436	0.635122577977	0.215208167202	0.558874457795	0.639065403487	0.404290541457	0.690261465291	0.294661720426	0.320471066831	0.377154463443	0.196792587815	0.311081020935	0.646727772278	0.831845353452	1.04323147208	0.641515248753	0.251542605993	0.230633901892	0.269876056722	0.254988132488	0.308878346234	0.383049687434	0.614124502765	1.14695268361	0.304016514177	0.593367096769	0.752198044365	0.60294266166	0.281547265521	0.24268565655	0.452109520417	0.884879582694	0.243329531512	0.414562390492	0.185183957484	0.619429474808	0.509952279686	0.714838158854	0.291521618466	0.846981775983	0.204067740578	0.52210904307	0.347323779588	0.327533479653
VIT_200s0131g00060	0.0	0.0	0.0	0.0	0.0	0.0315536008591	0.0	0.0	0.0429903429073	0.0	0.0	0.0383478591828	0.0368327150532	0.0400588833538	0.0419060514937	0.0	0.0388851276169	0.0	0.0396116834977	0.120372862163	0.0	0.0	0.0	0.044979342787	0.0	0.0	0.0	0.0	0.110995420995	0.0	0.0	0.0	0.0430673329757	0.0938490885072	0.0	0.301406346945	0.0	0.0	0.0	0.0	0.0	0.0	0.0	0.0	0.0	0.0	0.0372935030765	0.0	0.0
VIT_200s0131g00070	0.0	0.0	0.0	0.0	0.0	0.0	0.0	0.0	0.0	0.0	0.0	0.0	0.0	0.0	0.0	0.0	0.0	0.0	0.0	0.0	0.0	0.0	0.0	0.0	0.0	0.0	0.0	0.0	0.0	0.0	0.0	0.0	0.0	0.0	0.0	0.0	0.0	0.0	0.0	0.0	0.0	0.0	0.0	0.0	0.0	0.0	0.0	0.0	0.0
VIT_200s0131g00080	0.353473882404	0.165893224071	0.266927645639	0.175872507909	0.155250803404	0.189321605154	0.226829492135	0.215208167202	0.601864800702	0.213021801162	0.0404290541457	0.115043577548	0.257829005373	0.200294416769	0.167624205975	0.236151105378	0.155540510468	0.138584522631	0.118835050493	0.240745724326	0.128303049751	0.167695070662	0.0461267803784	0.0	0.145707504279	0.0882509560667	0.0957624218585	0.0767655628457	0.110995420995	0.0434309305967	0.127150092165	0.132740831358	0.30147133083	0.0469245442536	0.0404476094249	0.100468782315	0.0680676602072	0.0	0.127557658613	0.0	0.0	0.0339968186457	0.0324926435843	0.194347745644	0.133733964629	0.0291525343683	0.0745870061529	0.0	0.0363926088504
VIT_200s0131g00090	0.0	0.0	0.0	0.0	0.0	0.0	0.0	0.0	0.0	0.0	0.0	0.0	0.0	0.0	0.0	0.0	0.0	0.0	0.0	0.0	0.0	0.0	0.0	0.0	0.0	0.0	0.0	0.0	0.0	0.0	0.0	0.0	0.0	0.0	0.0	0.0	0.0	0.0	0.0	0.0	0.0	0.0	0.0	0.0	0.0	0.0	0.0	0.0	0.0
VIT_200s0131g00100	0.0392748758227	0.0	0.114397562417	0.0439681269771	0.155250803404	0.0315536008591	0.0453658984269	0.0860832668806	0.128971028722	0.0426043602325	0.0404290541457	0.0	0.11049814516	0.0400588833538	0.0419060514937	0.078717035126	0.0388851276169	0.0	0.0	0.120372862163	0.0427676832502	0.0	0.0461267803784	0.0	0.0728537521394	0.0	0.0	0.0383827814228	0.036998473665	0.0868618611934	0.0847667281098	0.0442469437862	0.0861346659515	0.140773632761	0.24268565655	0.0502343911574	0.0	0.030416191439	0.0	0.0	0.0	0.0339968186457	0.0	0.0	0.0891559764193	0.0	0.111880509229	0.0	0.0
VIT_200s0131g00110	1.61026990873	0.746519508317	0.838915457723	1.14317130141	1.20319372638	1.70389444639	1.08878156225	0.473457967844	1.59064268757	1.10771336604	0.727722974623	1.22713149385	1.39964317202	1.44211980074	1.2990875963	1.65305773765	1.63317535991	1.43204006719	2.29747764287	4.25317446309	1.41133354726	0.503085211986	0.230633901892	0.854607512954	1.63920942314	0.926635038701	1.19703027323	1.22824900553	2.40490078822	1.04234233432	2.50061847924	2.12385330174	1.85189531796	1.64235904888	1.49656154872	2.46148516671	0.272270640829	0.699572403098	0.478341219798	0.0	0.293413961751	0.101990455937	0.487389653764	0.356304200347	1.24818366987	0.116610137473	0.969631079988	0.115774593196	0.727852177008
VIT_200s0131g00120	0.0392748758227	0.0	0.0	0.0	0.0	0.0631072017181	0.0453658984269	0.0	0.0859806858146	0.127813080697	0.0404290541457	0.0766957183657	0.0368327150532	0.0400588833538	0.0419060514937	0.0	0.116655382851	0.092389681754	0.0	0.0401242873876	0.0	0.0	0.0	0.0	0.0364268760697	0.0	0.0	0.0	0.036998473665	0.0434309305967	0.0847667281098	0.0	0.0	0.0	0.0808952188499	0.150703173472	0.0340338301036	0.060832382878	0.0318894146532	0.0370367914968	0.0	0.0339968186457	0.0	0.0323912909406	0.0445779882097	0.0	0.0372935030765	0.0	0.0
VIT_200s0131g00130	0.942597019744	0.207366530088	0.419457728861	0.659521904657	0.737441316167	0.410196811168	0.499024882696	0.301291434082	0.902797201054	0.51125232279	0.56600675804	0.651913606108	0.405159865586	0.400588833538	0.46096656643	0.511660728319	0.388851276169	0.554338090524	0.911068720448	1.24385290902	0.641515248753	0.293466373659	0.553521364541	0.584731456231	0.655683769255	0.750133126567	1.05338664044	0.767655628457	1.07295573628	0.738325820144	0.805283917043	0.752198044365	1.37815465522	0.563094531043	0.283133265975	0.653047085046	1.53152235466	0.425826680146	0.414562390492	0.370367914968	0.521624820891	0.47595546104	0.747330802438	0.550651945991	1.18131668756	0.320677878051	0.708576558453	0.540281434915	0.473103915055
VIT_200s0131g00140	0.0785497516453	0.0	0.0	0.0439681269771	0.0388127008509	0.0631072017181	0.0453658984269	0.0	0.0429903429073	0.085208720465	0.0	0.0383478591828	0.0368327150532	0.0400588833538	0.0	0.0	0.0388851276169	0.138584522631	0.0	0.160497149551	0.128303049751	0.0	0.0461267803784	0.0	0.0364268760697	0.0	0.0	0.0	0.14799389466	0.0434309305967	0.0423833640549	0.221234718931	0.215336664879	0.0	0.0404476094249	0.0	0.0	0.030416191439	0.0637788293064	0.0370367914968	0.0	0.0339968186457	0.0649852871685	0.0	0.0891559764193	0.0	0.0745870061529	0.0	0.0363926088504
VIT_200s0131g00150	1.37462065379	0.497679672212	0.877047978528	0.571585650703	0.582190512763	0.536411214604	1.22487925753	0.301291434082	1.1607392585	0.51125232279	0.808581082914	0.651913606108	1.14181416665	0.5207654836	0.377154463443	0.629736281008	0.50550665902	0.692922613155	0.831845353452	1.84571721983	0.598747565503	0.335390141324	0.184507121514	0.44979342787	0.764964397464	0.882509560667	0.670336953009	0.652507284188	0.776967946964	0.608033028354	1.01720073732	1.10617359465	0.947481325466	0.469245442536	0.728056969649	0.552578302732	0.238236810725	0.30416191439	0.255115317226	0.0	0.358617064363	0.0339968186457	0.0649852871685	0.129565163763	0.60180284083	0.145762671841	0.410228533841	0.154366124261	0.363926088504
VIT_200s0131g00160	0.0	0.0	0.0	0.0	0.0	0.0	0.0	0.0	0.0	0.0	0.0	0.0	0.0	0.0	0.0	0.0	0.0	0.0	0.0	0.0	0.0	0.0	0.0	0.0	0.0	0.0	0.0	0.0	0.0	0.0	0.0	0.0	0.0	0.0	0.0	0.0	0.0	0.0	0.0	0.0	0.0	0.0	0.0	0.0	0.0	0.0	0.0	0.0	0.0
VIT_200s0131g00170	0.471298509872	0.414733060176	0.266927645639	0.219840634886	0.0776254017018	0.220875206013	0.362927187415	0.344333067523	0.816816515239	0.468647962557	0.323432433166	0.345130732645	0.331494435479	0.200294416769	0.293342360456	0.314868140504	0.349966148552	0.508143249647	0.198058417489	0.68211288559	0.0855353665004	0.0	0.0	0.0	0.400695636767	0.308878346234	0.191524843717	0.345445032806	0.184992368325	0.0868618611934	0.508600368659	0.619457213006	0.430673329757	0.140773632761	0.1617904377	0.251171955787	0.204202980622	0.060832382878	0.159447073266	0.0	0.195609307834	0.0679936372914	0.0649852871685	0.226739036585	0.0891559764193	0.116610137473	0.186467515382	0.0771830621307	0.109177826551
VIT_200s0131g00175	0.0392748758227	0.0	0.0	0.0	0.0388127008509	0.0	0.0	0.0	0.0429903429073	0.0	0.0404290541457	0.0	0.0	0.0	0.125718154481	0.0	0.0	0.0	0.0	0.0401242873876	0.0855353665004	0.0	0.0	0.0	0.0	0.0	0.0	0.0	0.036998473665	0.0	0.0	0.0	0.0430673329757	0.0469245442536	0.0	0.0	0.0	0.0912485743171	0.0	0.0	0.0	0.0	0.0	0.0323912909406	0.0	0.0	0.0745870061529	0.0	0.0
VIT_200s0131g00180	0.392748758227	0.165893224071	0.457590249667	0.175872507909	0.155250803404	0.34708960945	0.453658984269	0.473457967844	1.03176822978	0.17041744093	0.404290541457	0.26843501428	0.736654301065	0.320471066831	0.419060514937	0.432943693193	0.816587679955	0.369558727016	0.792233669955	0.84261003514	0.684282932004	0.083847535331	0.0922535607568	0.314855399509	0.509976264976	0.2647528682	0.478812109292	0.460593377074	0.628974052304	0.217154652984	0.720517188934	0.619457213006	0.732144660587	0.610019075296	0.121342828275	0.853984649676	0.170169150518	0.182497148634	0.127557658613	0.0	0.0652031026114	0.0	0.194955861506	0.259130327525	0.445779882097	0.0	0.186467515382	0.0771830621307	0.218355653102
VIT_200s0131g00183	0.0	0.0	0.0	0.0	0.0	0.0	0.0	0.0	0.0	0.0	0.0	0.0	0.0	0.0	0.0	0.0	0.0	0.0	0.0	0.0	0.0	0.0	0.0	0.0	0.0	0.0	0.0	0.0	0.0	0.0	0.0	0.0	0.0	0.0	0.0	0.0	0.0	0.0	0.0	0.0	0.0	0.0	0.0	0.0	0.0	0.0	0.0	0.0	0.0
VIT_200s0131g00186	0.0	0.0	0.0	0.0	0.0	0.0	0.0	0.0	0.0	0.0	0.0	0.0	0.0	0.0	0.0	0.0	0.0	0.0	0.0	0.0	0.0	0.0	0.0	0.0	0.0	0.0	0.0	0.0	0.0	0.0	0.0	0.0	0.0	0.0	0.0	0.0	0.0	0.0	0.0	0.0	0.0	0.0	0.0	0.0	0.0	0.0	0.0	0.0	0.0
VIT_200s0131g00192	0.314199006581	0.290313142123	0.266927645639	0.0	0.194063504254	0.0946608025772	0.362927187415	0.129124900321	0.171961371629	0.255626161395	0.323432433166	0.191739295914	0.257829005373	0.240353300123	0.335248411949	0.157434070252	0.349966148552	0.230974204385	0.594175252466	0.240745724326	0.256606099501	0.628856514983	0.415141023406	0.359834742296	0.218561256418	0.353003824267	0.239406054646	0.383827814228	0.406983210315	0.217154652984	0.762900552988	0.530963325434	0.646009994636	0.281547265521	0.121342828275	0.251171955787	0.442439791347	0.425826680146	0.414562390492	0.370367914968	0.423820166974	0.849920466143	0.389911723011	0.583043236932	0.378912899782	0.378982946788	0.52210904307	0.385915310654	0.218355653102
VIT_200s0131g00195	0.196374379113	0.207366530088	0.228795124833	0.483649396749	0.349314307658	0.157768004295	0.317561288989	0.129124900321	0.214951714537	0.51125232279	0.202145270729	0.345130732645	0.147330860213	0.240353300123	0.502872617924	0.118075552689	0.388851276169	0.184779363508	0.514951885471	0.320994299101	0.513212199003	0.712704050314	0.553521364541	0.224896713935	0.291415008558	0.353003824267	0.526693320222	0.307062251383	0.332986262985	0.477740236564	0.635750460824	0.398222494075	0.559875328685	0.281547265521	0.444923703674	0.150703173472	0.544541281658	0.638740020219	0.669677707717	0.481478289459	0.619429474808	0.781926828851	0.324926435843	0.453478073169	0.64638082904	0.641355756102	0.783163564606	0.617464497046	0.618674350457
VIT_200s0131g00200	0.0	0.0	0.0	0.0	0.0	0.0	0.0	0.0	0.0	0.0	0.0	0.0	0.0	0.0	0.0	0.0	0.0	0.0	0.0	0.0	0.0	0.0	0.0	0.044979342787	0.0	0.0	0.0	0.0383827814228	0.0	0.0	0.0	0.0442469437862	0.0	0.0	0.0	0.0502343911574	0.0	0.0	0.0	0.0	0.0	0.0	0.0324926435843	0.0	0.0	0.0	0.0	0.0	0.0
VIT_200s0131g00210	0.392748758227	0.248839836106	0.457590249667	0.395713142794	0.194063504254	0.378643210309	0.272195390562	0.301291434082	0.47289377198	1.23552644674	0.606435812186	0.53687002856	0.699821586012	0.320471066831	0.251436308962	0.354226658067	0.816587679955	1.15487102193	0.594175252466	1.56484720812	1.06919208126	0.37731390899	0.27676068227	0.404814085083	0.254988132488	0.5295057364	0.718218163938	0.690890065611	1.4799389466	0.173723722387	1.35626764976	1.10617359465	1.07668332439	1.03233997358	0.525818922524	0.803750258519	1.53152235466	0.334578105829	0.510230634451	0.185183957484	0.717234128725	1.08789819666	1.33219838695	0.388695491288	0.401201893887	0.0583050687366	1.11880509229	0.192957655327	0.582281741606
VIT_200s0131g00220	0.0392748758227	0.165893224071	0.419457728861	0.0879362539543	0.155250803404	0.220875206013	0.181463593708	0.0430416334403	0.343922743258	0.34083488186	0.242574324874	0.306782873463	0.184163575266	0.240353300123	0.125718154481	0.236151105378	0.427736403786	0.646727772278	0.237670100986	0.762361460365	0.299373782752	0.209618838328	0.0461267803784	0.134938028361	0.109280628209	0.0882509560667	0.526693320222	0.614124502765	0.961960315289	0.26058558358	0.847667281098	0.796444988151	0.90441399249	0.281547265521	0.404476094249	0.351640738102	0.0680676602072	0.182497148634	0.0637788293064	0.11111037449	0.22821085914	0.0339968186457	0.552374940932	0.0971738728219	0.423490887992	0.0	0.335641527688	0.0771830621307	0.181963044252
VIT_200s0131g00230	0.0392748758227	0.0829466120353	0.152530083222	0.131904380931	0.116438102553	0.252428806873	0.136097695281	0.0430416334403	0.300932400351	0.0426043602325	0.161716216583	0.153391436731	0.11049814516	0.0801177667076	0.251436308962	0.0	0.0	0.184779363508	0.118835050493	0.0802485747753	0.0855353665004	0.0419237676655	0.0461267803784	0.044979342787	0.0	0.0882509560667	0.0957624218585	0.0767655628457	0.22199084199	0.0	0.127150092165	0.0442469437862	0.172269331903	0.0469245442536	0.0404476094249	0.251171955787	0.0	0.0	0.0	0.0	0.0	0.0339968186457	0.0324926435843	0.129565163763	0.0	0.0	0.0372935030765	0.0771830621307	0.0
VIT_200s0131g00240	0.0	0.0	0.0	0.0	0.0	0.0	0.0	0.0	0.0	0.0	0.0	0.0	0.0	0.0	0.0	0.0	0.0	0.0	0.0	0.0	0.0	0.0	0.0	0.0	0.0	0.0	0.0	0.0	0.0	0.0	0.0	0.0	0.0	0.0	0.0	0.0	0.0	0.0	0.0	0.0	0.0	0.0	0.0	0.0	0.0	0.0	0.0	0.0	0.0363926088504
VIT_200s0131g00250	0.0785497516453	0.0	0.0762650416112	0.0879362539543	0.0	0.0315536008591	0.0	0.0	0.0	0.0426043602325	0.121287162437	0.0383478591828	0.0368327150532	0.0	0.0419060514937	0.039358517563	0.0777702552338	0.0	0.0396116834977	0.0	0.0	0.125771302997	0.0461267803784	0.0	0.0364268760697	0.0441254780334	0.143643632788	0.0383827814228	0.0	0.0434309305967	0.0	0.0	0.0430673329757	0.0938490885072	0.121342828275	0.0	0.102101490311	0.060832382878	0.0637788293064	0.0370367914968	0.0	0.101990455937	0.0649852871685	0.0	0.133733964629	0.0	0.0745870061529	0.0385915310654	0.0
VIT_200s0131g00252	0.942597019744	0.373259754159	0.457590249667	0.351745015817	0.42693970936	0.536411214604	0.771220273258	0.301291434082	0.902797201054	0.809482844417	0.687293920477	0.766957183657	1.54697403224	0.801177667076	0.754308926886	0.511660728319	1.08878357327	0.785312294909	0.752621986457	1.80559293244	0.940889031505	0.335390141324	0.184507121514	0.359834742296	0.655683769255	0.750133126567	0.574574531151	0.690890065611	1.07295573628	1.12920419551	2.41585175113	1.23891442601	1.80882798498	1.03233997358	0.849399797924	1.00468782315	0.170169150518	0.456242871585	0.414562390492	0.0	0.293413961751	0.135987274583	0.584867584517	0.323912909406	0.869270770088	0.0	0.335641527688	0.192957655327	0.363926088504
VIT_200s0131g00254	0.0	0.0	0.0	0.0	0.0	0.0	0.0	0.0	0.0	0.0	0.0	0.0	0.0	0.0400588833538	0.0	0.0	0.0	0.0	0.0	0.0	0.0	0.0	0.0	0.0	0.0	0.0	0.0	0.0	0.0	0.0	0.0	0.0	0.0	0.0	0.0	0.0	0.0	0.0	0.0	0.0	0.0	0.0	0.0	0.0	0.0	0.0	0.0	0.0	0.0
VIT_200s0131g00256	0.0	0.0	0.0	0.0	0.0	0.0	0.0	0.0	0.0	0.0	0.0	0.0	0.0	0.0	0.0	0.0	0.0	0.0	0.0	0.0	0.0	0.0	0.0	0.0	0.0	0.0	0.0	0.0	0.0	0.0	0.0	0.0	0.0	0.0	0.0	0.0	0.0	0.030416191439	0.0318894146532	0.0	0.0	0.0	0.0	0.0	0.0	0.0	0.0	0.0	0.0
VIT_200s0131g00260	0.392748758227	0.248839836106	0.228795124833	0.131904380931	0.349314307658	0.126214403436	0.499024882696	0.172166533761	0.558874457795	0.34083488186	0.202145270729	0.230087155097	0.294661720426	0.200294416769	0.251436308962	0.314868140504	0.388851276169	0.230974204385	0.396116834977	0.401242873876	0.384909149252	0.0419237676655	0.138380341135	0.179917371148	0.254988132488	0.176501912133	0.191524843717	0.115148344269	0.29598778932	0.0434309305967	0.0847667281098	0.398222494075	0.30147133083	0.234622721268	0.1617904377	0.251171955787	0.0340338301036	0.060832382878	0.159447073266	0.0	0.0652031026114	0.0	0.0974779307528	0.0971738728219	0.111444970524	0.0583050687366	0.186467515382	0.0385915310654	0.218355653102
VIT_200s0131g00270	0.0	0.0	0.0	0.0	0.0	0.0	0.0	0.0	0.0	0.0	0.0	0.0	0.0	0.0	0.0	0.0	0.0	0.0	0.0	0.0	0.0	0.0	0.0	0.0	0.0	0.0	0.0	0.0	0.0	0.0	0.0	0.0	0.0	0.0	0.0	0.0	0.0	0.0	0.0	0.0370367914968	0.0	0.0	0.0	0.0	0.0	0.0	0.0	0.0	0.0
VIT_200s0131g00280	0.0	0.0	0.0	0.0	0.0	0.0	0.0	0.0	0.0	0.0	0.0	0.0	0.0	0.0	0.0	0.0	0.0	0.0	0.0	0.0	0.0	0.0	0.0	0.0	0.0	0.0	0.0	0.0	0.0	0.0	0.0	0.0	0.0	0.0	0.0	0.0	0.0	0.0	0.0	0.0	0.0	0.0	0.0	0.0	0.0	0.0	0.0	0.0	0.0
VIT_200s0131g00290	0.0	0.0	0.0	0.0439681269771	0.0	0.0	0.0	0.0	0.0	0.0	0.0	0.0	0.0	0.0	0.0	0.0	0.0	0.0	0.0	0.0	0.0	0.0	0.0461267803784	0.0	0.0	0.0	0.0	0.0383827814228	0.0	0.0	0.0423833640549	0.0	0.0	0.0	0.0	0.0	0.0	0.0	0.0	0.0	0.0	0.0	0.0	0.0	0.0	0.0	0.0	0.0	0.0
VIT_200s0131g00300	0.0392748758227	0.0	0.0381325208056	0.0	0.0776254017018	0.157768004295	0.0907317968539	0.0	0.0429903429073	0.0426043602325	0.0404290541457	0.153391436731	0.0736654301065	0.0400588833538	0.0419060514937	0.236151105378	0.0777702552338	0.0	0.0396116834977	0.0	0.0855353665004	0.0419237676655	0.0	0.044979342787	0.0728537521394	0.0882509560667	0.0	0.0383827814228	0.036998473665	0.0	0.0423833640549	0.0884938875723	0.0	0.0	0.0	0.0502343911574	0.0	0.0	0.0	0.0	0.0	0.0	0.0	0.0	0.0	0.0	0.0372935030765	0.0	0.0363926088504
VIT_200s0131g00305	0.0	0.0	0.0	0.0439681269771	0.0	0.0315536008591	0.0453658984269	0.0	0.0	0.0	0.0	0.0	0.0	0.0400588833538	0.0	0.0	0.0	0.0	0.0	0.0	0.0427676832502	0.0	0.0	0.0	0.0364268760697	0.0441254780334	0.0	0.0	0.0739969473299	0.0	0.0423833640549	0.0	0.0430673329757	0.0	0.0	0.0502343911574	0.0	0.0	0.0	0.0	0.0	0.0	0.0	0.0	0.0	0.0	0.0	0.0	0.0
VIT_200s0131g00310	0.549848261517	0.248839836106	0.266927645639	0.0439681269771	0.310501606807	0.567964815463	0.362927187415	0.215208167202	0.945787543961	0.51125232279	0.525577703894	0.421826451011	0.515658010745	0.640942133661	0.293342360456	0.511660728319	0.777702552338	0.600532931401	0.554563568968	1.96609008199	0.641515248753	0.335390141324	0.184507121514	0.0899586855741	0.546403141046	0.485380258367	0.430930898363	0.729272847034	0.887963367959	0.825187681338	0.932434009208	0.884938875723	1.07668332439	0.797717252311	0.444923703674	0.301406346945	0.0340338301036	0.30416191439	0.127557658613	0.0	0.0652031026114	0.0	0.0974779307528	0.0323912909406	0.423490887992	0.0874576031049	0.372935030765	0.154366124261	0.254748261953
VIT_200s0131g00312	0.0	0.0	0.0	0.0	0.0	0.0	0.0	0.0	0.0	0.0	0.0	0.0	0.0	0.0	0.0	0.0	0.0	0.0	0.0	0.0	0.0	0.0	0.0	0.0	0.0	0.0	0.0	0.0	0.0	0.0	0.0	0.0	0.0	0.0	0.0	0.0	0.0	0.0	0.0	0.0	0.0	0.0	0.0	0.0	0.0	0.0	0.0	0.0	0.0
VIT_200s0131g00314	0.0	0.0	0.0	0.0	0.0	0.0	0.0	0.0	0.0	0.0	0.0	0.0	0.0	0.0	0.0	0.0	0.0	0.0	0.0	0.0	0.0	0.0	0.0	0.0	0.0	0.0	0.0	0.0	0.0	0.0	0.0	0.0	0.0	0.0	0.0	0.0	0.0	0.0	0.0	0.0	0.0	0.0	0.0	0.0	0.0	0.0	0.0	0.0	0.0
VIT_200s0131g00316	0.0	0.0	0.0	0.0	0.0	0.0	0.0	0.0	0.0	0.0	0.0	0.0	0.0	0.0	0.0	0.0	0.0	0.0	0.0	0.0	0.0	0.0	0.0	0.0	0.0	0.0	0.0	0.0	0.0	0.0	0.0	0.0	0.0	0.0	0.0	0.0	0.0	0.0	0.0	0.0	0.0	0.0	0.0	0.0	0.0	0.0	0.0	0.0	0.0
VIT_200s0131g00318	0.0	0.0	0.0	0.0	0.0	0.0	0.0453658984269	0.0	0.0	0.0	0.0808581082914	0.0	0.0	0.0400588833538	0.0	0.0	0.0	0.0	0.0396116834977	0.0	0.0	0.0	0.0	0.0	0.0364268760697	0.0	0.0	0.0	0.0	0.0	0.0423833640549	0.0442469437862	0.0	0.0	0.0	0.0	0.0	0.0	0.0	0.0	0.0	0.0	0.0	0.0323912909406	0.0	0.0	0.0	0.0	0.0
VIT_200s0131g00320	0.549848261517	0.290313142123	0.533855291278	0.61555377768	0.737441316167	0.220875206013	1.27024515595	0.774749401926	1.07475857268	1.32073516721	0.929868245351	1.3421750714	0.736654301065	0.681001017015	0.251436308962	0.275509622941	1.63317535991	1.15487102193	1.18835050493	1.88584150722	1.15472744776	0.419237676655	0.415141023406	0.539752113444	0.874245025673	0.617756692467	1.00550542951	1.22824900553	1.73892826225	0.608033028354	1.65295119814	1.15042053844	1.55042398713	1.26696269485	0.970742626199	1.60750051704	1.29328554394	0.334578105829	0.255115317226	0.11111037449	0.847640333948	0.407961823748	1.39718367412	0.388695491288	0.735536805459	0.17491520621	1.08151158922	0.154366124261	0.363926088504
VIT_200s0131g00330	0.0	0.0	0.0	0.0	0.0	0.0	0.0	0.0	0.0	0.0	0.0404290541457	0.0	0.0	0.0	0.0	0.0	0.0	0.046194840877	0.0	0.0	0.0	0.0	0.0	0.044979342787	0.0	0.0	0.0	0.0	0.0	0.0	0.0	0.0	0.0	0.0	0.0	0.0	0.0	0.0	0.0	0.0	0.0	0.0	0.0324926435843	0.0	0.0	0.0	0.0	0.0	0.0
VIT_200s0131g00340	0.903322143921	0.87093942637	0.800782936917	0.791426285588	0.970317521272	0.66262561804	1.58780644494	0.860832668806	2.10652680246	0.68166976372	0.687293920477	0.766957183657	1.58380674729	0.200294416769	0.628590772405	0.78717035126	0.62216204187	1.01628649929	0.673398619462	1.44447434596	0.855353665004	0.628856514983	0.461267803784	0.359834742296	1.16566003423	0.706007648534	0.766099374868	0.614124502765	1.07295573628	0.694894889548	0.932434009208	1.81412469523	1.20588532332	0.844641796564	0.768504579074	1.10515660546	0.238236810725	0.30416191439	0.510230634451	0.0370367914968	0.391218615668	0.203980911874	0.357419079427	0.291521618466	0.757825799564	0.0874576031049	0.559402546147	0.385915310654	0.837030003559
VIT_200s0131g00345	0.0	0.0	0.0	0.0	0.0	0.0	0.0	0.0	0.0	0.0	0.0	0.0	0.0	0.0	0.0	0.0	0.0	0.0	0.0	0.0	0.0	0.0	0.0	0.0	0.0	0.0	0.0	0.0	0.0	0.0	0.0	0.0	0.0	0.0	0.0	0.0	0.0	0.0	0.0	0.0	0.0	0.0	0.0	0.0	0.0	0.0	0.0	0.0	0.0
VIT_200s0131g00350	1.64954478455	0.456206366194	1.48716831142	0.439681269771	0.737441316167	0.883500824054	0.816586171685	0.473457967844	1.46167165885	0.979900285347	1.21287162437	0.53687002856	1.36281045697	0.84123655043	0.880027081367	0.708453316134	1.51651997706	1.75540395333	1.14873882143	2.56795439281	1.71070733001	0.545008979652	0.461267803784	0.494772770657	0.874245025673	1.41201529707	0.526693320222	1.22824900553	1.77592673592	1.3029279179	2.54300184329	2.07960635795	2.45483797962	1.45466087186	0.930295016774	2.10984442861	0.306304470932	0.699572403098	0.510230634451	0.0	0.163007756528	0.0	0.422404366595	0.0647825818813	1.22589467577	0.0291525343683	0.596696049223	0.154366124261	0.473103915055
VIT_200s0131g00355	0.0392748758227	0.0414733060176	0.0381325208056	0.0	0.116438102553	0.0315536008591	0.0	0.0	0.0429903429073	0.0	0.0808581082914	0.0383478591828	0.0	0.0801177667076	0.0419060514937	0.039358517563	0.0388851276169	0.0	0.118835050493	0.0401242873876	0.0	0.0	0.0	0.0	0.0728537521394	0.0882509560667	0.0	0.0	0.0739969473299	0.0868618611934	0.0	0.132740831358	0.0	0.0469245442536	0.0	0.0502343911574	0.0340338301036	0.030416191439	0.0	0.0	0.0	0.0	0.0649852871685	0.0	0.0222889941048	0.0	0.111880509229	0.0	0.0727852177008
VIT_200s0131g00360	0.0	0.0	0.0	0.0439681269771	0.0	0.0	0.0	0.0	0.0429903429073	0.0	0.0404290541457	0.0	0.0	0.0	0.0	0.0	0.0	0.0	0.0	0.0	0.0	0.0	0.0	0.0	0.0	0.0	0.0	0.0	0.0	0.0	0.0	0.0	0.0	0.0	0.0	0.0	0.0	0.030416191439	0.0318894146532	0.0740735829937	0.0	0.0339968186457	0.0	0.0	0.0	0.0291525343683	0.0	0.0	0.0
VIT_200s0131g00370	0.157099503291	0.0829466120353	0.0381325208056	0.131904380931	0.116438102553	0.0	0.181463593708	0.172166533761	0.257942057444	0.0	0.202145270729	0.306782873463	0.0	0.200294416769	0.251436308962	0.157434070252	0.155540510468	0.277169045262	0.0792233669955	0.200621436938	0.0855353665004	0.125771302997	0.0922535607568	0.0	0.109280628209	0.0441254780334	0.0478812109292	0.230296688537	0.14799389466	0.173723722387	0.127150092165	0.398222494075	0.0861346659515	0.0469245442536	0.121342828275	0.20093756463	0.0680676602072	0.243329531512	0.0956682439596	0.0	0.163007756528	0.0	0.0324926435843	0.0	0.111444970524	0.0291525343683	0.111880509229	0.0771830621307	0.145570435402
VIT_200s0131g00420	0.274924130759	0.331786448141	0.266927645639	0.395713142794	0.271688905956	0.220875206013	0.0453658984269	0.0430416334403	0.300932400351	0.0426043602325	0.28300337902	0.153391436731	0.184163575266	0.0801177667076	0.167624205975	0.39358517563	0.427736403786	0.138584522631	0.237670100986	0.200621436938	0.342141466002	0.251542605993	0.230633901892	0.314855399509	0.145707504279	0.220627390167	0.478812109292	0.191913907114	0.332986262985	0.39087837537	0.211916820275	0.132740831358	0.0861346659515	0.422320898282	0.121342828275	0.351640738102	0.102101490311	0.182497148634	0.191336487919	0.851846204427	0.130406205223	0.23797773052	0.324926435843	0.291521618466	0.0	0.17491520621	0.186467515382	0.154366124261	0.181963044252
VIT_200s0131g00430	0.0	0.0	0.0	0.0	0.0	0.0	0.0	0.0	0.0	0.0	0.0	0.0	0.0	0.0801177667076	0.0	0.0	0.0	0.0	0.0	0.0	0.0	0.0	0.0	0.0	0.0	0.0	0.0	0.0	0.0	0.0	0.0	0.0	0.0	0.0	0.0	0.0	0.0	0.0	0.0	0.0	0.0	0.0	0.0	0.0	0.0	0.0	0.0	0.0	0.0
VIT_200s0144g00010	67.8277105457	74.4031109956	65.9692609937	75.05359275	68.970169412	60.456699246	82.9288623244	80.4448129	93.7619378808	76.7730571389	80.8985373456	78.7281549023	72.9656085205	64.4146844329	68.3487699861	68.8380472177	73.4151209407	76.6834358559	81.0058927529	78.8041004293	73.6459505569	70.7253960517	80.4912317603	84.1113710117	71.7245189813	79.2052330699	75.2692635808	75.8443760915	77.5118023281	66.9270640495	98.4989380636	86.3700342706	92.5086312319	77.8478189167	73.6146491534	79.8726819403	139.947109386	134.500398543	127.047427978	146.813841493	178.917313566	148.158135658	109.922613246	121.337775864	72.4615198348	135.734200019	135.002481137	101.302769047	118.676297461
VIT_200s0144g00020	0.0	0.0	0.0	0.0	0.0	0.0	0.0	0.0	0.0	0.0	0.0	0.0	0.0	0.0	0.0	0.0	0.0	0.0	0.0	0.0	0.0	0.0	0.0	0.0	0.0	0.0	0.0	0.0	0.0	0.0	0.0	0.0	0.0	0.0	0.0	0.0	0.0	0.0	0.0	0.0	0.0	0.0	0.0	0.0	0.0	0.0	0.0	0.0	0.0
VIT_200s0144g00040	4.12386196138	3.64965092955	2.85993906042	4.52871707865	4.5798987004	4.29128971683	3.0395151946	3.48637230867	5.63173492086	3.23793137767	3.39604054824	3.33626374891	4.05159865586	5.08747818594	3.01723570754	4.72302210756	3.73297225122	3.88036663367	4.31767350125	4.93528734868	3.25034392702	2.68312113059	2.3524657993	2.56382253886	4.40765200444	2.86815607217	3.39956597598	3.37768476521	3.32986262985	3.08359607237	3.56020258061	4.4689413224	4.13446396567	3.28471809775	2.79088505032	4.11922007491	1.83782682559	1.76413910346	1.43502365939	0.666662246943	1.23885894962	1.25788228989	1.6571248228	1.61956454703	2.71925728079	1.02033870289	1.60362063229	1.38929511835	2.36551957527
VIT_200s0144g00060	0.0	0.0	0.0	0.0	0.0	0.0	0.0	0.0	0.0	0.0	0.0	0.0	0.0	0.0	0.0	0.0	0.0	0.0	0.0	0.0	0.0427676832502	0.0	0.0	0.0	0.0	0.0	0.0	0.0	0.0	0.0	0.0	0.0	0.0	0.0	0.0	0.0	0.0	0.0	0.0	0.0	0.0	0.0	0.0	0.0	0.0	0.0	0.0	0.0	0.0
VIT_200s0144g00080	0.0	0.0	0.0	0.0	0.0	0.0	0.0	0.0	0.0	0.0	0.0	0.0	0.0	0.0	0.0	0.0	0.0	0.0	0.0	0.0	0.0	0.0	0.0	0.0	0.0	0.0	0.0	0.0	0.0	0.0	0.0	0.0	0.0	0.0	0.0	0.0502343911574	0.0	0.0	0.0	0.0	0.0	0.0	0.0	0.0	0.0	0.0	0.0	0.0	0.0
VIT_200s0144g00090	0.0	0.0414733060176	0.0	0.0	0.0776254017018	0.0315536008591	0.0453658984269	0.0	0.0	0.0426043602325	0.0	0.0383478591828	0.0	0.0	0.0838121029873	0.078717035126	0.0388851276169	0.0	0.0	0.0	0.0	0.0	0.0	0.044979342787	0.0	0.0	0.0	0.0	0.036998473665	0.0	0.0423833640549	0.0	0.0430673329757	0.0	0.0	0.0	0.0	0.0	0.0318894146532	0.0	0.0	0.0	0.0324926435843	0.0647825818813	0.0668669823145	0.0291525343683	0.0	0.0	0.0
VIT_200s0144g00100	0.0	0.0	0.0	0.0	0.0	0.0	0.0	0.0	0.0	0.0	0.0	0.0	0.0	0.0	0.0	0.0	0.0	0.0	0.0	0.0	0.0	0.0	0.0	0.0	0.0	0.0	0.0	0.0	0.0	0.0	0.0	0.0	0.0	0.0	0.0	0.0	0.0	0.0	0.0	0.0	0.0	0.0	0.0	0.0	0.0	0.0	0.0	0.0	0.0
VIT_200s0144g00110	0.0	0.0	0.0	0.0	0.0	0.0	0.0	0.0	0.0	0.0	0.0	0.0	0.0	0.0	0.0	0.0	0.0	0.0	0.0	0.0	0.0	0.0	0.0	0.0	0.0	0.0	0.0	0.0	0.0	0.0	0.0	0.0	0.0	0.0	0.0	0.0	0.0	0.0	0.0	0.0	0.0	0.0	0.0	0.0	0.0	0.0	0.0	0.0	0.0
VIT_200s0144g00120	26.7461904352	24.0130441842	26.5783670015	26.0291311705	26.1985730743	25.1482198847	23.907828471	25.7819384308	34.8221777549	26.6277251453	24.6212939747	26.1532399627	29.061012177	26.3988041302	26.65224875	33.5334569637	25.0031370577	32.1978040913	25.8268176405	27.4450125731	24.3348117694	20.7941887621	18.3584585906	19.7909108263	25.3895326206	23.4306288357	26.1910223783	23.4134966679	21.4591147257	23.2789787998	25.4300184329	25.2207579581	24.4191777972	21.5852903566	18.0396338035	27.2270400073	18.1059976151	15.6339223997	15.4025872775	5.70366589051	17.4744314999	15.9445079448	15.3690204154	15.4506457787	14.9113370561	14.2264367717	18.4602840228	14.201683432	15.1757178906
VIT_200s0144g00160	0.0	0.0	0.0	0.0	0.0	0.0	0.0	0.0	0.0	0.0	0.0	0.0	0.0	0.0	0.0	0.0	0.0777702552338	0.0	0.0	0.0	0.0	0.0	0.0	0.0	0.0	0.0	0.0	0.0	0.0	0.0	0.0	0.0	0.0	0.0	0.0	0.0	0.0	0.0	0.0	0.0	0.0	0.0339968186457	0.0	0.0	0.0	0.0	0.0	0.0	0.0
VIT_200s0144g00170	0.0785497516453	0.0	0.0	0.0439681269771	0.0	0.0315536008591	0.0453658984269	0.0430416334403	0.0429903429073	0.0	0.0404290541457	0.0766957183657	0.0368327150532	0.0	0.0	0.078717035126	0.0	0.0	0.0396116834977	0.0	0.0427676832502	0.083847535331	0.0	0.0	0.0	0.0441254780334	0.0957624218585	0.0383827814228	0.110995420995	0.0868618611934	0.0	0.0	0.0	0.0	0.0404476094249	0.0	0.0	0.0	0.0	0.0	0.0	0.0339968186457	0.0	0.0323912909406	0.0445779882097	0.0291525343683	0.0	0.0	0.0727852177008
VIT_200s0144g00190	10.8791406029	8.87528748777	8.50355213964	9.84886044288	10.8675562382	10.3180274809	9.4361068728	11.8364491961	13.0260739009	11.2901554616	10.1072635364	11.6577491916	10.6078219353	11.0562518057	10.2669826159	12.4766500675	10.654524967	12.2878276733	10.2990377094	9.18846181177	8.7673750663	7.25281180614	7.24190451941	7.55652958822	10.964489697	7.98671152404	10.1986979279	9.17348476006	6.69672373336	8.94677170292	9.8753238248	8.98212958859	9.13027459085	7.46100253632	7.44236013419	8.18820575866	7.07903666155	5.59657922478	5.64442639362	1.85183957484	5.67266992719	5.20151325279	6.4010507861	5.40934558709	5.75056047905	5.85965940803	7.98080965836	5.32563128702	5.64085437181
VIT_200s0144g00210	13.7462065379	16.9625821612	16.1681888216	15.9604300927	15.6027057421	12.4636723393	18.5546524566	15.2797798713	18.1849150498	17.7660182169	18.2335034197	17.9467980976	16.611554489	13.3796670402	14.8766482802	16.0976336833	14.6985782392	15.6138562164	16.1615668671	16.1299635298	15.1397598706	16.0568030159	13.5151466509	15.203017862	15.6271298339	14.6496587071	16.3274929269	15.429878132	14.5404001503	14.3322070969	18.9029803685	17.0350733577	19.2941651731	12.9980987582	12.5387589217	14.9698485649	30.9367515642	30.9940990764	25.8304258691	30.7405369424	35.1118707562	29.8832035896	23.2322401627	27.6945537543	34.5702298566	27.782365253	32.9301632165	23.5794254809	25.4020409776
VIT_200s0144g00220	22.7794279771	18.3312012598	19.6382482149	22.5996172662	20.4154806476	18.7428389103	20.0517271047	19.6700264822	22.0540459115	18.0216443783	15.6460439544	17.0647973364	21.2156438707	16.303965525	19.0253473781	26.9999430482	17.6927330657	23.9751224152	21.4695324558	21.8276123389	19.7159019784	16.3083456219	14.3915554781	16.5973774884	21.2004418726	16.1057994822	16.3274929269	16.9268066075	16.9453009386	16.5037536268	16.6566620736	16.1943814257	18.1744145158	18.8167422457	14.4397965647	19.792350116	15.0769867359	10.736915578	11.1931845433	4.48145177112	11.7365584701	10.4710201429	11.0150061751	11.1749953745	10.9438961055	11.4277934724	12.8289650583	11.7318254439	12.6646278799
VIT_200s0144g00230	0.0392748758227	0.0829466120353	0.0	0.0	0.0776254017018	0.0315536008591	0.0453658984269	0.0	0.0	0.0426043602325	0.0808581082914	0.0	0.0	0.0400588833538	0.0838121029873	0.0	0.0388851276169	0.046194840877	0.0396116834977	0.0	0.0	0.0	0.0461267803784	0.0	0.0	0.0	0.0478812109292	0.0	0.0739969473299	0.0	0.0	0.0	0.0430673329757	0.0938490885072	0.0	0.0	0.0	0.030416191439	0.0	0.0740735829937	0.0652031026114	0.0679936372914	0.0649852871685	0.0323912909406	0.0	0.0291525343683	0.0745870061529	0.0	0.0363926088504
VIT_200s0144g00240	0.0	0.0	0.0	0.0	0.0	0.0	0.0	0.0	0.0	0.0	0.0	0.0	0.0	0.0	0.0	0.0	0.0	0.0	0.0	0.0	0.0	0.0	0.0	0.0	0.0	0.0	0.0	0.0	0.0	0.0	0.0	0.0	0.0	0.0	0.0	0.0	0.0	0.0	0.0	0.0	0.0	0.0339968186457	0.0	0.0	0.0	0.0	0.0	0.0	0.0
VIT_200s0144g00250	0.0	0.0	0.0	0.0	0.0	0.0	0.0453658984269	0.0	0.0	0.0	0.0	0.0	0.0	0.0	0.0	0.0	0.0	0.0	0.0	0.0	0.0	0.0	0.0	0.0	0.0	0.0	0.0	0.0	0.0	0.0	0.0	0.0	0.0	0.0	0.0	0.0	0.0	0.0	0.0	0.0370367914968	0.0326015513057	0.0	0.0	0.0	0.0	0.0	0.0	0.0	0.0
VIT_200s0144g00260	0.0	0.0	0.0	0.0	0.0	0.0315536008591	0.0	0.0	0.0	0.0	0.0	0.0	0.0	0.0	0.0	0.0	0.0	0.0	0.0	0.0	0.0	0.0	0.0	0.0	0.0	0.0	0.0	0.0	0.0	0.0	0.0	0.0	0.0	0.0	0.0	0.0	0.0	0.0	0.0	0.0	0.0	0.0	0.0	0.0	0.0	0.0	0.0	0.0	0.0
VIT_200s0144g00265	0.392748758227	0.622099590264	0.381325208056	0.30777688884	0.815066717868	0.410196811168	0.680488476404	1.50645717041	0.902797201054	0.426043602325	0.606435812186	0.383478591828	0.515658010745	0.721059900369	0.419060514937	0.314868140504	0.544391786637	0.508143249647	0.237670100986	0.320994299101	0.299373782752	0.461161444321	0.184507121514	0.314855399509	0.0728537521394	0.617756692467	0.239406054646	0.345445032806	0.332986262985	0.304016514177	0.381450276494	0.57521026922	0.430673329757	0.328471809775	0.1617904377	0.703281476204	0.306304470932	0.547491445902	0.223225902572	0.0	0.293413961751	0.339968186457	0.292433792258	0.259130327525	1.33733964629	0.524745618629	0.745870061529	0.463098372784	0.400318697354
VIT_200s0144g00270	6.12688062834	4.56206366194	6.10120332889	6.77109155448	6.36528293954	5.61654095291	6.53268937348	6.32712011573	8.42610720983	6.26284095417	4.56848311846	4.94687383458	5.08291467735	5.84859696966	4.6096656643	7.20260871403	5.40503273875	6.42108288191	5.62485905668	6.54025884419	6.37238480428	5.91125124084	5.39683330427	4.99270704936	5.31832390618	5.6921866663	5.50633925686	4.91299602212	5.29078173409	5.95003749175	5.04362032253	4.69017604133	5.03887795816	5.06785077939	4.04476094249	5.32484546269	7.18113815186	4.71450967305	4.75152278333	2.81479615376	5.7052714785	4.55557369852	5.29630090423	6.47825818813	6.06260639651	5.24745618629	5.55673195839	5.47999741128	4.58546871515
VIT_200s0144g00290	0.58912313734	0.829466120353	0.457590249667	0.879362539543	0.504565111061	0.599518416322	0.635122577977	0.688666135045	1.2037296014	1.19292208651	1.25330067852	0.843652902022	0.626156155905	1.12164873391	0.880027081367	0.944604421512	1.04989844566	1.01628649929	0.514951885471	0.802485747753	0.641515248753	1.2157892623	0.87640882719	0.899586855741	0.582830017116	1.0590114728	0.62245574208	0.882803972725	0.850964894294	0.564602097757	1.61056783409	1.2831613698	1.46428932117	0.844641796564	0.525818922524	0.904219040834	2.96094321901	2.03788482641	1.53069190335	3.4444216092	2.8689365149	1.76783456958	1.2347204562	1.58717325609	2.2957663928	1.57423685589	3.09536075535	1.77521042901	1.12817087436
VIT_200s0144g00300	3.18126494164	2.86165811522	2.82180653961	4.0450676819	4.11414629019	1.73544804725	4.67268753797	2.8837894405	6.27659006447	3.2805357379	2.70874662776	3.25956803054	2.2836283333	3.08453401824	3.56201437696	2.91253029966	3.77185737884	3.51080790665	3.40660478081	1.88584150722	1.79624269651	5.11469965519	3.22887462649	2.7887192528	3.132711342	3.13290894037	3.30380355412	3.41606754663	2.73788705121	2.21497746043	1.73771792625	3.67249633425	2.02416464986	2.6277744782	1.57745676757	4.77226715995	3.53951833077	2.85912199527	3.31649912393	0.925919787421	2.8689365149	2.44777094249	1.8520806843	2.75325972996	1.64938556376	3.23593131488	3.46829578611	3.20309707842	3.56647566734
VIT_200s0145g00060	0.0	0.0	0.0	0.0	0.0	0.0	0.0	0.0	0.0	0.0	0.0	0.0	0.0	0.0	0.0	0.0	0.0	0.0	0.0	0.0	0.0	0.0	0.0	0.0	0.0	0.0	0.0	0.0	0.0	0.0	0.0	0.0	0.0	0.0	0.0	0.0	0.0	0.0	0.0	0.0	0.0	0.0	0.0	0.0	0.0	0.0	0.0	0.0	0.0
VIT_200s0145g00085	2.31721767354	3.5252310115	1.52530083222	13.454246855	2.71688905956	1.79855524897	1.58780644494	2.84074780706	1.50466200176	3.23793137767	3.2747533858	2.37756726934	1.87846846772	2.40353300123	3.77154463443	2.04664291328	2.17756714655	3.32602854315	0.752621986457	3.2500672784	5.64533418903	1.46733186829	2.26021223854	2.65378122443	1.27494066244	1.9856465115	1.86736722624	1.18986622411	2.14591147257	5.21171167161	1.82248465436	1.19466748223	0.60294266166	6.89790800528	3.31670397285	4.21968885722	1.25925171383	0.729988594537	3.31649912393	1.29628770239	0.717234128725	0.815923647497	0.747330802438	0.809782273516	0.846981775983	0.874576031049	1.08151158922	0.463098372784	0.873422612409
VIT_200s0145g00110	0.0	0.0	0.0	0.0	0.0	0.0	0.0	0.0	0.0	0.0	0.0	0.0	0.0	0.0	0.0	0.0	0.0	0.0	0.0	0.0	0.0	0.0	0.0	0.0	0.0	0.0	0.0	0.0	0.0	0.0	0.0	0.0	0.0	0.0	0.0	0.0	0.0	0.0	0.0	0.0	0.0	0.0	0.0	0.0	0.0	0.0	0.0	0.0	0.0
VIT_200s0153g00010	0.0	0.0	0.0	0.0	0.0	0.0	0.0	0.0	0.0	0.0	0.0	0.0	0.0	0.0	0.0	0.0	0.0	0.0	0.0	0.0	0.0	0.0	0.0	0.0	0.0	0.0	0.0	0.0	0.0	0.0	0.0	0.0	0.0	0.0	0.0	0.0	0.0	0.0	0.0	0.0	0.0	0.0	0.0	0.0	0.0	0.0	0.0	0.0	0.0
VIT_200s0153g00030	0.0	0.0	0.0	0.0	0.0	0.0	0.0	0.0	0.0	0.0	0.0	0.0	0.0	0.0	0.0	0.0	0.0	0.0	0.0	0.0	0.0	0.0	0.0	0.0	0.0	0.0	0.0	0.0	0.0	0.0	0.0	0.0	0.0	0.0	0.0	0.0	0.0	0.0	0.0	0.0	0.0	0.0	0.0	0.0	0.0	0.0	0.0	0.0	0.0
VIT_200s0153g00040	0.0	0.0	0.0	0.0879362539543	0.0388127008509	0.0	0.0907317968539	0.0	0.0	0.0426043602325	0.0	0.0	0.0	0.0400588833538	0.0	0.0	0.0	0.0	0.0	0.0	0.0	0.0	0.0	0.0	0.0	0.0	0.0	0.0	0.0	0.0	0.0	0.0	0.0	0.0	0.0	0.0	0.0	0.0	0.0	0.0	0.0326015513057	0.0	0.0	0.0	0.0222889941048	0.0	0.0	0.0	0.0
VIT_200s0153g00050	94.7310004843	82.6562988931	87.5141352488	119.285528489	133.515690927	100.65598674	132.513789305	131.664356694	101.715151319	169.267123204	139.075946261	137.055248719	97.0542041653	152.143638978	160.793519581	131.378731625	97.9905215946	151.426688395	96.216779216	156.685342249	191.770291694	129.670213389	56.7820666458	67.0192207527	76.7150010028	137.450864074	81.876870689	210.376024979	120.874013463	136.764000449	120.41113728	111.944767779	87.6420226056	138.802801902	97.2360530576	132.216917526	69.5311149016	88.3590361304	77.4912776073	11.1480742405	61.747338173	53.2390179992	94.0337105329	82.2414876983	204.590676888	69.7911672777	93.4575187096	83.6278478186	87.5242242852
VIT_200s0153g00060	0.0	0.0	0.0	0.0	0.0	0.0	0.0	0.0	0.0	0.0	0.0	0.0	0.0	0.0	0.0	0.0	0.0	0.0	0.0	0.0	0.0	0.0	0.0	0.0	0.0	0.0	0.0	0.0	0.0	0.0	0.0	0.0	0.0	0.0	0.0	0.0	0.0	0.0	0.0	0.0	0.0326015513057	0.0	0.0	0.0	0.0	0.0	0.0	0.0	0.0
VIT_200s0153g00070	0.314199006581	0.87093942637	0.381325208056	0.659521904657	1.00913022212	0.441750412027	1.36097695281	0.301291434082	0.64485514361	0.937295925114	0.363861487311	0.421826451011	0.736654301065	0.440647716892	0.502872617924	0.629736281008	1.43874972183	0.554338090524	0.831845353452	1.12348004685	0.598747565503	1.0900179593	0.691901705676	0.76464882738	1.16566003423	0.485380258367	1.1491490623	0.959569535571	0.332986262985	0.781756750741	0.720517188934	0.530963325434	0.689077327612	0.938490885072	0.566266531949	0.653047085046	0.170169150518	0.364994297268	0.574009463758	1.1851773279	0.22821085914	0.441958642394	0.129970574337	0.744999691635	2.98672521005	0.466440549893	0.223761018459	0.385915310654	0.218355653102
VIT_200s0153g00080	0.0	0.0	0.0	0.0	0.0	0.0	0.0	0.0	0.0	0.0	0.0	0.0	0.0	0.0	0.0	0.0	0.0	0.0	0.0	0.0	0.0	0.0	0.0	0.0	0.0	0.0	0.0	0.0	0.0	0.0	0.0	0.0	0.0	0.0	0.0	0.0	0.0	0.0	0.0	0.0	0.0	0.0	0.0	0.0	0.0	0.0	0.0	0.0	0.0
VIT_200s0153g00085	1.33534577797	1.86629877079	1.67783091545	2.24237447583	2.2123239485	2.01943045498	2.8580516009	2.2381649389	1.97755577374	1.66157004907	1.69802027412	2.10913225506	2.09946475803	1.76259086757	1.92767836871	2.24343550109	2.13868201893	2.58691108911	2.25786595937	1.60497149551	1.32579818076	1.84464577728	1.79894443476	2.11402911099	1.67563629921	1.50026625313	2.25041691367	2.11105297826	2.07191452524	2.04125373805	1.52580110598	1.76987775145	2.06723198284	2.25237812417	1.7796948147	1.75820369051	2.04202980622	2.12913340073	2.23225902572	2.55553861328	1.30406205223	1.93781866281	2.4694409124	1.94347745644	2.71925728079	2.30305021509	1.97655566305	2.58563258138	2.14716392217
VIT_200s0153g00090	0.0	0.0	0.0	0.0	0.0	0.0315536008591	0.0	0.0	0.0	0.0	0.0404290541457	0.0	0.0	0.0	0.0	0.0	0.0	0.0	0.0	0.0	0.0	0.0	0.0	0.0	0.0	0.0	0.0	0.0	0.0	0.0434309305967	0.0	0.0	0.0	0.0469245442536	0.0	0.0	0.0	0.060832382878	0.0637788293064	0.0	0.0	0.0	0.0	0.0	0.0445779882097	0.0	0.0	0.0	0.0727852177008
VIT_200s0160g00010	3.25981469328	2.19808521893	2.17355368592	2.37427885677	2.40638745275	1.57768004295	2.81268570247	2.32424820578	4.38501497655	2.81188777534	3.11303716922	2.33921941015	3.02028263437	2.40353300123	3.01723570754	3.30611547529	3.07192508174	3.74178211104	3.40660478081	4.33342303787	3.37864697677	1.88656954495	1.38380341135	1.75419436869	2.25846631632	2.2503993797	2.44194175739	2.64841191818	2.77488552487	2.34527025222	2.45823511519	3.23002689639	2.19643398176	2.25237812417	1.73924720527	2.66242273134	1.8718606557	1.45997718907	1.21179775682	0.444441497962	2.02129618095	0.95191092208	1.6571248228	1.52239067421	0.735536805459	1.13694884036	1.67820763844	1.65943583581	1.16456348321
VIT_200s0160g00020	4.75225997454	2.77871150318	2.55487889397	5.23220711028	4.5022732987	3.09225288419	4.94488292854	4.56241314467	5.93266732121	5.36814938929	5.33663514723	4.79348239785	4.12526408596	2.76406295141	3.2686720165	5.4314754237	3.26635071982	6.28249835927	4.55534360224	5.09578449823	4.57614210777	3.10235880725	2.16795867779	3.4634093946	5.97400767543	4.54492423744	3.30380355412	5.719034432	4.77280310278	3.12702700296	4.83170350226	3.80523716561	5.25421462304	3.80088808454	2.83133265975	4.52109520417	3.26724768995	2.79828961239	2.58304258691	2.66664898777	3.48836598971	2.88972958488	3.18427907126	3.40108554877	2.763835269	2.01152487141	4.06499183533	3.51182932695	2.51109001068
VIT_200s0160g00030	0.0785497516453	0.124419918053	0.0762650416112	0.0439681269771	0.0776254017018	0.0	0.0	0.0430416334403	0.0	0.17041744093	0.121287162437	0.0383478591828	0.0	0.0801177667076	0.0419060514937	0.078717035126	0.0388851276169	0.138584522631	0.0792233669955	0.0401242873876	0.0855353665004	0.083847535331	0.0461267803784	0.044979342787	0.109280628209	0.176501912133	0.0478812109292	0.230296688537	0.14799389466	0.173723722387	0.211916820275	0.0442469437862	0.129201998927	0.234622721268	0.0808952188499	0.100468782315	0.0	0.060832382878	0.0	0.0370367914968	0.0326015513057	0.0	0.0	0.0323912909406	0.0	0.0	0.0	0.0385915310654	0.0363926088504
VIT_200s0160g00038	0.117824627468	0.124419918053	0.114397562417	0.0879362539543	0.116438102553	0.189321605154	0.0453658984269	0.559541234724	0.0859806858146	0.085208720465	0.161716216583	0.153391436731	0.147330860213	0.240353300123	0.293342360456	0.196792587815	0.116655382851	0.184779363508	0.0792233669955	0.200621436938	0.299373782752	0.125771302997	0.0461267803784	0.179917371148	0.109280628209	0.176501912133	0.287287265575	0.0767655628457	0.258989315655	0.217154652984	0.296683548384	0.0	0.0861346659515	0.0938490885072	0.364028484824	0.100468782315	0.238236810725	0.212913340073	0.159447073266	0.222220748981	0.0978046539171	0.0679936372914	0.357419079427	0.161956454703	0.0668669823145	0.0874576031049	0.111880509229	0.115774593196	0.0
VIT_200s0160g00046	0.0785497516453	0.0414733060176	0.0	0.0	0.0	0.0315536008591	0.0453658984269	0.0860832668806	0.0	0.0426043602325	0.0404290541457	0.0766957183657	0.0	0.0	0.0	0.0	0.0388851276169	0.046194840877	0.0	0.0802485747753	0.0	0.0	0.0	0.0	0.0	0.0	0.0957624218585	0.0383827814228	0.036998473665	0.0868618611934	0.0	0.0442469437862	0.0	0.0938490885072	0.121342828275	0.0	0.0340338301036	0.0	0.0	0.11111037449	0.0326015513057	0.135987274583	0.0324926435843	0.129565163763	0.0	0.0583050687366	0.111880509229	0.0	0.0
VIT_200s0160g00054	0.0	0.0414733060176	0.0	0.0	0.0	0.0315536008591	0.0453658984269	0.0430416334403	0.0	0.0426043602325	0.0	0.0	0.0	0.0801177667076	0.0	0.0	0.116655382851	0.046194840877	0.0396116834977	0.0	0.0855353665004	0.0419237676655	0.138380341135	0.0	0.182134380349	0.0882509560667	0.0478812109292	0.0383827814228	0.0	0.0	0.0423833640549	0.0442469437862	0.0	0.0469245442536	0.0808952188499	0.0	0.136135320414	0.030416191439	0.159447073266	0.0370367914968	0.0	0.0679936372914	0.0649852871685	0.0971738728219	0.0	0.0291525343683	0.0372935030765	0.0771830621307	0.0
VIT_200s0160g00062	0.0	0.0414733060176	0.0381325208056	0.0	0.0388127008509	0.0	0.136097695281	0.0	0.0	0.0	0.161716216583	0.0383478591828	0.0736654301065	0.0400588833538	0.0	0.039358517563	0.0	0.046194840877	0.0396116834977	0.0802485747753	0.0	0.0419237676655	0.0461267803784	0.044979342787	0.0	0.0	0.0478812109292	0.0383827814228	0.0	0.0434309305967	0.0423833640549	0.132740831358	0.0	0.0	0.121342828275	0.0	0.0680676602072	0.030416191439	0.0637788293064	0.185183957484	0.0652031026114	0.101990455937	0.0324926435843	0.0323912909406	0.0222889941048	0.0583050687366	0.0	0.0771830621307	0.0
VIT_200s0160g00090	5.85195649758	3.56670431752	3.58445695572	4.74855771353	4.15295899104	2.49273446787	4.12829675685	4.17503844371	6.01864800702	5.24033630859	3.92161825213	4.56339524276	5.30391096767	4.60677158569	5.02872617924	6.0612117047	5.09395171781	7.66834358559	5.42680063919	5.93839453337	4.87551589053	2.85081620126	2.30633901892	3.19353333788	7.17609458573	4.32429684727	4.74023988199	5.29682383635	4.95779547111	4.38652399027	5.08600368659	5.13264547919	4.34980063055	4.50475624834	3.27625636342	3.86804811912	2.14413129653	1.97705244354	1.88147546454	0.222220748981	2.67332720707	1.12189501531	1.88457332789	2.13782520208	0.534935858516	1.8366096652	3.39370877996	1.31211205622	1.85602305137
VIT_200s0160g00100	36.8005586458	26.1281827911	24.9768011277	33.3278402487	29.2647764416	19.9103221421	31.5746653051	36.2840969902	40.2819513042	45.1606218464	35.0115608902	36.6605533788	37.4957039242	37.2948204024	35.7458619241	40.4211975372	32.0802302839	54.094158667	36.2050787169	43.7755975399	35.7537831972	19.7041708028	16.3750070343	20.060786883	44.2586544247	28.8139371558	30.3088065182	37.0777668545	36.0735118233	32.3994742252	42.0866805065	35.9285183544	40.1818216664	31.5332937384	28.0301933315	36.3194648068	20.5564333826	16.3334948028	18.113187523	2.74072257077	21.5170238618	14.2786638312	14.7841528308	14.9323851236	4.10117491529	13.4684708781	22.5998628643	12.3106984098	15.3940735437
VIT_200s0160g00120	5.537757491	3.44228439946	3.35566183089	4.88046209446	3.72601928168	3.37623529192	5.67073730337	5.68149561412	6.10462869284	6.4332583951	6.91336825892	6.36574462435	4.93558381713	5.207654836	5.99256536359	6.13992873983	4.16070865501	7.57595390383	4.35728518475	7.02175029284	5.08935430678	4.10852923122	3.18274784611	4.857769021	5.1726164019	5.86868857844	5.84150773337	5.25844105493	4.14382905048	4.12593840669	7.07802179717	7.25649878093	6.20169594851	4.88015260237	4.44923703674	6.73140841509	5.58154813699	5.14033635319	5.10230634451	3.14812727723	6.19429474808	4.99753234092	4.19155102237	4.59956331357	2.27347739869	4.54779536145	5.74319947377	3.8977446376	3.93040175584
VIT_200s0160g00130	37.8217054172	36.2476694594	32.3363776431	35.8340234864	37.8423833296	20.4782869575	43.2790670993	40.1148023664	61.9920744723	49.5488709504	41.3589223911	44.0233423419	37.9376965048	33.8898153173	36.7516071599	35.7768924648	35.8132025352	54.094158667	39.6512951812	54.2881608355	45.4192796117	30.3108840222	23.9859257968	26.1329981593	36.0990341851	39.0510480595	33.6604912832	39.4958820841	35.9255179287	29.9239111811	42.468130783	44.8221540554	47.890874269	32.4248600792	23.7831943419	39.0321219293	37.8115852451	34.4007125175	32.6547606049	24.1479880559	43.7512818522	30.9031081489	28.7559895721	35.0797680887	20.5950305529	31.426432049	45.4607802502	26.7053394972	28.5681979476
VIT_200s0160g00140	0.0	0.0	0.0	0.0	0.0	0.0	0.0	0.0	0.0	0.0	0.0	0.0	0.0	0.0	0.0	0.0	0.0	0.0	0.0	0.0	0.0	0.0	0.0	0.0	0.0	0.0	0.0	0.0	0.0	0.0	0.0423833640549	0.0442469437862	0.0	0.0	0.0	0.0	0.0	0.0	0.0	0.0370367914968	0.0	0.0	0.0324926435843	0.0	0.0	0.0	0.0	0.0	0.0
VIT_200s0160g00150	5.69485699429	3.81554415362	4.72843257989	5.23220711028	5.08446381146	3.50244969536	3.90146726472	5.16499601284	6.74948383645	7.28534559975	3.43646960238	6.36574462435	3.53594064511	4.12606498544	3.89726278891	5.31339987101	4.35513429309	4.06514599718	5.07029548771	4.2130501757	5.04658662353	3.85698662523	3.04436750497	4.13809953641	3.56983385483	4.32429684727	3.68685324155	5.29682383635	4.62480920812	4.0390765455	6.73895488473	5.92909046735	5.21114729006	4.27013352708	3.55938962939	4.57132959533	4.42439791347	4.13660203571	3.76295092908	5.29626118405	4.82502959324	4.92953870363	3.9316098737	4.04891136758	1.44878461681	3.70237186477	5.40755794609	3.47323779588	4.36711306205
VIT_200s0160g00160	23.1329018595	21.151386069	17.9985498202	22.4677128853	23.9862491258	16.2185508416	26.2214892908	28.4505197041	37.573559701	29.9508652434	26.9661791152	28.8375901055	31.2709750802	19.0279695931	24.2216977633	28.4168496805	21.9700971036	34.184182249	25.6683709065	30.9759498633	25.2329331176	21.5907403477	20.7109243899	19.3860967412	29.9064652532	24.8867696108	27.4838150734	29.5547416956	27.4158689857	19.6307806297	28.0154036403	28.8047604048	28.5105744299	22.2891585204	16.6644150831	27.5786807454	18.2080991054	15.938084314	17.1246156688	15.4073052627	20.47377422	15.5365461211	17.4810422483	18.1715142177	11.5456989463	15.275928009	20.1011981582	16.4014007028	15.5396439791
VIT_200s0160g00170	1.02114677139	1.70040554672	1.372770749	1.93459758699	2.17351124765	1.00971522749	2.81268570247	2.36728983922	1.97755577374	2.59886597418	1.94059459899	2.64600228362	2.13629747309	1.16170761726	1.42480575078	1.29883107958	1.98314150846	2.03257299859	1.62407902341	1.32410148379	1.15472744776	2.34773098927	2.12183189741	2.51884319607	1.45707504279	3.1770344184	1.67584238252	1.80399072687	1.66493131492	1.08577326492	2.28870165897	3.05303912125	2.23950131474	1.22003815059	1.25387589217	1.90890686398	6.80676602072	4.47118014154	3.66728268512	8.1851309208	4.40120942627	6.3234082681	3.28175700201	3.1095639303	1.33733964629	4.66440549893	3.8039373138	4.63098372784	3.42090523194
VIT_200s0160g00180	0.0	0.0	0.0	0.0	0.0	0.0	0.0	0.0	0.0	0.0	0.0404290541457	0.0	0.0368327150532	0.0	0.0	0.078717035126	0.0	0.0	0.0	0.0	0.0427676832502	0.0	0.0	0.0	0.0	0.0	0.0478812109292	0.0767655628457	0.0	0.0	0.0	0.0	0.0	0.0	0.0	0.0	0.0	0.0	0.0	0.0	0.0326015513057	0.0	0.0	0.0323912909406	0.0	0.0	0.0	0.0	0.0
VIT_200s0160g00210	10.8005908512	9.78770022016	9.30433507656	9.84886044288	12.0707499646	8.83500824054	12.11269488	8.99570138903	11.8653346424	8.77649820789	8.32838515401	7.70791969575	11.5286398117	9.4538964715	11.8175065212	9.13117607462	9.41020088329	12.6111915594	10.8932129619	9.54958039826	10.3497793466	13.0802155116	9.31760963644	9.49064132806	11.7658809705	11.0313695083	12.4012336307	11.2461549569	10.2115787315	7.9478602992	6.31512124418	8.18568460044	7.96745660051	8.63411614266	5.01550356869	9.34359675528	14.0219380027	11.9535632355	12.8514341052	15.4813788457	10.660707277	14.1426765566	10.9175282443	12.8593425034	13.6631533863	11.7484713504	12.9035520645	15.1664717087	12.409879618
VIT_200s0160g00220	9.11177119086	10.2024332803	8.50355213964	11.9153624108	10.5182419306	6.40538097439	11.2053769115	10.3730336591	13.5849483587	10.8641118593	10.0668344823	10.2388784018	9.94483306437	5.8085380863	7.71071347483	8.6195153463	9.79905215946	11.8720741054	11.0516596959	11.6360433424	9.8793348308	13.4994531883	12.5464842629	11.6946291246	8.7788771328	9.83998160144	10.0550542951	11.8218966782	11.2105375205	8.51246239696	10.9349079262	11.0617359465	11.1113719077	9.52568248348	8.25131232269	11.4032067927	22.9728353199	18.0368015233	18.113187523	30.3331322359	19.1697121677	26.3135376318	15.628961564	19.661513601	13.8414653391	17.2874528804	19.989317649	17.6749212279	17.1773113774
VIT_200s0160g00240	0.0	0.0	0.0	0.0	0.0	0.0315536008591	0.0	0.0430416334403	0.0	0.0	0.0	0.0	0.0	0.0	0.0	0.0	0.0	0.0	0.0	0.0	0.0	0.0419237676655	0.0	0.044979342787	0.0	0.0	0.0	0.0	0.0	0.0	0.0	0.0	0.0	0.0	0.0	0.0	0.0	0.0	0.0	0.0370367914968	0.0	0.0	0.0	0.0	0.0	0.0	0.0	0.0	0.0
VIT_200s0160g00250	0.0	0.0	0.0	0.0	0.0	0.0	0.0	0.0	0.0	0.0	0.0	0.0	0.0	0.0	0.0	0.0	0.0	0.0	0.0	0.0	0.0	0.0	0.0	0.0	0.0	0.0	0.0	0.0	0.0	0.0	0.0	0.0	0.0	0.0	0.0	0.0	0.0	0.0	0.0	0.0	0.0	0.0	0.0	0.0	0.0	0.0	0.0	0.0	0.0
VIT_200s0160g00270	0.0	0.0	0.0	0.0	0.0	0.0	0.0	0.0	0.0	0.0	0.0404290541457	0.0	0.0	0.0	0.0	0.0	0.0	0.0	0.0	0.0	0.0	0.0	0.0	0.0	0.0	0.0	0.0	0.0	0.0	0.0	0.0	0.0	0.0	0.0	0.0	0.0	0.0	0.0	0.0	0.0	0.0	0.0	0.0	0.0	0.0	0.0	0.0	0.0	0.0
VIT_200s0160g00275	0.0	0.0	0.0	0.0	0.0	0.0	0.0	0.0	0.0	0.0	0.0	0.0766957183657	0.0	0.0	0.0	0.078717035126	0.0	0.0	0.0	0.0	0.0	0.0	0.0	0.044979342787	0.0	0.0441254780334	0.0	0.0	0.0	0.0	0.0	0.0442469437862	0.0430673329757	0.0	0.0	0.0	0.0	0.0	0.0	0.0	0.0	0.0	0.0324926435843	0.0	0.0	0.0	0.0	0.0	0.0
VIT_200s0160g00280	3.73111320315	4.64501027397	3.88951712217	4.13300393585	4.92921300806	4.76459372972	3.35707648359	3.52941394211	4.29903429073	3.19532701744	3.47689865653	3.29791588972	4.78825295692	3.72547615191	4.35822935534	5.62826801151	3.77185737884	4.98904281472	4.31767350125	4.57416876219	3.29311161027	3.94083416056	3.78239599103	4.94772770657	6.04686142757	2.95640702824	5.8893889443	3.37768476521	4.51381378713	4.34309305967	2.41585175113	2.47782885202	2.06723198284	3.66011445178	3.11446592572	5.17414228921	0.612608941865	1.30789623188	1.40313424474	1.62961882586	1.01064809048	0.781926828851	1.36469103054	2.04065132926	2.25118840459	1.1952539091	1.93926215998	2.16112573966	1.74684522482
VIT_200s0160g00290	0.0392748758227	0.0	0.0381325208056	0.0439681269771	0.0	0.0	0.0907317968539	0.0	0.0	0.085208720465	0.0	0.0383478591828	0.0368327150532	0.0400588833538	0.0	0.039358517563	0.0388851276169	0.0	0.0	0.0401242873876	0.0	0.083847535331	0.230633901892	0.044979342787	0.0	0.0	0.0	0.0383827814228	0.0739969473299	0.0434309305967	0.0	0.0442469437862	0.0	0.0	0.0	0.0	0.0	0.0	0.0	0.0	0.0	0.0	0.0324926435843	0.0	0.0222889941048	0.0	0.0372935030765	0.0	0.0
VIT_200s0160g00300	0.0	0.0	0.0381325208056	0.0	0.0	0.0	0.0	0.0	0.0	0.0	0.0	0.0383478591828	0.0	0.0	0.0	0.0	0.0	0.046194840877	0.0	0.0	0.0	0.0	0.0	0.0	0.0	0.0	0.0	0.0	0.0	0.0	0.0	0.0	0.0	0.0	0.0	0.0	0.0	0.0	0.0	0.0370367914968	0.0	0.0339968186457	0.0	0.0	0.0	0.0	0.0	0.0	0.0
VIT_200s0160g00310	10.2507425897	6.17952259663	7.81716676514	9.27727479218	9.50911170846	5.67964815463	7.44000734202	8.90961812215	10.6186146981	13.4203734732	10.7136993486	11.5810534732	12.0442978224	8.9331309879	9.68029789503	12.6734426553	9.48797113853	15.1519078077	10.3386493929	14.8861106208	9.4516579983	7.92359208878	7.10352417827	7.15171550314	13.7329322783	10.1047344696	11.8266590995	11.2461549569	12.8384703617	8.38216960517	12.8421593086	9.95556235189	11.6281799034	10.7926451783	8.49399797924	11.2022692281	3.23321385984	3.28494867541	4.62396512472	1.37036128538	6.16169319678	2.71974549166	3.96410251728	4.11369394946	0.512646864411	3.99389720846	5.2210904307	3.12591401629	4.18515001779
VIT_200s0160g00320	22.818702853	16.1745893469	18.1892124243	16.7958245053	17.426902682	12.3690115368	17.2390414022	18.2926942121	25.4072926582	23.81583737	21.8721182928	22.7786283546	26.1143949727	22.072444728	21.5816165192	26.0159801091	17.2649966619	34.7847151804	23.7670100986	27.324639711	23.5222257876	13.792919562	10.9781737301	13.313885465	21.3825762529	19.856465115	17.8118104657	22.8377549466	21.2741223574	17.8935434058	26.4896025343	25.4862396208	26.701746445	19.5675349537	15.895910504	23.4594606705	12.6605847985	10.4023374721	12.596318788	2.11109711532	15.8769554859	9.04315375976	9.71530043169	12.3086905574	2.83070225131	9.35796353222	17.1923049182	8.37436224118	10.3718935224
VIT_200s0160g00330	11.5860883677	7.09193532901	6.97825130742	9.58505168102	10.5570546314	4.89080813316	8.84635019325	10.1578254919	14.5737262456	12.82391243	9.21782434522	8.4748768794	13.84910086	10.6156040888	11.0212915428	13.5393300417	8.86580909665	16.8149220792	9.15029888798	12.5589019523	11.2051330116	4.69546197854	4.42817091633	6.70192207527	12.9315410048	8.38384082634	9.91141066235	11.438068864	10.9515482048	8.90334077233	11.6978084792	9.69008068917	10.723765911	9.71338066049	5.94579858547	9.64500310222	4.59456706399	3.92368869563	3.79484034373	0.185183957484	5.86827923503	2.58375821707	4.25653630954	4.66434589545	1.67167455786	3.26508384925	5.44485144916	3.62760392014	3.34812001424
VIT_200s0160g00340	27.1389391935	29.1142608244	21.9261994632	25.4135773928	31.3218495867	18.0486596914	31.8014947973	32.8838079484	40.5828837045	33.2314009813	30.4835068259	32.1355059952	29.024179462	26.5990985469	28.8313634276	31.6442481207	22.8644550387	37.0944572242	31.8081818487	36.0717343615	33.1021868357	22.2195968627	20.111276245	18.8913239706	28.4129633344	27.0489180345	25.2333981597	31.320349641	27.7858537224	22.3669292573	30.4312553914	33.6276772775	32.1712977329	21.1629694584	17.6756053187	29.0857124801	29.3031277192	27.6483180181	23.4706091848	18.4813589569	31.2974892535	23.7297794147	21.6076079835	24.9089027334	18.7450440422	24.1091459226	33.2285112411	23.0777355771	21.3260687863
VIT_200s0160g00350	0.196374379113	0.207366530088	0.419457728861	0.263808761863	0.0388127008509	0.189321605154	0.0907317968539	0.215208167202	0.300932400351	0.426043602325	0.56600675804	0.230087155097	0.368327150532	0.0801177667076	0.377154463443	0.078717035126	0.233310765701	0.184779363508	0.118835050493	0.160497149551	0.128303049751	0.167695070662	0.138380341135	0.224896713935	0.145707504279	0.353003824267	0.383049687434	0.0767655628457	0.36998473665	0.0868618611934	0.296683548384	0.353975550289	0.129201998927	0.187698177014	0.0808952188499	0.301406346945	0.408405961243	0.182497148634	0.318894146532	0.296294331975	0.260812410446	0.169984093229	0.259941148674	0.194347745644	0.0445779882097	0.204067740578	0.372935030765	0.154366124261	0.291140870803
VIT_200s0160g00360	4.04531220973	2.07366530088	3.4319268725	3.20967326933	2.52282555531	2.33496646357	2.54049031191	3.91678864307	4.81491840562	8.3930589658	7.60066217939	4.94687383458	5.89323440852	5.7284203196	5.78303510612	6.02185318714	4.43290454833	7.99170747172	4.00078003327	7.22237172978	4.78998052402	3.43774894857	4.28979057519	4.45295493592	4.69906701299	5.07442997384	5.8893889443	7.44625959603	4.80980157645	5.81974469996	13.2659929492	8.53966015073	11.7573819024	4.31705807133	4.28744659904	5.87742376542	1.15715022352	2.06830101785	2.32792726968	0.333331123471	3.22755357926	0.917914103434	1.20222781262	1.97586874738	0.178311952839	1.1952539091	4.40063336302	1.19633746303	1.34652652746
VIT_200s0160g00370	1.96374379113	1.20272587451	1.3346382282	1.93459758699	1.16438102553	1.32525123608	2.26829492135	2.71162290674	2.02054611664	2.64147033441	2.62788851947	2.26252369179	2.09946475803	1.76259086757	1.63433600825	1.61369922008	1.90537125323	2.49452140736	1.98058417489	1.68522007028	1.71070733001	1.38348433296	2.26021223854	1.57427699755	1.71206317528	2.29452485774	1.77160480438	3.0322397324	1.70192978859	1.99782280745	2.75491866357	2.74331051474	3.66072330294	1.45466087186	1.49656154872	2.51171955787	2.48446959756	1.9466362521	2.10470136711	2.51850182178	1.66267911659	1.46186320177	1.46216896129	2.7856510209	0.60180284083	2.01152487141	2.57325171228	1.92957655327	1.45570435402
VIT_200s0163g00010	0.0	0.0	0.0	0.0	0.0	0.0	0.0	0.0	0.0	0.0	0.0	0.0	0.0	0.0	0.0	0.0	0.0	0.0	0.0	0.0	0.0	0.0	0.0	0.0	0.0	0.0	0.0	0.0	0.0	0.0	0.0	0.0	0.0	0.0	0.0	0.0	0.0	0.0	0.0	0.0	0.0	0.0	0.0	0.0	0.0	0.0	0.0	0.0	0.0
VIT_200s0163g00020	0.0	0.0	0.0	0.0439681269771	0.0388127008509	0.0	0.0907317968539	0.0860832668806	0.0	0.0426043602325	0.0	0.0383478591828	0.0736654301065	0.0400588833538	0.0	0.039358517563	0.0388851276169	0.046194840877	0.0	0.0	0.0427676832502	0.0	0.0461267803784	0.044979342787	0.0	0.0	0.0	0.0383827814228	0.0	0.0	0.0	0.0	0.0	0.0	0.0	0.0	0.0340338301036	0.030416191439	0.0956682439596	0.0	0.0978046539171	0.0339968186457	0.0974779307528	0.0	0.0891559764193	0.0291525343683	0.111880509229	0.115774593196	0.109177826551
VIT_200s0163g00030	0.157099503291	0.0829466120353	0.152530083222	0.175872507909	0.0776254017018	0.0946608025772	0.272195390562	0.0430416334403	0.214951714537	0.298230521627	0.0808581082914	0.115043577548	0.147330860213	0.240353300123	0.125718154481	0.157434070252	0.0777702552338	0.092389681754	0.118835050493	0.0401242873876	0.128303049751	0.125771302997	0.184507121514	0.0	0.0728537521394	0.308878346234	0.143643632788	0.153531125691	0.22199084199	0.217154652984	0.211916820275	0.309728606503	0.430673329757	0.234622721268	0.0808952188499	0.351640738102	0.748744262279	0.30416191439	0.478341219798	0.296294331975	0.586827923503	0.373965005103	0.649852871685	0.583043236932	0.757825799564	0.757965893575	0.410228533841	0.270140717457	0.473103915055
VIT_200s0163g00040	0.0	0.0	0.0	0.0	0.0	0.0	0.0	0.0	0.0	0.0	0.0	0.0	0.0	0.0	0.0	0.0	0.0	0.0	0.0	0.0	0.0	0.0	0.0	0.0	0.0	0.0	0.0	0.0	0.0	0.0	0.0	0.0	0.0	0.0	0.0	0.0	0.0	0.0	0.0	0.0	0.0	0.0	0.0	0.0	0.0	0.0	0.0	0.0	0.0
VIT_200s0163g00050	0.0392748758227	0.0	0.0	0.0	0.0	0.0	0.0	0.0	0.0	0.0	0.0	0.0	0.0	0.0	0.0	0.0	0.0	0.0	0.0	0.0	0.0	0.0	0.0	0.0	0.0	0.0	0.0	0.0	0.0	0.0	0.0	0.0	0.0	0.0469245442536	0.0	0.0	0.0	0.0	0.0	0.0	0.0	0.0	0.0	0.0	0.0	0.0	0.0	0.0	0.0
VIT_200s0163g00060	0.0392748758227	0.0	0.0	0.0	0.0776254017018	0.0	0.0453658984269	0.0	0.0	0.0426043602325	0.0	0.0	0.0368327150532	0.0801177667076	0.0419060514937	0.0	0.0	0.0	0.0396116834977	0.0	0.0	0.0	0.0	0.0	0.0364268760697	0.0	0.0478812109292	0.0383827814228	0.0	0.0	0.0423833640549	0.0884938875723	0.0	0.0469245442536	0.0808952188499	0.0	0.0340338301036	0.030416191439	0.0318894146532	0.0	0.0326015513057	0.0679936372914	0.0324926435843	0.0971738728219	0.0222889941048	0.0291525343683	0.0	0.0	0.0
VIT_200s0163g00070	0.0392748758227	0.0	0.0	0.0	0.0	0.0	0.0	0.0	0.0	0.0	0.0404290541457	0.0	0.0	0.0	0.0	0.039358517563	0.0	0.0	0.0	0.0	0.0	0.0	0.0461267803784	0.0	0.0	0.0	0.0478812109292	0.0383827814228	0.0	0.0	0.0	0.0	0.0430673329757	0.0	0.0404476094249	0.0	0.0	0.0	0.0	0.0370367914968	0.0326015513057	0.0339968186457	0.0	0.0	0.0	0.0	0.0	0.0	0.0
VIT_200s0163g00080	0.157099503291	0.0829466120353	0.152530083222	0.131904380931	0.0	0.126214403436	0.0453658984269	0.258249800642	0.128971028722	0.127813080697	0.0808581082914	0.0766957183657	0.147330860213	0.120176650061	0.0419060514937	0.118075552689	0.0388851276169	0.138584522631	0.118835050493	0.120372862163	0.0855353665004	0.167695070662	0.0	0.0899586855741	0.182134380349	0.0441254780334	0.191524843717	0.0767655628457	0.0739969473299	0.347447444774	0.0847667281098	0.0442469437862	0.0430673329757	0.0469245442536	0.0404476094249	0.150703173472	0.136135320414	0.030416191439	0.159447073266	0.259257540478	0.0652031026114	0.169984093229	0.0	0.0971738728219	0.0445779882097	0.0291525343683	0.111880509229	0.192957655327	0.109177826551
VIT_200s0163g00100	0.0	0.0	0.0	0.0	0.0	0.0	0.0	0.0	0.0	0.0	0.0	0.0	0.0	0.0	0.0	0.0	0.0	0.0	0.0	0.0	0.0	0.0	0.0	0.0	0.0	0.0	0.0	0.0	0.0	0.0	0.0	0.0	0.0	0.0	0.0	0.0	0.0	0.0	0.0	0.0	0.0	0.0	0.0	0.0	0.0	0.0	0.0	0.0	0.0
VIT_200s0163g00150	0.0	0.0	0.0	0.0	0.0	0.0	0.0	0.0	0.0	0.0	0.0	0.0	0.0	0.0	0.0	0.0	0.0	0.0	0.0	0.0	0.0	0.0	0.0	0.0	0.0	0.0	0.0	0.0	0.0	0.0	0.0	0.0	0.0	0.0	0.0	0.0	0.0	0.0	0.0	0.0	0.0	0.0	0.0	0.0	0.0	0.0	0.0	0.0	0.0
VIT_200s0169g00040	2.04229354278	2.90313142123	2.28795124833	2.24237447583	2.67807635871	1.29369763522	3.94683316314	2.4533731061	3.13829503223	2.81188777534	3.7194729814	2.79939372035	2.65195548383	1.68247310086	2.30483283215	2.36151105378	2.0609117637	2.30974204385	2.09941922538	2.32720866848	2.35222257876	2.4315785246	1.75281765438	2.24896713935	1.42064816672	3.26528537447	1.91524843717	2.34134966679	2.88588094587	1.95439187685	2.71253529951	3.27427384018	3.91912730079	2.58084993395	2.22461851837	1.75820369051	11.4694007449	5.04908777888	6.12276761342	12.5554723174	4.79242804194	12.374841987	5.32879354782	6.31630173343	3.52166106856	7.08406585149	5.59402546147	6.52196875004	5.34971350101
VIT_200s0169g00050	0.0392748758227	0.0829466120353	0.0381325208056	0.0	0.0	0.0	0.0	0.0	0.0	0.213021801162	0.0808581082914	0.0	0.0	0.0	0.0	0.0	0.0388851276169	0.0	0.0	0.0	0.0	0.0	0.0	0.0	0.0728537521394	0.0441254780334	0.0	0.0	0.036998473665	0.0434309305967	0.0	0.0	0.0	0.0	0.0	0.0	0.0680676602072	0.0	0.0318894146532	0.0	0.0	0.101990455937	0.0	0.129565163763	0.0222889941048	0.0583050687366	0.111880509229	0.0	0.0727852177008
VIT_200s0169g00060	0.0	0.0414733060176	0.0	0.0	0.0	0.0315536008591	0.0	0.0	0.0	0.0426043602325	0.0	0.0	0.0	0.0	0.0	0.0	0.0	0.0	0.0	0.0	0.0	0.0	0.0	0.0	0.0	0.0	0.0	0.0	0.0	0.0	0.0	0.0	0.0430673329757	0.0	0.0	0.0	0.0	0.030416191439	0.0	0.0740735829937	0.0326015513057	0.0	0.0	0.0	0.0	0.0583050687366	0.0745870061529	0.0	0.0
VIT_200s0169g00070	0.0785497516453	0.0829466120353	0.114397562417	0.0879362539543	0.116438102553	0.0	0.0453658984269	0.172166533761	0.0859806858146	0.085208720465	0.121287162437	0.0383478591828	0.11049814516	0.0	0.0838121029873	0.078717035126	0.0388851276169	0.092389681754	0.0792233669955	0.0	0.213838416251	0.0	0.0	0.0	0.0	0.0	0.0	0.0383827814228	0.0	0.0	0.0847667281098	0.0884938875723	0.30147133083	0.0938490885072	0.1617904377	0.100468782315	0.442439791347	0.243329531512	0.382672975839	0.0370367914968	0.0652031026114	0.169984093229	0.194955861506	0.291521618466	0.222889941048	0.204067740578	0.372935030765	0.0771830621307	0.109177826551
VIT_200s0169g00080	0.157099503291	0.456206366194	0.457590249667	0.659521904657	0.271688905956	0.220875206013	0.544390781123	0.731707768485	0.945787543961	0.68166976372	1.01072635364	0.498522169377	0.736654301065	0.200294416769	0.628590772405	0.354226658067	0.466621531403	0.369558727016	0.316893467982	0.481491448652	0.513212199003	0.586932747317	0.27676068227	0.584731456231	0.218561256418	0.6618821705	0.335168476505	0.460593377074	0.406983210315	0.477740236564	0.847667281098	0.663704156792	0.60294266166	0.610019075296	0.202238047125	0.351640738102	2.14413129653	1.3991448062	1.33935541543	2.51850182178	1.30406205223	2.71974549166	1.52715424846	1.29565163763	1.93914248712	1.71999952773	1.30527260768	0.926196745568	1.01899304781
VIT_200s0169g00090	1.49244528126	2.52987166708	2.0591561235	3.20967326933	2.44520015361	1.89321605154	2.99414929618	3.35724740834	2.75138194607	4.30304038348	3.8003310897	3.45130732645	2.09946475803	2.56376853464	2.43055098663	1.33818959714	1.86648612561	2.30974204385	2.25786595937	2.36733295587	1.49686891376	2.01234084795	1.66056409362	2.51884319607	1.52992879493	2.7799051161	1.77160480438	1.68884238261	2.8488824722	1.82409908506	2.33108502302	3.23002689639	3.27311730616	2.29930266843	1.49656154872	2.16007881977	4.52649940378	4.50159633298	3.44405678255	9.14808749972	3.78177995146	5.47348780196	3.57419079427	4.21086782228	1.47107361092	3.87728707098	4.99732941224	3.08732248523	2.62026783723
VIT_200s0169g00100	0.0	0.0	0.0381325208056	0.0439681269771	0.0	0.0	0.0	0.0	0.0	0.085208720465	0.0	0.0	0.0	0.0	0.0	0.039358517563	0.0	0.046194840877	0.0792233669955	0.0	0.0	0.0	0.0	0.044979342787	0.0728537521394	0.0	0.0	0.0383827814228	0.0	0.0434309305967	0.0423833640549	0.0	0.0	0.0938490885072	0.0404476094249	0.0	0.0680676602072	0.030416191439	0.0637788293064	0.11111037449	0.0	0.0	0.0	0.0323912909406	0.0	0.0291525343683	0.0745870061529	0.0385915310654	0.0727852177008
VIT_200s0169g00110	0.0	0.0	0.0	0.0	0.116438102553	0.0	0.0453658984269	0.0	0.0	0.0	0.0	0.0	0.0368327150532	0.0	0.0	0.039358517563	0.0	0.0	0.0396116834977	0.0	0.0	0.083847535331	0.0	0.044979342787	0.0	0.0	0.0	0.0767655628457	0.0	0.0	0.0	0.0	0.0	0.0	0.0	0.0502343911574	0.0	0.030416191439	0.0318894146532	0.0	0.0326015513057	0.0	0.0	0.0647825818813	0.0	0.0	0.0	0.0385915310654	0.0727852177008
VIT_200s0173g00030	0.392748758227	0.580626284247	0.610120332889	0.61555377768	0.582190512763	0.378643210309	0.998049765393	0.817791035366	0.558874457795	0.34083488186	0.444719595603	0.460174310194	0.662988870958	0.360529950184	0.502872617924	0.511660728319	0.544391786637	0.415753567893	0.435728518475	0.401242873876	0.555979882253	0.922322888642	0.415141023406	0.359834742296	0.254988132488	0.573631214434	0.62245574208	0.844421191303	0.554977104975	0.521171167161	0.550983732714	0.57521026922	0.646009994636	0.281547265521	0.364028484824	0.552578302732	0.510507451554	0.547491445902	1.08424009821	0.888882995924	0.652031026114	0.543949098331	0.617360228101	0.777390982576	0.60180284083	0.787118427944	0.820457067682	0.733239090242	0.545889132756
VIT_200s0173g00040	0.0	0.0414733060176	0.152530083222	0.131904380931	0.0388127008509	0.0315536008591	0.272195390562	0.129124900321	0.0429903429073	0.213021801162	0.161716216583	0.0383478591828	0.11049814516	0.0400588833538	0.0419060514937	0.078717035126	0.0388851276169	0.138584522631	0.0396116834977	0.120372862163	0.0427676832502	0.083847535331	0.0922535607568	0.044979342787	0.0364268760697	0.176501912133	0.143643632788	0.0	0.0739969473299	0.13029279179	0.0	0.132740831358	0.0	0.0938490885072	0.1617904377	0.20093756463	0.0680676602072	0.182497148634	0.0637788293064	0.11111037449	0.0978046539171	0.0679936372914	0.0324926435843	0.291521618466	0.111444970524	0.0874576031049	0.223761018459	0.0385915310654	0.145570435402
VIT_200s0173g00060	0.0	0.0	0.0	0.0	0.0	0.0	0.0	0.0	0.0	0.0	0.0	0.0	0.0	0.0	0.0	0.0	0.0	0.0	0.0	0.0	0.0	0.0	0.0461267803784	0.0	0.0	0.0	0.0	0.0	0.0	0.0	0.0	0.0	0.0	0.0	0.0	0.0	0.0	0.0	0.0	0.0	0.0	0.0	0.0	0.0	0.0222889941048	0.0	0.0	0.0	0.0
VIT_200s0173g00070	0.0	0.0	0.0	0.0	0.0	0.0	0.0	0.0	0.0	0.0	0.0	0.0	0.0	0.0	0.0	0.0	0.0	0.0	0.0	0.0	0.0	0.0	0.0	0.0	0.0	0.0	0.0	0.0	0.0	0.0	0.0	0.0	0.0	0.0	0.0	0.0	0.0	0.0	0.0	0.0	0.0	0.0	0.0	0.0323912909406	0.0	0.0	0.0	0.0	0.0
VIT_200s0173g00110	0.0	0.0	0.0	0.0	0.0	0.0	0.0	0.0	0.0	0.0	0.0	0.0	0.0	0.0	0.0	0.0	0.0	0.0	0.0	0.0	0.0	0.0	0.0	0.0	0.0	0.0	0.0	0.0	0.0	0.0	0.0	0.0	0.0	0.0	0.0	0.0	0.0	0.0	0.0	0.0	0.0	0.0	0.0	0.0	0.0	0.0	0.0	0.0	0.0
VIT_200s0173g00120	0.0	0.0414733060176	0.0	0.0	0.0	0.0	0.0	0.0	0.0	0.0	0.0	0.0	0.0	0.0	0.0	0.0	0.0	0.0	0.0	0.0	0.0	0.0	0.0	0.0	0.0	0.0	0.0	0.0	0.0	0.0	0.0	0.0	0.0	0.0	0.0	0.0	0.0	0.0	0.0	0.0	0.0	0.0	0.0	0.0	0.0	0.0	0.0	0.0	0.0
VIT_200s0173g00130	0.0	0.0	0.114397562417	0.0439681269771	0.0388127008509	0.0315536008591	0.0	0.0	0.0	0.0	0.0808581082914	0.0383478591828	0.0368327150532	0.0801177667076	0.0	0.0	0.0	0.0	0.0396116834977	0.0401242873876	0.0	0.0419237676655	0.0461267803784	0.044979342787	0.0	0.0441254780334	0.0957624218585	0.0	0.0	0.0434309305967	0.0	0.0442469437862	0.0430673329757	0.0469245442536	0.0	0.0502343911574	0.170169150518	0.060832382878	0.0956682439596	0.185183957484	0.0652031026114	0.0	0.0324926435843	0.0323912909406	0.0	0.0874576031049	0.0745870061529	0.0771830621307	0.0727852177008
VIT_200s0173g00140	0.0	0.0414733060176	0.0	0.0	0.0388127008509	0.0	0.0453658984269	0.0	0.0	0.0	0.0	0.0	0.0368327150532	0.0	0.0	0.0	0.0	0.0	0.0	0.0	0.0	0.0	0.0461267803784	0.0	0.0	0.0441254780334	0.0	0.0383827814228	0.0	0.0	0.0423833640549	0.0	0.0861346659515	0.0	0.0	0.0502343911574	0.0340338301036	0.030416191439	0.0	0.0	0.0326015513057	0.0	0.0	0.0	0.0	0.0291525343683	0.0	0.0	0.0363926088504
VIT_200s0173g00150	0.0785497516453	0.0	0.0	0.0439681269771	0.0	0.0631072017181	0.0907317968539	0.0	0.0859806858146	0.127813080697	0.121287162437	0.0383478591828	0.147330860213	0.200294416769	0.0419060514937	0.118075552689	0.0388851276169	0.046194840877	0.0396116834977	0.120372862163	0.0427676832502	0.0419237676655	0.0922535607568	0.0	0.0364268760697	0.0882509560667	0.0478812109292	0.0767655628457	0.0739969473299	0.0434309305967	0.16953345622	0.132740831358	0.30147133083	0.140773632761	0.0404476094249	0.100468782315	0.102101490311	0.0912485743171	0.0318894146532	0.148147165987	0.0326015513057	0.101990455937	0.0324926435843	0.0	0.0	0.0583050687366	0.186467515382	0.0771830621307	0.0363926088504
VIT_200s0173g00170	0.117824627468	0.0	0.0762650416112	0.395713142794	0.0388127008509	0.0	0.0907317968539	0.129124900321	0.0859806858146	0.17041744093	0.0404290541457	0.0383478591828	0.0	0.0801177667076	0.125718154481	0.078717035126	0.0	0.092389681754	0.0396116834977	0.0	0.0	0.083847535331	0.0922535607568	0.0	0.0	0.0882509560667	0.0478812109292	0.0	0.0	0.13029279179	0.127150092165	0.0	0.0430673329757	0.0938490885072	0.121342828275	0.0502343911574	0.0340338301036	0.0	0.159447073266	0.0	0.0652031026114	0.0679936372914	0.0	0.0323912909406	0.133733964629	0.0583050687366	0.111880509229	0.0385915310654	0.0363926088504
VIT_200s0173g00200	0.0	0.0	0.0	0.0	0.0	0.0	0.0	0.0	0.0	0.0	0.0	0.0	0.0	0.0	0.0	0.0	0.0	0.0	0.0	0.0	0.0	0.0	0.0	0.0	0.0	0.0	0.0	0.0	0.0	0.0	0.0	0.0	0.0	0.0	0.0	0.0	0.0	0.0	0.0	0.0	0.0	0.0	0.0	0.0	0.0	0.0	0.0	0.0	0.0
VIT_200s0173g00210	0.0392748758227	0.0414733060176	0.0	0.0	0.0776254017018	0.0631072017181	0.0453658984269	0.0430416334403	0.0859806858146	0.0426043602325	0.0	0.0383478591828	0.0736654301065	0.0400588833538	0.167624205975	0.039358517563	0.0	0.046194840877	0.0	0.160497149551	0.128303049751	0.083847535331	0.0922535607568	0.0	0.0364268760697	0.0441254780334	0.239406054646	0.0383827814228	0.110995420995	0.0868618611934	0.0	0.0442469437862	0.0430673329757	0.0469245442536	0.0	0.0	0.0	0.060832382878	0.0318894146532	0.0370367914968	0.0652031026114	0.0	0.0324926435843	0.0323912909406	0.0	0.0874576031049	0.0	0.154366124261	0.0727852177008
VIT_200s0173g00220	0.0	0.0	0.0	0.0	0.0	0.0	0.0	0.0	0.0	0.0	0.0	0.0	0.0	0.0	0.0	0.039358517563	0.0	0.0	0.0	0.0	0.0	0.0	0.0	0.0	0.0	0.0	0.0	0.0	0.0	0.0	0.0	0.0	0.0	0.0469245442536	0.0	0.0	0.0	0.0	0.0	0.0	0.0	0.0	0.0	0.0	0.0222889941048	0.0	0.0	0.0	0.0
VIT_200s0173g00223	0.0	0.0	0.0	0.0	0.0	0.0	0.0	0.0860832668806	0.0	0.0	0.0	0.0	0.0	0.0	0.0	0.0	0.0	0.0	0.0396116834977	0.0	0.0427676832502	0.0	0.0	0.044979342787	0.0	0.0	0.0478812109292	0.0	0.0	0.0	0.0423833640549	0.0884938875723	0.0	0.0	0.0	0.0	0.0	0.0	0.0	0.0	0.0326015513057	0.0	0.0324926435843	0.0323912909406	0.0	0.0291525343683	0.0372935030765	0.0	0.0
VIT_200s0173g00226	0.0392748758227	0.0829466120353	0.114397562417	0.0879362539543	0.155250803404	0.0315536008591	0.0453658984269	0.301291434082	0.128971028722	0.085208720465	0.0808581082914	0.115043577548	0.0	0.0801177667076	0.125718154481	0.078717035126	0.116655382851	0.046194840877	0.0396116834977	0.160497149551	0.171070733001	0.0	0.0922535607568	0.179917371148	0.218561256418	0.0441254780334	0.0957624218585	0.0	0.110995420995	0.26058558358	0.16953345622	0.132740831358	0.0861346659515	0.0469245442536	0.121342828275	0.0502343911574	0.170169150518	0.152080957195	0.159447073266	0.185183957484	0.163007756528	0.135987274583	0.129970574337	0.194347745644	0.0891559764193	0.0874576031049	0.149174012306	0.0385915310654	0.181963044252
VIT_200s0173g00230	0.0392748758227	0.0	0.0381325208056	0.0	0.0388127008509	0.0946608025772	0.0	0.0860832668806	0.0429903429073	0.085208720465	0.0404290541457	0.0766957183657	0.0368327150532	0.0801177667076	0.0	0.0	0.0388851276169	0.092389681754	0.0396116834977	0.120372862163	0.0	0.0	0.0	0.044979342787	0.0728537521394	0.0441254780334	0.0	0.0383827814228	0.14799389466	0.0434309305967	0.0423833640549	0.0884938875723	0.0	0.0469245442536	0.0404476094249	0.0502343911574	0.170169150518	0.060832382878	0.127557658613	0.0740735829937	0.0652031026114	0.169984093229	0.0324926435843	0.0971738728219	0.0	0.0291525343683	0.223761018459	0.0771830621307	0.0727852177008
VIT_200s0173g00240	0.0	0.0	0.0762650416112	0.0	0.0	0.0	0.0	0.0	0.0	0.0426043602325	0.0	0.0	0.0736654301065	0.0400588833538	0.0	0.039358517563	0.0777702552338	0.046194840877	0.0	0.0401242873876	0.0	0.0	0.0	0.044979342787	0.0	0.0	0.0478812109292	0.0	0.036998473665	0.0434309305967	0.127150092165	0.0442469437862	0.0	0.0	0.0	0.0	0.0340338301036	0.0	0.0	0.0370367914968	0.0326015513057	0.0679936372914	0.0	0.0	0.0222889941048	0.0583050687366	0.0	0.0771830621307	0.0363926088504
VIT_200s0173g00250	0.0	0.0414733060176	0.0	0.0	0.0388127008509	0.0	0.0	0.0430416334403	0.0	0.085208720465	0.0	0.0766957183657	0.0736654301065	0.0	0.0	0.078717035126	0.0	0.046194840877	0.0	0.0	0.0	0.0	0.0	0.0	0.0364268760697	0.0441254780334	0.0957624218585	0.0383827814228	0.0	0.0	0.0423833640549	0.0	0.0861346659515	0.0	0.0	0.0	0.0340338301036	0.0	0.0	0.0370367914968	0.0	0.0339968186457	0.0	0.0	0.0222889941048	0.0	0.0372935030765	0.0385915310654	0.0363926088504
VIT_200s0173g00260	0.157099503291	0.0829466120353	0.0381325208056	0.131904380931	0.116438102553	0.126214403436	0.181463593708	0.215208167202	0.0859806858146	0.127813080697	0.161716216583	0.0766957183657	0.0368327150532	0.0400588833538	0.0	0.078717035126	0.0777702552338	0.092389681754	0.0	0.0	0.0427676832502	0.125771302997	0.0461267803784	0.0899586855741	0.109280628209	0.0	0.0478812109292	0.0	0.14799389466	0.0434309305967	0.16953345622	0.0442469437862	0.172269331903	0.0469245442536	0.0404476094249	0.100468782315	0.102101490311	0.0912485743171	0.223225902572	0.0740735829937	0.195609307834	0.0679936372914	0.129970574337	0.0971738728219	0.156022958734	0.17491520621	0.111880509229	0.115774593196	0.0
VIT_200s0173g00270	0.0392748758227	0.248839836106	0.228795124833	0.0879362539543	0.116438102553	0.0631072017181	0.181463593708	0.0860832668806	0.0	0.085208720465	0.0808581082914	0.0766957183657	0.0368327150532	0.0	0.0419060514937	0.118075552689	0.272195893318	0.138584522631	0.0792233669955	0.200621436938	0.0427676832502	0.125771302997	0.415141023406	0.044979342787	0.0728537521394	0.0882509560667	0.0	0.0767655628457	0.0739969473299	0.13029279179	0.127150092165	0.176987775145	0.129201998927	0.0938490885072	0.0	0.100468782315	0.204202980622	0.182497148634	0.191336487919	0.0740735829937	0.163007756528	0.0679936372914	0.0649852871685	0.129565163763	0.356623905677	0.291525343683	0.223761018459	0.115774593196	0.218355653102
VIT_200s0174g00010	2.23866792189	2.15661191292	1.25837318658	1.49491631722	2.2899493502	1.73544804725	3.22097878831	2.4533731061	3.99810189038	3.06751393674	2.06188176143	2.6843501428	1.69430489245	2.40353300123	2.34673888364	1.57434070252	2.0609117637	2.44832656648	2.81242952834	2.20683580632	2.48052562851	2.68312113059	1.98345155627	2.38390516771	1.78491692742	2.647528682	2.20253570274	2.26458410395	2.88588094587	1.78066815447	1.78010129031	2.69906357096	2.06723198284	3.80088808454	2.5886470032	3.11453225176	2.55253725777	2.00746863498	2.58304258691	1.81480278334	2.08649928356	1.39386956447	3.02181585334	2.52652069337	0.512646864411	2.85694836809	2.16302317843	2.0067596154	2.40191218413
VIT_200s0174g00060	0.0	0.0	0.0	0.0	0.0	0.0	0.0	0.0	0.0	0.0	0.0	0.0383478591828	0.0	0.0	0.0	0.0	0.0	0.0	0.0	0.0	0.0	0.0	0.0	0.0	0.0	0.0	0.0	0.0	0.0	0.0	0.0	0.0	0.0	0.0	0.0	0.0	0.0	0.0	0.0	0.0	0.0	0.0	0.0	0.0	0.0	0.0	0.0	0.0	0.0
VIT_200s0174g00070	2.47431717683	1.49303901663	1.29650570739	1.97856571397	1.90182234169	1.45146563952	1.72390414022	0.989957569127	1.80559440211	1.5763613286	1.81930743656	1.80234938159	1.69430489245	1.5622964508	1.08955733883	1.02332145664	1.12766870089	1.75540395333	0.87145703695	1.2839771964	1.58240428026	2.4315785246	0.968662387947	1.25942159804	1.78491692742	1.63264268723	1.53219874974	0.882803972725	1.22094963094	1.86753001566	1.3138842857	1.06192665087	0.775211993563	0.750792708057	1.4561139393	1.50703173472	0.884879582694	0.60832382878	0.446451805145	0.555551872452	0.293413961751	0.645939554268	1.26721309979	0.51826065505	1.27047266398	0.437288015524	0.783163564606	0.694647559176	0.582281741606
VIT_200s0174g00075	0.0	0.0	0.0	0.0	0.0	0.0	0.0	0.0	0.0	0.0	0.0	0.0	0.0	0.0	0.0	0.0	0.0	0.0	0.0	0.0	0.0	0.0419237676655	0.0	0.0	0.0	0.0	0.0	0.0	0.0	0.0	0.0	0.0	0.0	0.0	0.0	0.0	0.0	0.0	0.0	0.0	0.0	0.0	0.0	0.0	0.0	0.0	0.0	0.0	0.0
VIT_200s0174g00080	0.0	0.0	0.0	0.0	0.0	0.0	0.0	0.0	0.0	0.0	0.0	0.0	0.0	0.0	0.0	0.0	0.0	0.0	0.0	0.0	0.0	0.0	0.0	0.0	0.0	0.0	0.0	0.0	0.0	0.0	0.0	0.0	0.0	0.0	0.0	0.0	0.0	0.0	0.0	0.0	0.0	0.0	0.0	0.0	0.0	0.0	0.0	0.0	0.0
VIT_200s0174g00090	1.96374379113	2.61281827911	2.0210236027	1.93459758699	2.01826044425	1.76700164811	2.26829492135	1.59254043729	2.3644688599	2.00240493093	2.14273986972	2.14748011424	1.87846846772	2.12312081775	1.71814811124	2.44022808891	2.0609117637	1.89398847596	1.30718555543	1.72534435767	1.88177806301	2.93466373659	2.58309970119	1.66423568312	2.18561256418	2.29452485774	2.39406054646	2.61002913675	1.81292520958	1.3463588485	2.92445211979	1.68138386387	1.85189531796	2.48700084544	2.54819939377	2.26054760208	1.66765767508	2.73745722951	1.65824956197	1.74072920035	1.7278822192	1.90382184416	2.2744850509	1.9110861655	1.20360568166	2.06982994015	2.20031668151	2.0067596154	1.56488218057
VIT_200s0174g00100	5.18428360859	4.9353234161	4.69030005909	5.89172901494	4.96802570891	3.94420010738	6.66878706876	5.16499601284	5.50276389214	6.85930199743	5.49835136382	5.59878744069	4.89875110208	4.6868893524	4.77728987028	5.35275838857	4.54955993118	5.72816026875	5.2683539052	4.73466591174	4.49060674127	5.9531750085	4.42817091633	4.94772770657	4.37122512837	5.1626809299	4.2614277727	5.48873774347	5.25378326043	4.51681678206	6.69657152068	6.63704156792	6.20169594851	4.88015260237	4.44923703674	5.425314245	6.16012324875	6.35698401076	6.72866649183	5.55551872452	5.67266992719	6.22141781216	6.82345515269	8.25977918987	6.4638082904	5.45152392687	7.04847208145	7.02365865389	6.44149176652
VIT_200s0174g00110	8.75829730845	9.04118071184	9.07553995173	7.47458158611	8.34473068294	8.1723826225	6.48732347505	8.60832668806	9.37189475379	8.3930589658	9.25825339937	8.66661617532	8.98718247299	10.3351919053	8.50692845321	8.46208127605	10.4600993289	8.638435244	9.86330919094	10.3119418586	10.5208500796	9.64246656307	12.2697235807	11.2448356968	7.79535147892	10.5018637719	10.1029355061	11.169389394	10.9885466785	12.594969873	9.23957336397	8.36267237558	10.8960352429	9.15028612945	11.7702543427	10.9510972723	9.80174306984	9.94609460056	10.9699586407	5.44440835003	10.2042855587	7.68328101393	8.61055054983	10.2356479372	13.1282175277	9.24135339475	13.2019000891	8.21999611692	10.699427002
VIT_200s0174g00120	4.87008460201	4.81090349805	5.33855291278	4.48474895167	5.16208921317	5.96363056236	4.94488292854	4.82066294532	5.80369629249	5.83679735185	5.2153479848	6.2507010468	5.37757639777	4.80706600246	5.48969274567	5.4314754237	5.44391786637	6.19010867752	4.75340201973	4.17292588831	4.78998052402	4.61161444321	5.30457974352	4.99270704936	4.73549388906	5.33918284204	5.36269562407	6.10286224623	6.36373747037	4.25623119848	6.23035451607	5.4423740857	4.82354129328	5.9594171202	6.22893185144	5.92765815658	5.6496157972	6.72197830802	5.4530899057	3.62960556669	6.12909164547	5.74546235112	6.33606549893	5.83043236932	5.97345042009	6.0637271486	6.11613450454	7.06225018496	5.67724698066
VIT_200s0174g00130	8.44409830187	7.96287475539	6.74945618259	8.8375935224	9.43148630676	7.22577459673	10.3434248413	8.39311852086	8.98498166763	8.73389384766	8.32838515401	8.09139828758	8.80301889772	7.49101118716	8.21358609276	9.24925162731	8.98246447951	8.45365588049	8.43728858502	9.34895896132	8.38246591704	9.51669526007	10.3323988048	9.53562067085	9.32528027385	9.53110325521	8.85802402191	10.0179059514	9.32361536357	7.9478602992	10.0872406451	7.65472127501	10.0777559163	8.82181431967	9.01981690176	8.23844014982	14.0900056629	11.6798175126	11.5439681045	10.0740072871	11.834363124	13.0887751786	13.6469103054	11.3693431202	12.5041256928	11.2528782662	11.4118119414	13.5456274039	14.9573622375
VIT_200s0174g00140	4.94863435366	4.10585729575	3.96578216378	5.27617523726	5.62784162338	3.91264650652	7.03171425617	4.60545477811	6.62051280773	4.55866654488	5.6600675804	6.71087535699	5.48807454293	4.20618275215	4.10679304638	5.23468283588	5.32726248352	4.71187376946	5.07029548771	5.41677879733	4.78998052402	6.41433645282	6.4116224726	6.43204601855	5.50045828653	5.8245631004	6.41608226452	6.79375231184	4.84680005011	4.34309305967	7.45947207366	6.46005379278	7.36451393885	6.42866256274	5.01550356869	7.28398671783	11.7416713857	9.94609460056	9.82193971319	13.8147232283	13.2036282788	11.3889342463	10.3326606598	9.91173502784	9.71800142971	10.4949123726	9.17420175681	10.2653472634	9.4620783011
VIT_200s0174g00150	75.0935625729	76.3108830724	72.8712472595	71.5361425918	71.2213060614	68.6290818685	73.6742190453	77.1306071251	72.4817181417	63.5231011066	66.1419325824	68.0291021903	67.3670358324	73.2276387708	70.6116967668	68.1689524191	73.3373506855	71.6020033594	79.8571539314	72.865705896	71.8497078604	66.7845618912	61.2563643425	67.7838695801	67.0618788444	67.6002323471	66.9379328791	68.628413184	73.6269625933	72.3559303741	65.567064193	69.9986650697	66.2806254496	72.3107226948	71.3091354162	71.3830698347	77.869403277	78.4737739127	78.4798494616	66.9254822348	78.2111215824	75.6429214867	80.4517855146	77.9334460032	57.3495818317	77.1376059385	76.5262683129	81.0036237062	83.9941412267
VIT_200s0174g00153	0.0	0.0	0.0	0.0	0.0	0.0	0.0	0.0	0.0	0.0	0.0	0.0	0.0	0.0	0.0	0.0	0.0	0.0	0.0	0.0	0.0	0.0	0.0	0.0	0.0	0.0	0.0	0.0	0.0	0.0	0.0	0.0	0.0	0.0	0.0	0.0	0.0	0.0	0.0318894146532	0.0	0.0	0.0	0.0	0.0	0.0	0.0	0.0	0.0	0.0363926088504
VIT_200s0174g00156	0.0	0.0	0.0	0.0	0.0	0.0	0.0	0.0	0.0	0.0	0.0	0.0	0.0	0.0	0.0	0.0	0.0	0.0	0.0	0.0	0.0	0.0	0.0	0.0	0.0	0.0	0.0	0.0	0.0	0.0	0.0	0.0	0.0	0.0	0.0	0.0	0.0	0.0	0.0	0.0	0.0	0.0	0.0	0.0	0.0	0.0	0.0	0.0	0.0
VIT_200s0174g00160	0.0785497516453	0.0414733060176	0.0	0.0	0.0388127008509	0.0315536008591	0.0	0.0430416334403	0.0	0.0	0.0	0.0383478591828	0.0368327150532	0.120176650061	0.167624205975	0.078717035126	0.194425638085	0.0	0.0792233669955	0.0	0.0855353665004	0.167695070662	0.138380341135	0.134938028361	0.0728537521394	0.0882509560667	0.0478812109292	0.115148344269	0.29598778932	0.521171167161	0.466217004604	0.0	0.473740662733	0.422320898282	1.1325330639	0.602812693889	1.29328554394	1.36872861476	1.4988024887	1.81480278334	2.24950704009	1.80183138822	0.259941148674	1.68434712891	3.34334911572	1.7491520621	1.97655566305	1.1191544009	0.837030003559
VIT_200s0174g00170	9.74016920402	8.95823409981	8.96114238931	10.2885417126	8.57760688804	9.46608025772	6.71415296719	6.67145318325	7.17938726552	6.47586275534	5.49835136382	6.21235318762	8.28736088698	6.28924468655	6.49543798152	9.91834642588	7.93256603385	8.59224040313	11.4081648473	10.352066146	10.6919208126	10.0617042397	9.45598997757	8.54607512954	12.1665766073	6.39819431484	10.3423415607	7.86847019168	8.17666267996	7.25296540965	7.41708870961	7.38923961229	7.32144660587	9.47875793922	8.08952188499	7.53515867361	6.22819090896	5.07950397032	5.35742166174	5.33329797554	4.14039701582	5.949443263	6.98591837062	5.27978042333	5.48309254979	4.81016817077	6.30260201992	9.45492511101	8.04276655593
VIT_200s0174g00190	241.81541044	213.421632767	257.508913	197.592762635	177.568106393	226.775729374	212.493868232	214.906875768	201.624708235	251.749164614	219.731909282	222.187496105	250.278298787	252.571259546	266.5224875	227.413514479	192.403611448	196.374268568	182.253355773	153.59577212	189.845745948	165.598882279	143.731047659	156.932926984	205.265446653	183.782616009	209.959109925	201.049009093	200.79071658	215.678001343	173.644642533	206.633227481	169.082349263	184.131911651	165.066694063	197.622094813	196.239064377	218.114508809	190.666810212	201.517182534	178.78690736	204.422870517	210.909749505	188.679269729	201.603951678	158.385719223	195.455249624	225.490316015	208.711611757
VIT_200s0174g00200	43.8700362939	45.4547433953	45.4920973211	46.5622464688	45.1779837904	39.9468586876	55.0742006903	47.5179633181	52.7061604044	52.1477369246	49.2425879495	51.6162184601	50.6818159133	44.6656549395	47.1862139819	47.466372181	48.8397202868	52.3387547137	45.9495528574	45.2601961733	47.5576637742	49.6796646836	45.342625112	46.6435784702	41.9273343562	47.5231398419	42.3269904614	53.1601522706	44.9531455029	38.1757879945	43.993931889	47.9636870642	46.5127196138	42.6544107265	37.4949339369	50.1841567663	68.7143029792	72.816362305	66.8083236985	117.184408296	67.2570003437	73.6371091866	62.1909198203	63.9727996078	51.3984204057	60.4332037455	71.6408194099	69.9664458215	69.7646311662
VIT_200s0174g00210	0.0	0.0	0.0	0.0	0.0	0.0	0.0	0.0	0.0	0.0	0.0	0.0	0.0	0.0	0.0	0.0	0.0	0.0	0.0	0.0	0.0	0.0	0.0	0.0	0.0	0.0	0.0	0.0	0.0	0.0	0.0	0.0	0.0	0.0	0.0	0.0	0.0	0.0	0.0	0.0	0.0	0.0	0.0	0.0	0.0	0.0	0.0	0.0	0.0
VIT_200s0174g00220	0.0	0.0	0.0	0.0	0.0	0.0	0.0	0.0	0.0	0.0	0.0	0.0	0.0	0.0	0.0	0.0	0.0	0.0	0.0	0.0	0.0	0.0	0.0	0.0	0.0	0.0	0.0	0.0	0.0	0.0	0.0	0.0	0.0	0.0	0.0	0.0	0.0	0.0	0.0	0.0	0.0	0.0	0.0	0.0	0.0	0.0	0.0	0.0	0.0
VIT_200s0174g00230	0.0	0.0	0.0	0.0	0.0	0.0	0.0	0.0	0.0	0.0	0.0	0.0	0.0	0.0	0.0	0.0	0.0	0.0	0.0	0.0	0.0	0.0	0.0	0.0	0.0	0.0	0.0	0.0	0.0	0.0	0.0	0.0	0.0	0.0	0.0	0.0502343911574	0.0	0.030416191439	0.0	0.0	0.0	0.0679936372914	0.0	0.0	0.0	0.0	0.0	0.0385915310654	0.0
VIT_200s0174g00240	0.0	0.0	0.0	0.0	0.0	0.0	0.0	0.0	0.0	0.0	0.0	0.0	0.0	0.0	0.0	0.0	0.0	0.0	0.0	0.0	0.0	0.0	0.0	0.0	0.0	0.0	0.0	0.0	0.0	0.0	0.0	0.0	0.0	0.0	0.0	0.0	0.0	0.0	0.0	0.0	0.0	0.0	0.0	0.0	0.0	0.0	0.0	0.0	0.0
VIT_200s0174g00250	0.0	0.0	0.0	0.0	0.0388127008509	0.0	0.0	0.0430416334403	0.0	0.0	0.0	0.0	0.0	0.0	0.0	0.0	0.0	0.0	0.0	0.0	0.0	0.0	0.0	0.0	0.0	0.0	0.0	0.0	0.0	0.0	0.0	0.0	0.0	0.0	0.0	0.0	0.0	0.0	0.0	0.0370367914968	0.0	0.0	0.0	0.0	0.0	0.0	0.0372935030765	0.0	0.0
VIT_200s0174g00260	67.3564120359	64.4909908574	65.1303455359	72.5474095123	67.0683470703	68.723742671	75.5795867793	67.7905726685	65.9041956769	74.6002347671	66.3845069072	66.1884049496	69.5401660205	65.3360387501	68.6840183981	70.3336708851	74.1150532378	73.0340434266	69.2808344375	68.8934014446	68.2999901506	70.4319296781	62.1327731697	63.0160592446	72.5259102548	60.893159686	74.7425702605	72.4283085449	69.4831335428	66.6230475354	63.0240623497	67.874811768	59.2606501746	69.8706463936	59.6197762924	72.437992049	84.2337295064	74.7325823657	75.3227974109	96.6660258067	77.7873014154	88.663703028	68.3320294577	72.3297526705	52.2454021817	68.9165912466	74.0648971098	82.5858764799	80.1729172974
VIT_200s0174g00270	0.196374379113	0.248839836106	0.152530083222	0.175872507909	0.271688905956	0.189321605154	0.680488476404	0.258249800642	0.386913086166	0.298230521627	0.323432433166	0.53687002856	0.552490725799	0.160235533415	0.0838121029873	0.236151105378	0.388851276169	0.415753567893	0.475340201973	0.200621436938	0.384909149252	0.670780282648	0.599648144919	0.539752113444	0.437122512837	0.176501912133	0.239406054646	0.153531125691	0.184992368325	0.39087837537	0.296683548384	0.353975550289	0.215336664879	0.328471809775	0.121342828275	0.301406346945	0.748744262279	0.577907637341	0.637788293064	0.740735829937	0.489023269585	0.849920466143	0.617360228101	0.550651945991	0.579513846726	0.84542349668	0.298348024612	0.270140717457	0.94620783011
VIT_200s0174g00280	0.0	0.0	0.0	0.0	0.0	0.0	0.0	0.0	0.0	0.0	0.0	0.0383478591828	0.0	0.0400588833538	0.0	0.039358517563	0.0388851276169	0.0	0.0396116834977	0.0401242873876	0.0	0.0	0.0	0.044979342787	0.0	0.0	0.0	0.0	0.0	0.0	0.0	0.0442469437862	0.0	0.0469245442536	0.0	0.0	0.102101490311	0.0	0.0637788293064	0.0	0.0326015513057	0.0679936372914	0.129970574337	0.0647825818813	0.0445779882097	0.0291525343683	0.0	0.0	0.0727852177008
VIT_200s0174g00290	13.4320075314	11.1148460127	11.3634912001	12.3990118076	10.8287435374	7.73063221047	13.6551354265	9.08178465591	11.5644022421	9.11733308975	8.81353380376	9.01174690796	10.0184984945	6.60971575338	8.88408291665	9.24925162731	10.0712480528	10.1166701521	12.2003985173	9.22858609916	10.3070116633	12.6190540673	9.64049709909	10.345248841	9.79882966275	8.11908795814	9.81564824049	10.2482026399	9.76759704755	6.94894889548	9.23957336397	9.6015868016	8.91493792598	9.94800338176	6.43116989857	8.38914332329	17.0509488819	16.2422462284	13.5530012276	17.4072920035	15.355330665	15.0945874787	14.7191675437	13.5071683223	9.29451054171	13.9932164968	12.5306170337	14.8191479291	14.848184411
VIT_200s0174g00300	9.46524507326	8.33613450954	9.5331302014	9.58505168102	8.53879418719	8.92966904312	11.795133591	11.6212410289	13.0690642438	13.3351647528	13.3415878681	13.6518378691	10.386825645	11.4167817558	10.015546307	9.80027087319	10.965605988	10.9481772879	9.46719235596	9.58970468565	10.0504055638	16.6856595309	10.9781737301	9.89545541315	8.81530400887	12.0462555031	10.7253912481	11.6299827711	11.0995420995	9.72852845367	13.9865101381	14.2475158991	15.891845868	9.71338066049	8.17041710384	12.7093009628	24.8106621455	20.7742587529	19.675768841	34.740510424	20.47377422	28.6593181183	15.0440939795	18.8841226184	6.68669823145	19.5030454924	23.8305484659	22.7690033286	22.854558358
VIT_200s0174g00310	31.7340996647	26.6258624633	32.565172768	31.2173701538	29.4588399458	28.6191159792	30.395151946	27.0301458005	29.663336606	29.6100303616	28.1386216854	30.409852332	32.4496219619	29.8839269819	30.5076054874	30.1879829708	27.2584744595	26.5158386634	30.3029378758	30.534582702	32.1612978042	31.1074356078	32.3809998256	30.4510150668	28.3036827062	29.4316938483	32.7986294865	33.8536132149	28.9698048797	25.6676799827	32.8047237785	30.6631320438	30.9654124096	23.8845930251	27.5852696278	30.4922754326	15.6215280176	19.5576110953	22.2907008426	14.0739807688	18.6154857956	14.2786638312	19.9504831607	22.7710775313	12.6824376456	19.3864353549	22.7117433736	18.5625264424	18.5602305137
VIT_200s0174g00320	21.7975560816	19.0777207681	18.2273449451	21.5004140918	19.6004139297	16.6287476527	22.1385584323	18.5939856462	20.2914418523	22.1542673209	19.688949369	22.3951497628	19.6686698384	17.1051431921	18.9834413266	23.7331860905	18.3148951076	18.0621827829	18.6571029274	15.6885963686	18.4756391641	19.2010855908	19.7883887823	19.0712413417	21.2732956247	22.1951154508	19.5355340591	22.7226066023	18.3512429378	17.8935434058	23.6499171426	23.0084107688	22.6534171452	21.1160449141	20.3855951502	19.3904749868	33.3191196714	30.2032780989	28.0945743095	28.7405502015	30.6454582274	33.8608313711	29.0159307207	27.4354234267	27.1034168315	29.2982970401	27.1496702397	27.4771701185	27.5128122909
VIT_200s0174g00330	25.3715697814	37.7821817821	31.1542694982	29.8103900905	34.8538053641	39.0002506618	24.6336828458	41.6212595368	40.8838161049	38.6421547309	46.897702809	47.4363018092	35.7645663167	54.1996691777	44.7137569437	37.1544405795	47.7120515859	51.0452991691	38.1064395248	41.7693831705	36.3952984459	27.0408301443	46.6803017429	46.2837437279	45.2421800786	42.7134627363	49.8922217883	31.7041774553	44.1391790823	58.8923418892	57.895675299	43.450498798	60.2081315001	42.560561638	57.395157774	48.0743123377	30.4262441126	30.9636828849	39.7342106579	65.5921577409	45.968187341	35.9006404899	39.9334589651	39.2258533291	13.9751993037	39.181006191	40.4261573349	32.8028014055	36.72014233
VIT_200s0179g00005	0.0785497516453	0.0414733060176	0.0	0.0	0.0	0.0	0.0	0.0	0.0429903429073	0.0	0.0	0.0	0.0	0.0	0.0419060514937	0.0	0.0	0.0	0.0	0.0	0.0	0.0	0.0	0.0	0.0	0.0	0.0	0.0	0.0	0.0	0.0423833640549	0.0	0.0	0.0	0.0	0.0	0.0	0.0	0.0	0.0	0.0	0.0	0.0	0.0	0.0	0.0	0.0	0.0	0.0
VIT_200s0179g00010	0.510573385695	0.580626284247	0.838915457723	0.483649396749	0.388127008509	0.473304012886	0.771220273258	0.473457967844	1.71961371629	0.596461043255	0.485148649748	0.306782873463	0.699821586012	0.560824366953	0.419060514937	0.590377763445	0.388851276169	0.554338090524	0.316893467982	0.280870011713	0.342141466002	0.083847535331	0.0461267803784	0.224896713935	0.473549388906	0.308878346234	0.0957624218585	0.191913907114	0.184992368325	0.217154652984	0.466217004604	1.01767970708	0.258403997854	0.328471809775	0.121342828275	0.0502343911574	0.0680676602072	0.121664765756	0.191336487919	0.0	0.163007756528	0.0339968186457	0.129970574337	0.194347745644	0.111444970524	0.0	0.261054521535	0.0771830621307	0.0363926088504
VIT_200s0179g00020	0.0785497516453	0.0	0.0762650416112	0.0439681269771	0.0776254017018	0.0315536008591	0.0453658984269	0.0430416334403	0.214951714537	0.0	0.0404290541457	0.0	0.0736654301065	0.0	0.0	0.078717035126	0.0	0.092389681754	0.0396116834977	0.160497149551	0.171070733001	0.0	0.0	0.134938028361	0.0	0.0	0.0	0.0383827814228	0.0	0.0	0.0847667281098	0.0442469437862	0.0	0.0469245442536	0.0	0.0	0.0680676602072	0.0	0.0318894146532	0.0	0.0326015513057	0.0	0.0	0.0	0.0222889941048	0.0291525343683	0.0	0.0	0.0
VIT_200s0179g00030	0.58912313734	0.953886038406	0.610120332889	0.571585650703	0.42693970936	0.504857613745	0.635122577977	0.645624501605	1.41868131594	0.766878484185	0.56600675804	0.805305042839	1.21547959676	0.480706600246	0.586684720911	0.551019245882	0.583276914254	0.277169045262	0.35650515148	0.882734322528	0.513212199003	0.461161444321	0.184507121514	0.44979342787	0.619256893185	0.3971293023	0.478812109292	0.153531125691	0.258989315655	0.26058558358	0.550983732714	0.707951100579	0.430673329757	0.328471809775	0.1617904377	0.150703173472	0.0680676602072	0.121664765756	0.127557658613	0.0	0.163007756528	0.0	0.129970574337	0.194347745644	0.334334911572	0.0	0.223761018459	0.0771830621307	0.254748261953
VIT_200s0179g00040	3.8096629548	3.19344456336	5.37668543359	4.74855771353	3.26026687147	5.90052336065	2.49512441348	3.57245557555	4.59996669108	4.47345782441	4.32590879359	3.71974234073	5.15658010745	6.04889138643	5.2801624882	3.97521027386	4.39401942071	4.24992536069	3.36699309731	5.61740023427	4.02016222552	0.712704050314	0.87640882719	1.25942159804	5.02690889762	2.55927772594	3.54320960876	1.76560794545	2.66389010388	4.34309305967	4.57740331793	3.45126161532	3.27311730616	1.87698177014	1.90103764297	2.81312590482	0.306304470932	0.821237168854	0.605898878411	0.0	0.260812410446	0.0	0.617360228101	0.550651945991	1.42649562271	0.116610137473	1.34256611075	0.347323779588	0.655066959307
VIT_200s0179g00050	0.392748758227	0.539152978229	0.381325208056	0.219840634886	0.388127008509	0.378643210309	0.0453658984269	0.301291434082	0.515884114888	0.468647962557	0.363861487311	0.153391436731	0.294661720426	0.5207654836	0.628590772405	0.354226658067	0.272195893318	0.277169045262	0.316893467982	0.320994299101	0.427676832502	0.083847535331	0.0461267803784	0.179917371148	0.364268760697	0.1323764341	0.526693320222	0.0383827814228	0.406983210315	0.39087837537	0.423833640549	0.442469437862	0.172269331903	0.140773632761	0.1617904377	0.351640738102	0.0340338301036	0.030416191439	0.0318894146532	0.0	0.0326015513057	0.0	0.0324926435843	0.0	0.0445779882097	0.0	0.0372935030765	0.0771830621307	0.181963044252
VIT_200s0179g00060	0.353473882404	0.456206366194	0.457590249667	0.439681269771	0.388127008509	0.315536008591	0.0907317968539	0.301291434082	0.558874457795	0.639065403487	0.202145270729	0.498522169377	0.589323440852	0.240353300123	0.335248411949	0.432943693193	0.466621531403	0.277169045262	0.118835050493	0.280870011713	0.384909149252	0.0	0.0922535607568	0.179917371148	0.473549388906	0.2647528682	0.526693320222	0.307062251383	0.332986262985	0.26058558358	0.339066912439	0.309728606503	0.30147133083	0.234622721268	0.0808952188499	0.301406346945	0.272270640829	0.395410488707	0.0	0.148147165987	0.489023269585	0.47595546104	0.0974779307528	0.0323912909406	0.0891559764193	0.0874576031049	0.111880509229	0.0771830621307	0.0363926088504
VIT_200s0179g00070	0.510573385695	0.414733060176	0.6863853745	0.571585650703	0.465752410211	0.631072017181	0.453658984269	0.387374700963	0.902797201054	0.766878484185	0.28300337902	0.53687002856	0.994483306437	0.5207654836	0.754308926886	0.590377763445	0.62216204187	0.46194840877	0.594175252466	0.722237172978	0.684282932004	0.125771302997	0.0922535607568	0.179917371148	0.546403141046	0.485380258367	0.62245574208	0.191913907114	0.44398168398	0.347447444774	0.550983732714	0.353975550289	0.473740662733	0.234622721268	0.283133265975	0.301406346945	0.0	0.060832382878	0.127557658613	0.0	0.163007756528	0.0	0.0649852871685	0.0647825818813	0.0891559764193	0.0291525343683	0.261054521535	0.0	0.0
VIT_200s0179g00080	1.25679602633	1.57598562867	1.06771058256	1.93459758699	1.90182234169	1.29369763522	2.40439261663	2.02295677169	2.06353645955	1.95980057069	1.77887838241	1.5722622265	0.957650591384	1.16170761726	1.04765128734	1.49562366739	1.24432408374	1.57062458982	1.6636907069	2.04633865677	1.45410123051	2.76696866592	2.16795867779	2.11402911099	1.60278254707	2.647528682	2.48982296832	1.99590463399	1.44294047293	1.21606605671	3.13636894006	1.99111247038	2.36870331367	1.12618906209	1.617904377	2.21031321093	2.79077406849	3.16328390966	3.38027795324	5.14811401806	3.68397529754	4.89554188498	2.17700712015	3.1095639303	1.42649562271	3.09016864304	3.76664381072	3.04873095416	2.18355653102
VIT_200s0179g00090	22.818702853	24.5107238564	19.1425254444	29.7664219635	32.2533544071	17.7646772837	43.2790670993	33.6155157169	33.5754578106	31.9532701744	38.0841690053	36.085335491	28.6190195964	19.2282640098	25.6465035141	21.1355239313	30.3303995412	30.3962052971	31.4516766972	29.0098597813	28.7826508274	41.7560725949	41.7447362425	39.8067183665	23.3132006846	42.360458912	25.712210269	41.0695761224	38.5894080326	29.2290162916	40.8151795849	38.6718288691	47.3740662733	44.7660152179	36.1197152165	35.7668865041	79.3328579715	94.3206096524	85.0490688801	201.702366492	100.901801291	113.991332919	56.1472881136	85.9340948655	46.4279747204	85.1254003554	84.9546000082	65.9915181218	74.9323816229
VIT_200s0179g00100	171.631207345	172.114219973	173.884294873	164.176986133	171.396886957	176.226860798	135.5533045	169.627077388	168.350182825	135.481865539	156.662584815	147.294127121	145.305060885	177.621088791	159.033465418	168.100228512	193.414624766	172.537730676	177.381118703	233.242482584	206.311303999	127.615948774	188.93529243	171.146399305	154.522808288	152.674153995	154.321142825	155.757327014	196.202905845	178.066815447	158.089947925	145.705185888	145.653720124	170.852265627	223.189908807	193.201468391	130.553772277	147.123117991	148.317667552	72.7772952913	133.535954148	120.586715736	157.589321384	155.769718134	167.880703598	113.753189105	182.850045584	148.384436946	148.117918021
VIT_200s0179g00110	6.20543037998	6.09657598459	4.69030005909	7.16680469727	7.06391155486	5.20634414175	8.66488659954	6.84361971701	6.83546452226	7.07232379859	7.43894596281	7.70791969575	5.85640169347	4.36641828557	5.78303510612	6.37607984521	6.14385016347	6.46727772278	6.57553946062	4.29329875048	5.98747565503	6.62395529115	4.56655125746	5.26258310608	5.68259266688	7.36895483157	5.12328956943	6.67860396757	5.62376799708	4.56024771266	7.62900552988	7.56622738743	6.33089794743	6.66328528401	3.96386572364	6.27929889468	12.796720119	10.5544184293	9.02470434686	10.8147431171	11.0193243413	12.5108292616	9.84527100603	9.78216986408	6.9095881725	9.82440408211	11.8593339783	8.29717917905	8.51587047099
VIT_200s0179g00130	13.510557283	13.2299846196	12.6218643866	12.7507568234	10.9451816399	11.201528305	14.0180626139	13.1707398327	13.928871102	14.2724606779	11.7648547564	11.964532065	11.4549743816	11.1363695724	10.09935841	9.91834642588	10.6934100946	11.0405669696	14.4186527932	14.2039977352	11.1195976451	12.912520441	12.315850361	14.3933896919	12.2758572355	11.6932516788	11.491490623	12.436021181	11.4325283625	11.4223347469	10.6806077418	13.0086014731	12.3172572311	11.8719096962	12.1342828275	13.2116448744	16.9148135615	15.3601766767	15.5939237654	30.7405369424	19.1371106164	17.7123425144	13.5819250182	15.3534719059	10.1860703059	14.4013519779	15.7378582983	12.966754438	15.9763552853
VIT_200s0179g00140	7.6193259096	5.97215606654	7.16891391145	5.84776088796	5.82190512763	6.0898449658	6.66878706876	7.44620258518	7.13639692261	6.39065403487	6.83251015062	7.3627889631	6.26156155905	6.20912691984	5.99256536359	5.54955097638	5.56057324922	5.45099122349	7.28854976358	7.06187458022	6.84282932004	5.74355617018	6.59612959411	7.06175681756	6.92110645325	6.2216924027	5.60210167872	6.64022118615	7.76967946964	5.90660656115	6.95087170501	5.84059657977	6.33089794743	6.61636073975	6.87609360224	6.37976767699	6.84079985082	7.93862596558	8.00424307796	13.1850977729	8.86762195515	7.1393319156	6.95342572703	7.44999691635	2.13974343406	8.42508243243	9.06232124758	5.44140588021	8.73422612409
VIT_200s0179g00150	6.12688062834	6.3454158207	5.98680576648	7.38664533216	7.29678775996	7.09956019329	13.7912331218	8.26399362054	12.2952380715	29.7804478025	20.5783885602	11.6960970508	8.87668432783	8.97318987126	8.04596188678	8.02913758285	7.66037014053	9.56233206154	8.04117175004	4.61429304958	5.85917260528	13.667148259	12.5003574825	8.54607512954	7.68607085071	19.1504574665	7.42158769403	8.13714966164	4.88379852378	5.95003749175	57.0480080179	31.6808117509	29.5872577543	6.42866256274	5.82445575719	8.38914332329	33.1489505209	45.6851195414	34.2492313375	276.220390983	99.1087159693	45.6577274412	13.6469103054	19.0136877822	10.8770291232	22.6223666698	46.4304113302	24.5828052886	32.2074588326
VIT_200s0179g00160	3.10271518999	2.90313142123	2.51674637317	3.51745015817	2.98857796552	2.68205607302	3.58390597573	3.05595597426	2.3644688599	2.34323981279	2.91089189849	2.4542629877	2.90978448921	2.12312081775	2.13720862618	2.5583036416	3.07192508174	2.35593688473	3.05009962933	3.69143443966	3.25034392702	4.65353821087	4.79718515935	4.54291362149	3.49698010269	3.00053250627	3.59109081969	3.76151257944	3.55185347184	2.95330328058	2.11916820275	3.09728606503	2.62710731152	2.29930266843	3.27625636342	2.56195394903	4.01599195222	3.80202392988	4.33696039284	8.25920450379	3.4557644384	4.79355142904	2.76187470466	4.1460852404	3.76684000372	4.19796494903	4.4379268661	5.32563128702	4.51268349745
VIT_200s0179g00170	33.1087203185	46.5745226578	40.801797262	44.231935739	37.8811960305	48.0561341084	20.9590450732	42.3960089387	23.2577755129	40.133307339	40.5503413081	37.7726412951	33.0021126877	31.926930033	37.6735402928	43.5698789423	43.3569172929	41.0210186988	36.8784773364	55.2511437328	40.672066771	30.9816643048	36.6707904008	39.1770075675	47.3185120146	38.7862951913	50.4189151085	37.0010012916	40.4393317158	41.7371243034	28.1849370965	37.6983961058	28.1660357661	37.2580881373	39.8004476741	29.6382907829	14.9408514155	23.9375426625	21.9399172814	4.55552535411	22.6580781575	10.3010360496	14.0368220284	31.5167260853	33.2106012162	17.1125376742	32.7809892042	18.4081603182	22.126706181
VIT_200s0179g00180	3.37763932075	3.40081109345	3.01246914364	4.26490831678	4.2693970936	2.7767168756	3.76536956944	3.83070537619	4.08408257619	2.30063545255	3.63861487311	3.25956803054	2.94661720426	2.92429848483	2.72389334709	2.40086957134	3.03303995412	3.92656147455	4.15922676726	3.8920558766	3.89185917577	4.23430053422	4.01302989292	3.64332676575	3.27841884627	3.79479111087	4.45295261642	3.83827814228	3.44085805084	2.90987234998	3.77211940089	3.31852078396	3.05778064128	3.70703899603	3.0740183163	3.01406346945	5.75171728751	4.71450967305	4.36884980749	5.22218760105	4.92283424716	5.71146553248	4.06158044803	4.69673718639	4.74755574433	4.7810156364	3.87852431995	3.93633616867	5.56806915411
VIT_200s0179g00190	2.78851618341	3.31786448141	2.93620410203	3.42951390422	3.37670497403	2.14564485842	3.49317417887	3.27116414146	3.26726606096	3.83439242092	2.8300337902	3.52800304482	3.462275215	3.00441625154	2.89151755306	2.91253029966	3.49966148552	3.88036663367	2.85204121184	2.64820296758	3.16480856052	2.72504489826	3.27500140687	3.41843005181	3.46055322662	2.42690129184	3.16015992133	3.30091920236	4.18082752414	3.21388886416	3.4754358525	3.14153300882	4.13446396567	3.00317083223	2.9122278786	3.46617298986	5.00297302523	5.71824399054	4.65585453937	7.18513755038	4.89023269585	6.49339236133	4.09407309162	4.30804169511	2.49636733974	5.01423591135	4.62439438148	3.55042085801	4.9857874125
VIT_200s0179g00200	0.157099503291	0.124419918053	0.0762650416112	0.131904380931	0.116438102553	0.0946608025772	0.272195390562	0.0860832668806	0.128971028722	0.127813080697	0.0404290541457	0.115043577548	0.11049814516	0.0400588833538	0.167624205975	0.118075552689	0.0777702552338	0.184779363508	0.0792233669955	0.160497149551	0.213838416251	0.125771302997	0.0	0.0	0.109280628209	0.1323764341	0.0	0.0767655628457	0.0739969473299	0.0434309305967	0.127150092165	0.132740831358	0.129201998927	0.0	0.0404476094249	0.0502343911574	0.0	0.030416191439	0.0318894146532	0.0740735829937	0.0	0.0	0.0	0.0323912909406	0.0	0.0583050687366	0.0372935030765	0.0385915310654	0.0
VIT_200s0179g00210	193.507313178	180.906560849	197.793385419	205.81480238	201.903669826	257.887579821	185.864085855	245.33731061	212.845187734	234.366585639	244.353203257	251.868739113	186.74186532	271.599229139	227.507953559	220.407698353	232.649718532	225.061264753	214.695324558	219.038484849	199.810616145	168.030460803	202.496565861	227.685433188	265.479072796	225.745945619	226.909058594	229.874477941	243.449956715	279.260883737	344.703899859	248.048366865	319.688812679	230.634135006	327.423398295	259.711802284	205.087860204	232.805529274	227.307747648	177.628452019	279.949521062	217.443652058	211.754558239	237.298597431	132.329758	226.806717385	279.514805558	172.735693049	208.966360019
VIT_200s0179g00220	4.6737102229	4.43764374389	5.18602282956	3.95713142794	3.45433037573	4.79614733058	4.76341933483	6.28407848229	4.6859473769	4.68647962557	4.73019933505	6.32739676517	5.6722381182	5.24771371935	5.65731695164	4.56558803731	3.53854661314	3.37222338402	3.16893467982	3.12969441624	3.07927319402	4.31814806955	3.22887462649	3.28349202345	4.22551762409	4.3684223253	3.1122787104	3.60798145375	4.3288214188	3.82192189251	3.94165285711	4.95565770405	4.90967595923	4.31705807133	3.76162767652	4.47086081301	4.45843174357	3.43702963261	3.66728268512	4.55552535411	4.40120942627	4.82754824769	5.00386711198	4.43760685887	2.38492236922	3.26508384925	4.25145935072	3.82056157547	3.71204610274
VIT_200s0179g00230	0.0392748758227	0.0	0.0	0.0439681269771	0.116438102553	0.0315536008591	0.0453658984269	0.0	0.0	0.0	0.0	0.0383478591828	0.0	0.0	0.0	0.0	0.0	0.0	0.0	0.0	0.0855353665004	0.0	0.0922535607568	0.044979342787	0.0	0.1323764341	0.0	0.0	0.036998473665	0.0868618611934	0.0	0.0	0.0430673329757	0.0	0.0	0.0	0.0340338301036	0.0	0.0318894146532	0.0	0.0	0.0	0.0649852871685	0.0323912909406	0.0668669823145	0.145762671841	0.0	0.0385915310654	0.0
VIT_200s0179g00240	3.61328857568	3.89849076566	3.16499922686	4.35284457074	4.30820979445	2.74516327474	5.71610320179	5.50932908036	5.20183149178	7.49836740092	8.00495272085	7.63122397738	5.74590354831	4.48659493563	6.28590772405	6.73030650327	5.17172197305	7.29878485857	4.43650855175	5.09578449823	4.96105125703	7.63012571513	5.81197432768	5.93727324789	3.82482198732	6.92770005124	4.93176472571	7.52302515888	5.14278783943	5.2985735328	12.5454757603	7.61047433122	12.2311225651	5.20862441215	3.96386572364	6.93234597972	17.9358284646	14.1131128277	12.0860881536	22.3702220641	17.4418299485	17.9843170636	10.3326606598	10.915865047	6.21862935525	12.2149119003	16.2972608444	12.2721068788	10.954175264
VIT_200s0179g00250	0.903322143921	0.580626284247	0.571987812084	0.703490031634	0.698628615316	0.504857613745	1.45170874966	0.344333067523	0.859806858146	0.426043602325	0.404290541457	0.345130732645	0.699821586012	0.480706600246	1.2990875963	0.708453316134	0.62216204187	0.415753567893	0.911068720448	0.601864310815	1.02642439801	0.964246656307	0.369014243027	0.719669484593	0.473549388906	0.485380258367	0.143643632788	0.997952316994	0.702970999634	0.434309305967	0.339066912439	0.707951100579	0.172269331903	0.328471809775	0.525818922524	0.602812693889	1.05504873321	0.973318126049	0.542120049105	0.962956578917	0.749835680031	0.747930010206	0.519882297348	0.583043236932	1.78311952839	0.932881099785	1.23068560152	0.771830621307	0.837030003559
VIT_200s0179g00260	24.8217215199	28.243321398	22.8413799625	17.367410156	24.3355634335	12.6214403436	31.1210063209	17.8192362443	26.1811188306	16.5304917702	13.2607297598	16.2211444343	23.4256067739	15.8633178081	20.4920591804	17.2783892102	22.436718635	22.6816668706	24.7176905026	22.0282337758	28.2266709451	25.4896507406	14.7605697211	19.9708281974	15.0807266929	20.2977198953	12.7364021072	27.4820714988	23.6790231456	18.8055929484	9.32434009208	22.7429291061	10.3361599142	21.3506676354	20.183357103	21.3496162419	23.0409029801	20.7438425614	18.3045240109	25.3331653838	18.0938609747	20.6360689179	14.849138118	22.2204255853	22.3781500812	20.9315196764	18.9078060598	17.8678788833	18.3054822517
VIT_200s0179g00270	23.9969491276	20.5292864787	20.7059587974	28.0516650114	27.0136397922	22.2768422065	31.4385676099	31.4203924114	36.9716949003	37.8326718864	32.7879629122	36.277074787	26.7773838437	28.0011594643	27.6999000373	26.5276408375	26.0141503757	27.809294208	29.2334224213	27.1641425614	23.0945489551	24.2738614783	22.8788830677	26.4478535588	26.9194614155	26.6076632541	24.6588236286	27.3669231545	23.1240460406	27.4483481371	36.6192265434	31.3268362006	38.9328690101	23.9315175693	24.8348321869	31.1453225176	33.3871873316	32.149914351	29.7209344568	32.1849718107	36.6115421163	31.4130604286	29.2433792258	29.7352050835	14.5992911387	32.4759232863	33.8625007934	23.2706932324	24.3830479298
VIT_200s0179g00280	0.746222640631	0.248839836106	0.34319268725	0.61555377768	1.20319372638	0.220875206013	2.44975851505	0.817791035366	1.59064268757	0.426043602325	0.444719595603	0.460174310194	1.28914502686	0.5207654836	1.17336944182	2.04664291328	1.12766870089	1.01628649929	0.435728518475	0.0802485747753	0.470444515752	0.964246656307	0.369014243027	1.07950422689	1.09280628209	0.6618821705	0.909743007655	1.68884238261	1.25794810461	0.912049542531	0.890050645153	1.10617359465	0.387605996782	0.422320898282	0.404476094249	1.25585977894	0.442439791347	0.334578105829	0.446451805145	0.11111037449	0.293413961751	0.203980911874	0.422404366595	0.421086782228	1.27047266398	0.378982946788	0.559402546147	0.57887296598	0.436711306205
VIT_200s0179g00290	140.996804203	148.598855461	140.480206648	148.920046072	140.540789781	131.452301179	126.298661221	135.322895536	133.098101641	109.109766555	113.080064446	117.842971269	139.080332041	136.40049782	131.040223021	138.148396646	143.369465524	137.891600018	144.780703184	134.295989886	138.225152265	143.379285416	140.963440836	147.982037769	147.893116843	115.829379838	141.105928608	127.968193264	138.00430677	140.108182105	101.59292364	115.484523282	103.835339804	138.615103725	145.692289149	131.965745571	151.688780772	130.363796508	136.646141789	164.258170288	123.559879449	165.020557706	142.642705335	145.015809541	118.510581655	133.751827682	130.900195798	166.98555492	174.138633349
VIT_200s0179g00300	161.61611401	161.911786693	156.419600344	156.21875515	181.294125674	135.712037295	223.971440534	190.28706144	193.800465826	200.410910534	213.627122106	212.10200914	158.012347578	144.29209784	159.662056191	142.28104099	156.823719679	145.790917808	161.813727088	147.978371886	158.839175591	194.358586897	177.680358018	167.548051882	156.453432719	214.49394872	157.098253059	190.416978639	154.986606183	146.709683556	180.765047694	188.713215248	194.750479716	161.326583144	142.173347129	180.291229864	177.55449165	214.738311559	194.110866994	148.036055613	191.371106164	167.706306379	203.858845848	188.128617783	195.96483617	210.189772795	175.018409938	198.939342642	176.904471622
VIT_200s0179g00310	2.04229354278	1.78335215876	1.60156587383	3.12173701538	3.45433037573	1.98787685412	3.99219906157	3.40028904179	2.3644688599	1.27813080697	1.90016554485	3.18287231217	1.28914502686	0.921354317138	1.42480575078	1.77113329034	2.17756714655	2.86408013438	4.35728518475	2.40745724326	3.42141466002	5.61778486718	5.02781906125	5.2176037633	5.13618952583	2.60340320397	4.21354656177	5.14329271066	2.51589620922	2.47556304401	1.10196746543	2.30084107688	2.45483797962	2.67469902245	2.7504374409	4.11922007491	0.0	0.0912485743171	0.159447073266	0.0	0.0978046539171	0.101990455937	0.487389653764	0.194347745644	0.0668669823145	0.204067740578	0.0	0.154366124261	0.0363926088504
VIT_200s0179g00320	143.47112138	161.414107021	158.478756468	139.686739406	156.027057421	143.852866316	127.523540478	143.070389556	150.68115189	95.2207451196	120.236007029	123.096627977	130.424644004	172.133021771	138.87665465	152.081311863	154.101760746	145.606138444	155.000517527	169.685611362	192.069665477	134.701065509	135.013086168	137.636788928	144.833259253	133.126567227	154.704192512	119.140153536	159.019439812	144.320982373	96.9307535936	129.068335024	114.386836384	136.409650145	164.904903625	123.878008594	46.5242457516	67.341447846	71.7192935551	31.5553463553	47.6960695602	55.6867889417	89.9396374412	71.0017097419	56.3911550852	72.0067598897	55.7164935962	94.5878426412	65.2883402776
VIT_200s0179g00330	0.432023634049	0.207366530088	0.533855291278	0.0439681269771	0.116438102553	0.315536008591	0.0907317968539	0.344333067523	0.128971028722	0.596461043255	0.242574324874	0.460174310194	0.184163575266	0.801177667076	0.92193313286	0.944604421512	0.311081020935	0.369558727016	0.0792233669955	0.200621436938	0.0855353665004	0.0	0.0	0.0	0.473549388906	0.0441254780334	0.191524843717	0.0767655628457	0.110995420995	0.173723722387	0.508600368659	0.486716381648	0.387605996782	0.140773632761	0.0404476094249	0.251171955787	0.0	0.030416191439	0.0318894146532	0.0	0.0	0.0	0.0	0.0	0.200600946943	0.0	0.261054521535	0.0385915310654	0.0363926088504
VIT_200s0179g00340	99.1690614522	99.1626746882	100.974915093	89.8268834143	82.8651163166	86.4568663538	86.6488659954	78.3357728614	60.3584414419	103.315573564	108.875442814	99.7811295937	86.0412223644	61.7307392482	75.1375503281	108.353998851	75.825998853	75.8981235609	60.0117004991	52.2418221787	80.7026182932	90.9745758342	46.3574142803	52.8957071175	77.334257896	81.2350050594	85.946773618	99.8719972622	87.1684039547	82.3450444114	59.0824094926	88.759369235	65.0316727934	61.3773038837	52.2178637676	70.6797883585	5.98995409823	49.4567272799	35.7799232409	9.59252899768	25.6900224289	8.94116330382	45.879612741	31.9702041584	38.8720057188	38.5104979005	25.0985275705	51.4811024412	17.5776300747
VIT_200s0179g00350	13.6283819105	13.3129312317	18.4561400699	12.0912349187	10.2077403238	11.7694931204	13.5190377312	11.8794908295	10.9625374414	14.5706911995	14.5544594925	13.6901857283	15.211911317	12.0577238895	14.6252119713	10.3512901191	8.94357935189	9.2389681754	9.70486245695	8.26560320185	10.3070116633	9.01361004809	7.01127061752	8.6810131579	9.5074146542	11.5608752447	9.0016676547	10.5552648913	9.98958788954	9.12049542531	6.82372161284	13.1413423045	7.66598526968	7.83639889035	8.89847407349	9.14265919065	6.02398792834	7.08697260529	6.79244532113	5.814776265	6.06388854286	5.40549416467	5.9786464195	7.93586628046	8.00174888363	5.85965940803	5.40755794609	6.71492640537	7.31491437893
VIT_200s0179g00360	41.5920934962	33.01275159	36.7597500566	49.2003340874	67.7281629848	43.7332907907	56.208348151	54.8780826364	71.406959569	49.6340796708	67.152658936	66.8786664148	55.0649090046	61.1699148813	62.3562046226	45.577163338	65.0548185031	50.1675971924	53.5549960889	37.1149658336	27.9272971624	54.4170504298	77.4468642553	69.1332498637	64.1477287588	65.8352132258	54.8718677249	57.9196171671	63.4523823354	67.9694063839	104.9412094	67.5650831615	98.4088558495	92.4882767238	96.5888913068	78.2149470321	163.804824289	104.601282359	114.004657385	75.518017862	146.413566914	112.155504712	122.529758956	109.482563379	163.043991877	135.2094544	121.129297992	81.6210882032	93.2742564835
VIT_200s0179g00370	0.274924130759	0.912412732388	0.457590249667	0.967298793497	1.08675562382	0.599518416322	2.54049031191	1.46341553697	1.84858474501	0.809482844417	0.84901013706	0.843652902022	0.810319731171	0.721059900369	1.3409936478	0.865887386386	1.39986459421	1.24726070368	0.831845353452	0.561740023427	0.555979882253	2.09618838328	1.01478916832	1.3943596264	0.764964397464	1.10313695083	0.718218163938	1.57369403834	0.776967946964	0.694894889548	1.14435082948	0.796444988151	1.50735665415	1.78313268164	1.17298067332	1.25585977894	1.8718606557	1.91622006066	2.32792726968	2.92590652825	3.03194427143	1.42786638312	1.26721309979	3.36869425783	6.21862935525	3.5857617273	2.61054521535	2.31549186392	2.36551957527
VIT_200s0179g00380	0.0	0.0414733060176	0.152530083222	0.30777688884	0.155250803404	0.0946608025772	0.0453658984269	0.0	0.300932400351	0.468647962557	0.646864866331	0.421826451011	0.184163575266	0.240353300123	0.167624205975	0.118075552689	0.0388851276169	0.184779363508	0.0792233669955	0.0401242873876	0.0427676832502	0.125771302997	0.0461267803784	0.0899586855741	0.0364268760697	0.3971293023	0.0957624218585	0.0767655628457	0.0739969473299	0.0868618611934	0.339066912439	0.353975550289	0.172269331903	0.140773632761	0.0808952188499	0.100468782315	0.0680676602072	0.243329531512	0.0318894146532	0.0740735829937	0.163007756528	0.0679936372914	0.162463217921	0.0647825818813	0.156022958734	0.0291525343683	0.186467515382	0.115774593196	0.0363926088504
VIT_200s0181g00003	0.0	0.0	0.0	0.0	0.0	0.0	0.0	0.0	0.0	0.0	0.0404290541457	0.0	0.0	0.0	0.0	0.0	0.0	0.0	0.0	0.0	0.0	0.0	0.0	0.0	0.0	0.0	0.0	0.0	0.0	0.0	0.0	0.0	0.0	0.0	0.0	0.0	0.0	0.0	0.0	0.0	0.0	0.0	0.0	0.0	0.0	0.0	0.0	0.0	0.0
VIT_200s0181g00006	0.0	0.0	0.0	0.0	0.0	0.0315536008591	0.0	0.0	0.0	0.0	0.0	0.0	0.0	0.0	0.0419060514937	0.0	0.0	0.0	0.0	0.0	0.0	0.0	0.0461267803784	0.0	0.0364268760697	0.0	0.0	0.0	0.0	0.0	0.0423833640549	0.0	0.0	0.0	0.0	0.0	0.0	0.0	0.0	0.0	0.0	0.0339968186457	0.0324926435843	0.0	0.0	0.0	0.0	0.0	0.0
VIT_200s0181g00010	112.875993114	163.778085464	142.768157896	131.2008909	161.111521232	139.466915797	166.266017735	172.381741928	139.761604792	108.683722953	141.01654086	109.866616559	116.023052418	186.393984245	154.800954218	132.91371381	194.114557064	187.689638483	191.997829914	225.618867981	236.334217641	165.263492137	218.456431872	188.733322334	109.681323846	179.370068206	130.236893728	187.499887251	219.437947307	183.886560147	132.151329123	158.713787361	161.37329666	202.948653897	243.818189614	164.819037387	75.3508998494	128.112998341	166.335186831	55.7033344112	129.525963338	79.2465842631	144.787219811	165.195583797	148.377833756	202.201978378	136.00940572	126.232898115	166.277829837
VIT_200s0181g00020	94.4168014777	85.1446972542	90.6410019549	93.6521104613	99.5933903833	95.4496425987	110.284499076	111.520872244	120.329969798	101.824420956	104.468675912	111.132095912	102.579111423	108.719809422	98.982093628	104.300071542	112.144708047	112.669216899	108.298342683	124.10442089	99.8625403893	104.306333952	111.303921053	103.722364467	95.1470002941	113.049474721	112.903895371	100.793184016	108.738514101	119.435059141	91.2089994462	99.6883643502	107.022322445	119.094493316	117.904781474	124.882696417	60.3760146038	72.3905356249	82.6892521958	97.9623135091	76.8744579788	70.5094018712	79.8019326429	79.0347498952	62.7880963933	85.0087902179	81.2625432036	85.6731989651	74.0589590105
VIT_200s0181g00030	60.7582328977	56.569589408	58.4952869158	63.2701347201	74.1322586252	54.2721934776	81.3864217779	68.3931555367	87.2703961018	58.4105778787	65.0099190663	64.9612734557	55.2859052949	57.0037910125	49.239610505	53.4488668506	61.0107652309	55.0180554845	64.0520922158	62.5136397499	51.107381484	62.3406425186	60.702842978	55.6844263703	42.8015793819	64.1584450605	45.9659624921	57.9963827299	60.0485227582	61.498197725	50.3514364972	59.6448802237	53.7049642207	85.0272741875	72.0776399952	69.5243973619	114.047364677	90.8227476369	86.1970878076	32.1108982277	100.217168714	79.1785906258	102.221856716	91.3758317436	187.695619357	112.033189577	92.8608226604	79.69151165	81.9925477399
VIT_200s0181g00040	77.9213536322	76.7670894386	74.1677529669	91.1459272236	96.8765013238	75.5708740575	96.9469249384	96.1119674722	121.533699399	70.5954249052	81.2219697787	93.9906028571	69.7611623108	78.23499919	69.9831059944	70.7666145783	88.5414355837	76.0829029245	84.4521092172	84.3011278014	70.0962328471	70.8092435871	77.769751718	76.7797381375	62.0713968228	84.7209178241	61.0485439348	76.6887972828	90.3502726899	80.2169288121	67.135248663	76.0604963684	71.018032077	113.369698917	103.222299252	97.8063595835	131.40461803	111.292844475	112.824749043	36.5923499989	128.156698183	97.1629076894	121.847413441	106.243434285	83.7620398459	144.771485673	113.22307534	89.1078452299	103.973683486
VIT_200s0181g00045	1.33534577797	1.4100924046	1.25837318658	0.967298793497	1.28081912808	0.820393622336	1.49707464809	1.63558207073	0.988777886868	1.02250464558	1.09158446193	1.45721864895	1.58380674729	1.44211980074	0.963839184354	0.708453316134	1.32209433897	1.24726070368	1.34679723892	1.20372862163	1.11195976451	0.964246656307	0.922535607568	0.989545541315	1.31136753851	0.882509560667	0.861861796726	1.15148344269	1.40594199927	1.3029279179	1.22911755759	1.5928899763	0.947481325466	1.40773632761	1.01119023562	1.35632856125	1.25925171383	1.36872861476	1.46691307405	1.33332449389	1.43446825745	2.24379003062	1.75460275355	1.52239067421	0.490357870306	2.36135528383	1.49174012306	1.58225277368	1.20095609206
VIT_200s0181g00050	17.045296107	12.7737782534	12.2786716994	12.0472667917	15.1369533318	16.4078724467	10.9785474193	11.5781993954	14.0578421307	8.56347640673	7.23680069208	10.6223569936	14.8067514514	10.3752507886	12.3622851906	12.4766500675	10.2267885632	8.77701976663	11.1704947464	9.06808894961	7.61264761854	8.34282976544	5.95035466881	7.82640564494	13.2593828894	8.16321343617	11.2999657793	7.83008741026	8.43565199561	8.68618611934	5.93367096769	7.74321516258	5.64182061982	9.43183339497	7.76594100959	12.2069570513	4.56053323388	7.482383094	9.59871381062	2.2962810728	6.58551336375	6.62937963591	8.02568296531	6.67260593377	6.35236331988	10.290844632	5.78049297685	7.44816549561	8.62504829754
VIT_200s0181g00070	0.0785497516453	0.0829466120353	0.152530083222	0.263808761863	0.232876205105	0.126214403436	0.0907317968539	0.0860832668806	0.0	0.383439242092	0.161716216583	0.153391436731	0.257829005373	0.120176650061	0.0419060514937	0.196792587815	0.233310765701	0.323363886139	0.277281784484	0.441367161264	0.299373782752	0.293466373659	0.599648144919	0.134938028361	0.254988132488	0.353003824267	0.143643632788	0.230296688537	0.665972525969	0.173723722387	0.423833640549	0.265481662717	0.258403997854	0.469245442536	0.3235808754	0.150703173472	2.96094321901	1.91622006066	1.72202839127	0.666662246943	1.79308532181	1.5638536577	1.36469103054	1.36043421951	0.891559764193	1.10779630599	2.0511426692	1.15774593196	1.74684522482
VIT_200s0181g00080	8.09062441947	7.63108830724	6.55879357856	7.51854971309	9.39267360591	6.46848817611	11.3414746067	5.5523707138	9.07096235344	7.11492815882	5.57920947211	7.20939752637	8.72935346762	6.56965687003	6.99831059944	7.63555240722	7.77702552338	8.86940944839	6.9320446121	7.34274459194	6.80006163679	8.25898223011	7.0573973979	6.34208733297	8.48746212424	6.2216924027	6.36820105359	8.59774303872	6.88171610168	5.2551426022	12.6302424884	10.3095379022	11.3267085726	7.08560618229	6.39072228914	6.78164280625	10.1420813709	9.64193268617	8.57825254171	13.7036128538	9.87827004563	12.0348738006	8.61055054983	9.10195275432	10.5649832057	9.70779394464	14.0223571567	9.87943195273	9.57125612765
VIT_200s0181g00085	0.0	0.0	0.0381325208056	0.0	0.0	0.0	0.0	0.0	0.0	0.0	0.0	0.0	0.0	0.0	0.0	0.0	0.0	0.0	0.0	0.0	0.0	0.0	0.0	0.0	0.0	0.0	0.0	0.0	0.0	0.0	0.0847667281098	0.0	0.0	0.0	0.0	0.0	0.0	0.0	0.0	0.0	0.0	0.0	0.0	0.0	0.0222889941048	0.0	0.0	0.0	0.0
VIT_200s0181g00090	6.44107963492	6.67720226884	5.60548055842	5.89172901494	6.40409564039	6.81557778556	5.48927370966	5.89670378132	6.40556109319	5.49596246999	5.37706420138	5.44539600396	6.81405228485	5.12753706929	6.07637746658	6.4941553979	5.0550665902	4.89665313296	5.42680063919	3.5710615775	3.97739454227	3.7731390899	2.49084614043	3.86822347968	6.26542268399	3.92716754497	5.21905199129	3.95342648655	5.10578936577	4.12593840669	3.60258594467	3.00879217746	3.53152130401	4.22320898282	3.15491353515	5.425314245	3.40338301036	4.59284490729	5.03852751521	3.37034802621	3.4557644384	3.1957009527	4.25653630954	5.0206500958	4.70297775612	4.72271056766	2.83430623381	3.62760392014	4.4035056709
VIT_200s0181g00100	20.6585846827	17.8335215876	18.9899953612	22.5556491393	27.8675192109	20.6360549618	23.0912422993	19.9713179163	22.5269396834	19.4701926262	19.1229426109	20.7845396771	20.9578148653	18.5472629928	20.1987168199	20.3483535801	26.3252313966	23.6979533699	25.787205957	24.7165610308	23.0945489551	30.1012651838	26.8457861802	26.4928329016	25.3895326206	18.9298300763	23.2702685116	25.7548463347	21.7181040413	20.3691064499	21.7850491242	22.4332004996	23.3424944728	24.5415366446	25.1584130623	22.2036008916	35.8716569292	30.7507695449	33.6752218738	32.9997812237	29.7978178934	38.7223764375	28.7234969285	32.5856386863	31.8732615699	33.1172790424	33.3403917503	38.7073056585	36.6473571123
VIT_200s0181g00110	0.0	0.0	0.0	0.0	0.0	0.0	0.0	0.0430416334403	0.0	0.0	0.0	0.0	0.0	0.0	0.0	0.0	0.0	0.0	0.0	0.0	0.0	0.0	0.0	0.0	0.0	0.0	0.0	0.0	0.0	0.0	0.0	0.0	0.0	0.0	0.0	0.0	0.0340338301036	0.0	0.0	0.0	0.0	0.0	0.0324926435843	0.0	0.0	0.0	0.0	0.0	0.0
VIT_200s0181g00120	14.7280784335	14.6815503302	14.4140928645	15.6966213308	13.7396961012	11.6748323179	18.1463593708	15.4519464051	12.1232766999	16.6157004907	15.1608953046	15.3391436731	13.5544391396	11.777311706	12.4460972936	15.585972955	12.8320921136	14.643764558	12.9926321873	10.7533090199	14.4127092553	14.9667850566	10.0095113421	12.0994432097	14.4978966757	13.193517932	12.2575899979	15.1995814434	14.2074138873	11.6829203305	14.5374938708	16.3271222571	14.8582298766	12.2003815059	10.6781688882	14.1158639152	14.7366484349	15.6339223997	15.1793613749	15.6665628032	14.1164717154	14.3466574685	13.127028008	14.5112983414	11.8354558697	14.488809581	14.2461181752	15.6295700815	15.4304661526
VIT_200s0181g00130	20.4622103036	21.192859375	21.2398140887	23.6988204407	22.4337410918	19.8787685412	28.7619796027	22.3386077555	23.5587079132	22.7507283641	23.1658480255	22.7786283546	23.499272204	19.1080873598	19.528219996	20.8600143084	22.0089822312	22.3121081436	24.5196320851	21.426369465	22.1536599236	23.3934623574	24.1704329183	21.3651878238	20.2533430948	21.5332332803	21.5465449182	22.8377549466	21.533111673	17.7632506141	20.3440147464	22.6101882747	20.7153871613	21.5852903566	19.0912716486	23.2585231059	22.3602263781	23.1771378765	25.8304258691	16.1110043011	21.8104378235	21.0780275603	23.1997475192	23.1597730226	26.4347470083	25.1586371598	24.5391250243	23.1935101703	23.8735514059
VIT_200s0181g00140	8.87612193592	9.53886038406	9.22807003495	8.96949790334	8.7716703923	7.85684661391	9.34537507595	9.59828425719	8.59806858146	8.90431128859	8.40924326231	8.82000761205	8.39785903214	7.77142337064	8.88408291665	8.02913758285	9.17689011759	9.2389681754	9.07107552098	9.50945611087	8.59630433329	9.30707642175	9.13310251492	8.59105447232	8.26890086783	8.86922108471	9.86352945142	9.44216423002	9.17562146891	7.51355099323	9.53625691236	9.02637653238	7.6229179367	7.36715344781	9.14115973004	9.34359675528	7.99795007435	7.45196690256	8.9290361029	7.25921113338	7.79177076206	7.68328101393	8.83799905492	8.55130080833	9.16077657708	10.3491497007	7.64516813067	9.53210817314	7.67884046743
VIT_200s0181g00150	8.99394656339	7.67256161326	8.38915457723	8.96949790334	8.7716703923	7.54131060532	9.61757046651	9.34003445655	10.5326340123	10.5232769774	8.97525002035	10.1238348243	9.65017134395	7.2907167704	8.29739819574	6.73030650327	7.93256603385	8.59224040313	8.47690026852	8.94771608744	7.91202140129	9.8520854014	7.65704554282	8.63603381511	6.99396020539	8.82509560667	8.42709312354	10.440116547	7.84367641697	6.21062307533	10.3415408294	9.99980929567	10.8960352429	8.30564433288	7.52325535304	8.64031527908	17.6635578238	16.972234823	14.6053519112	21.4072654852	18.4198764877	17.372374328	14.8816307616	14.8676025418	10.2752262823	14.168131703	14.134237666	14.3946410874	15.1029326729
VIT_200s0181g00160	3.25981469328	3.23491786938	3.24126426847	3.56141828515	3.33789227318	2.83982407732	4.53658984269	2.96987270738	3.48221777549	4.00480986185	3.47689865653	3.64304662237	3.90426779564	3.96582945203	3.47820227397	3.26675695773	4.19959378263	2.91027497525	3.80272161578	3.16981870362	3.20757624377	4.90508081687	3.92077633216	4.04814085083	4.04338324374	3.88304206694	3.63897203062	3.99180926798	3.21886720885	3.30075072535	4.57740331793	3.40701467153	4.95274329221	3.9416617173	3.68073245767	3.31546981639	5.78575111761	7.17822117961	6.66488766252	9.44438183169	6.35730250461	7.98925238174	5.23131561707	6.89934497036	6.15176237293	5.4223713925	7.04847208145	6.67633487431	6.15035089571
VIT_200s0181g00170	1.68881966037	2.363978443	2.0210236027	1.97856571397	2.48401285446	2.20875206013	2.04146542921	2.4533731061	2.10652680246	2.51365725372	2.78960473605	2.4542629877	1.76797032256	2.84418071812	3.2686720165	2.08600143084	2.48864816748	2.17115752122	2.29747764287	2.40745724326	2.26668721226	2.59927359526	2.72148004233	2.87867793837	2.69558882916	2.16214842363	1.53219874974	2.34134966679	2.77488552487	2.43213211342	2.58538520735	2.34508802067	3.14391530723	3.00317083223	2.62909461262	2.05961003745	4.28826259305	3.95410488707	3.18894146532	5.92588663949	4.49901408019	4.7595546104	3.54169815068	3.75738974912	2.25118840459	3.38169398672	3.58017629534	3.39605473375	3.53008305849
VIT_200s0181g00175	0.0	0.0	0.0	0.0	0.0	0.0	0.0	0.0	0.0	0.0	0.0	0.0	0.0	0.0	0.0	0.0	0.0	0.0	0.0	0.0	0.0	0.0	0.0	0.0	0.0	0.0	0.0	0.0	0.0	0.0	0.0	0.0	0.0	0.0	0.0	0.0	0.0	0.0	0.0	0.0	0.0	0.0	0.0	0.0	0.0	0.0	0.0	0.0	0.0
VIT_200s0181g00180	30.2809292593	24.1374641023	29.3620410203	31.8768920584	27.8675192109	32.7841912926	26.357586986	22.682940823	39.5511154747	28.4597126353	25.5915912742	31.5986359666	33.7755997038	26.5590396636	27.4903697798	26.6850749077	12.7543218583	17.276870488	9.66525077345	8.18535462708	8.63907201654	6.12087007917	2.49084614043	4.857769021	20.1440624666	16.2823013943	10.0071730842	6.67860396757	6.14174662838	8.90334077233	13.5202931335	22.3004596682	9.99162125037	3.75396354029	3.15491353515	16.4266459085	3.8117889716	3.61952678124	1.88147546454	0.185183957484	1.79308532181	2.78773912895	4.87389653764	1.84630358362	5.10417965001	0.932881099785	2.46137120305	2.23830880179	3.02058653458
VIT_200s0181g00190	6.63745401403	5.8892094545	5.83427568325	7.34267720518	5.78309242678	5.96363056236	6.3965916782	5.63845398068	5.67472526377	7.15753251906	6.75165204233	6.59583177945	5.19341282251	5.16759595264	5.02872617924	5.70698504664	5.40503273875	5.8205499505	6.57553946062	6.13901597031	5.30319272303	5.82740370551	5.30457974352	6.2521286474	6.41113018827	6.04519049057	7.80463738146	6.02609668339	6.51173136503	5.55915911638	3.39066912439	5.66360880463	4.13446396567	4.83322805812	4.77281791214	5.82718937426	5.20717600585	4.86659063024	4.87908044194	7.44439509086	4.10779546452	5.81345598842	5.42627147857	4.82630235016	1.69396355197	4.25627001777	4.66168788456	5.75013812874	5.24053567446
VIT_200s0181g00195	1.41389552962	1.49303901663	1.41090326981	1.62682069815	2.17351124765	1.45146563952	2.13219722607	1.63558207073	2.02054611664	2.04500929116	1.57673311168	2.6843501428	2.24679561825	1.40206091738	2.09530257468	1.92856736059	2.33310765701	1.33965038543	1.7033023904	1.60497149551	1.71070733001	1.42540810063	1.47605697211	1.43933896919	1.63920942314	2.20627390167	1.81948601531	1.57369403834	1.55393589393	1.2594969873	2.20393493086	2.16810024552	1.98109731688	1.78313268164	1.17298067332	1.95914125514	2.92690938891	2.18996578361	2.26414844038	2.70368577927	2.47771789923	3.5696659578	2.07952918939	2.10543391114	1.06987171703	2.24474514636	2.57325171228	1.92957655327	2.54748261953
VIT_200s0181g00200	14.5709789302	10.5756930345	12.2405391786	17.9829639336	14.8652644259	14.104459584	12.9292810517	12.4390320643	20.6353645955	15.0393391621	10.268979753	16.9114058996	18.7478519621	13.5399025736	12.8651578086	13.3031789363	6.68824195011	8.31507135786	4.75340201973	3.73155872705	3.59248539302	2.47350229227	1.10704272908	2.0690497682	10.8187821927	6.04519049057	4.74023988199	2.76356026244	3.07087331419	4.64710957385	7.20517188934	9.95556235189	4.73740662733	1.9239063144	1.65835198642	8.43937771445	2.11009746642	2.25079816649	0.79723536633	0.0370367914968	1.01064809048	1.01990455937	1.98205125864	0.971738728219	4.1457529035	0.583050687366	1.52903362613	0.50168990385	1.81963044252
VIT_200s0181g00210	11.7039129952	13.2714579256	12.8506595115	11.8713942838	12.4200642723	10.2864738801	10.5702543335	11.922532463	9.9737595545	12.6960993493	11.9670000271	11.8494884875	9.98166577943	10.1348974885	10.6860431309	11.532045646	10.965605988	12.380217355	12.2003985173	10.9539304568	10.9057592288	12.6190540673	9.04084895417	11.4247530679	14.4250429236	9.13397395291	14.2686008569	12.167341711	12.7644734144	10.0759758984	8.51905617504	9.20336430752	8.91493792598	10.8395697226	9.10071212061	11.2525036193	11.2992315944	9.67234887761	11.4801892752	10.8147431171	7.04193508203	11.320940609	11.3074399673	9.13434404526	7.11018911944	9.27050592912	9.6590172968	11.5774593196	11.3544939613
VIT_200s0181g00220	44.9697328169	46.9063091059	48.2757713399	41.6378162473	42.6551582351	42.1556107477	32.30051968	37.0158047587	34.2633032971	31.1011829697	29.8366419595	34.8582039972	32.7442836823	28.762278248	28.5799271187	38.3745546239	39.6239450416	35.2004687483	43.8897453155	34.5470114408	38.3198441922	35.970592657	26.2461380353	31.8453746932	42.0001881084	31.5497167939	36.0545518297	31.1668185153	38.8113988746	30.2713586259	25.6419352532	34.556863097	24.6345144621	33.7856718626	29.122278786	32.3509479054	29.2010262289	26.5229189348	25.8623152838	15.4073052627	26.6354674168	24.5796998808	33.1100038124	25.2328156428	14.3764011976	22.7681293416	25.2104080797	26.2808326555	26.4938192431
VIT_200s0181g00230	9.93654358313	9.414440466	9.60939524301	10.3764779666	11.5661848536	8.58257943367	10.1619612476	8.69440995494	8.813020296	7.45576304068	7.84323650427	10.0854869651	8.76618618267	7.57112895387	8.71645871068	10.5874412244	9.76016703184	8.82321460751	9.38796898896	9.50945611087	8.89567811605	12.283663926	9.96338456174	8.81595118626	9.54384153027	8.73684465061	9.24107370934	8.36744635018	8.58364589027	5.81974469996	8.51905617504	9.20336430752	8.57039926217	7.55485162483	7.40191252476	6.83187719741	9.76770923973	10.8281641523	9.27981966408	15.1850845137	9.91087159693	9.21313785299	9.42286663944	8.64847468115	8.44752876573	8.54169256991	8.46562519835	9.87943195273	10.0807526516
VIT_200s0181g00240	63.7431234602	58.3114682608	63.7575747869	62.1709315457	52.9405239606	57.2697855592	58.7488384629	51.1765021605	52.6631700615	57.2176557922	49.5255913285	52.8050020948	63.8679279023	51.1551940428	59.422781018	68.5231790772	56.227894534	56.2653161882	60.3285939671	52.1214493165	56.8382510395	62.4664138216	54.1528401642	54.06517003	66.1147800665	50.6119233043	58.7981270211	58.9559522655	59.4935456533	52.7251497444	50.8176535018	52.7423569931	41.8183803194	61.7527002377	51.0853307037	51.8418916745	64.4600742162	55.7224627163	54.0844472518	45.5922903326	48.7067176507	58.440531252	65.3102136044	51.4049787228	64.638082904	48.8013425325	52.2481978101	68.5385591721	62.5952872227
VIT_200s0181g00250	18.5377413883	21.7320123532	18.0748148618	20.3132746634	19.9109155365	16.565640451	26.675148275	21.8651497877	19.6895770515	20.4500929116	23.5297095128	23.4688898199	19.1898445427	17.2653787255	18.5643808117	19.5218247113	23.8754683568	20.9262629173	23.5293399977	21.5868666146	20.9561647926	22.3453681657	23.2478973107	24.3788037906	20.2533430948	25.2397734351	21.0677328089	24.6801284549	20.2381650947	19.5004878379	24.4552010597	24.42431297	26.7878811109	21.2568185469	17.9182909752	21.3496162419	33.6594579725	43.2518242263	43.4652721723	37.4812329948	38.6328382973	37.0225355052	34.2472463378	43.3719385695	36.7991292671	45.9443941644	35.0185993888	38.3213903479	36.247038415
VIT_200s0181g00260	22.0724802123	20.8195996209	22.2693921505	23.2591391709	21.851550579	19.4370181292	22.0478266355	21.305608553	23.7306692848	21.5578062776	24.7425811372	24.1591512852	18.7478519621	19.1481462431	20.8273075923	16.4518603413	25.275332951	21.7115752122	23.2124465297	22.3492280749	21.5549123581	23.7288524987	25.8309970119	26.2229568448	25.8630820095	23.5188797918	23.1745060897	20.4580224984	25.7509376708	22.4972220491	25.0485681565	24.9552762954	28.0799011002	26.8877638573	28.0706409409	23.308757497	54.0797560346	48.8484034511	46.8136607109	40.0367716081	50.5324045238	43.8218992343	33.5973934661	55.9073681636	21.3528563524	43.1457508651	49.7122396009	41.0227975225	54.2977724048
VIT_200s0183g00005	0.0	0.0414733060176	0.0762650416112	0.0	0.0	0.0	0.0	0.0430416334403	0.0	0.085208720465	0.0404290541457	0.0	0.0368327150532	0.0801177667076	0.0	0.0	0.0	0.046194840877	0.0	0.0	0.0	0.0419237676655	0.0	0.0	0.0	0.0	0.0478812109292	0.0	0.036998473665	0.0434309305967	0.0423833640549	0.0442469437862	0.0430673329757	0.0	0.0	0.0502343911574	0.0680676602072	0.030416191439	0.0318894146532	0.0	0.0	0.0	0.0	0.0	0.0	0.0	0.0	0.0385915310654	0.0
VIT_200s0183g00010	0.0	0.0	0.0	0.0	0.0	0.0	0.0	0.0	0.0	0.0	0.0404290541457	0.0	0.0	0.0	0.0	0.0	0.0	0.0	0.0	0.0	0.0	0.0	0.0	0.0	0.0	0.0	0.0	0.0	0.0	0.0	0.0	0.0	0.0	0.0	0.0	0.0	0.0	0.0	0.0	0.0	0.0	0.0	0.0	0.0	0.0	0.0	0.0372935030765	0.0	0.0
VIT_200s0183g00020	0.0	0.0	0.0	0.0	0.0	0.0	0.0	0.0	0.0	0.0	0.0	0.0	0.0	0.0	0.0	0.0	0.0	0.0	0.0	0.0	0.0	0.0	0.0	0.0	0.0	0.0	0.0	0.0	0.0	0.0	0.0	0.0	0.0	0.0	0.0	0.0	0.0	0.0	0.0	0.0	0.0	0.0	0.0	0.0	0.0	0.0	0.0	0.0	0.0
VIT_200s0183g00025	0.0	0.0	0.0	0.0	0.0	0.0	0.0	0.0	0.0	0.0	0.0	0.0	0.0	0.0	0.0	0.0	0.0	0.0	0.0	0.0	0.0	0.0	0.0	0.0	0.0	0.0	0.0	0.0	0.0	0.0	0.0	0.0	0.0	0.0	0.0	0.0	0.0	0.0	0.0	0.0	0.0	0.0	0.0	0.0	0.0	0.0	0.0	0.0	0.0
VIT_200s0183g00030	0.0392748758227	0.0414733060176	0.0	0.0	0.0	0.0	0.0	0.0	0.0	0.0	0.0	0.0	0.0	0.0	0.0	0.0	0.0	0.0	0.0	0.0	0.0	0.0	0.0	0.0	0.0	0.0	0.0	0.0	0.0	0.0	0.0	0.0	0.0	0.0	0.0404476094249	0.0	0.0	0.0	0.0	0.0	0.0	0.0	0.0	0.0	0.0	0.0	0.0372935030765	0.0	0.0
VIT_200s0183g00040	0.0	0.0	0.0	0.0	0.0	0.0	0.0	0.0	0.0	0.0	0.0	0.0	0.0	0.0	0.0	0.0	0.0	0.0	0.0	0.0	0.0	0.0	0.0	0.0	0.0	0.0	0.0	0.0	0.0	0.0	0.0	0.0	0.0	0.0	0.0	0.0	0.0	0.0	0.0	0.0	0.0	0.0	0.0	0.0	0.0	0.0	0.0	0.0	0.0
VIT_200s0183g00050	0.0	0.0	0.0	0.0	0.0	0.0	0.0	0.0	0.0	0.0	0.0404290541457	0.0	0.0	0.0	0.0	0.0	0.0	0.0	0.0	0.0	0.0	0.0	0.0	0.0	0.0	0.0	0.0	0.0	0.0	0.0	0.0	0.0	0.0	0.0	0.0	0.0	0.0	0.0	0.0	0.0	0.0	0.0	0.0	0.0	0.0	0.0	0.0	0.0	0.0
VIT_200s0183g00060	0.0	0.0	0.0	0.0	0.0	0.0	0.0	0.0	0.0	0.0	0.0	0.0	0.0	0.0	0.0	0.0	0.0	0.0	0.0	0.0	0.0	0.0	0.0	0.0	0.0	0.0	0.0	0.0	0.0	0.0	0.0	0.0	0.0	0.0	0.0	0.0	0.0	0.0	0.0	0.0	0.0	0.0	0.0	0.0	0.0	0.0	0.0	0.0	0.0
VIT_200s0183g00070	0.0	0.0	0.0	0.0	0.0	0.0	0.0	0.0	0.0	0.0	0.0	0.0	0.0	0.0	0.0	0.0	0.0	0.0	0.0	0.0	0.0	0.0	0.0	0.0	0.0	0.0	0.0	0.0	0.0	0.0	0.0	0.0	0.0	0.0469245442536	0.0	0.0	0.0	0.0	0.0	0.0	0.0	0.0	0.0	0.0	0.0	0.0	0.0	0.0	0.0
VIT_200s0183g00100	0.0	0.0	0.0	0.0	0.0	0.0	0.0	0.0	0.0	0.0	0.0	0.0	0.0	0.0	0.0	0.0	0.0	0.0	0.0	0.0	0.0	0.0	0.0	0.0	0.0	0.0	0.0	0.0	0.0	0.0	0.0	0.0	0.0	0.0	0.0	0.0	0.0	0.0	0.0	0.0	0.0	0.0	0.0	0.0	0.0	0.0	0.0	0.0	0.0
VIT_200s0183g00130	0.0	0.0	0.0	0.0	0.0	0.0	0.0453658984269	0.0	0.0	0.0	0.0	0.0	0.0	0.0	0.0	0.0	0.0	0.0	0.0	0.0	0.0	0.0	0.0	0.0	0.0	0.0	0.0	0.0	0.0	0.0	0.0	0.0	0.0	0.0	0.0404476094249	0.0	0.0	0.030416191439	0.127557658613	0.148147165987	0.0326015513057	0.0679936372914	0.0	0.0323912909406	0.0	0.0583050687366	0.0372935030765	0.0771830621307	0.0
VIT_200s0183g00140	0.0	0.0	0.0	0.0	0.0	0.0	0.0	0.0	0.0	0.0	0.0	0.0	0.0	0.0	0.0	0.0	0.0	0.0	0.0	0.0	0.0	0.0	0.0	0.0	0.0	0.0	0.0	0.0	0.0	0.0	0.0	0.0	0.0	0.0	0.0	0.0	0.0	0.0	0.0	0.0	0.0	0.0	0.0	0.0	0.0	0.0	0.0	0.0	0.0
VIT_200s0183g00150	0.0	0.0	0.0	0.0	0.0	0.0	0.0	0.0	0.0	0.0	0.0	0.0	0.0	0.0	0.0	0.0	0.0	0.0	0.0	0.0	0.0	0.0	0.0	0.0	0.0	0.0	0.0	0.0	0.0	0.0	0.0	0.0	0.0	0.0	0.0	0.0	0.0	0.0	0.0	0.0	0.0	0.0	0.0	0.0	0.0	0.0	0.0	0.0	0.0
VIT_200s0183g00160	0.0	0.0	0.0	0.0	0.0	0.0	0.0	0.0	0.0	0.0	0.0	0.0	0.0	0.0	0.0	0.0	0.0	0.0	0.0	0.0	0.0	0.0	0.0	0.0	0.0	0.0	0.0	0.0	0.0	0.0	0.0	0.0	0.0	0.0	0.0	0.0	0.0	0.0	0.0	0.0	0.0	0.0	0.0	0.0	0.0	0.0	0.0	0.0	0.0
VIT_200s0183g00180	0.0	0.0	0.0	0.0	0.0	0.0	0.0	0.0	0.0	0.0	0.0	0.0	0.0	0.0	0.0	0.0	0.0	0.0	0.0	0.0	0.0	0.0	0.0	0.0	0.0	0.0	0.0	0.0	0.0	0.0	0.0	0.0	0.0	0.0	0.0	0.0	0.0	0.0	0.0	0.0	0.0	0.0	0.0	0.0	0.0	0.0	0.0	0.0	0.0
VIT_200s0183g00200	0.0	0.0	0.0	0.0	0.0	0.0	0.0	0.0	0.0	0.0	0.0	0.0	0.0	0.0	0.0	0.0	0.0	0.0	0.0	0.0	0.0	0.0	0.0	0.0	0.0	0.0	0.0	0.0	0.0	0.0	0.0	0.0	0.0	0.0	0.0	0.0	0.0	0.0	0.0	0.0	0.0	0.0	0.0	0.0	0.0	0.0	0.0	0.0	0.0
VIT_200s0183g00210	0.0	0.0	0.0	0.0	0.0	0.0315536008591	0.0	0.0	0.0429903429073	0.0	0.0	0.0	0.0	0.0801177667076	0.0419060514937	0.0	0.0	0.046194840877	0.0396116834977	0.0	0.0	0.0	0.0	0.0	0.0	0.0	0.0	0.0	0.036998473665	0.0	0.0	0.0	0.0430673329757	0.0	0.0404476094249	0.0	0.0	0.0	0.0	0.0370367914968	0.0	0.0	0.0	0.0	0.0	0.0	0.0	0.0	0.0
VIT_200s0183g00220	0.0	0.0	0.0	0.0	0.0388127008509	0.0	0.0	0.0860832668806	0.0429903429073	0.0426043602325	0.0	0.0	0.0	0.0	0.0	0.078717035126	0.0777702552338	0.046194840877	0.0	0.0401242873876	0.0	0.0	0.0461267803784	0.044979342787	0.0	0.0882509560667	0.0	0.0	0.0	0.0434309305967	0.0847667281098	0.0	0.0	0.0	0.0404476094249	0.0	0.0340338301036	0.060832382878	0.0	0.0	0.0	0.135987274583	0.0649852871685	0.0	0.111444970524	0.116610137473	0.0745870061529	0.0385915310654	0.0363926088504
VIT_200s0183g00230	0.0	0.0	0.0	0.0	0.0	0.0	0.0	0.0	0.0	0.0	0.0	0.0	0.0	0.0	0.0	0.0	0.0	0.0	0.0	0.0	0.0	0.0	0.0	0.0	0.0	0.0	0.0	0.0	0.0	0.0	0.0	0.0	0.0	0.0	0.0	0.0	0.0	0.0	0.0	0.0	0.0	0.0	0.0	0.0	0.0	0.0	0.0	0.0	0.0
VIT_200s0183g00240	0.0785497516453	0.0	0.0762650416112	0.0	0.0	0.0	0.0	0.0	0.0	0.0426043602325	0.0808581082914	0.0	0.0	0.0	0.0	0.078717035126	0.0	0.0	0.0	0.0	0.0	0.0	0.0	0.044979342787	0.0	0.0441254780334	0.0478812109292	0.0383827814228	0.0	0.0434309305967	0.0423833640549	0.0	0.0	0.0	0.0	0.0	0.0	0.060832382878	0.0318894146532	0.0370367914968	0.0326015513057	0.0	0.0	0.0323912909406	0.0	0.0	0.0372935030765	0.0	0.0363926088504
VIT_200s0183g00250	0.157099503291	0.207366530088	0.381325208056	0.131904380931	0.232876205105	0.441750412027	0.362927187415	0.215208167202	0.257942057444	0.17041744093	0.161716216583	0.0766957183657	0.220996290319	0.240353300123	0.167624205975	0.39358517563	0.349966148552	0.184779363508	0.158446733991	0.200621436938	0.256606099501	0.125771302997	0.138380341135	0.044979342787	0.145707504279	0.0441254780334	0.239406054646	0.26867946996	0.258989315655	0.217154652984	0.381450276494	0.132740831358	0.215336664879	0.140773632761	0.283133265975	0.20093756463	0.170169150518	0.121664765756	0.127557658613	0.407404706465	0.130406205223	0.203980911874	0.129970574337	0.161956454703	0.0222889941048	0.204067740578	0.186467515382	0.270140717457	0.181963044252
VIT_200s0184g00010	8.75829730845	8.62644765167	8.35102205642	8.39791225263	9.47029900761	9.11899064827	9.48147277123	8.26399362054	9.54385612542	7.79659792254	7.27722974623	8.74331189368	10.6078219353	8.05183555412	7.83643162931	10.0364219786	9.64351164899	8.26887651699	8.04117175004	8.58659750096	7.61264761854	11.8644262493	10.7936666085	10.345248841	11.7658809705	8.07496248011	7.94828101425	9.55731257429	8.43565199561	9.55480473128	7.28993861745	8.98212958859	8.01052393349	8.96258795243	8.45355036981	9.59476871107	8.30425454528	8.45570122005	9.34359849339	9.48141862319	8.0199816212	9.45111558351	8.54556526266	9.65260470031	13.4402634452	11.3111833349	8.76397322297	12.387881472	11.3181013525
VIT_200s0184g00020	6.55890426238	5.26710986424	5.33855291278	5.14427085632	5.78309242678	5.49032654948	5.76146910022	4.47632987779	5.24482183469	5.32554502906	4.2450506853	5.21530884886	6.26156155905	6.93018682021	5.53159879716	5.19532431832	4.89952607973	4.85045829209	5.98136420816	4.81491448652	5.21765735653	5.45008979652	5.07394584162	5.03768639215	5.31832390618	5.9569395345	5.36269562407	5.45035496204	4.14382905048	4.60367864325	4.7045534101	4.91141076026	4.6082046284	5.39632258916	4.20655138019	5.72672059195	3.70968748129	4.07576965283	3.98617683165	4.81478289459	3.81438150277	4.35159278665	3.76914665577	4.79391105922	3.87828497424	3.84813453661	4.47522036917	4.32225147932	4.58546871515
VIT_200s0184g00030	43.1238136533	41.8880390778	44.8057119466	42.4292425329	49.5638189866	43.7332907907	50.3107813555	45.8823812474	43.9791207942	42.3487340711	43.5825203691	44.8286473847	40.2949902682	41.0603554377	43.5822935534	39.6733857035	44.3679306109	44.8089956507	43.2559583795	41.9700046075	40.9286728705	56.6809338838	51.6619940238	47.9929587538	45.0236188222	42.5369608242	46.0617249139	44.0634330734	44.065182135	45.2550296818	42.0019137784	45.2203765495	45.6083056213	46.455298811	44.5732655863	44.6583737389	58.3339847976	56.9695265653	52.2029717873	64.4440172045	56.8245039258	56.3327284959	48.6739800892	50.206500958	55.1875494036	53.669815772	55.8656676085	58.0416627223	56.0446176296
VIT_200s0184g00040	49.4077937849	58.1041017307	54.1863120647	57.9060232289	57.3263591567	55.3134623059	44.4585804584	43.9024661091	33.1455543815	55.1300421408	50.6171757904	55.8728308294	52.1551245154	31.9669889163	39.475500507	49.985317305	48.6452946487	47.8578551486	43.37479343	32.8216670831	44.3073198472	51.3566153903	28.9676180776	37.2878751704	42.1458956127	46.9495086275	48.5994290932	56.1156264402	60.9364861262	49.5981227415	26.8286694468	39.6895085762	24.0315718005	45.4229588375	42.2677518491	47.1700932968	6.39836005948	26.0970922547	28.1902425534	16.7406297566	17.1810175381	11.7289024328	29.698276236	26.6580324442	11.7240108991	25.5376201066	20.1384916613	42.1419519234	20.8529648713
VIT_200s0184g00050	52.039210465	45.2059035592	49.1146867976	46.7820871037	46.1871140125	56.2285167309	42.1449196386	47.7762131188	37.1866466148	46.183126492	46.5338413217	42.6044715521	47.6615332789	50.7946640926	50.2453557409	53.0946401925	49.6174228392	50.4447662377	47.0982916788	42.8126146426	44.0079460645	52.3208620466	47.049315986	50.691719321	54.7131678567	39.8453066641	55.3506798342	47.9784767786	49.3559638691	53.3766137034	38.1874110135	40.0434841265	39.3204750068	48.660752391	51.3280163602	44.5579049566	34.0338301036	40.6968641454	45.0916323196	33.7405170536	39.8390956956	38.382408251	37.0416136861	48.1658496287	45.5809929444	41.6006665435	43.894453121	56.8453252593	44.762908886
VIT_200s0184g00060	2.35649254936	1.94924538283	1.56343335303	1.5388844442	1.24200642723	1.51457284124	1.58780644494	1.50645717041	1.63363303048	2.08761365139	1.90016554485	2.60765442443	2.09946475803	1.80264975092	1.80196021423	1.61369922008	1.82760099799	1.66301427157	1.8221374409	1.92596579461	1.19749513101	1.25771302997	1.47605697211	1.61925634033	2.18561256418	1.41201529707	1.81948601531	2.11105297826	1.84992368325	1.78066815447	1.82248465436	1.94686552659	1.46428932117	1.97083085865	1.9414852524	1.75820369051	2.24623278684	1.52080957195	1.30746600078	2.70368577927	1.01064809048	1.80183138822	2.4694409124	1.23086905574	0.846981775983	1.42847418405	1.60362063229	3.12591401629	1.74684522482
VIT_200s0184g00062	0.0	0.0	0.0	0.0	0.0	0.0	0.0	0.0	0.0	0.0	0.0	0.0	0.0	0.0	0.0	0.0	0.0	0.0	0.0	0.0	0.0	0.0	0.0	0.0	0.0	0.0	0.0	0.0	0.0	0.0	0.0	0.0	0.0	0.0	0.0	0.0	0.0	0.0	0.0	0.0	0.0	0.0	0.0	0.0	0.0	0.0	0.0	0.0	0.0
VIT_200s0184g00064	0.0	0.0	0.0	0.0	0.0	0.0	0.0	0.0	0.0	0.0	0.0	0.0	0.0	0.0	0.0	0.0	0.0	0.0	0.0	0.0	0.0	0.0	0.0	0.0	0.0	0.0	0.0	0.0	0.0	0.0	0.0	0.0	0.0	0.0	0.0	0.0	0.0	0.0	0.0318894146532	0.0	0.0	0.0	0.0	0.0	0.0	0.0	0.0	0.0	0.0
VIT_200s0184g00066	0.0	0.0	0.0	0.0	0.0	0.0	0.0	0.0430416334403	0.0	0.0	0.0	0.0	0.0	0.0	0.0	0.0	0.0	0.0	0.0	0.0	0.0	0.0	0.0	0.0	0.0364268760697	0.0	0.0	0.0	0.0	0.0	0.0	0.0	0.0	0.0	0.0	0.0	0.0	0.0	0.0	0.0	0.0	0.0339968186457	0.0	0.0	0.0	0.0	0.0	0.0	0.0
VIT_200s0184g00070	0.0	0.0	0.0	0.0	0.0	0.0	0.0	0.0	0.0	0.0	0.0	0.0	0.0	0.0	0.0	0.0	0.0	0.0	0.0	0.0	0.0	0.0	0.0	0.0	0.0	0.0	0.0	0.0	0.0	0.0	0.0	0.0	0.0	0.0	0.0	0.0	0.0	0.0	0.0	0.0	0.0	0.0	0.0	0.0	0.0	0.0	0.0	0.0	0.0
VIT_200s0184g00100	0.0	0.0	0.0	0.0	0.0	0.0	0.0	0.0	0.0	0.0	0.0	0.0	0.0	0.0	0.0	0.0	0.0	0.0	0.0	0.0	0.0	0.0	0.0	0.0	0.0	0.0	0.0	0.0	0.0	0.0	0.0	0.0	0.0	0.0	0.0	0.0	0.0	0.0	0.0	0.0	0.0	0.0	0.0	0.0	0.0	0.0	0.0	0.0	0.0
VIT_200s0184g00102	0.0	0.0	0.0	0.0	0.0	0.0	0.0	0.0	0.0	0.0	0.0	0.0	0.0	0.0	0.0	0.0	0.0	0.0	0.0	0.0	0.0	0.0	0.0	0.0	0.0	0.0	0.0	0.0	0.0	0.0	0.0	0.0	0.0	0.0	0.0	0.0	0.0	0.0	0.0	0.0	0.0	0.0	0.0	0.0	0.0	0.0	0.0	0.0	0.0
VIT_200s0184g00104	0.0	0.0	0.0	0.0	0.0	0.0	0.0	0.0	0.0	0.0	0.0	0.0	0.0	0.0	0.0	0.0	0.0	0.0	0.0	0.0	0.0	0.0	0.0	0.0	0.0	0.0	0.0	0.0	0.0	0.0	0.0	0.0	0.0	0.0	0.0	0.0	0.0	0.0	0.0	0.0	0.0	0.0	0.0	0.0	0.0	0.0	0.0	0.0	0.0
VIT_200s0184g00106	0.0	0.0	0.0	0.0	0.0	0.0	0.0	0.0	0.0	0.0	0.0	0.0	0.0	0.0	0.0	0.0	0.0	0.0	0.0	0.0	0.0	0.0	0.0	0.0	0.0	0.0	0.0	0.0	0.0	0.0	0.0	0.0	0.0	0.0	0.0	0.0	0.0	0.0	0.0	0.0	0.0	0.0	0.0	0.0	0.0	0.0	0.0	0.0	0.0
VIT_200s0184g00110	14.0211306687	14.142397352	16.3588514256	10.9480636173	10.8675562382	13.5364947685	9.70830226336	22.1664412218	15.0466200176	23.3045850472	21.912547347	21.1296704097	17.6060377954	18.1066152759	18.2710384512	13.2638204187	7.77702552338	8.49985072137	5.82291747417	6.37976169463	7.99755676779	2.47350229227	2.30633901892	2.92365728116	11.4380390859	10.4136128159	8.76226160005	5.83418277627	5.29078173409	11.5526275387	13.3931430414	12.831613698	11.3697759056	3.19086900924	3.11446592572	6.12859572121	0.408405961243	1.15581527468	0.861014195637	0.185183957484	0.815038782642	0.271974549166	0.714838158854	0.906956146338	0.980715740612	0.349830412419	1.64091413536	0.694647559176	0.509496523905
VIT_200s0184g00120	14.2175050478	9.08265401786	10.5627082631	10.6402867285	11.5661848536	6.50004177697	11.2961087083	11.2338663279	14.7026972743	17.7660182169	13.1798716515	13.3067071364	15.4329076073	13.9404914071	13.9547151474	18.9314469478	14.2708418354	22.1273287801	16.3596252846	16.4509578289	13.9850324228	7.67204948279	6.826763496	8.23121973003	16.4649479835	11.6491262008	11.2042033574	14.431925815	13.4304459404	11.8132131223	20.5135482026	16.5041100322	17.65760652	13.5611932893	8.61534080751	13.7642231771	7.18113815186	5.04908777888	6.4097723453	0.888882995924	9.1610359169	4.82754824769	5.783690558	5.21499784144	0.735536805459	4.19796494903	8.65209271374	4.55380066571	5.31332089216
VIT_200s0184g00130	0.392748758227	0.0829466120353	0.0381325208056	0.263808761863	0.310501606807	0.0315536008591	0.317561288989	0.430416334403	0.214951714537	0.383439242092	0.323432433166	0.306782873463	0.220996290319	0.280412183477	1.00574523585	0.511660728319	0.388851276169	0.785312294909	0.277281784484	0.200621436938	0.256606099501	0.167695070662	0.0461267803784	0.044979342787	0.400695636767	0.3971293023	0.574574531151	0.383827814228	0.0739969473299	0.173723722387	0.296683548384	0.486716381648	0.732144660587	0.0938490885072	0.0404476094249	0.452109520417	0.0	0.0	0.0637788293064	0.0370367914968	0.22821085914	0.101990455937	0.162463217921	0.0647825818813	0.0	0.0	0.186467515382	0.0385915310654	0.0363926088504
VIT_200s0184g00140	0.353473882404	0.331786448141	0.266927645639	0.30777688884	0.621003213614	0.252428806873	0.453658984269	0.774749401926	0.429903429073	0.68166976372	0.929868245351	0.843652902022	0.552490725799	0.640942133661	1.25718154481	1.41690663227	1.20543895612	2.07876783947	0.514951885471	0.68211288559	0.470444515752	0.335390141324	0.230633901892	0.0899586855741	0.619256893185	0.617756692467	0.574574531151	0.844421191303	0.480980157645	0.651463958951	1.05958410137	1.23891442601	1.63655865308	0.563094531043	0.121342828275	0.904219040834	0.204202980622	0.212913340073	0.127557658613	0.11111037449	0.619429474808	0.135987274583	0.162463217921	0.0971738728219	0.178311952839	0.145762671841	0.372935030765	0.0385915310654	0.109177826551
VIT_200s0184g00160	0.0	0.0	0.0	0.0	0.0	0.0	0.0	0.0	0.0	0.0	0.0	0.0	0.0	0.0	0.0	0.0	0.0	0.0	0.0	0.0	0.0	0.0	0.0461267803784	0.0	0.0	0.0	0.0	0.0	0.0	0.0	0.0	0.0	0.0	0.0	0.0	0.0	0.0	0.0	0.0	0.0	0.0	0.0	0.0	0.0	0.0	0.0	0.0	0.0	0.0
VIT_200s0184g00170	0.667672888985	0.622099590264	0.34319268725	0.439681269771	0.776254017018	0.410196811168	0.816586171685	0.688666135045	0.859806858146	0.553856683022	0.84901013706	0.53687002856	0.478825295692	0.681001017015	0.586684720911	0.511660728319	0.427736403786	0.692922613155	0.673398619462	0.441367161264	0.256606099501	0.83847535331	0.507394584162	0.359834742296	0.655683769255	0.706007648534	0.909743007655	0.614124502765	0.628974052304	0.477740236564	0.678133824879	0.530963325434	0.60294266166	0.375396354029	0.444923703674	0.502343911574	0.646642771968	0.547491445902	0.605898878411	1.1111037449	0.652031026114	0.781926828851	0.747330802438	0.647825818813	0.156022958734	0.583050687366	0.410228533841	0.270140717457	0.400318697354
VIT_200s0184g00180	3.92748758227	3.93996407167	3.81325208056	4.35284457074	4.30820979445	4.51216492285	3.99219906157	4.82066294532	6.10462869284	5.02731450743	6.06435812186	5.94391817334	5.00924924724	5.08747818594	4.94491407625	4.01456879143	3.81074250646	4.66567892858	3.92155666628	4.13280160093	4.83274820727	5.40816602885	3.36725496762	5.12764507772	3.86124886339	3.75066563284	5.0754083585	4.64431655216	3.73684584016	4.25623119848	5.89128760363	4.20345965969	5.77102261875	3.00317083223	3.47849441054	5.0736735069	6.94290134113	4.80575824737	6.09087819876	6.9629168014	5.80307613241	7.10533509695	4.58146274538	5.99238882402	1.20360568166	4.48949029272	5.55673195839	6.0202788462	5.2041430656
VIT_200s0184g00190	8.01207466782	5.26710986424	5.41481795439	7.07886844332	7.02509885401	4.38595051941	9.34537507595	9.55524262375	10.0167498974	9.88421157393	10.2285506989	9.47192121816	8.69252075256	7.13048123698	7.66880742334	7.04517464378	7.85479577861	9.37755269804	8.674958686	9.71007754781	7.69818298504	8.46860106844	8.39507402887	7.51155024543	7.17609458573	7.45720578764	6.51184468638	11.2845377383	7.95467183797	7.64384378502	11.1468247464	9.64583374538	11.1975065737	6.28788892998	5.54132249122	8.84125284371	7.38534113248	7.87779358271	7.17511829697	6.59254888644	8.80241885254	7.58129055799	5.06885239914	7.06130142506	3.47708308035	6.50101516413	9.62172379372	5.67295506661	6.00478046031
VIT_200s0184g00200	5.26283336024	5.22563655822	5.71987812084	5.14427085632	5.89953052933	2.6189488713	5.71610320179	6.80057808357	7.78125206622	6.00721479278	4.81105744334	5.06191741213	5.37757639777	4.2462416355	5.2801624882	5.23468283588	4.97729633496	7.62214874471	5.46641232269	8.46622463879	6.62899090378	5.70163240251	4.98169228087	3.50838873739	6.08328830364	5.295057364	6.36820105359	5.98771390196	5.29078173409	4.21280026788	5.59460405525	6.19457213006	6.24476328148	4.50475624834	3.68073245767	5.82718937426	5.34331132626	2.95037056959	3.28460970928	3.14812727723	4.53161563149	3.02571685947	3.60668343785	3.78978104006	2.42950035743	3.5857617273	4.73627489071	3.74337851334	3.63926088504
VIT_200s0184g00210	38.8428521886	33.01275159	27.0359572512	31.2613382807	34.8149926632	19.5947861335	38.1073546786	34.9498063535	49.2669329718	40.6019553016	35.2541352151	37.2741191257	42.3576223112	27.0397462638	35.4106135121	42.8614256261	33.0134733468	51.7382217823	37.5914876394	44.1768404138	39.1751978572	34.3774894857	29.2905055403	27.7972338424	35.1883622834	34.8150021683	35.6715021423	40.2251549311	36.44349656	27.7523646513	37.805960737	41.2823985525	38.3729936814	30.1255574108	21.2349949481	38.6804811912	29.1669923988	26.9183294235	25.6709787958	20.3702353233	28.5915604951	24.0017539639	23.1997475192	27.6945537543	31.5612156524	24.3715187319	35.130479898	28.7120991126	25.4020409776
VIT_200s0184g00220	0.432023634049	0.248839836106	0.114397562417	0.0879362539543	0.155250803404	0.220875206013	0.272195390562	0.258249800642	0.214951714537	0.255626161395	0.323432433166	0.230087155097	0.294661720426	0.120176650061	0.335248411949	0.118075552689	0.194425638085	0.508143249647	0.118835050493	0.320994299101	0.427676832502	0.083847535331	0.27676068227	0.044979342787	0.364268760697	0.308878346234	0.239406054646	0.0767655628457	0.29598778932	0.13029279179	0.0423833640549	0.353975550289	0.30147133083	0.0938490885072	0.0	0.401875129259	0.0680676602072	0.0912485743171	0.255115317226	0.0740735829937	0.130406205223	0.0679936372914	0.0974779307528	0.0647825818813	0.111444970524	0.17491520621	0.111880509229	0.192957655327	0.0727852177008
VIT_200s0184g00230	1.13897139886	0.7050462023	0.800782936917	1.23110755536	0.621003213614	0.473304012886	0.635122577977	0.645624501605	1.33270063013	1.06510900581	1.25330067852	0.805305042839	1.1049814516	0.921354317138	1.2990875963	0.865887386386	0.738817424721	1.66301427157	1.22796218843	1.64509578289	1.06919208126	0.964246656307	0.738028486054	0.899586855741	1.16566003423	0.926635038701	0.957624218585	0.921186754148	1.07295573628	0.651463958951	0.974817373263	0.884938875723	1.29201998927	0.703868163804	0.687609360224	1.40656295241	0.884879582694	1.06456670037	0.574009463758	0.70369903844	0.880241885254	0.747930010206	0.714838158854	0.939347437279	0.891559764193	0.932881099785	1.15609859537	0.656056028111	0.764244785858
VIT_200s0186g00010	6.32325500745	6.09657598459	6.40626349534	6.37537841168	5.78309242678	5.77430895721	7.12244605303	6.02582868164	5.67472526377	6.8166976372	5.86221285113	6.05896175089	5.96689983862	6.48953910332	6.28590772405	5.19532431832	4.16070865501	5.86674479138	5.54563568968	4.57416876219	5.73086955553	5.65970863485	5.120072622	4.54291362149	5.35475078225	4.3684223253	5.74574531151	7.48464237745	5.58676952341	5.60259004698	4.15356967738	5.13264547919	4.52206996245	5.67786985468	6.14803663259	6.27929889468	7.04500283144	5.47491445902	5.35742166174	5.62959230752	5.80307613241	7.00334464102	5.94615377592	6.51064947907	7.33307906049	5.45152392687	6.37718902607	7.25520784029	6.69624002847
VIT_200s0186g00020	63.5467490811	66.2743430162	60.401912956	71.2723338299	73.0066903005	50.1071181642	84.3805710741	69.0387800383	76.522810375	75.1540914501	76.2896251729	76.5806747881	75.3229022839	57.8450275629	64.0324466823	73.4823522901	66.0658318211	67.0749089534	66.6664633267	66.0445770401	64.3225956083	101.455517751	79.2458086901	69.1782292065	59.3029542415	68.1297380835	62.245574208	71.8141840421	69.0021533852	47.3397143504	82.8594767274	83.9364523623	86.5222719482	74.7977235402	55.7368057876	69.0722878415	120.173454096	105.817930016	98.5382912784	84.6290685702	109.769423246	89.9215853179	99.2000408627	100.801697407	114.119649817	98.156583218	104.794743645	99.7205162729	102.26323087
VIT_200s0186g00050	0.0	0.0414733060176	0.0	0.0	0.0	0.0	0.0	0.0	0.0	0.0	0.0	0.0	0.0	0.0	0.0419060514937	0.0	0.0777702552338	0.0	0.0396116834977	0.0802485747753	0.0427676832502	0.0	0.0461267803784	0.044979342787	0.0	0.0882509560667	0.0478812109292	0.0	0.0	0.0434309305967	0.0	0.0	0.0861346659515	0.0	0.0404476094249	0.0	0.0340338301036	0.0	0.0318894146532	0.0370367914968	0.0	0.0	0.0324926435843	0.0971738728219	0.0	0.0583050687366	0.111880509229	0.0385915310654	0.0
VIT_200s0186g00070	0.0	0.0	0.0	0.0	0.0	0.0	0.0	0.0	0.0	0.0	0.0	0.0	0.0	0.0	0.0	0.0	0.0	0.0	0.0396116834977	0.0	0.0	0.0	0.0	0.0	0.0	0.0	0.0	0.0	0.0	0.0	0.0	0.0	0.0	0.0	0.0	0.0	0.0	0.0	0.0	0.0	0.0	0.0	0.0	0.0	0.0	0.0	0.0	0.0	0.0
VIT_200s0186g00080	44.9304579411	45.0814836412	42.3270980942	42.1654337711	44.6734186794	32.1531192754	54.938102995	50.2295862249	50.3846818874	57.8141168355	54.8217974216	57.2150059008	52.4129535208	45.2264793065	49.7843891745	45.4590877853	43.24026191	41.8987206755	44.4443088845	39.0409316282	39.8594807892	52.9497185616	44.6968501867	42.4155202482	39.3410261553	50.7884252164	43.0930898363	50.7804198224	42.955227925	37.480893105	57.5142250225	54.9547041824	59.2175828416	46.3145251783	36.2006104353	44.8593113036	69.2248104307	67.4631126118	59.4099794989	65.3329002004	67.615617408	66.0898154473	70.5415292214	57.9156282019	63.4790552106	59.0630346301	62.8022591807	69.4261643866	61.6126867837
VIT_200s0186g00090	45.833780085	62.2514323325	54.8345649184	55.5317443721	60.392562524	47.8668125032	57.4785933069	69.210946572	71.7508823123	54.4483723771	61.7351656805	65.0763170333	58.3798533594	53.7990803442	51.5025372857	54.5902638599	51.56167922	53.355041213	46.4645047428	42.0101288949	45.8897241275	49.7215884513	50.831711977	49.4322977229	48.4113182967	63.1876845438	57.3616906932	50.7036542596	53.6107883405	55.5915911638	40.0522790319	49.2910953778	54.5663108803	51.6169986789	53.7548729257	47.9738435553	37.0968748129	42.4610032489	44.6132910998	23.851693724	40.3607205165	33.2148918169	49.8762079018	43.0480256601	52.0448012348	48.8304950669	37.7410251134	39.2861786245	38.7217358168
VIT_200s0186g00100	0.0	0.0	0.0	0.0	0.0	0.0	0.0453658984269	0.0	0.0	0.0	0.0	0.0	0.0	0.0	0.0419060514937	0.0	0.0	0.0	0.0	0.0	0.0	0.0	0.0	0.0	0.0	0.0	0.0	0.0	0.0	0.0	0.0	0.0	0.0	0.0	0.0	0.0	0.0	0.0	0.0	0.0	0.0	0.0	0.0324926435843	0.0	0.0	0.0	0.0	0.0	0.0
VIT_200s0186g00110	0.0	0.0	0.0	0.0	0.0	0.0	0.0	0.0	0.0	0.0	0.0	0.0	0.0	0.0	0.0	0.0	0.0	0.0	0.0	0.0	0.0	0.0	0.0	0.0	0.0	0.0	0.0	0.0	0.0	0.0	0.0	0.0	0.0	0.0	0.0	0.0	0.0	0.0	0.0	0.0	0.0	0.0	0.0	0.0	0.0	0.0	0.0	0.0	0.0
VIT_200s0187g00005	0.0785497516453	0.165893224071	0.152530083222	0.0879362539543	0.155250803404	0.0631072017181	0.317561288989	0.129124900321	0.0429903429073	0.17041744093	0.121287162437	0.153391436731	0.11049814516	0.120176650061	0.0838121029873	0.118075552689	0.155540510468	0.046194840877	0.0396116834977	0.280870011713	0.213838416251	0.125771302997	0.369014243027	0.134938028361	0.109280628209	0.308878346234	0.0478812109292	0.115148344269	0.036998473665	0.13029279179	0.296683548384	0.132740831358	0.30147133083	0.187698177014	0.0404476094249	0.100468782315	0.238236810725	0.60832382878	0.318894146532	0.407404706465	0.68463257742	0.407961823748	0.129970574337	0.356304200347	0.69095881725	0.145762671841	0.52210904307	0.424506841719	0.254748261953
VIT_200s0187g00010	7.93352491618	5.51594970034	5.491082996	4.88046209446	6.21003213614	3.25002088848	15.832698551	6.97274461733	14.0148517878	7.15753251906	6.30693244673	7.63122397738	9.687004059	4.92724265252	8.33930424724	6.13992873983	3.65520199599	4.98904281472	8.31845353452	4.2130501757	5.77363723878	7.46243064446	2.81373360308	4.00316150805	6.11971517971	4.94205353974	4.59659624921	9.32701588575	3.25586568252	5.95003749175	10.6382243778	9.33610513888	4.65127196138	3.98858626155	3.0740183163	8.23844014982	1.73572533528	1.85538767778	1.11612951286	0.259257540478	3.52096754102	0.849920466143	2.50193355599	2.36456423867	5.12646864411	2.04067740578	4.17687234456	1.42788664942	2.03798609562
VIT_200s0187g00020	2.90634081088	1.24419918053	1.94475856108	1.84666133304	2.56163825616	0.599518416322	5.26244421752	2.2381649389	3.65417914712	0.937295925114	1.73844932827	1.41887078976	4.71458752681	3.04447513489	4.6096656643	3.77841768605	3.11081020935	1.94018331683	2.09941922538	1.40435005857	2.73713172801	2.26388345394	2.3524657993	2.87867793837	2.4041738206	2.02977198953	1.53219874974	3.99180926798	1.92392063058	2.73614862759	2.07678483869	3.45126161532	1.03361599142	2.25237812417	2.1032756901	2.46148516671	0.47647362145	1.247063849	1.05235068356	0.0740735829937	1.07585119309	0.71393319156	0.487389653764	3.04478134842	3.38792710393	1.2827115122	2.75971922766	0.57887296598	0.98260043896
VIT_200s0187g00030	0.0785497516453	0.165893224071	0.0762650416112	0.0439681269771	0.155250803404	0.0946608025772	0.136097695281	0.215208167202	0.0429903429073	0.085208720465	0.202145270729	0.0383478591828	0.184163575266	0.160235533415	0.0419060514937	0.078717035126	0.272195893318	0.184779363508	0.118835050493	0.120372862163	0.128303049751	0.125771302997	0.369014243027	0.0899586855741	0.109280628209	0.0882509560667	0.143643632788	0.230296688537	0.0739969473299	0.173723722387	0.127150092165	0.0884938875723	0.0861346659515	0.140773632761	0.0808952188499	0.100468782315	0.0680676602072	0.243329531512	0.159447073266	0.0370367914968	0.0	0.271974549166	0.194955861506	0.291521618466	0.557224852621	0.204067740578	0.186467515382	0.192957655327	0.109177826551
VIT_200s0187g00040	7.972799792	7.46519508317	6.59692609937	5.67188838005	8.6940449906	6.94179218899	9.25464327909	8.6513683215	7.26536795134	7.66878484185	9.33911150766	8.78165975287	8.5820226074	8.13195332083	10.015546307	6.96645760865	6.2216204187	6.8368364498	6.37748104314	5.73777309643	7.22773846929	8.6362961391	8.02605978584	6.83686010363	5.57331203867	9.48697777717	5.02752714757	8.71289138298	7.84367641697	6.38434679772	9.36672345614	8.67240098209	10.2500252482	8.11794615587	6.43116989857	8.74078406139	7.96391624424	8.82069551732	7.87668541934	6.81476963542	10.9541212387	6.90135418508	11.7298443339	5.37695429615	6.99874414892	8.01694695128	7.16035259068	6.98506712283	8.15194438249
VIT_200s0187g00050	0.471298509872	0.0829466120353	0.0762650416112	0.0439681269771	0.116438102553	0.0	0.136097695281	0.0	0.0859806858146	0.085208720465	0.323432433166	0.0383478591828	0.368327150532	0.0400588833538	0.209530257468	0.118075552689	0.894357935189	0.230974204385	1.22796218843	0.200621436938	0.213838416251	0.083847535331	0.0922535607568	0.044979342787	0.0	1.01488599477	0.0478812109292	0.0767655628457	1.66493131492	0.0	4.15356967738	0.663704156792	1.03361599142	2.48700084544	1.09208545447	0.552578302732	2.58657108787	5.50533065046	0.669677707717	1.37036128538	5.1510451063	0.883917284788	26.3515339468	0.259130327525	16.4269886553	0.0291525343683	8.57750570758	2.62422411244	2.11077131332
VIT_200s0187g00060	0.0	0.0	0.0381325208056	0.0	0.0	0.0	0.317561288989	0.0	0.0	0.0	0.121287162437	0.0	0.0	0.0400588833538	0.0	0.0	0.155540510468	0.092389681754	0.118835050493	0.0	0.0	0.0	0.0	0.0	0.0	0.2647528682	0.0478812109292	0.0	0.184992368325	0.0	0.127150092165	0.176987775145	0.0430673329757	0.187698177014	0.3235808754	0.0	0.0340338301036	0.30416191439	0.0318894146532	0.0	0.22821085914	0.0	3.96410251728	0.0	1.06987171703	0.0	0.410228533841	0.115774593196	0.218355653102
VIT_200s0187g00070	0.0	0.0	0.0	0.0	0.0	0.0	0.0	0.0	0.0	0.0	0.0	0.0	0.0	0.0	0.0	0.0	0.0	0.0	0.0	0.0	0.0	0.0	0.0	0.0	0.0	0.0	0.0	0.0	0.0	0.0	0.0	0.0	0.0	0.0	0.0	0.0	0.0	0.0	0.0	0.0	0.0	0.0	0.0	0.0	0.0	0.0	0.0	0.0	0.0
VIT_200s0187g00080	0.0	0.0414733060176	0.0381325208056	0.0439681269771	0.0	0.0	0.635122577977	0.0	0.0	0.0	0.0	0.0	0.0736654301065	0.0	0.0838121029873	0.039358517563	0.272195893318	0.0	0.158446733991	0.0	0.0427676832502	0.0	0.0	0.0	0.0	0.3971293023	0.0478812109292	0.0383827814228	0.702970999634	0.0	0.890050645153	0.0442469437862	0.0430673329757	0.938490885072	1.01119023562	0.150703173472	3.30128152005	3.16328390966	0.701567122371	0.259257540478	4.33600632366	1.25788228989	34.1497684071	0.226739036585	17.7643283015	0.0291525343683	4.5871008784	1.35070358729	2.47469740183
VIT_200s0187g00090	0.0392748758227	0.0	0.0381325208056	0.0	0.0	0.0	2.22292902292	0.0	0.0859806858146	0.0	0.0404290541457	0.0	0.0736654301065	0.0	0.335248411949	0.078717035126	1.24432408374	0.0	0.158446733991	0.120372862163	0.0427676832502	0.0	0.0	0.0	0.0	1.80914459937	0.0478812109292	0.0	1.25794810461	0.0	1.27150092165	0.0	0.0861346659515	2.15852903566	2.22461851837	0.452109520417	6.29625856917	6.60031354227	1.40313424474	0.666662246943	10.5955041744	2.34578048655	77.9498519586	0.323912909406	34.436495892	0.0874576031049	10.9642899045	3.12591401629	5.0585726302
VIT_200s0187g00100	0.0	0.0	0.0	0.0	0.0	0.0	0.0	0.0	0.0	0.0	0.0	0.0	0.0	0.0	0.0	0.0	0.0	0.0	0.0	0.0	0.0	0.0	0.0	0.0	0.0	0.0	0.0	0.0	0.0	0.0	0.0	0.0	0.0	0.0	0.0	0.0	0.0	0.0	0.0	0.0	0.0	0.0	0.0	0.0	0.0	0.0	0.0	0.0	0.0
VIT_200s0187g00105	0.196374379113	0.0829466120353	0.228795124833	0.263808761863	0.582190512763	0.126214403436	0.816586171685	0.645624501605	0.945787543961	0.468647962557	0.929868245351	0.613565746925	1.69430489245	0.440647716892	0.670496823898	0.551019245882	0.894357935189	0.970091658417	0.396116834977	0.641988598202	0.171070733001	1.04809419164	0.553521364541	0.719669484593	0.254988132488	0.617756692467	0.191524843717	0.959569535571	0.776967946964	0.304016514177	0.762900552988	0.929185819509	1.11975065737	0.516169986789	0.768504579074	0.703281476204	0.408405961243	1.73372291202	1.21179775682	0.148147165987	1.7278822192	0.577945916977	0.617360228101	2.20260778396	1.09216071114	1.7491520621	1.45444661998	1.27352052516	1.49209696287
VIT_200s0187g00110	59.7370861263	64.0347844912	56.9318535627	47.1338321195	62.7989499767	55.0610334991	68.5478725231	67.0158232666	74.0293704864	54.4483723771	75.48104409	54.1471771662	58.3061879293	73.7484042544	76.5623560789	54.2360372018	59.688670892	60.6076312307	49.5938277392	56.5351209292	52.9463918638	56.8905527221	59.9648144919	53.1206038315	49.2491364463	61.7756692467	52.8608568659	58.3418277627	63.2673899671	77.9150894905	57.3023082022	65.2642420846	58.3131688491	59.9226430118	61.3185758882	66.1586931543	28.6905187773	45.5634547757	43.6566086602	37.5923433693	44.6641252888	32.1949872575	42.1429587288	46.384328627	72.5952537994	49.4426982886	46.6914658517	42.2191349855	41.4875740894
VIT_200s0187g00120	3.10271518999	2.73723819716	2.44048133156	3.0777688884	3.10501606807	1.64078724467	2.54049031191	2.62553963986	3.56819846131	0.68166976372	1.69802027412	0.805305042839	1.7311376075	0.881295433784	1.67624205975	1.18075552689	1.82760099799	1.75540395333	2.13903090888	2.72845154236	1.83901037976	2.51542605993	2.72148004233	2.0690497682	2.62273507702	1.01488599477	2.15465449182	1.07471787984	1.3689435256	1.86753001566	0.550983732714	2.25659413309	0.861346659515	1.83005722589	1.9414852524	2.31078199324	0.408405961243	0.182497148634	0.255115317226	0.259257540478	0.195609307834	0.611942735623	0.487389653764	0.583043236932	1.29276165808	0.408135481156	0.447522036917	0.540281434915	0.764244785858
VIT_200s0187g00130	39.6676245809	32.4735986118	31.8025223519	31.9208601854	35.668872082	33.2890489063	36.4741823353	39.4691778648	58.423876011	32.5497312176	31.3325169629	35.0882911523	32.0812948114	34.0500508507	30.9266660023	32.7069280949	23.2533063149	34.923299703	28.4015770679	38.5995644669	26.1738221491	19.2849331261	21.0799386329	25.6382253886	30.7807102789	27.1371689905	24.8024672613	20.3044913727	25.4919483552	21.324586923	31.2365393085	34.1586406029	25.9696017844	21.6322149009	20.2642523219	29.8392283475	8.91686348714	7.75612881695	5.29364283243	1.07406695341	5.77047458111	6.42539872404	9.35788135227	8.1302140261	10.3866712529	5.04338844571	8.95044073835	7.67971468201	8.69783351524
VIT_200s0187g00140	0.0	0.0	0.0	0.0	0.0	0.0	0.0	0.0	0.0	0.0	0.0	0.0	0.0	0.0	0.0	0.0	0.0	0.0	0.0	0.0	0.0	0.0	0.0	0.0	0.0	0.0	0.0	0.0	0.0	0.0	0.0	0.0	0.0	0.0	0.0	0.0	0.0	0.0	0.0	0.0	0.0	0.0	0.0	0.0	0.0	0.0	0.0	0.0	0.0
VIT_200s0187g00150	79.4137989134	84.9788040301	84.1203408971	93.7840148422	104.406165289	98.8889850923	88.2366724404	92.4964702632	97.2011653134	73.662938842	91.3292333151	89.5039033327	79.1166719344	106.756924138	91.8999709256	87.6120600953	108.372850668	98.3026213863	99.2272671618	121.054975049	102.300298335	90.1361004809	108.351807109	108.580133488	94.4548896488	92.0457471776	95.1399661164	91.9651442891	105.29765605	106.796658337	99.9823558055	96.5025843976	100.863693829	104.547884597	118.228362349	104.58800239	121.126401339	111.505757815	115.918022264	136.147245542	126.233206656	130.955745423	105.178687282	128.561033743	106.162478921	123.606745722	119.562970863	111.182200999	123.516514438
VIT_200s0187g00160	658.914591677	579.54797829	908.926765922	838.779958343	465.830035612	2156.1206539	341.922776444	979.068035867	176.045454205	1739.83425881	1704.16549035	767.033879375	1025.27545622	1444.60345151	1963.00517012	1440.52174281	1140.57856326	1483.22395088	485.599627999	933.0903032	1262.84415101	667.216762397	695.038326742	935.930164713	688.176542709	1383.64261469	1537.08263325	1584.5179827	1299.71938138	2089.37520915	2308.40992325	1115.02298341	2164.00428003	816.721692733	1048.60427434	670.277481213	126.197442024	116.950256083	95.0942344959	6.77773284392	145.957145196	36.7845577747	56.8621262725	100.510175789	624.047256947	30.7559237585	440.175216811	86.7537618349	118.275978764
VIT_200s0187g00170	56.1630724264	58.3944148728	62.766129246	57.9939594828	58.2190512763	53.2624782501	52.3976126831	51.3917103277	51.8893438891	47.0352136967	52.6386284977	51.5395227417	59.3375039508	63.7336834159	65.8344068965	63.5246473467	61.5162718899	52.8007031224	61.200051004	57.5382281139	65.1779492733	60.9571581857	61.9482660482	57.5735587674	54.7860216089	52.1121895574	69.667161902	61.5275986208	62.4904220201	55.026989066	49.0799355756	54.0255183629	45.7805749532	54.9955658652	54.5638251142	53.0475170622	53.1608426218	46.8713510075	52.8088706657	44.4811865877	40.8823453373	51.8451484347	53.1254722603	52.7654129423	63.2338762754	50.7837148696	47.8848579502	48.5095545491	52.296178918
VIT_200s0187g00180	0.314199006581	0.290313142123	0.190662604028	0.0879362539543	0.155250803404	0.157768004295	0.0	0.0860832668806	0.0859806858146	0.085208720465	0.161716216583	0.191739295914	0.257829005373	0.120176650061	0.0419060514937	0.078717035126	0.0	0.046194840877	0.118835050493	0.0802485747753	0.128303049751	0.125771302997	0.0461267803784	0.0	0.0728537521394	0.0	0.239406054646	0.0383827814228	0.184992368325	0.0434309305967	0.254300184329	0.0442469437862	0.0430673329757	0.0	0.0404476094249	0.20093756463	0.0	0.0912485743171	0.0637788293064	0.0740735829937	0.0	0.0	0.129970574337	0.0323912909406	0.133733964629	0.0583050687366	0.0745870061529	0.0385915310654	0.0727852177008
VIT_200s0187g00190	15.1601020675	18.2067813417	16.5113815088	16.3121751085	14.6712009216	16.8811764596	13.6097695281	13.7302810675	13.1550449296	10.8641118593	12.5330067852	11.2742705998	13.0756138439	13.3396081568	13.409936478	16.7667284818	14.7374633668	11.5487102193	14.6167112107	14.2039977352	15.1397598706	15.6375653392	18.1278246887	15.6977906327	15.0807266929	12.2668828933	15.5135123411	13.165294028	17.0932948332	16.1997371126	10.0872406451	12.3006503726	9.30254392276	13.5611932893	16.1385961606	12.1064882689	12.1841111771	13.5960375732	14.1907895207	17.370255212	12.4537925988	13.2247624532	12.2822192749	16.1632541794	17.1848144548	15.1301653371	11.4491054445	18.0608365386	15.5396439791
VIT_200s0187g00200	13.1178085248	9.58033369007	12.6981294283	11.3437767601	11.4109340502	9.81316986717	12.1580607784	10.459116926	8.89900098181	12.3978688277	10.7945574569	10.7374005712	11.5654725267	10.9761340389	12.0689428302	10.902309365	12.2488151993	10.0242804703	10.4970961269	8.90759180006	9.66549641455	13.8767670973	10.609159487	11.1098976684	10.8187821927	10.7224911621	12.0660651542	12.167341711	9.80459552122	10.988025441	11.0196746543	10.5307726211	10.5084292461	10.8395697226	9.54563582429	9.99664384033	13.3752952307	13.2006270845	12.3730928854	14.8147165987	12.1929801883	12.3068483497	11.8598149083	12.2762992665	15.0673600149	12.1857593659	11.0388769106	15.0121055844	13.9019765808
VIT_200s0187g00210	27.2960386967	27.1235421355	24.8624035652	24.3143742184	29.1095256382	20.7938229661	36.655645929	26.5566878327	31.6838827227	22.8785414448	25.1064426245	23.3154983832	24.3464246502	20.7505015773	20.2825289229	25.6617534511	23.4866170806	24.0213172561	25.1138073376	26.602402538	27.7134587461	34.6290320917	30.8126892928	27.7522544996	26.9923151677	28.6374352437	32.46346101	36.1565801003	24.6039849872	27.9695193043	26.8710528108	28.0083154166	24.4191777972	20.9283467371	24.8752797963	28.3321966128	11.9799081965	13.9306156791	13.8400059595	5.96292343099	14.2794794719	9.82508058861	12.347204562	14.4789070505	17.3854154018	15.2467754746	17.4906529429	16.0154853921	13.7200135366
VIT_200s0187g00220	105.295942081	86.8036294949	99.7928069482	78.83485167	86.2030085898	88.0345463968	80.4791038094	84.4476848099	83.2722942115	75.7079481331	79.9282400461	74.5482382514	92.3764493535	98.1843231002	94.2048037577	91.9021385096	89.1635976256	97.655893614	92.0971641322	86.427715033	94.1316708337	89.0041587539	86.9951077937	94.4566198528	94.0177671359	82.5587694004	101.699692014	87.4743588627	92.2371948468	85.9063807203	70.6106845155	77.0339291317	76.0999773681	81.9302542667	84.0096847756	87.8599501343	75.1807306988	75.4017385773	74.1428890687	66.9254822348	64.3228607261	66.1918059032	73.465867144	84.8003996826	101.013721283	71.5111668054	74.624299656	79.69151165	84.6856007948
VIT_200s0187g00230	0.392748758227	0.207366530088	0.305060166445	0.219840634886	0.310501606807	0.252428806873	0.136097695281	0.215208167202	0.300932400351	0.17041744093	0.0808581082914	0.230087155097	0.147330860213	0.200294416769	0.209530257468	0.275509622941	0.155540510468	0.508143249647	0.0396116834977	0.280870011713	0.0855353665004	0.251542605993	0.0922535607568	0.0	0.254988132488	0.0882509560667	0.239406054646	0.0	0.258989315655	0.13029279179	0.381450276494	0.265481662717	0.172269331903	0.0	0.121342828275	0.0502343911574	0.0340338301036	0.060832382878	0.0637788293064	0.0	0.130406205223	0.0	0.0649852871685	0.129565163763	0.245178935153	0.0291525343683	0.223761018459	0.0771830621307	0.145570435402
VIT_200s0187g00235	0.0	0.207366530088	0.114397562417	0.0879362539543	0.194063504254	0.220875206013	0.136097695281	0.0	0.128971028722	0.127813080697	0.161716216583	0.115043577548	0.147330860213	0.0801177667076	0.0	0.157434070252	0.0777702552338	0.092389681754	0.158446733991	0.240745724326	0.213838416251	0.167695070662	0.230633901892	0.224896713935	0.0728537521394	0.0882509560667	0.335168476505	0.115148344269	0.14799389466	0.217154652984	0.423833640549	0.0884938875723	0.172269331903	0.0938490885072	0.202238047125	0.150703173472	0.238236810725	0.517075254463	0.127557658613	0.296294331975	0.260812410446	0.169984093229	0.22744850509	0.161956454703	0.334334911572	0.204067740578	0.186467515382	0.192957655327	0.218355653102
VIT_200s0187g00240	21.5226319508	28.3677413161	25.3581263357	23.3470754249	25.6551952624	24.8957910778	20.4146542921	22.7259824565	21.8820845398	14.9967348018	17.4653513909	19.7874953383	21.7313018814	22.2727391447	20.2406228714	23.0247327744	22.1645227416	22.4968875071	24.5988554521	23.7535781335	26.9864081309	26.7473637706	23.3862776519	23.2992995637	23.6410425692	20.8272256317	23.9406054646	18.2318211758	26.4909071441	25.0596469543	16.1480617049	20.5305819168	16.7531925276	23.4622721268	23.9045371701	22.4045384562	17.731625484	20.4700968385	20.600561866	22.3702220641	17.8656501155	21.58797984	20.0804537351	21.5725997665	22.6233290164	23.0888072197	17.1550114152	25.9335088759	25.5840040218
VIT_200s0187g00250	3.92748758227	3.48375770548	3.58445695572	3.20967326933	3.80364468339	3.37623529192	3.31171058517	2.75466454018	2.88035297479	4.34564474371	3.8003310897	2.60765442443	3.20444620963	3.48512285178	4.56775961281	3.34547399286	2.95526969888	3.64939242928	2.61437111085	2.08646294416	3.03650551077	3.6473677869	3.22887462649	3.05859530952	2.54988132488	3.13290894037	3.35168476505	3.83827814228	3.5888519455	3.12702700296	3.39066912439	2.69906357096	3.0147133083	3.2377935535	2.79088505032	3.66711055449	3.23321385984	3.61952678124	2.83815790414	4.22219423064	3.29275668188	2.85573276624	2.891845279	3.23912909406	2.63010130437	2.79864329936	2.98348024612	3.93633616867	3.12976436113
VIT_200s0187g00260	0.706947764808	0.331786448141	0.648252853695	0.747458158611	0.349314307658	0.631072017181	0.317561288989	0.387374700963	1.07475857268	0.34083488186	0.363861487311	0.843652902022	0.331494435479	1.52223756745	1.04765128734	0.747811833697	0.738817424721	0.646727772278	0.554563568968	1.32410148379	1.28303049751	0.209618838328	0.0461267803784	0.314855399509	0.619256893185	0.176501912133	0.430930898363	0.652507284188	0.850964894294	0.521171167161	0.550983732714	0.530963325434	0.344538663806	0.65694361955	0.606714141374	0.351640738102	0.0340338301036	0.121664765756	0.127557658613	0.0	0.130406205223	0.0679936372914	0.162463217921	0.0323912909406	0.534935858516	0.0874576031049	0.298348024612	0.424506841719	0.218355653102
VIT_200s0187g00270	27.3745884484	19.6583470524	22.8795124833	20.1374021555	20.4931060493	21.1724661764	18.6453842535	18.6370272797	17.7550116207	21.5152019174	15.7673311168	17.5249716466	21.7313018814	21.9923269612	24.1797917118	25.3862438281	18.8981720218	21.2034319626	19.4889482809	18.8584150722	18.2618007478	20.3330273178	17.8049372261	16.4174601173	20.7268924837	16.6353052186	18.6736722624	21.4943575968	19.0912124111	16.7209082797	16.5295119814	18.4509755588	17.6145391871	17.5497795508	15.4105391909	15.7735988234	10.6525888224	15.8164195483	14.4140154233	13.4443553133	13.757854651	10.1310519564	14.5567043257	15.6126022334	14.9782040384	11.8942340223	15.4022167706	14.5490072116	14.0839396251
VIT_200s0187g00280	26.3141668012	23.2665246759	23.6040303787	25.2377048849	23.3264332114	24.8957910778	25.4502690175	20.9612754854	25.2783216295	26.031264102	23.7318547835	26.9968928647	24.7147518007	23.0338579284	22.0844891372	21.1748824489	25.7419544824	24.2060966196	28.6788588524	20.8646294416	19.4592958789	24.190013943	23.15564375	24.288845105	29.5786233686	24.1807619623	30.9312622603	22.2620132252	22.6060674093	24.1475974118	26.3624524422	25.0880171268	28.8551130937	25.3392538969	24.3494608738	24.7153204495	27.9758083452	28.408722804	33.3882171419	36.2219820839	27.7439201611	30.9031081489	29.8282468104	29.3141183013	20.4167186	31.3972795146	26.7021482027	32.1853369085	31.1520731759
VIT_200s0187g00290	16.6525473488	20.0730801125	18.3036099867	16.8837607592	16.3789597591	18.7112853094	17.8741639802	17.8622778777	16.9811854484	19.2145664648	18.3547905821	18.1001895343	19.4476735481	16.6244365918	19.9891865625	19.4431076761	15.9429023229	18.2469621464	16.9141888535	17.6145621632	17.4492147661	17.0210496722	16.9285283989	16.5074188028	19.3790980691	17.6943166914	21.64230734	17.8096105802	16.8713039912	17.9369743364	17.0804957141	17.167814189	18.1313471828	15.5320241479	13.8735300328	14.668442218	15.4173250369	17.458893886	16.1998226438	23.9628040984	17.4744314999	18.5962597992	17.9684319021	16.0336890156	23.0691088985	16.5003344525	20.2130786674	16.6715414202	14.9937548464
VIT_200s0187g00300	84.5195327704	107.208496056	93.7678686609	106.270962904	78.6733446247	89.6753336415	92.8639940799	94.8637601025	87.3563767877	87.424147197	94.6848448092	93.6838199836	84.2732520418	81.6800631584	84.3987877082	105.480827069	82.2420449098	93.544552776	106.198923457	89.5574094492	96.4838934125	80.2420913118	94.836660458	94.2767024816	90.0108107683	107.93091927	100.646305373	91.1591058792	91.8302116364	87.556756083	82.1389595384	90.1310244924	74.7218227129	80.8979142932	77.2953816111	90.321435301	69.1567427705	68.6189278864	66.7445448692	62.2218097147	63.344814187	77.1387815071	91.4667916897	81.6908357523	82.2463882468	61.8325253951	72.7596245022	71.6258816573	63.7598507059
VIT_200s0187g00305	0.117824627468	0.0829466120353	0.114397562417	0.0439681269771	0.0388127008509	0.0631072017181	0.0	0.0430416334403	0.0429903429073	0.0426043602325	0.121287162437	0.0383478591828	0.0736654301065	0.160235533415	0.293342360456	0.0	0.0388851276169	0.046194840877	0.0	0.160497149551	0.171070733001	0.083847535331	0.0461267803784	0.0	0.0364268760697	0.0882509560667	0.0	0.115148344269	0.036998473665	0.0	0.0847667281098	0.0884938875723	0.0861346659515	0.0469245442536	0.0	0.0	0.0	0.0	0.0318894146532	0.0	0.0	0.0	0.0	0.0	0.0891559764193	0.0291525343683	0.0372935030765	0.0	0.0
VIT_200s0187g00310	23.2114516112	17.0870020793	19.028127882	18.9942308541	16.8835248701	18.3641957	15.0614782777	16.614070508	14.358774531	21.1743670355	16.8993446329	16.0677529976	21.5471383061	20.5902660439	20.9949317983	22.788581669	15.9040171953	19.2170538048	17.033023904	15.8089692307	16.5510934178	19.3268568938	15.9598660109	16.1925634033	19.6340862016	14.6937841851	18.6736722624	18.2318211758	17.2412887279	15.5917040842	15.6818447003	16.3713692009	15.2889032064	15.5789486922	13.994872861	15.2712549119	10.3803181816	12.1664765756	12.1179775682	10.5554855766	10.5955041744	8.7031855733	11.567381116	13.2480379947	14.7107361092	10.9322003881	14.8055207214	13.7771765903	12.6646278799
VIT_200s0187g00320	21.6404565783	19.3680339102	18.3417425075	20.7529559332	22.2008648867	18.143320494	21.7756312449	18.7231105465	19.3886446512	21.0891583151	19.6080912607	21.7048882975	19.6318371234	17.9864386259	15.7566753616	19.7186172991	20.803543275	20.9262629173	18.062927675	16.250336392	17.2781440331	21.8422829537	20.2496565861	20.7804563676	23.0217856761	18.6209517301	19.8228213247	18.9994768043	15.6873528339	15.939151529	23.141316774	20.7075696919	22.4380804804	20.2244785733	21.1540997292	21.6007881977	23.8917487327	24.6371150656	27.6481225043	28.4442558696	24.4511634793	25.5656076216	24.0445562524	25.9454240435	17.7420393074	27.5782975124	22.935504392	27.3999870564	23.9827292324
VIT_200s0187g00330	1.61026990873	1.94924538283	2.24981872753	1.67078882513	1.63013343574	2.11409125756	2.08683132764	2.53945637298	1.71961371629	2.51365725372	2.78960473605	1.84069724078	1.98896661287	1.80264975092	2.51436308962	2.00728439571	1.67206048753	1.43204006719	2.13903090888	1.76546864506	2.18115184576	1.42540810063	1.79894443476	2.02407042542	1.96705130776	2.16214842363	2.15465449182	1.49692847549	2.33090384089	1.78066815447	2.58538520735	1.76987775145	2.62710731152	1.97083085865	1.69879959585	2.21031321093	1.63362384497	1.61205814627	1.62636014731	2.88886973675	1.95609307834	1.69984093229	1.72211010997	1.81391229268	2.25118840459	1.86576219957	2.16302317843	1.96816808433	1.81963044252
VIT_200s0187g00340	125.561778005	135.90802382	141.700447314	124.253926837	132.351309901	134.954750874	122.85085294	116.901076424	107.518847611	121.209404861	117.203827968	114.660098957	126.888703358	93.8980225814	128.400141777	121.106158541	116.110991064	113.962672444	120.577964567	114.996207653	141.133354726	123.591267078	111.626808516	114.652344764	133.540927672	128.272764643	125.113604158	129.426738958	118.691103517	110.575149299	95.0658855752	126.103789791	115.721923706	119.892210568	106.579450835	110.515660546	90.7001572261	85.4999141351	92.319855421	78.6291083478	91.7407653742	83.7341643244	103.749010965	84.8975735554	83.6060168872	94.3667537501	76.3398007975	93.314322116	81.2646955629
VIT_200s0187g00350	115.114661036	112.973285592	118.134549456	114.976652045	115.778286638	118.389110423	114.004502747	106.829334199	111.430968816	93.8574055921	96.6254394082	96.6366051407	106.851706369	110.402282523	111.218660664	110.518717317	120.58278074	104.492730064	127.549620863	120.974726474	115.258906359	122.207782745	124.219419559	127.201581402	128.441165022	98.8851962728	122.001325448	112.922142946	111.772388942	114.006192816	99.3889887088	100.97152572	92.0779579021	118.249851519	121.747304369	111.821754716	115.238548731	108.068728183	112.473965482	138.925004905	115.702905584	116.439103862	101.344555339	115.280604458	96.7788124032	113.957256846	110.537943119	130.593741125	132.105170127
VIT_200s0187g00360	261.452848351	305.24353229	245.459036426	246.661192342	365.770892819	236.115595228	315.383725864	278.823701426	291.173592511	257.245127084	312.718733817	284.771202292	265.379711959	295.955030218	243.641783384	257.680214485	362.331619134	320.823169891	332.460859597	278.863797344	332.475969587	420.453465918	293.643083889	276.757896169	284.603182733	405.601394083	295.331309011	233.098631581	248.962729292	206.340351265	271.083996495	325.613259322	306.768612786	181.832608983	182.580508944	261.017896454	65.0726831581	126.257610663	137.762271302	59.4070135609	97.3156306475	73.603112368	127.143714345	116.673429968	72.082606935	113.665731502	84.5070779712	119.90388702	159.581589809
VIT_200s0187g00370	0.0392748758227	0.0	0.0	0.0	0.0	0.0315536008591	0.0	0.0	0.0	0.0426043602325	0.0	0.0	0.0	0.0	0.0	0.0	0.0	0.0	0.0	0.0401242873876	0.0	0.0	0.0	0.0	0.0	0.0	0.0	0.0	0.0	0.0	0.0	0.0	0.0	0.0	0.0404476094249	0.0	0.0340338301036	0.0912485743171	0.0318894146532	0.0	0.0652031026114	0.0339968186457	0.0	0.0323912909406	0.0	0.0291525343683	0.0745870061529	0.0	0.109177826551
VIT_200s0187g00380	13.5891070346	12.4834651113	13.1938521987	14.0258325057	14.1278231097	10.6651170904	12.4756220674	11.147783061	12.9400932151	9.79900285347	9.25825339937	11.6194013324	10.8288182257	9.57407312156	9.51267368906	12.4372915499	11.3544572641	12.5188018777	15.2901098301	11.8767890667	10.6919208126	15.9729554806	13.284512749	14.8431831197	13.6236516501	12.3110083713	12.7842833181	11.4764516454	11.4325283625	8.85990984173	10.1296240091	12.831613698	12.7048632278	10.7926451783	9.01981690176	11.8553163132	14.8047160951	13.3527080417	15.6258131801	17.81469671	14.1490732667	14.7206224736	14.8816307616	13.8958638135	9.87402438844	13.8183012906	14.8055207214	16.8259075445	16.5950296358
VIT_200s0188g00010	0.0	0.0	0.0381325208056	0.0	0.0	0.0	0.0	0.0	0.0	0.0	0.0	0.0383478591828	0.0	0.0400588833538	0.0	0.0	0.0388851276169	0.0	0.0	0.0	0.0	0.0	0.0	0.0	0.0	0.0441254780334	0.0	0.0	0.0	0.0	0.0	0.0	0.0	0.0	0.0	0.0	0.0	0.0	0.0	0.0	0.0	0.0	0.0324926435843	0.0	0.0	0.0	0.0	0.0	0.0
VIT_200s0188g00030	0.0	0.0	0.0381325208056	0.0	0.0776254017018	0.0315536008591	0.0	0.0	0.0429903429073	0.0	0.0404290541457	0.0	0.0	0.0	0.0	0.0	0.0388851276169	0.0	0.0	0.160497149551	0.0	0.0	0.0	0.044979342787	0.0364268760697	0.0	0.0	0.0383827814228	0.0	0.0	0.0	0.0	0.0430673329757	0.0469245442536	0.0	0.0	0.0	0.0	0.0	0.0	0.0326015513057	0.0	0.0	0.0	0.0	0.0291525343683	0.0	0.0	0.0
VIT_200s0188g00040	0.0	0.0	0.0	0.0	0.0	0.0	0.0	0.0	0.0	0.0	0.0	0.0	0.0	0.0	0.0	0.0	0.0	0.0	0.0	0.0	0.0	0.0	0.0	0.0	0.0	0.0	0.0	0.0	0.0	0.0	0.0	0.0	0.0	0.0	0.0	0.0	0.0	0.0	0.0	0.0	0.0	0.0339968186457	0.0	0.0	0.0	0.0	0.0	0.0	0.0
VIT_200s0188g00043	0.0	0.0	0.0	0.0	0.0	0.0	0.0453658984269	0.0430416334403	0.0	0.0426043602325	0.0	0.0383478591828	0.0	0.0	0.0	0.039358517563	0.0	0.0	0.0792233669955	0.0401242873876	0.0	0.0419237676655	0.0	0.044979342787	0.0364268760697	0.0441254780334	0.0	0.0383827814228	0.0	0.0	0.0	0.0442469437862	0.0	0.0	0.0404476094249	0.0	0.0340338301036	0.030416191439	0.0	0.0370367914968	0.0	0.0	0.0	0.0323912909406	0.0	0.0	0.0	0.0	0.0
VIT_200s0188g00046	0.0	0.0829466120353	0.0762650416112	0.0879362539543	0.0388127008509	0.0315536008591	0.136097695281	0.0860832668806	0.171961371629	0.0426043602325	0.0808581082914	0.0766957183657	0.0736654301065	0.0400588833538	0.0838121029873	0.039358517563	0.116655382851	0.092389681754	0.0792233669955	0.120372862163	0.0427676832502	0.0419237676655	0.0	0.0899586855741	0.0	0.0	0.0	0.0	0.0	0.0868618611934	0.0847667281098	0.176987775145	0.0861346659515	0.0469245442536	0.0	0.20093756463	0.0680676602072	0.0	0.0318894146532	0.222220748981	0.0652031026114	0.0	0.0974779307528	0.0323912909406	0.0668669823145	0.0874576031049	0.0745870061529	0.0	0.145570435402
VIT_200s0188g00050	0.0392748758227	0.0	0.0	0.0	0.0	0.0315536008591	0.0453658984269	0.0	0.0	0.085208720465	0.0808581082914	0.115043577548	0.0	0.0	0.0419060514937	0.039358517563	0.0777702552338	0.0	0.0	0.0	0.0427676832502	0.0419237676655	0.0461267803784	0.134938028361	0.0728537521394	0.0882509560667	0.0478812109292	0.0383827814228	0.110995420995	0.0434309305967	0.0847667281098	0.0884938875723	0.0861346659515	0.0	0.0404476094249	0.0502343911574	0.0	0.060832382878	0.0956682439596	0.148147165987	0.0326015513057	0.101990455937	0.0	0.0647825818813	0.0	0.0291525343683	0.0745870061529	0.0385915310654	0.0727852177008
VIT_200s0188g00070	0.0	0.0829466120353	0.0	0.0439681269771	0.0776254017018	0.0946608025772	0.0453658984269	0.0	0.0429903429073	0.0	0.0404290541457	0.0	0.11049814516	0.0400588833538	0.0838121029873	0.0	0.0	0.0	0.0396116834977	0.0401242873876	0.0	0.0	0.0461267803784	0.0	0.0728537521394	0.0441254780334	0.0	0.0	0.036998473665	0.0	0.0	0.0	0.0861346659515	0.0	0.0	0.0	0.0680676602072	0.060832382878	0.0956682439596	0.0740735829937	0.130406205223	0.101990455937	0.0324926435843	0.0	0.0	0.0583050687366	0.0372935030765	0.0385915310654	0.0
VIT_200s0188g00080	0.471298509872	0.580626284247	0.533855291278	0.835394412566	1.04794292297	0.473304012886	1.1795133591	0.688666135045	0.988777886868	1.36333952744	1.4150168951	1.07374005712	0.552490725799	0.961413200492	0.670496823898	0.590377763445	0.466621531403	0.646727772278	0.713010302959	0.802485747753	0.855353665004	0.251542605993	0.830282046811	0.719669484593	0.692110645325	0.706007648534	0.287287265575	0.614124502765	0.924961841624	0.434309305967	1.3138842857	1.10617359465	0.990548658442	0.281547265521	0.647161750799	0.653047085046	1.25925171383	1.03415050893	0.669677707717	1.48147165987	1.07585119309	2.27778684926	1.26721309979	1.42521680139	0.133733964629	1.02033870289	0.857750570758	1.15774593196	0.837030003559
VIT_200s0188g00085	0.0	0.0	0.0	0.0	0.0	0.0	0.0	0.0430416334403	0.0	0.0	0.0	0.0	0.0	0.0	0.0	0.0	0.0	0.0	0.0396116834977	0.0	0.0	0.0	0.0	0.0	0.0	0.0441254780334	0.0	0.0	0.0	0.0	0.0	0.0	0.0	0.0	0.0	0.0	0.0	0.0	0.0318894146532	0.0	0.0	0.0	0.0	0.0	0.0	0.0	0.0	0.0	0.0
VIT_200s0188g00090	0.0	0.0	0.0	0.0	0.0	0.0	0.0	0.0	0.0	0.0	0.0	0.0	0.0	0.0400588833538	0.0	0.0	0.0	0.0	0.0	0.0	0.0	0.0	0.0	0.0	0.0	0.0	0.0	0.0383827814228	0.0	0.0	0.0	0.0	0.0	0.0	0.0404476094249	0.0502343911574	0.0	0.0	0.0318894146532	0.0	0.0	0.0679936372914	0.0	0.0323912909406	0.0	0.0	0.0	0.0	0.0
VIT_200s0188g00100	0.0	0.0829466120353	0.0	0.0439681269771	0.0776254017018	0.126214403436	0.0	0.129124900321	0.0	0.127813080697	0.0808581082914	0.0	0.0736654301065	0.0	0.0	0.0	0.0388851276169	0.092389681754	0.118835050493	0.120372862163	0.171070733001	0.083847535331	0.0461267803784	0.044979342787	0.0364268760697	0.0	0.0	0.0383827814228	0.0739969473299	0.0868618611934	0.0423833640549	0.0	0.172269331903	0.0	0.0404476094249	0.0	0.0340338301036	0.121664765756	0.0956682439596	0.11111037449	0.0326015513057	0.0679936372914	0.0974779307528	0.0647825818813	0.0891559764193	0.0583050687366	0.0	0.192957655327	0.145570435402
VIT_200s0188g00110	1.84591916367	2.52987166708	1.98289108189	2.55015136467	2.75570176041	2.17719845928	3.67463777258	2.4533731061	2.75138194607	2.30063545255	2.66831757362	3.06782873463	2.72562091394	1.72253198421	2.43055098663	2.71573771185	2.21645227416	2.95646981613	2.37670100986	2.24696009371	2.13838416251	2.59927359526	2.72148004233	2.24896713935	2.33132006846	3.0446579843	2.20253570274	2.72517748102	2.2199084199	1.91096094626	3.51781921656	1.85837163902	2.41177064664	2.76854811096	1.73924720527	2.81312590482	5.98995409823	3.98452107851	3.92239800235	6.70365926093	4.5642171828	5.06552597821	3.60668343785	4.40521556793	4.34635385044	4.89762577387	4.4379268661	3.74337851334	3.78483132044
VIT_200s0188g00120	0.157099503291	0.165893224071	0.152530083222	0.0879362539543	0.116438102553	0.0315536008591	0.0907317968539	0.0430416334403	0.214951714537	0.17041744093	0.161716216583	0.191739295914	0.11049814516	0.120176650061	0.125718154481	0.078717035126	0.0777702552338	0.138584522631	0.0396116834977	0.280870011713	0.213838416251	0.209618838328	0.0461267803784	0.0899586855741	0.145707504279	0.220627390167	0.335168476505	0.0767655628457	0.110995420995	0.0434309305967	0.296683548384	0.265481662717	0.258403997854	0.0469245442536	0.0808952188499	0.150703173472	0.204202980622	0.212913340073	0.191336487919	0.148147165987	0.326015513057	0.169984093229	0.162463217921	0.161956454703	0.0668669823145	0.204067740578	0.0372935030765	0.0771830621307	0.0363926088504
VIT_200s0188g00130	0.117824627468	0.0414733060176	0.0	0.0879362539543	0.0776254017018	0.0631072017181	0.0907317968539	0.129124900321	0.0859806858146	0.255626161395	0.0404290541457	0.0383478591828	0.0368327150532	0.120176650061	0.0838121029873	0.039358517563	0.0	0.230974204385	0.158446733991	0.0802485747753	0.128303049751	0.125771302997	0.184507121514	0.0899586855741	0.0728537521394	0.0882509560667	0.287287265575	0.115148344269	0.0739969473299	0.0434309305967	0.127150092165	0.0884938875723	0.0861346659515	0.0	0.0	0.0502343911574	0.102101490311	0.0	0.0956682439596	0.0740735829937	0.0978046539171	0.169984093229	0.0	0.0323912909406	0.0668669823145	0.0291525343683	0.0372935030765	0.154366124261	0.0363926088504
VIT_200s0188g00140	0.0	0.0	0.0	0.0	0.0	0.0	0.0	0.0	0.0	0.0	0.0	0.0383478591828	0.0	0.0	0.0419060514937	0.0	0.0	0.0	0.0	0.0401242873876	0.0	0.0	0.0461267803784	0.044979342787	0.0	0.0	0.0478812109292	0.0383827814228	0.0	0.0	0.0	0.0442469437862	0.0861346659515	0.0	0.0	0.0	0.0	0.0	0.0	0.0	0.0	0.0	0.0324926435843	0.0323912909406	0.0	0.0	0.0	0.0	0.0
VIT_200s0188g00150	0.549848261517	0.331786448141	0.419457728861	0.395713142794	0.776254017018	0.410196811168	0.317561288989	0.387374700963	0.47289377198	0.383439242092	0.363861487311	0.26843501428	0.294661720426	0.280412183477	0.251436308962	0.314868140504	0.544391786637	0.230974204385	0.316893467982	0.601864310815	0.470444515752	0.419237676655	0.230633901892	0.539752113444	0.182134380349	0.441254780334	0.478812109292	0.345445032806	0.480980157645	0.347447444774	0.423833640549	0.663704156792	0.430673329757	0.328471809775	0.525818922524	0.251171955787	0.510507451554	0.395410488707	0.542120049105	0.518515080956	0.521624820891	0.611942735623	0.389911723011	0.744999691635	0.69095881725	0.553898152997	0.484815539994	0.617464497046	0.473103915055
VIT_200s0188g00160	0.0	0.0	0.0	0.0	0.0	0.0315536008591	0.0907317968539	0.0430416334403	0.128971028722	0.085208720465	0.0404290541457	0.0766957183657	0.0368327150532	0.0801177667076	0.0	0.0	0.0777702552338	0.0	0.118835050493	0.120372862163	0.0	0.0	0.0	0.044979342787	0.0	0.0882509560667	0.0478812109292	0.0767655628457	0.0	0.0	0.296683548384	0.176987775145	0.129201998927	0.0	0.0	0.0	0.272270640829	0.121664765756	0.318894146532	0.296294331975	0.22821085914	0.509952279686	0.162463217921	0.0971738728219	0.0445779882097	0.17491520621	0.149174012306	0.231549186392	0.145570435402
VIT_200s0188g00170	0.0392748758227	0.0	0.0762650416112	0.0439681269771	0.0388127008509	0.0315536008591	0.0453658984269	0.0	0.0	0.0	0.0	0.0383478591828	0.0368327150532	0.0400588833538	0.0419060514937	0.0	0.0	0.046194840877	0.0396116834977	0.0401242873876	0.0	0.0419237676655	0.0461267803784	0.044979342787	0.0728537521394	0.0	0.0	0.0	0.0	0.0	0.0	0.0	0.0	0.0	0.0	0.0	0.0	0.0	0.0	0.0	0.0326015513057	0.0	0.0	0.0	0.0	0.0	0.0	0.0	0.0
VIT_200s0188g00180	0.0	0.0	0.0	0.0	0.0	0.0	0.0	0.0	0.0	0.0	0.0	0.0	0.0	0.0	0.0	0.0	0.0	0.0	0.0	0.0	0.0	0.0	0.0	0.0	0.0	0.0	0.0	0.0	0.0	0.0	0.0	0.0	0.0	0.0	0.0	0.0	0.0	0.0	0.0	0.0	0.0	0.0	0.0	0.0	0.0	0.0	0.0	0.0	0.0
VIT_200s0188g00183	0.0	0.0	0.0	0.0	0.0	0.0	0.0	0.0430416334403	0.0	0.0	0.0	0.0	0.0	0.0	0.0	0.0	0.0	0.0	0.0	0.0	0.0	0.0	0.0	0.0	0.0	0.0	0.0	0.0	0.0	0.0434309305967	0.0	0.0	0.0	0.0	0.0	0.0	0.0	0.0	0.0	0.0	0.0	0.0	0.0	0.0323912909406	0.0	0.0	0.0	0.0	0.0
VIT_200s0188g00186	0.0	0.0414733060176	0.0381325208056	0.0	0.0	0.0946608025772	0.0	0.0	0.0	0.0426043602325	0.0	0.0	0.0	0.0	0.0	0.0	0.0	0.0	0.0	0.0	0.0	0.0	0.0	0.0	0.0	0.0441254780334	0.0	0.0	0.0	0.0	0.0	0.0	0.0	0.0	0.0	0.0	0.0	0.0	0.0318894146532	0.0	0.0	0.0	0.0	0.0323912909406	0.0	0.0	0.0372935030765	0.0	0.0
VIT_200s0188g00190	0.117824627468	0.414733060176	0.457590249667	0.175872507909	0.194063504254	0.126214403436	0.226829492135	0.129124900321	0.300932400351	0.17041744093	0.121287162437	0.191739295914	0.0368327150532	0.240353300123	0.293342360456	0.118075552689	0.233310765701	0.184779363508	0.316893467982	0.200621436938	0.128303049751	0.209618838328	0.322887462649	0.0899586855741	0.291415008558	0.0441254780334	0.239406054646	0.0767655628457	0.110995420995	0.173723722387	0.254300184329	0.221234718931	0.344538663806	0.187698177014	0.202238047125	0.301406346945	0.37437213114	0.152080957195	0.287004731879	0.222220748981	0.326015513057	0.23797773052	0.292433792258	0.259130327525	0.0891559764193	0.408135481156	0.410228533841	0.270140717457	0.473103915055
VIT_200s0188g00200	0.117824627468	0.0414733060176	0.0	0.0879362539543	0.155250803404	0.0315536008591	0.136097695281	0.215208167202	0.0859806858146	0.0426043602325	0.0	0.153391436731	0.0736654301065	0.160235533415	0.0419060514937	0.078717035126	0.0388851276169	0.092389681754	0.118835050493	0.120372862163	0.0855353665004	0.083847535331	0.0922535607568	0.134938028361	0.0364268760697	0.1323764341	0.0957624218585	0.115148344269	0.0739969473299	0.0434309305967	0.0847667281098	0.0884938875723	0.0861346659515	0.0	0.1617904377	0.0502343911574	0.102101490311	0.273745722951	0.159447073266	0.148147165987	0.163007756528	0.23797773052	0.0649852871685	0.0647825818813	0.0668669823145	0.204067740578	0.111880509229	0.192957655327	0.254748261953
VIT_200s0188g00210	1.80664428784	1.45156571062	1.29650570739	1.23110755536	1.59132073489	1.32525123608	1.40634285123	1.29124900321	1.46167165885	2.04500929116	1.65759121997	1.72565366323	1.91530118277	1.16170761726	1.80196021423	1.14139700933	1.16655382851	1.84779363508	1.7033023904	1.84571721983	1.71070733001	1.59310317129	2.16795867779	2.20398779656	1.52992879493	2.07389746757	1.86736722624	1.65045960118	1.3689435256	1.47665164029	1.86486801842	1.41590220116	1.765760652	2.11160449141	1.49656154872	2.10984442861	3.06304470932	2.88953818671	2.4554849283	4.96293006057	2.93413961751	2.54976139843	2.4694409124	2.88282489372	2.11745443996	3.17762624614	2.90889323996	2.04535114646	2.83862349033
VIT_200s0188g00220	0.0	0.0	0.0	0.0	0.0	0.0	0.0	0.0	0.0	0.0	0.0404290541457	0.0	0.0368327150532	0.0	0.0	0.0	0.0	0.0	0.0	0.0	0.0427676832502	0.0	0.0461267803784	0.0	0.0	0.0	0.0	0.0	0.036998473665	0.0434309305967	0.0	0.0	0.0	0.0	0.0	0.0	0.0	0.0	0.0	0.0370367914968	0.0	0.0	0.0	0.0	0.0	0.0	0.0372935030765	0.0	0.0
VIT_200s0188g00222	0.0	0.0	0.0	0.0	0.0	0.0	0.0	0.0	0.0	0.0	0.0	0.0	0.0	0.0	0.0	0.0	0.0	0.0	0.0	0.0	0.0	0.0	0.0461267803784	0.0	0.0	0.0	0.0	0.0	0.036998473665	0.0	0.0423833640549	0.0442469437862	0.0	0.0	0.0	0.0	0.0680676602072	0.0	0.0318894146532	0.0370367914968	0.0	0.101990455937	0.0324926435843	0.0	0.0222889941048	0.0291525343683	0.0	0.0	0.0
VIT_200s0188g00224	0.0	0.0	0.0	0.0	0.0	0.0	0.0	0.0	0.0	0.0	0.0	0.0	0.0	0.0	0.0	0.0	0.0	0.0	0.0	0.0	0.0	0.0	0.0	0.0	0.0	0.0	0.0	0.0	0.0	0.0	0.0	0.0	0.0	0.0	0.0	0.0502343911574	0.0	0.0	0.0	0.0	0.0	0.0	0.0	0.0323912909406	0.0	0.0	0.0	0.0	0.0
VIT_200s0188g00226	0.0	0.0	0.0	0.0	0.0	0.0	0.0	0.0	0.0	0.0	0.0	0.0	0.0	0.0	0.0	0.0	0.0	0.0	0.0	0.0	0.0	0.0	0.0	0.0	0.0	0.0	0.0	0.0	0.0	0.0	0.0	0.0	0.0	0.0	0.0	0.0	0.0	0.0	0.0	0.0	0.0	0.0	0.0	0.0	0.0	0.0	0.0	0.0	0.0
VIT_200s0188g00230	0.196374379113	0.0414733060176	0.0	0.175872507909	0.0388127008509	0.0	0.0	0.0430416334403	0.0	0.0	0.0808581082914	0.0766957183657	0.0	0.0	0.0419060514937	0.039358517563	0.0	0.138584522631	0.0396116834977	0.0401242873876	0.0427676832502	0.0419237676655	0.0461267803784	0.044979342787	0.0364268760697	0.0441254780334	0.143643632788	0.0383827814228	0.0739969473299	0.0868618611934	0.0423833640549	0.132740831358	0.172269331903	0.234622721268	0.121342828275	0.0502343911574	0.0680676602072	0.0	0.0318894146532	0.0	0.0	0.0339968186457	0.0974779307528	0.0	0.0	0.0	0.0745870061529	0.0	0.0
VIT_200s0189g00010	38.1359044238	35.7914630932	38.056255764	39.3514736445	41.1026502011	50.5488685762	28.4897842121	47.0445053503	33.7474191822	36.7675628806	38.003310897	38.386207042	41.4368044349	28.0011594643	36.3744526965	46.6004847946	36.2020538113	39.5427837907	35.412845047	41.7693831705	33.9147728174	42.5107004128	41.8369898032	46.2387643851	30.30716089	41.5220748294	47.9290921402	43.027097975	39.9953500318	40.7816438303	35.0086587094	38.0523716561	38.6744650122	36.6949936063	40.2453713778	32.4514166877	10.6185549923	30.416191439	29.5933767982	2.74072257077	21.2562114513	11.0149692412	10.4626312341	36.3106371445	29.332316242	31.1349067053	31.5503036027	25.2002697857	19.0697270376
VIT_200s0189g00020	105.649415963	98.4161551798	101.470637864	99.2360625874	86.4746974958	102.612309994	106.655227202	84.6628929771	80.9938060374	105.871835178	96.7467265707	96.061387253	112.487111773	85.4856570771	102.041235387	123.703820701	87.6859627761	91.1424210504	87.3437621125	77.1991289338	95.8423781637	110.427204031	89.4859539341	86.585234865	89.4644076272	92.4428764799	96.2891151787	102.174964148	90.4242696372	82.5187681338	84.0038275568	93.1840636137	85.8762619536	86.9042559576	71.2686878067	88.8144035663	78.7202490296	92.9822972291	87.1856596619	79.7031753012	74.5271462848	74.9289882951	83.8960057346	83.5371393359	101.682391106	75.8257418919	81.7846522467	116.237691569	86.3232681931
VIT_200s0189g00040	0.0	0.0	0.0	0.0	0.0	0.0	0.0	0.0	0.0	0.0	0.0	0.0	0.0	0.0	0.0	0.0	0.0	0.0	0.0	0.0	0.0	0.0	0.0	0.0	0.0	0.0	0.0	0.0	0.0	0.0	0.0	0.0	0.0	0.0	0.0	0.0	0.0	0.0	0.0	0.0	0.0	0.0	0.0	0.0	0.0	0.0	0.0	0.0	0.0
VIT_200s0189g00050	2.63141668012	1.36861909858	2.24981872753	2.98983263445	2.75570176041	2.93448487989	6.16976218606	3.61549720899	3.61118880421	30.6325350072	18.4760777446	14.687230067	6.55622327948	5.52812590283	7.20784085691	3.6209836158	3.49966148552	4.71187376946	1.46563228942	1.80559293244	1.75347501326	3.85698662523	3.87464955179	2.65378122443	3.38769947448	12.9287650638	3.06439749947	2.91709138814	3.77384431383	2.51899397461	51.9196209673	31.7250586947	50.1734429167	4.36398261558	3.0740183163	4.11922007491	32.0258341275	35.1002849206	15.3069190335	37.1108650798	80.1346131094	23.4238080469	9.00046227284	10.8510824651	12.3703917282	15.9755888338	36.5476330149	12.0405576924	14.6662213667
VIT_200s0189g00060	0.0	0.0	0.0	0.0	0.0	0.0	0.0	0.0	0.0	0.0	0.0	0.0	0.0	0.0	0.0	0.0	0.0	0.0	0.0	0.0	0.0	0.0	0.0	0.0	0.0	0.0	0.0	0.0	0.0	0.0	0.0	0.0	0.0	0.0	0.0	0.0	0.0	0.0	0.0	0.0	0.0	0.0	0.0	0.0	0.0	0.0	0.0	0.0	0.0
VIT_200s0189g00070	0.0	0.0	0.0	0.0	0.0	0.0	0.0	0.0	0.0	0.0	0.0	0.0	0.0	0.0	0.0	0.0	0.0	0.0	0.0	0.0	0.0	0.0	0.0	0.0	0.0	0.0	0.0	0.0	0.0	0.0	0.0	0.0	0.0	0.0	0.0	0.0	0.0	0.0	0.0	0.0	0.0	0.0	0.0	0.0	0.0	0.0	0.0	0.0	0.0
VIT_200s0189g00080	23.0936269837	18.787407626	22.5363197961	20.3572427904	21.4246108697	19.6578933352	23.1366081977	19.7561097491	17.8839826494	19.9388405888	18.5569358529	20.976278973	20.2948259943	22.5932102116	19.7377502535	24.0086957134	19.2481381704	21.0648474399	21.4695324558	21.1856237407	23.3083873714	29.7239512749	21.9563474601	22.6246094219	21.3097225008	20.5183472855	22.7435751914	25.140721832	20.1271696737	20.8468466864	19.1148971888	17.9642591772	18.9496265093	20.7406485601	20.749623635	21.1486786773	18.8207080473	20.3180158813	20.8237877685	19.5554259103	16.7571973711	16.794428411	20.3403948837	22.4147733309	28.1509995544	20.2027063172	21.0708292382	22.0357642383	22.8181657492
VIT_200s0189g00090	16.2205237148	13.1885113136	13.9565026148	14.1577368866	13.5844452978	14.6408707986	14.4717215982	13.0846565659	11.9943056711	11.8014077844	10.1072635364	11.6194013324	14.1805952955	15.0220812577	14.4156817138	18.0262010439	14.4652674735	14.8285439215	15.6862266651	12.6391505271	14.2844062056	14.8829375213	12.1313432395	13.088988751	13.9150666586	9.66347968931	15.0825814427	13.7410357494	13.689435256	12.1172296365	10.002473917	11.0617359465	10.680698578	15.1097032497	11.6489115144	13.2618792656	14.0900056629	12.0752280013	14.988024887	12.4073251514	9.61745763518	14.2446670126	13.5494323746	14.187385432	13.1505065218	12.3315220378	12.7170845491	16.8644990756	16.7406000712
VIT_200s0189g00100	0.0785497516453	0.0829466120353	0.0381325208056	0.0439681269771	0.0	0.0	0.0907317968539	0.0430416334403	0.0	0.085208720465	0.0	0.153391436731	0.0368327150532	0.0	0.0838121029873	0.039358517563	0.0777702552338	0.184779363508	0.118835050493	0.0	0.0427676832502	0.125771302997	0.138380341135	0.044979342787	0.0728537521394	0.0441254780334	0.0478812109292	0.0	0.036998473665	0.0434309305967	0.0423833640549	0.0884938875723	0.0430673329757	0.0	0.0	0.20093756463	0.0340338301036	0.030416191439	0.127557658613	0.0	0.0978046539171	0.101990455937	0.259941148674	0.0647825818813	0.0222889941048	0.0291525343683	0.111880509229	0.0385915310654	0.0727852177008
VIT_200s0189g00110	0.157099503291	0.207366530088	0.190662604028	0.263808761863	0.232876205105	0.252428806873	0.362927187415	0.129124900321	0.214951714537	0.298230521627	0.28300337902	0.26843501428	0.147330860213	0.200294416769	0.251436308962	0.39358517563	0.427736403786	0.323363886139	0.316893467982	0.280870011713	0.213838416251	0.461161444321	0.553521364541	0.359834742296	0.327841884627	0.176501912133	0.335168476505	0.307062251383	0.184992368325	0.173723722387	0.254300184329	0.265481662717	0.172269331903	0.516169986789	0.3235808754	0.502343911574	0.170169150518	0.273745722951	0.382672975839	0.0	0.130406205223	0.169984093229	0.162463217921	0.453478073169	0.824692781879	0.291525343683	0.223761018459	0.385915310654	0.363926088504
VIT_200s0192g00010	0.0	0.0	0.0	0.0	0.0	0.0	0.0	0.0	0.0	0.0	0.0	0.0	0.0	0.0	0.0	0.0	0.0	0.0	0.0	0.0	0.0	0.0	0.0	0.0	0.0	0.0	0.0	0.0	0.0	0.0	0.0	0.0	0.0	0.0	0.0	0.0	0.0	0.0	0.0	0.0	0.0	0.0	0.0	0.0	0.0	0.0	0.0	0.0	0.0
VIT_200s0192g00020	0.0	0.0	0.0	0.0	0.0	0.0	0.0	0.0	0.0	0.0	0.0	0.0	0.0	0.0	0.0	0.0	0.0	0.0	0.0	0.0	0.0	0.0	0.0	0.0	0.0	0.0	0.0	0.0	0.0	0.0	0.0	0.0	0.0	0.0	0.0	0.0	0.0	0.0	0.0	0.0	0.0	0.0	0.0	0.0	0.0	0.0	0.0	0.0	0.0
VIT_200s0192g00030	0.0	0.0	0.0	0.0	0.0	0.0	0.0	0.0	0.0	0.0	0.0	0.0	0.0	0.0	0.0	0.0	0.0	0.0	0.0	0.0	0.0	0.0	0.0	0.0	0.0	0.0	0.0	0.0	0.0	0.0	0.0	0.0	0.0	0.0	0.0	0.0	0.0	0.0	0.0	0.0	0.0	0.0	0.0	0.0	0.0222889941048	0.0291525343683	0.0	0.0	0.0
VIT_200s0192g00040	0.0	0.0	0.0381325208056	0.0	0.0	0.0	0.0	0.0	0.0	0.0	0.0	0.0	0.0	0.0	0.0	0.0	0.0	0.0	0.0	0.0	0.0	0.0	0.0461267803784	0.0	0.0	0.0	0.0	0.0	0.0	0.0	0.0	0.0	0.0	0.0	0.0	0.0	0.0	0.030416191439	0.0	0.222220748981	0.0	0.0	0.0	0.0323912909406	0.0	0.0	0.0	0.115774593196	0.0
VIT_200s0192g00060	0.0	0.0	0.0	0.0	0.0388127008509	0.0	0.0	0.0	0.0	0.0	0.0	0.0	0.0	0.0	0.0	0.0	0.0	0.0	0.0	0.0401242873876	0.0	0.0	0.0	0.0	0.0	0.0	0.0478812109292	0.0	0.0	0.0	0.0	0.0	0.0	0.0	0.0	0.0	0.0	0.0	0.0	0.0	0.0	0.0	0.0324926435843	0.0	0.0	0.0	0.0	0.0385915310654	0.0
VIT_200s0192g00070	0.0	0.0	0.0	0.0	0.0	0.0	0.0	0.0	0.0	0.0	0.0	0.0	0.0	0.0	0.0	0.0	0.0	0.0	0.0	0.0	0.0	0.0	0.0	0.0	0.0	0.0	0.0	0.0	0.0	0.0	0.0	0.0	0.0	0.0	0.0	0.0	0.0	0.0	0.0	0.0	0.0	0.0	0.0	0.0	0.0	0.0	0.0	0.0	0.0
VIT_200s0192g00090	0.0	0.0	0.0	0.0	0.0	0.0	0.0	0.0	0.0	0.0	0.0	0.0	0.0	0.0	0.0	0.0	0.0	0.0	0.0	0.0	0.0	0.0	0.0	0.0	0.0	0.0	0.0	0.0	0.0	0.0	0.0	0.0	0.0	0.0	0.0	0.0	0.0	0.0	0.0	0.0	0.0	0.0	0.0	0.0	0.0	0.0	0.0	0.0	0.0
VIT_200s0192g00100	0.0	0.0	0.0	0.0	0.0	0.0	0.0	0.0	0.0	0.0	0.0	0.0	0.0	0.0	0.0	0.0	0.0	0.0	0.0	0.0	0.0	0.0	0.0	0.0	0.0	0.0	0.0	0.0	0.0	0.0	0.0	0.0	0.0	0.0	0.0	0.0	0.0	0.0	0.0	0.0	0.0	0.0	0.0	0.0	0.0	0.0	0.0	0.0	0.0
VIT_200s0192g00120	0.0	0.0	0.0	0.0	0.0	0.0	0.0	0.0	0.0	0.0	0.0	0.0	0.0	0.0	0.0	0.0	0.0	0.0	0.0	0.0	0.0	0.0	0.0	0.0	0.0	0.0	0.0	0.0	0.0	0.0	0.0	0.0	0.0	0.0	0.0	0.0	0.0	0.0	0.0	0.0	0.0	0.0	0.0	0.0	0.0	0.0	0.0	0.0	0.0
VIT_200s0192g00130	0.0	0.0	0.0	0.0	0.0	0.0	0.0	0.0	0.0	0.0	0.0	0.0	0.0	0.0	0.0	0.0	0.0	0.0	0.0	0.0	0.0	0.0	0.0	0.0	0.0	0.0	0.0	0.0	0.0	0.0	0.0	0.0	0.0	0.0	0.0	0.0	0.0	0.0	0.0	0.0	0.0	0.0	0.0	0.0	0.0	0.0	0.0	0.0	0.0
VIT_200s0192g00140	0.0	0.0	0.0	0.0	0.0	0.0	0.0	0.0	0.0	0.0	0.0	0.0	0.0	0.0	0.0	0.0	0.0	0.0	0.0	0.0	0.0	0.0	0.0	0.0	0.0	0.0	0.0	0.0	0.0	0.0	0.0	0.0	0.0	0.0	0.0	0.0	0.0	0.0	0.0	0.0	0.0	0.0	0.0	0.0	0.0	0.0	0.0	0.0	0.0
VIT_200s0193g00010	0.0	0.0	0.0	0.0	0.0	0.0	0.0	0.0	0.0	0.0	0.0	0.0	0.0	0.0	0.0	0.0	0.0	0.0	0.0	0.0	0.0	0.0	0.0	0.0	0.0	0.0	0.0	0.0	0.0	0.0	0.0847667281098	0.0	0.0	0.0	0.0	0.0	0.0	0.0	0.0	0.0	0.0	0.0	0.0	0.0	0.0	0.0	0.0	0.0	0.0
VIT_200s0193g00020	0.0	0.0	0.0	0.0	0.0	0.0	0.0	0.0	0.0	0.0	0.0	0.0	0.0	0.0	0.0	0.0	0.0	0.0	0.0	0.0	0.0	0.0	0.0	0.0	0.0	0.0	0.0	0.0	0.0	0.0	0.0	0.0	0.0	0.0	0.0	0.0	0.0340338301036	0.0912485743171	0.0318894146532	0.185183957484	0.0	0.0	0.0	0.0323912909406	0.0445779882097	0.0	0.0372935030765	0.0385915310654	0.109177826551
VIT_200s0193g00030	1.68881966037	1.86629877079	1.56343335303	1.45094819025	1.43606993148	1.2305904335	0.952683866966	1.33429063665	1.1607392585	1.06510900581	1.45544594925	1.30382721222	1.69430489245	1.92282640098	1.21527549332	0.944604421512	1.24432408374	0.600532931401	1.18835050493	1.2839771964	1.02642439801	1.13194172697	0.922535607568	1.12448356968	1.31136753851	1.323764341	1.19703027323	1.07471787984	1.55393589393	1.52008257089	0.762900552988	1.06192665087	0.947481325466	1.26696269485	1.37521872045	1.35632856125	1.22521788373	1.58164195483	1.14801892752	1.51850845137	1.04324964178	1.01990455937	1.2347204562	1.39282551045	1.04758272293	0.962033634153	1.30527260768	1.27352052516	0.98260043896
VIT_200s0193g00040	0.0	0.0	0.0	0.0439681269771	0.0	0.0631072017181	0.0907317968539	0.0	0.0	0.127813080697	0.0404290541457	0.0383478591828	0.0	0.0	0.0	0.0	0.0	0.0	0.118835050493	0.0	0.0	0.0419237676655	0.0461267803784	0.0	0.109280628209	0.0882509560667	0.0	0.0	0.036998473665	0.0434309305967	0.0423833640549	0.0442469437862	0.0	0.0	0.0	0.0502343911574	0.0340338301036	0.060832382878	0.0	0.0	0.0	0.0	0.0	0.0	0.0222889941048	0.0	0.0372935030765	0.0385915310654	0.0363926088504
VIT_200s0193g00050	0.0	0.0	0.0	0.0	0.0	0.0	0.0	0.0	0.0	0.0	0.0	0.0	0.0	0.0	0.0	0.0	0.0	0.0	0.0	0.0	0.0	0.0	0.0	0.0	0.0	0.0	0.0	0.0	0.0	0.0	0.0	0.0	0.0	0.0	0.0	0.0	0.0	0.0	0.0	0.0	0.0	0.0	0.0	0.0	0.0	0.0	0.0	0.0	0.0
VIT_200s0193g00080	1.41389552962	1.11977926248	1.22024066578	1.40698006327	1.20319372638	0.820393622336	1.72390414022	1.16212410289	2.06353645955	1.23552644674	0.889439191205	1.03539219794	1.32597774192	1.0415309672	1.25718154481	0.944604421512	0.855472807572	1.52442974894	1.06951545444	1.12348004685	0.812585981754	1.0900179593	0.968662387947	0.854607512954	0.728537521394	1.323764341	0.670336953009	1.30501456838	1.3689435256	0.868618611934	0.593367096769	1.10617359465	0.818279326539	1.36081178335	1.01119023562	1.35632856125	0.816811922486	1.03415050893	0.956682439596	0.407404706465	1.30406205223	0.883917284788	0.747330802438	1.16608647386	0.468068876201	1.07864377163	1.19339209845	0.887605214503	0.90981522126
VIT_200s0193g00085	0.0785497516453	0.165893224071	0.190662604028	0.0	0.0388127008509	0.0946608025772	0.136097695281	0.172166533761	0.128971028722	0.213021801162	0.121287162437	0.153391436731	0.11049814516	0.200294416769	0.0	0.039358517563	0.0777702552338	0.092389681754	0.198058417489	0.120372862163	0.0855353665004	0.125771302997	0.138380341135	0.044979342787	0.109280628209	0.0882509560667	0.0957624218585	0.26867946996	0.184992368325	0.173723722387	0.0847667281098	0.221234718931	0.258403997854	0.187698177014	0.0404476094249	0.251171955787	0.102101490311	0.243329531512	0.191336487919	0.222220748981	0.130406205223	0.271974549166	0.259941148674	0.194347745644	0.0	0.116610137473	0.0745870061529	0.154366124261	0.0363926088504
VIT_200s0193g00090	0.0785497516453	0.0829466120353	0.152530083222	0.0439681269771	0.0776254017018	0.0315536008591	0.0907317968539	0.0	0.128971028722	0.127813080697	0.0	0.115043577548	0.11049814516	0.0	0.0419060514937	0.078717035126	0.0777702552338	0.046194840877	0.0396116834977	0.0	0.128303049751	0.0	0.0461267803784	0.0	0.109280628209	0.0882509560667	0.0	0.0383827814228	0.036998473665	0.13029279179	0.0847667281098	0.0884938875723	0.0861346659515	0.0469245442536	0.0808952188499	0.100468782315	0.0340338301036	0.060832382878	0.0	0.0740735829937	0.0652031026114	0.0339968186457	0.0324926435843	0.0971738728219	0.0445779882097	0.0291525343683	0.0745870061529	0.192957655327	0.0363926088504
VIT_200s0193g00093	0.0	0.0	0.0	0.0	0.0	0.0	0.0	0.0	0.0	0.0	0.0	0.0	0.0	0.0	0.0	0.0	0.0	0.0	0.0	0.0	0.0	0.0	0.0	0.0	0.0364268760697	0.0	0.0	0.0	0.0	0.0	0.0	0.0	0.0	0.0	0.0	0.0	0.0	0.0	0.0	0.0	0.0326015513057	0.0	0.0	0.0	0.0	0.0	0.0	0.0	0.0
VIT_200s0193g00096	0.0785497516453	0.0414733060176	0.0381325208056	0.0439681269771	0.155250803404	0.0631072017181	0.0907317968539	0.0860832668806	0.0429903429073	0.298230521627	0.121287162437	0.0	0.11049814516	0.200294416769	0.0419060514937	0.039358517563	0.0388851276169	0.092389681754	0.158446733991	0.0802485747753	0.0855353665004	0.0419237676655	0.0	0.044979342787	0.182134380349	0.0441254780334	0.143643632788	0.153531125691	0.036998473665	0.0868618611934	0.0847667281098	0.0442469437862	0.0430673329757	0.0469245442536	0.0404476094249	0.301406346945	0.0340338301036	0.0	0.0	0.0	0.0	0.0339968186457	0.0324926435843	0.0	0.0222889941048	0.0	0.0	0.0	0.0
VIT_200s0193g00100	0.0	0.0	0.0	0.0	0.0	0.0	0.0	0.0	0.0	0.0	0.0	0.0	0.0	0.0	0.0	0.0	0.0	0.0	0.0	0.0	0.0	0.0	0.0	0.0	0.0	0.0	0.0	0.0	0.0	0.0	0.0	0.0	0.0	0.0	0.0	0.0	0.0	0.0	0.0	0.0	0.0	0.0	0.0	0.0	0.0	0.0	0.0	0.0	0.0
VIT_200s0193g00110	2.00301866696	2.90313142123	1.75409595706	2.15443822188	2.91095256382	1.07282242921	4.67268753797	3.22812250802	3.13829503223	3.02490957651	2.95132095264	3.02948087544	2.09946475803	2.12312081775	2.22102072916	2.63702067672	2.48864816748	1.70920911245	2.57475942735	2.64820296758	2.30945489551	3.98275792822	2.7676068227	2.47386385329	2.36774694453	2.86815607217	1.77160480438	3.0322397324	2.99687636686	1.73723722387	2.11916820275	3.62824939047	2.15336664879	2.86239719947	2.34596134665	3.26523542523	2.89287555881	2.73745722951	3.28460970928	2.59257540478	2.80373341229	2.88972958488	3.57419079427	3.36869425783	2.91985822773	4.16881241467	2.94618674304	2.97154789203	3.31172740538
VIT_200s0193g00140	0.0	0.0	0.0	0.0	0.0	0.0	0.0	0.0	0.0	0.0	0.0	0.0	0.0	0.0	0.0	0.0	0.0	0.0	0.0	0.0	0.0	0.0	0.0	0.0	0.0	0.0	0.0	0.0	0.0	0.0	0.0	0.0	0.0	0.0	0.0	0.0	0.0	0.0	0.0	0.0	0.0	0.0	0.0	0.0	0.0	0.0	0.0	0.0	0.0
VIT_200s0193g00144	0.0	0.0	0.0	0.0	0.0	0.0	0.0	0.0	0.0	0.0	0.0	0.0	0.0	0.0	0.0	0.0	0.0	0.0	0.0	0.0	0.0	0.0	0.0	0.0	0.0	0.0	0.0	0.0	0.0	0.0	0.0	0.0	0.0	0.0	0.0	0.0	0.0	0.0	0.0	0.0	0.0	0.0	0.0	0.0	0.0	0.0	0.0	0.0	0.0
VIT_200s0193g00146	0.0	0.0	0.0	0.0	0.0	0.0	0.0	0.0	0.0	0.0	0.0	0.0	0.0	0.0	0.0	0.0	0.0	0.0	0.0	0.0	0.0	0.0	0.0	0.0	0.0	0.0	0.0	0.0	0.0	0.0	0.0	0.0	0.0	0.0	0.0	0.0	0.0	0.0	0.0	0.0370367914968	0.0	0.0	0.0	0.0	0.0	0.0	0.0	0.0	0.0
VIT_200s0193g00150	0.0	0.0	0.0	0.0	0.0	0.0	0.0	0.0	0.0	0.0	0.0	0.0	0.0	0.0	0.0	0.0	0.0	0.0	0.0	0.0	0.0	0.0	0.0	0.0	0.0	0.0	0.0	0.0	0.0	0.0	0.0	0.0	0.0	0.0	0.0	0.0	0.0	0.0	0.0	0.0	0.0	0.0	0.0	0.0	0.0	0.0	0.0	0.0	0.0
VIT_200s0193g00160	5.85195649758	5.59889631238	3.88951712217	5.36411149121	5.51140352082	3.75487850223	8.43805710741	5.46628744692	8.2541458382	4.89950142673	5.37706420138	4.6784388203	5.48807454293	3.6453583852	4.10679304638	4.48687100218	4.31624916548	4.94284797384	5.78330579067	6.25938883247	4.19123295852	6.24664138216	4.75105837898	4.90274836379	4.77192076513	5.51568475417	3.83049687434	5.56550330631	4.88379852378	3.47447444774	4.23833640549	5.88484352356	4.4359352965	6.42866256274	4.61102747444	3.91828251028	5.17314217575	5.87032494773	4.59207571006	3.4444216092	5.34665441413	3.46767550186	5.58873469649	5.99238882402	7.8457259249	5.62643913308	5.37026444301	5.44140588021	5.71363958951
VIT_200s0193g00165	0.235649254936	0.248839836106	0.419457728861	0.219840634886	0.271688905956	0.34708960945	0.226829492135	0.473457967844	0.343922743258	0.255626161395	0.485148649748	0.498522169377	0.405159865586	0.160235533415	0.502872617924	0.196792587815	0.661047169487	0.554338090524	0.475340201973	0.361118586489	0.598747565503	0.419237676655	0.322887462649	0.539752113444	0.364268760697	0.308878346234	0.287287265575	0.191913907114	0.406983210315	0.39087837537	0.593367096769	0.530963325434	0.30147133083	0.516169986789	0.364028484824	0.301406346945	0.442439791347	0.577907637341	0.287004731879	0.481478289459	0.358617064363	0.577945916977	0.584867584517	0.453478073169	0.0	0.349830412419	0.372935030765	0.385915310654	0.400318697354
VIT_200s0193g00170	0.0	0.248839836106	0.190662604028	0.0	0.310501606807	0.189321605154	0.0907317968539	0.129124900321	0.214951714537	0.213021801162	0.121287162437	0.0766957183657	0.184163575266	0.0801177667076	0.0838121029873	0.039358517563	0.194425638085	0.138584522631	0.237670100986	0.0401242873876	0.213838416251	0.167695070662	0.184507121514	0.134938028361	0.0364268760697	0.308878346234	0.0957624218585	0.191913907114	0.0739969473299	0.0868618611934	0.0423833640549	0.221234718931	0.172269331903	0.0469245442536	0.24268565655	0.0	0.102101490311	0.364994297268	0.287004731879	0.333331123471	0.0978046539171	0.169984093229	0.0649852871685	0.0647825818813	0.111444970524	0.0583050687366	0.149174012306	0.231549186392	0.0727852177008
VIT_200s0194g00010	24.3896978859	18.828880932	20.1721035062	22.3358085044	20.8036076561	16.4394260476	30.4405178445	25.4806469967	31.4689310082	28.587525716	24.8638682996	27.9939372035	22.2469598922	19.1080873598	23.257858579	23.3002423973	22.2422929969	25.9615005729	24.5592437686	24.4758153065	19.0743867296	26.4958211646	18.8658531748	19.6559727979	19.0876830605	22.9452485774	18.1948601531	24.872042362	21.089129989	19.1530403932	41.2390132254	33.2737017272	34.1093277168	24.7761593659	16.9071007396	26.172117793	32.0598679576	29.8686999931	27.584343675	28.629439827	37.8177995146	30.2911654133	30.2181585334	25.653902425	36.6876842965	23.7010104414	35.615295438	29.8698450446	27.8039531617
VIT_200s0194g00020	43.634387039	37.9066017001	34.7387264539	43.6603500883	47.1962442347	32.3424408805	46.9083389734	40.373052167	43.4632366793	43.3712387167	45.3613987515	44.2150816378	40.2949902682	30.3646335822	33.5667472464	40.2244049494	36.9797563637	38.295523087	42.6617831271	37.0347172588	38.2343088257	64.8979923462	54.614107968	48.0829174393	42.1458956127	40.9043181369	46.0617249139	49.4370224726	37.331459928	31.5742865438	45.3925829028	40.8841760584	45.4791036224	45.9391288243	35.7556867316	41.5438414872	60.4781160941	62.6573543644	57.4647252051	67.4439973157	60.5084792234	59.1204676249	48.219083079	52.5710651967	52.089379223	57.6345604461	50.719164184	57.9258881291	56.8816476332
VIT_200s0194g00030	596.860287877	621.436017368	648.97737159	549.381746579	588.943922711	702.446262325	692.238244097	786.241518054	603.068530304	902.914206407	820.628941049	697.547558536	763.873677489	971.628215747	834.642827599	699.32214006	717.46948966	705.395220192	550.602400619	543.964964114	588.226715424	564.08429394	519.387547061	535.47907588	617.399122506	755.472309409	564.711001699	653.582002068	626.643148464	783.971728201	1036.86661824	887.062729025	758.329599037	558.730548427	620.34498575	699.413428085	449.893200139	617.174940489	523.65607802	356.81244928	805.812543623	446.344231999	524.073848371	480.136105613	402.828990457	456.237162864	602.140900672	669.524472453	599.968549507
VIT_200s0194g00050	5.73413187011	6.17952259663	6.32999845373	5.80379276098	5.47259081997	4.51216492285	7.21317784988	7.01578625077	6.92144520808	7.32794995999	7.5198040711	8.32148544267	7.9558664515	6.40942133661	5.99256536359	4.9985317305	5.44391786637	6.05152415489	6.25864599264	6.78100456851	5.30319272303	4.9889283522	5.58134042579	6.16216996182	4.55335950872	7.36895483157	4.30930898363	6.2180105905	6.73372220702	5.73288283877	7.7985389861	7.38923961229	8.05359126646	7.2733043593	5.66266531949	6.22906450352	8.40635603559	11.1931584496	8.86525727359	9.70363937217	9.19363746821	8.80517602924	6.92093308345	8.81043113586	4.68068876201	8.07525202002	9.28608226604	6.94647559176	8.11555177364
VIT_200s0194g00060	5.34138311188	4.02291068371	5.64361307923	4.57268520562	4.03652088849	4.8592545323	6.94098245932	6.62841154981	5.67472526377	9.07472872952	8.44967231645	8.89670333042	5.48807454293	6.28924468655	6.621156136	5.66762652907	5.59945837683	6.19010867752	4.35728518475	4.77479019913	6.07301102153	6.12087007917	4.75105837898	4.94772770657	4.18909074802	7.85433508994	4.2614277727	7.02404900038	5.32778020776	6.99237982607	11.0196746543	8.80514181345	13.0494018916	5.39632258916	5.50087488179	5.0736735069	5.98995409823	10.2198403235	8.13180073657	6.07403380548	7.465755249	4.96353552227	7.60327859872	7.19086658882	9.42824450634	5.68474420182	7.94351615528	5.75013812874	6.04117306916
VIT_200s0194g00070	44.066410673	46.2012629036	48.3139038607	18.2028045685	16.3013343574	17.9855524897	27.8546616341	30.0861017748	33.9623708968	12.7387037095	15.6460439544	13.0382721222	13.4807737095	14.5013157741	17.3491053184	13.6967641119	16.2539833439	13.4426986952	35.4524567305	26.2814082389	24.7624886019	16.7275832985	16.9746551793	19.431076084	13.2958097654	14.2084039267	15.9923244504	18.8075628972	24.8259758292	21.3680178536	8.94288981559	20.0881124789	11.3697759056	27.0285374901	25.1584130623	18.7374279017	7.69164560341	13.1093785102	18.0494086937	31.9627510618	10.562902623	10.5050169615	21.4776374092	18.3334706724	12.2143687694	16.383724315	14.8428142244	17.4047805105	19.3244752996
VIT_200s0194g00080	88.1720962219	83.7760781556	78.5529928595	100.730978905	65.9427787456	133.408624432	63.965916782	127.532359884	66.7210121921	142.98023294	127.149375288	108.140962896	94.1444196761	79.8774134075	104.723222683	137.754811471	87.491537138	107.218225676	85.9573531901	93.369216751	108.800986189	59.6994451557	57.0127005477	75.4753371966	104.581561196	76.4694534318	111.228052989	128.543934985	76.1428588025	133.767266238	101.211473363	92.3433716817	107.022322445	48.9892242007	62.532004171	83.6402612771	30.868683904	27.7699827838	39.5747635846	24.9257606774	31.8517156257	36.1386182204	32.590121515	37.1852019999	24.8076504387	31.1932117741	37.554557598	24.3126645712	23.2184844465
VIT_200s0194g00090	18.9304901465	17.7505749755	20.210236027	20.8848603141	19.6004139297	22.2768422065	21.0951427685	19.7561097491	18.5288377931	19.0015446637	19.0016554485	20.2093217893	19.0056809675	18.8276751763	19.0672534296	22.7098646339	20.6480027646	17.7850137377	19.3701132304	19.9016465443	19.5020635621	22.0519017921	17.9433175672	17.2720676302	20.1804893426	19.2387084225	19.3440092154	19.4984529628	18.4992368325	20.3256755193	20.3440147464	20.0881124789	19.3372325061	21.4445167239	20.5878331973	18.184849599	18.3442344258	21.0480044758	20.3135571341	17.444328795	19.5609307834	20.9420402858	20.2754095966	21.4430346027	26.1895680732	19.0657574769	21.2200032505	24.6213968197	21.8719579191
VIT_200s0194g00100	63.0754505712	62.3758522505	59.6392625399	67.0953617671	67.417661378	55.6605519154	73.6742190453	69.0387800383	71.5789209407	60.0721479278	60.5627231103	64.9996213149	62.8734445959	58.7663818801	56.9922300314	58.0144548879	71.859715836	65.2271153184	75.7375388477	64.4797298319	58.2495845868	61.669862236	69.3746776891	72.5966592583	63.8563137502	63.8495667143	60.6654942473	71.5838873536	68.2621839119	61.5850595862	63.320745898	69.2464670253	71.2764360748	77.8947434609	73.1292778403	72.1365857021	92.2316795807	84.5570122005	96.8162628872	70.592124593	88.3502040384	84.7540688837	77.4624623049	96.623220876	55.8339302326	101.04268412	79.0995200252	82.5086934177	94.2568569225
VIT_200s0194g00110	20.6193098069	18.911827544	18.6849351947	20.4451790444	21.1917346646	16.2501044424	26.0400256971	19.4117766816	22.7848817409	18.9163359432	15.4843277378	18.4069724078	21.9154654567	16.6244365918	19.0253473781	20.1909195098	19.1314827875	20.649093872	22.1033193917	22.1887309254	19.4592958789	20.9199600651	20.2035298057	19.7009521407	19.9619280862	18.7533281642	20.301633434	23.2599655422	18.5362353061	17.0683557245	16.4023618893	18.2297408399	16.4947885297	18.1128740819	14.2375585176	19.792350116	22.7005646791	20.2571834984	20.8237877685	20.8887504042	16.952806679	18.6642534365	17.3835643176	22.2528168762	22.0661041638	22.9721970822	19.1315670782	20.5692860578	23.1820918377
VIT_200s0194g00120	0.0	0.0	0.0	0.0	0.0	0.0	0.0	0.0430416334403	0.0	0.0	0.0	0.0	0.0	0.0	0.0	0.0	0.0	0.0	0.0	0.0	0.0	0.0	0.0	0.0	0.0	0.0441254780334	0.0	0.0	0.0	0.0	0.0	0.0	0.0430673329757	0.0	0.0	0.0	0.0	0.0	0.0	0.0	0.0	0.0	0.0324926435843	0.0	0.0	0.0	0.0	0.0	0.0
VIT_200s0194g00130	36.093610881	33.4689579562	31.6881247894	34.9106928198	35.5136212786	29.0293127903	35.5668643667	31.1621426108	32.8876123241	31.697644013	31.898523721	31.5602881075	32.6706182522	27.5204528641	29.8371086635	33.2185888232	29.7860077545	29.1951394343	32.6400272021	29.9327183912	30.7499642569	36.5156016367	29.1059984188	28.6968206981	33.2577378517	33.049983047	32.4155797991	30.8213734825	27.1568796701	27.1009006924	30.134571843	31.5038239757	29.6733924203	28.9055192602	25.9673652508	31.5471976469	36.4161982108	35.8606897066	33.0374335807	35.8886509604	33.383988537	36.4105927695	32.3626730099	31.8730302856	31.5166376642	32.76744863	35.2796539103	38.7073056585	35.4100084114
VIT_200s0194g00140	8.52264805352	9.74622691414	8.80861230609	10.3764779666	12.1095626655	9.97093787146	12.0673289816	9.46915935687	10.2746919548	9.62858541254	9.74340204911	9.70200837326	8.17686274182	8.53254215436	8.67455265919	9.91834642588	9.33243062806	8.36126619874	9.86330919094	9.83045040997	8.9384457993	12.9544442086	11.8084557769	11.0649183256	10.2723790517	10.0606089916	10.1029355061	9.82599204425	10.3965710999	9.51137380068	9.62102364047	11.1502298341	9.99162125037	11.6372869749	9.54563582429	9.24312797297	14.8047160951	14.478107125	12.9471023492	16.6665561736	16.4311818581	14.0746829193	12.3796972056	13.5719509041	13.6631533863	12.5938948471	11.5982794568	14.2788664942	13.7200135366
VIT_200s0194g00150	0.746222640631	1.03683265044	1.14397562417	1.23110755536	1.35844452978	1.51457284124	1.04341566382	1.20516573633	1.28971028722	1.36333952744	0.808581082914	1.41887078976	1.03131602149	1.32194315068	0.880027081367	0.905245903949	1.08878357327	1.01628649929	1.10912713794	1.12348004685	0.598747565503	1.63502693896	0.830282046811	1.0345248841	0.947098777813	1.27963886297	0.957624218585	0.498976158497	1.22094963094	1.21606605671	1.44103437787	1.32740831358	0.90441399249	1.3138872391	1.01119023562	1.10515660546	1.42942086435	1.73372291202	0.98857185425	1.62961882586	1.53227291137	1.25788228989	0.877301376775	1.36043421951	0.512646864411	1.22440644347	1.2679791046	1.58225277368	1.12817087436
VIT_200s0194g00155	1.80664428784	1.82482546478	1.98289108189	1.97856571397	2.56163825616	2.36652006443	2.40439261663	1.37733227009	2.23549783118	1.74677876953	2.06188176143	1.91739295914	1.84163575266	1.64241421751	1.80196021423	1.88920884302	2.44976303987	2.30974204385	2.21825427587	2.16671151893	1.92454574626	2.4315785246	1.89119799551	1.88913239706	2.22203944025	2.02977198953	2.58558539018	2.07267019683	2.03491605157	1.95439187685	1.90725138247	1.99111247038	1.89496265093	2.0177554029	1.617904377	1.80843808167	2.41640193736	2.98078676102	2.5192637576	3.11109048573	2.8689365149	2.95772322218	2.04703654581	2.59130327525	0.713247811355	1.7491520621	2.42407769997	2.70140717457	2.43830479298
VIT_200s0194g00160	1.45317040544	1.53451232265	1.18210814497	1.62682069815	1.16438102553	1.35680483694	1.99609953079	0.774749401926	1.97755577374	1.27813080697	1.69802027412	1.68730580404	0.994483306437	1.08158985055	1.42480575078	1.25947256202	0.62216204187	0.600532931401	0.554563568968	0.641988598202	0.641515248753	0.796551585645	0.27676068227	0.584731456231	0.728537521394	1.50026625313	0.62245574208	0.844421191303	1.10995420995	0.825187681338	0.974817373263	1.10617359465	1.33508732225	1.12618906209	0.606714141374	1.10515660546	1.05504873321	1.06456670037	0.382672975839	0.70369903844	0.847640333948	0.543949098331	0.747330802438	0.615434527872	1.04758272293	0.670508290471	0.559402546147	0.694647559176	0.837030003559
VIT_200s0194g00170	0.0392748758227	0.0	0.0	0.0879362539543	0.0776254017018	0.0946608025772	0.0907317968539	0.0	0.0429903429073	0.17041744093	0.121287162437	0.0766957183657	0.184163575266	0.160235533415	0.167624205975	0.196792587815	0.233310765701	0.184779363508	0.0792233669955	0.0401242873876	0.256606099501	0.251542605993	0.138380341135	0.269876056722	0.0728537521394	0.176501912133	0.0478812109292	0.0	0.110995420995	0.0868618611934	0.254300184329	0.0442469437862	0.258403997854	0.0	0.0404476094249	0.0502343911574	0.0340338301036	0.334578105829	0.223225902572	0.185183957484	0.0978046539171	0.203980911874	0.292433792258	0.226739036585	0.0	0.0291525343683	0.111880509229	0.385915310654	0.327533479653
VIT_200s0194g00180	0.785497516453	2.07366530088	0.533855291278	1.45094819025	1.35844452978	0.599518416322	5.35317601438	2.49641473954	1.63363303048	2.38584417302	3.63861487311	4.17991665093	1.58380674729	0.84123655043	1.67624205975	0.432943693193	6.76601220534	1.06248134017	2.37670100986	1.52472292073	1.19749513101	6.91742166481	4.98169228087	5.03768639215	1.31136753851	4.67730067154	0.62245574208	8.44421191303	3.55185347184	3.38761258654	5.93367096769	4.1592127159	12.0157859002	7.41407799206	8.25131232269	5.12390789806	13.13705842	44.9551309469	60.8131137437	32.2590453937	45.7073749306	16.9644125042	41.1356867777	38.5132449284	35.1051657151	61.7742203264	30.245030995	22.0743557694	30.0239023016
VIT_200s0194g00190	3.92748758227	3.5252310115	3.81325208056	4.44078082469	5.00683840976	5.01702253659	3.40244238202	3.14203924114	3.18128537514	3.57876625953	3.59818581897	3.45130732645	4.08843137091	1.96288528434	2.93342360456	5.31339987101	3.42189123029	3.46461306578	3.4462164643	3.20994299101	2.48052562851	6.16279384683	4.24366379481	4.45295493592	4.84477451727	3.13290894037	4.21354656177	3.0322397324	3.03387484053	2.6492867664	7.24755525339	4.51318826619	6.41703261338	3.80088808454	4.00431333307	1.85867247282	6.02398792834	4.74492586449	6.79244532113	11.925846862	8.11778627512	6.3234082681	3.60668343785	5.50651945991	4.23490887992	6.26779488918	5.59402546147	6.71492640537	4.22154262664
VIT_200s0194g00200	13.3141829039	13.1470380076	11.2490936376	14.4655137755	15.7967692463	12.4952259402	15.3336736683	14.3759055691	14.8746586459	13.0369342311	12.0882871896	13.9969686017	13.0019484138	12.4182538397	10.9793854913	13.145744866	15.3985105363	12.2878276733	15.0128280456	14.0033762983	12.8303049751	16.5179644602	16.2366266932	15.5628526043	13.9514935347	13.9436510585	14.0770760132	13.0885284652	13.1714566247	14.3322070969	13.7322099538	13.2740831358	12.9632672257	15.5789486922	17.3115768339	15.4721924765	31.6174281662	21.2913340073	22.163143184	27.1479681672	24.9075851976	30.9711017862	21.1527109734	22.5767297856	16.4269886553	23.7301629758	20.5860136982	25.2388613167	27.0761009847
VIT_200s0194g00210	2.67069155594	2.07366530088	2.0591561235	2.90189638049	2.52282555531	2.30341286271	2.3590267182	1.93687350481	2.40745920281	2.38584417302	2.18316892387	1.68730580404	2.43095919351	2.64388630135	1.67624205975	1.96792587815	2.72195893318	2.54071624824	3.28776973031	2.76857582975	2.30945489551	2.64119736293	2.30633901892	3.10357465231	2.22203944025	1.63264268723	2.15465449182	2.26458410395	2.47889773555	1.65037536268	1.10196746543	2.25659413309	1.33508732225	2.48700084544	2.06282808067	3.36570420755	2.31430044704	2.12913340073	2.32792726968	1.88887636634	1.7278822192	2.03980911874	2.30697769448	2.39695552961	2.20661041638	2.68203316188	1.60362063229	2.62422411244	2.91140870803
VIT_200s0194g00220	1.64954478455	1.70040554672	1.52530083222	2.06650196793	1.66894613659	1.79855524897	1.54244054652	1.42037390353	1.67662337339	1.87459185023	1.53630405754	2.41591512852	1.28914502686	1.96288528434	1.17336944182	1.22011404445	1.63317535991	1.57062458982	1.58446733991	2.20683580632	1.24026281426	1.13194172697	2.30633901892	1.48431831197	1.12923315816	1.50026625313	1.43643632788	1.03633509842	1.3689435256	1.43322070969	1.90725138247	1.72563080766	1.55042398713	1.36081178335	2.30551373722	2.41125077556	0.986981073004	1.49039338051	1.37124483009	0.740735829937	1.66267911659	1.05390137802	0.942286663944	1.23086905574	1.93914248712	1.22440644347	2.34949069382	1.50506971155	1.81963044252
VIT_200s0194g00230	0.0	0.0	0.0	0.0	0.0	0.0	0.0	0.0	0.0	0.0	0.0	0.0	0.0	0.0	0.0	0.0	0.0	0.0	0.0	0.0	0.0	0.0	0.0	0.0	0.0	0.0	0.0	0.0	0.0	0.0	0.0	0.0	0.0	0.0	0.0	0.0	0.0340338301036	0.0	0.0	0.0	0.0	0.0	0.0	0.0	0.0	0.0	0.0	0.0	0.0
VIT_200s0194g00240	0.0392748758227	0.0	0.0	0.0	0.0	0.0	0.0	0.0	0.0859806858146	0.0	0.0404290541457	0.0	0.0368327150532	0.0	0.0419060514937	0.078717035126	0.0	0.0	0.0	0.0	0.0	0.0	0.0	0.044979342787	0.0	0.0441254780334	0.0	0.0383827814228	0.0	0.0868618611934	0.0	0.0442469437862	0.0	0.0	0.0	0.0	0.0	0.0	0.0637788293064	0.0	0.0	0.0	0.0324926435843	0.0	0.0222889941048	0.0	0.0	0.0	0.0
VIT_200s0194g00250	21.1298831926	14.7230236363	16.473248988	23.2151710439	24.4908142369	20.1943045498	14.9707464809	12.5251153311	18.9157508792	18.1920618193	14.3118851676	14.9173172221	14.1437625804	23.9552122456	17.4329174214	12.8308767255	16.0984428334	19.0784692822	21.6279791898	18.4571721983	14.7120830381	15.4698702686	15.6831053287	18.2616131715	19.8890743341	12.5757612395	15.6571559739	10.3249682027	18.0922536222	11.8566440529	10.3839241935	13.2298361921	11.0683045748	19.8490822193	15.8554628946	27.0763368338	17.5274225034	14.5997718907	18.6234181575	13.0739873984	13.6926515484	13.9726924634	17.0911305253	17.7180361445	20.4167186	18.3952491864	13.7613026352	19.5659062501	21.2532835686
VIT_200s0194g00260	3.96676245809	4.39617043787	3.92764964297	5.32014336423	4.89040030721	3.09225288419	5.8975667955	4.73457967844	3.05231434642	4.89950142673	5.01320271407	4.48669952439	5.6722381182	4.36641828557	4.40013540683	4.76238062512	8.86580909665	6.00532931401	5.66447074018	12.7193991019	5.98747565503	4.9889283522	40.22255249	17.0471709163	3.9705294916	6.4864452709	4.06990292898	5.94933112054	16.7603085702	9.72852845367	23.0565500459	5.88484352356	10.5514965791	18.2536477146	38.1016480783	13.1111760921	22.019888077	21.5042473474	18.6234181575	11.407331781	37.8830026172	14.6526288363	11.5998737596	23.4189033501	13.4402634452	21.8060957075	43.6333985994	18.5239349114	18.2690896429
VIT_200s0194g00270	23.2114516112	26.0867094851	24.9768011277	18.1148683146	17.6597788871	21.488002185	23.0912422993	22.5538159227	18.0559440211	17.8086225772	18.9612263943	21.5514968607	18.711019247	20.9107371107	19.863468408	16.6486529292	17.8093884485	15.6138562164	13.6660308067	14.7256134713	14.3699415721	14.2540810063	12.4081039218	12.459277952	14.4250429236	16.8559326087	12.9279269509	15.1228158806	16.9083024649	17.8066815447	11.8249585713	17.4332958517	12.3172572311	15.6258732364	15.3700915815	15.1205517384	19.70558763	19.3751139467	15.4663661068	26.2220483798	19.7565400913	22.165925757	19.2356450019	16.0984715975	15.0227820267	13.5850810156	19.4672086059	20.106187685	19.2880826907
VIT_200s0194g00280	1.49244528126	0.995359344423	1.22024066578	1.45094819025	1.20319372638	0.978161626631	2.44975851505	2.15208167202	4.08408257619	2.72667905488	2.3853141946	2.30087155097	0.662988870958	0.681001017015	0.796214978379	1.18075552689	0.777702552338	1.98637815771	1.7033023904	2.44758153065	1.41133354726	1.13194172697	0.553521364541	0.899586855741	1.85777067956	1.80914459937	1.62796117159	1.61207681976	1.55393589393	1.56351350148	3.05160221195	2.83180440231	2.49790531259	1.59543450462	0.647161750799	3.11453225176	0.986981073004	0.334578105829	0.574009463758	0.148147165987	1.85828842442	0.407961823748	1.13724252545	0.323912909406	0.668669823145	0.903728565417	1.11880509229	0.617464497046	0.800637394708
VIT_200s0194g00290	0.353473882404	0.290313142123	0.495722770473	0.659521904657	0.388127008509	0.252428806873	0.907317968539	0.602582868164	1.37569097303	0.766878484185	0.56600675804	0.843652902022	0.405159865586	0.120176650061	0.335248411949	0.432943693193	0.544391786637	0.415753567893	0.435728518475	0.68211288559	0.299373782752	0.37731390899	0.230633901892	0.269876056722	0.182134380349	0.441254780334	0.239406054646	0.460593377074	0.332986262985	0.217154652984	0.974817373263	1.06192665087	0.990548658442	0.469245442536	0.3235808754	0.602812693889	0.306304470932	0.273745722951	0.159447073266	0.0740735829937	0.521624820891	0.169984093229	0.357419079427	0.0971738728219	0.468068876201	0.262372809315	0.671283055376	0.115774593196	0.0727852177008
VIT_200s0194g00300	23.486375742	14.6400770242	13.346382282	13.366310601	24.4520015361	7.28888179844	90.7317968539	35.3802226879	72.9116215708	25.5200117793	28.4620541186	34.2829861094	18.4900229567	8.65271880443	15.7147693101	11.3746115757	11.976619306	15.7986355799	22.9747764287	32.5809213588	13.9422647396	17.7337537225	17.4820497634	14.1684929779	11.0737703252	31.5055913158	9.28895492027	34.5061204991	18.6842292008	9.85882124546	26.4048358062	35.4860489165	21.5767338208	19.4736858652	14.4397965647	26.8753992692	6.80676602072	29.2907923558	20.9513454272	17.6295127525	31.7539109717	7.8872619258	28.5935263541	28.3099882821	43.3520935339	44.8074453241	39.3073522426	15.4752039572	19.470045735
VIT_200s0194g00310	4.12386196138	4.52059035592	3.85138460136	2.68205574561	2.44520015361	3.53400329622	3.62927187415	3.01291434082	3.05231434642	3.32314009813	2.50660135703	3.25956803054	3.09394806447	2.88423960148	2.72389334709	2.79445474697	3.14969533697	2.40213172561	2.41631269336	2.68832725497	1.66793964676	2.01234084795	1.84507121514	1.79917371148	2.44060069667	2.29452485774	2.2982981246	2.37973244822	2.25690689356	2.82301048879	2.07678483869	2.96454523367	2.23950131474	3.05009537648	2.34596134665	2.10984442861	3.02901087922	3.10245152678	3.06138380671	4.18515743914	3.4557644384	3.36568504592	3.31424964559	2.91521618466	2.7861242631	2.62372809315	2.90889323996	3.51182932695	3.49369044964
VIT_200s0194g00320	0.510573385695	0.248839836106	0.34319268725	0.219840634886	0.232876205105	0.315536008591	0.998049765393	0.559541234724	0.773826172332	0.639065403487	0.606435812186	0.460174310194	0.147330860213	0.280412183477	0.502872617924	0.314868140504	0.272195893318	0.369558727016	0.277281784484	0.561740023427	0.256606099501	0.37731390899	0.461267803784	0.224896713935	0.400695636767	0.441254780334	0.143643632788	0.460593377074	0.258989315655	0.26058558358	0.550983732714	0.796444988151	0.60294266166	0.516169986789	0.1617904377	1.05492221431	0.204202980622	0.121664765756	0.0956682439596	0.0	0.326015513057	0.101990455937	0.324926435843	0.129565163763	0.445779882097	0.378982946788	0.298348024612	0.270140717457	0.109177826551
VIT_200s0194g00330	52.8639828573	33.1786448141	28.2561979169	28.5353144082	40.869773996	16.6287476527	130.789885165	65.7676158968	134.387811928	51.0400235585	61.2500170307	63.964229117	34.62275215	21.3513848276	29.711390509	21.8439772475	25.4308734615	30.811958865	43.6520752145	53.5257993751	28.3977416781	33.6228616677	33.0267747509	27.7972338424	24.1874457103	54.8479691955	22.9351000351	54.1964873691	32.5216583515	22.1932055349	47.5965178337	63.3616235018	38.4160610144	35.3341818229	22.4484232308	55.8104085759	13.2051260802	44.133893778	38.2354081692	41.1849121445	55.7486527327	14.9586002041	41.8830175801	42.3678085504	68.7169688252	78.0121819695	59.1474958793	25.9335088759	32.8625257919
VIT_200s0194g00340	5.77340674593	4.39617043787	4.42337241345	3.95713142794	5.58902892253	2.90293127903	12.6570856611	6.75753645013	30.2222110638	7.32794995999	7.19637163794	8.58992045695	4.97241653219	2.36347411788	4.40013540683	3.97521027386	5.94942452539	6.88303129068	7.76388996556	8.54647321357	5.68810187228	7.1689642708	7.0573973979	5.80233521953	3.67911448304	8.60446821651	4.02202171806	10.1330542956	6.51173136503	4.77740236564	6.95087170501	7.65472127501	5.38341662197	6.52251165125	4.40878942732	8.1379713675	4.93490536502	10.0981755578	10.4278385916	11.8147364875	9.32404367343	6.7653669105	12.2822192749	10.365213101	13.8637543332	13.2352506032	10.6659418799	8.41295377225	7.96998133823
VIT_200s0194g00345	0.0392748758227	0.0414733060176	0.0	0.0	0.0	0.0	0.0	0.0	0.0	0.0	0.0	0.0	0.0	0.0	0.0	0.0	0.0	0.046194840877	0.0	0.0	0.0	0.0	0.0	0.0	0.0	0.0	0.0	0.0	0.0	0.0	0.0	0.0	0.0	0.0	0.0	0.0	0.0	0.0	0.0	0.0	0.0	0.0	0.0	0.0	0.0222889941048	0.0	0.0	0.0	0.0
VIT_200s0194g00350	0.0	0.0	0.0	0.0	0.0	0.0	0.0	0.0	0.0	0.0	0.0	0.0	0.0	0.0400588833538	0.0	0.039358517563	0.0	0.0	0.0396116834977	0.0	0.0	0.0	0.0	0.0	0.0	0.0	0.0	0.0	0.0	0.0	0.0	0.0	0.0	0.0	0.0	0.0	0.0	0.0	0.0	0.0	0.0	0.0	0.0	0.0	0.0	0.0	0.0	0.0385915310654	0.0
VIT_200s0194g00360	0.0	0.0	0.0	0.0	0.0	0.0	0.136097695281	0.0	0.0859806858146	0.0426043602325	0.0	0.0383478591828	0.0368327150532	0.0	0.0	0.0	0.0	0.0	0.0	0.0	0.0427676832502	0.0419237676655	0.0	0.0	0.0	0.0	0.0	0.0	0.0	0.0	0.0	0.0	0.0430673329757	0.0	0.0	0.0502343911574	0.0340338301036	0.060832382878	0.127557658613	0.259257540478	0.0326015513057	0.0339968186457	0.0	0.0	0.0222889941048	0.116610137473	0.0745870061529	0.154366124261	0.0
VIT_200s0194g00380	0.157099503291	0.290313142123	0.114397562417	0.0	0.116438102553	0.0	0.58975667955	0.129124900321	0.601864800702	0.0426043602325	0.202145270729	0.460174310194	0.257829005373	0.120176650061	0.125718154481	0.0	0.116655382851	0.138584522631	0.277281784484	0.320994299101	0.256606099501	0.0419237676655	0.322887462649	0.179917371148	0.0	0.1323764341	0.0	0.921186754148	0.258989315655	0.0868618611934	0.339066912439	0.132740831358	0.258403997854	0.187698177014	0.485371313099	0.452109520417	0.204202980622	0.577907637341	1.65824956197	21.2220815277	0.978046539171	1.46186320177	0.292433792258	0.48586936411	0.490357870306	1.66169445899	0.895044073835	0.57887296598	0.691459568157
VIT_200s0198g00010	0.0	0.0	0.0381325208056	0.0	0.0	0.0	0.0907317968539	0.0430416334403	0.0429903429073	0.0426043602325	0.0404290541457	0.0	0.0	0.0	0.0419060514937	0.078717035126	0.0	0.0	0.0	0.0401242873876	0.0	0.0	0.0	0.0	0.0	0.0441254780334	0.0	0.0	0.036998473665	0.0	0.0	0.0	0.0	0.0	0.0	0.0502343911574	0.0680676602072	0.0	0.0	0.11111037449	0.0326015513057	0.0679936372914	0.0974779307528	0.0647825818813	0.0668669823145	0.0291525343683	0.0	0.0	0.0
VIT_200s0198g00020	0.0785497516453	0.0829466120353	0.0	0.0439681269771	0.155250803404	0.0	0.0	0.172166533761	0.0	0.213021801162	0.121287162437	0.153391436731	0.11049814516	0.120176650061	0.0419060514937	0.118075552689	0.0388851276169	0.046194840877	0.0	0.120372862163	0.0855353665004	0.083847535331	0.0461267803784	0.044979342787	0.0364268760697	0.0441254780334	0.0	0.0383827814228	0.0	0.0	0.0847667281098	0.0442469437862	0.0861346659515	0.0469245442536	0.0	0.100468782315	0.170169150518	0.0912485743171	0.127557658613	0.0370367914968	0.195609307834	0.135987274583	0.0324926435843	0.0647825818813	0.0	0.116610137473	0.0745870061529	0.154366124261	0.0727852177008
VIT_200s0198g00030	0.0392748758227	0.0829466120353	0.0381325208056	0.0	0.0388127008509	0.0315536008591	0.0453658984269	0.0	0.0	0.0	0.121287162437	0.0	0.0	0.0	0.0	0.0	0.0	0.046194840877	0.0396116834977	0.0	0.0427676832502	0.0	0.0	0.0	0.0	0.0441254780334	0.0	0.0	0.036998473665	0.0	0.0	0.0	0.0	0.0	0.0404476094249	0.0	0.0340338301036	0.0	0.0	0.0	0.0	0.0339968186457	0.0324926435843	0.0	0.0445779882097	0.0291525343683	0.111880509229	0.0	0.0727852177008
VIT_200s0198g00040	0.0392748758227	0.0414733060176	0.0381325208056	0.0439681269771	0.0	0.0	0.0	0.0	0.0	0.0	0.0	0.0383478591828	0.0	0.0400588833538	0.0	0.0	0.0388851276169	0.0	0.0	0.0	0.0	0.125771302997	0.0461267803784	0.044979342787	0.0	0.0	0.0	0.0767655628457	0.0	0.0434309305967	0.0	0.0442469437862	0.0	0.0	0.0	0.0	0.0	0.0	0.0	0.0	0.0	0.0	0.0	0.0	0.0222889941048	0.0	0.0	0.0385915310654	0.0363926088504
VIT_200s0198g00050	0.0392748758227	0.0829466120353	0.0	0.0	0.0	0.0	0.0	0.0	0.0	0.0426043602325	0.0	0.0	0.0	0.0	0.0	0.039358517563	0.0388851276169	0.0	0.0792233669955	0.0	0.0427676832502	0.0419237676655	0.0	0.0	0.0	0.0	0.0	0.0	0.0	0.0	0.0	0.0	0.0430673329757	0.0	0.0404476094249	0.0	0.0340338301036	0.030416191439	0.0	0.0	0.0	0.0339968186457	0.0	0.0	0.0	0.0	0.0372935030765	0.0	0.0
VIT_200s0198g00060	0.392748758227	0.539152978229	0.381325208056	1.58285257118	0.504565111061	0.441750412027	0.408293085842	0.559541234724	0.47289377198	0.596461043255	0.606435812186	0.805305042839	0.441992580639	0.721059900369	0.838121029873	0.551019245882	0.50550665902	0.554338090524	0.435728518475	0.401242873876	0.641515248753	0.335390141324	0.184507121514	0.359834742296	0.327841884627	0.882509560667	0.383049687434	0.53735893992	0.554977104975	0.912049542531	0.593367096769	0.530963325434	0.775211993563	1.03233997358	1.617904377	0.401875129259	0.340338301036	0.30416191439	0.510230634451	0.11111037449	0.554226372197	0.543949098331	0.324926435843	0.550651945991	0.757825799564	0.553898152997	0.447522036917	0.385915310654	0.655066959307
VIT_200s0198g00090	0.0	0.0	0.0	0.0	0.0	0.0	0.0	0.0	0.0	0.0426043602325	0.0	0.0	0.0	0.0	0.0	0.0	0.0	0.0	0.0	0.0	0.0	0.0	0.0	0.0	0.0	0.0	0.0	0.0	0.0	0.0	0.0	0.0	0.0	0.0	0.0	0.0	0.0	0.030416191439	0.0	0.0	0.0	0.0	0.0	0.0	0.0222889941048	0.0	0.0	0.0	0.0363926088504
VIT_200s0198g00100	0.0	0.0	0.0	0.0	0.0	0.0	0.0	0.0	0.0	0.0	0.0	0.0	0.0	0.0	0.0	0.0	0.0	0.0	0.0	0.0	0.0	0.0	0.0	0.0	0.0	0.0	0.0	0.0	0.0	0.0	0.0	0.0	0.0	0.0	0.0	0.0	0.0	0.0	0.0	0.0	0.0	0.0	0.0	0.0	0.0	0.0	0.0	0.0	0.0
VIT_200s0198g00110	0.0392748758227	0.0	0.0	0.0	0.0	0.0	0.0	0.0	0.0	0.0	0.0	0.0766957183657	0.0	0.0	0.0	0.0	0.0	0.046194840877	0.0792233669955	0.0	0.0	0.0	0.0	0.0	0.0	0.0	0.0	0.0	0.0	0.0	0.0	0.0	0.0	0.0	0.0	0.0502343911574	0.0	0.060832382878	0.0	0.0	0.0652031026114	0.0	0.0	0.0	0.0	0.0	0.0745870061529	0.0	0.0
VIT_200s0198g00120	0.0	0.0414733060176	0.0	0.0	0.0	0.0	0.0	0.0	0.0	0.0	0.0	0.0	0.0	0.0	0.0	0.0	0.0	0.0	0.0396116834977	0.0	0.0427676832502	0.0	0.0	0.0	0.0	0.0	0.0	0.0	0.0	0.0	0.0	0.0	0.0	0.0	0.0	0.0	0.0	0.0	0.0	0.0	0.0	0.0	0.0	0.0	0.0	0.0	0.0	0.0	0.0
VIT_200s0198g00130	0.0	0.0414733060176	0.0	0.0439681269771	0.0388127008509	0.0315536008591	0.0907317968539	0.0860832668806	0.214951714537	0.0	0.0404290541457	0.0383478591828	0.184163575266	0.0	0.125718154481	0.039358517563	0.0777702552338	0.046194840877	0.0396116834977	0.0401242873876	0.0	0.0419237676655	0.138380341135	0.0899586855741	0.0364268760697	0.0441254780334	0.0478812109292	0.0383827814228	0.0	0.0434309305967	0.127150092165	0.132740831358	0.0861346659515	0.0469245442536	0.0404476094249	0.0	0.102101490311	0.0	0.0637788293064	0.296294331975	0.0652031026114	0.0679936372914	0.162463217921	0.0971738728219	0.0	0.0291525343683	0.149174012306	0.0	0.0363926088504
VIT_200s0198g00135	0.0	0.0	0.0	0.0439681269771	0.0	0.0	0.0453658984269	0.0	0.0	0.0426043602325	0.0	0.0	0.0	0.0	0.0	0.0	0.0	0.046194840877	0.0	0.0	0.0855353665004	0.0	0.0	0.0	0.0364268760697	0.0	0.0	0.0	0.036998473665	0.0	0.0423833640549	0.0	0.0430673329757	0.0	0.0	0.0	0.0680676602072	0.0	0.0	0.0370367914968	0.0	0.0339968186457	0.0	0.0	0.0	0.0291525343683	0.0372935030765	0.0	0.0
VIT_200s0198g00140	16.3383483422	14.9718634724	12.3168042202	16.8837607592	15.6803311438	10.3495810818	20.1878248	16.8723203086	18.3998667643	17.2973702544	16.4950540914	16.566275167	14.2910934407	11.2966051058	13.6194667354	13.5393300417	13.5320244107	16.537753034	14.8939929951	14.4447434596	15.2680629203	20.3330273178	13.8380341135	16.3275014317	13.2229560133	17.5178147792	16.6626614034	19.6519840885	15.9463421496	11.5526275387	16.4023618893	16.1501344819	19.1218958412	13.7488914663	11.3657782484	18.0341464255	36.2119952302	30.4770238219	29.0831461637	47.6663506564	30.1890365091	42.224048758	22.9722990141	27.6621624633	11.8577448638	30.2311781399	31.6621841119	25.2774528478	24.4922257563
VIT_200s0198g00150	5.34138311188	5.14268994619	4.49963745506	7.1228365703	6.8698480506	4.29128971683	8.2565935137	5.85366214788	7.39433898006	6.26284095417	7.11551352964	6.21235318762	6.7772195698	5.64830255289	5.2801624882	5.82506059933	5.40503273875	6.51347256366	5.66447074018	5.61740023427	5.64533418903	9.22322888642	5.3507065239	6.43204601855	5.09976264976	5.78043762237	7.18218163938	7.86847019168	6.36373747037	4.25623119848	7.3323219815	6.46005379278	6.97690794207	5.67786985468	4.12565616134	6.98258037088	13.2731937404	9.76359745193	10.6510644942	15.2591580967	9.68266073779	13.1227719972	7.6357712423	8.48651822645	4.25719787402	10.8738953194	11.3372249352	9.49351664208	8.66144090639
VIT_200s0198g00160	4.98790922948	5.14268994619	5.56734803761	6.46331466564	6.94747345231	4.63837932628	7.25854374831	7.53228585206	6.66350315063	7.83920228278	8.20709799158	7.63122397738	6.55622327948	5.7284203196	6.74687429048	6.10057022227	5.7549988873	6.92922613155	6.13981094215	6.98162600545	5.77363723878	7.12704050314	5.71972076692	6.47702536133	5.86472704723	7.19245291944	7.3737064831	7.63817350315	8.58364589027	5.55915911638	6.8661049769	8.49541320694	6.63236927826	5.77171894319	4.69192269329	6.88211158857	11.2992315944	8.91194409163	10.1727232744	13.2221345644	8.80241885254	12.4428356243	7.60327859872	8.55130080833	2.18432142227	9.53287873843	9.47254978142	7.52534855774	8.55226307984
VIT_200s0198g00170	2.51359205265	3.19344456336	2.63114393559	3.38554577724	1.97944774339	2.39807366529	3.35707648359	2.79770617362	3.00932400351	3.2805357379	2.87046284434	3.18287231217	2.54145733867	2.36347411788	2.59817519261	2.63702067672	3.49966148552	3.04885949788	3.01048794583	3.77168301444	3.07927319402	3.06043503958	2.67535326195	3.01361596673	3.05985758986	2.86815607217	3.59109081969	3.30091920236	3.44085805084	2.86644141938	2.54300184329	2.74331051474	2.54097264557	2.6277744782	3.03357070687	3.51640738102	3.19918002974	3.52827820693	3.22083087997	4.44441497962	2.64072565576	3.53566913915	3.18427907126	3.1095639303	2.02829846354	3.29423638362	2.87159973689	3.55042085801	2.91140870803
VIT_200s0198g00180	0.235649254936	0.622099590264	0.457590249667	0.483649396749	0.42693970936	0.441750412027	0.453658984269	0.473457967844	0.429903429073	0.383439242092	0.727722974623	0.575217887742	0.331494435479	0.360529950184	0.544778669417	0.590377763445	0.466621531403	0.554338090524	0.554563568968	0.521615736039	0.555979882253	0.586932747317	0.230633901892	0.44979342787	0.582830017116	0.617756692467	0.62245574208	0.498976158497	0.51797863131	0.651463958951	0.423833640549	0.486716381648	0.344538663806	0.750792708057	0.404476094249	0.251171955787	0.442439791347	0.851653360293	0.446451805145	0.666662246943	0.45642171828	0.47595546104	0.519882297348	0.777390982576	0.713247811355	0.524745618629	0.6339895523	0.424506841719	0.218355653102
VIT_200s0199g00010	0.0	0.0	0.0	0.0	0.0388127008509	0.0	0.0	0.0	0.0429903429073	0.0426043602325	0.28300337902	0.0383478591828	0.220996290319	0.0	0.0	0.039358517563	0.116655382851	0.0	0.0792233669955	0.0	0.0427676832502	0.0	0.0922535607568	0.0	0.109280628209	0.0882509560667	0.0	0.0767655628457	0.36998473665	0.217154652984	0.0847667281098	0.0	0.258403997854	0.0938490885072	0.202238047125	0.0502343911574	1.15715022352	0.790820977415	1.72202839127	3.07405369424	1.17365584701	1.39386956447	0.259941148674	1.10130389198	4.41322083276	2.71118569625	0.708576558453	1.46647818048	0.873422612409
VIT_200s0199g00020	6.83382839314	5.59889631238	5.79614316245	6.94696406239	7.10272425571	5.9320769615	5.67073730337	5.81062051444	5.71771560667	6.6888845565	5.86221285113	6.05896175089	5.81956897841	6.08895026978	5.86684720911	5.58890949395	7.11597835389	5.72816026875	7.32816144708	6.70075599374	7.52711225204	8.34282976544	7.97993300546	7.46657090265	7.54036334643	6.26581788074	6.46396347545	6.06447946481	5.10578936577	5.12484981041	6.52703806446	6.59279462414	6.15862861553	5.44324713341	5.05595117812	5.67648620079	7.99795007435	7.11738879673	7.11133946767	8.1851309208	6.19429474808	7.64928419528	7.37583009363	8.09782273516	7.73428095438	7.40474372954	7.49599411837	7.83408080627	8.22472960019
VIT_200s0199g00030	16.9667463554	19.3680339102	17.8841522578	18.5105814574	18.4360329042	18.4588565026	18.0102616755	18.8091938134	18.0129536782	19.2145664648	16.6971993622	17.7167109425	16.574721774	17.545790909	15.8823935161	17.7113329034	16.7594900029	19.170858964	22.2617661257	21.0652508785	18.7750129468	20.2491797824	16.2366266932	18.576468571	19.8890743341	15.0026625313	18.3385037859	17.1187205146	17.0192978859	14.8099473335	15.6394613363	17.8757652896	15.6765092032	16.8928359313	15.9768057229	17.7829744697	14.2601748134	15.9685005055	15.4025872775	14.6295326412	14.0512686128	14.2786638312	13.8743588105	14.8352112508	12.1697907812	16.6752496587	15.0665752429	14.6261902738	15.9763552853
VIT_200s0199g00040	10.8398657271	9.74622691414	8.35102205642	10.0687010778	11.7990610587	11.3908499101	11.4322064036	12.1807822636	9.54385612542	11.3327598218	10.5924121862	12.7698371079	10.4604910751	11.3767228725	10.5184189249	10.7842338123	13.1042880069	13.4426986952	10.4574844434	13.3212634127	14.8403860878	10.8582558254	8.53345437001	9.94043475593	10.5273671841	10.54598925	11.4436094121	11.6683655525	11.7285161518	11.5960584693	8.13760589854	10.9289951152	11.5851125705	12.3880796829	12.3365208746	12.1567226601	9.22316795807	11.1627422581	10.9061798114	3.62960556669	6.97673197942	8.02324920039	7.31084480646	10.3328218101	7.02103314302	9.27050592912	9.21149525988	9.87943195273	10.1899304781
VIT_200s0199g00050	0.0	0.0414733060176	0.0	0.0	0.0	0.0	0.0	0.0	0.0	0.0	0.0404290541457	0.0	0.0	0.0	0.0	0.0	0.0	0.0	0.0	0.0	0.0	0.0	0.0	0.0	0.0	0.0	0.0	0.0	0.0	0.0	0.0	0.0	0.0	0.0	0.0	0.0	0.0340338301036	0.0	0.0	0.0	0.0	0.0	0.0	0.0	0.0	0.0	0.0	0.0	0.0
VIT_200s0199g00060	1.2175211505	1.07830595646	1.02957806175	1.58285257118	1.20319372638	1.13592963093	1.08878156225	1.03299920257	1.11774891559	0.979900285347	1.57673311168	0.958696479571	0.883985161278	0.721059900369	0.963839184354	0.983962939075	1.32209433897	1.33965038543	0.950680403946	1.32410148379	1.28303049751	0.796551585645	1.79894443476	1.48431831197	1.2020869103	1.01488599477	1.43643632788	1.49692847549	1.33194505194	1.04234233432	1.22911755759	1.54864303252	1.16281799034	0.844641796564	0.970742626199	0.753515867361	1.70169150518	1.85538767778	1.4988024887	2.85183294526	1.63007756528	1.76783456958	1.62463217921	1.61956454703	0.69095881725	1.39932164968	1.2679791046	2.31549186392	1.81963044252
VIT_200s0199g00070	6.59817913821	5.35005647627	5.52921551681	7.87029472891	5.47259081997	6.31072017181	5.80683499865	6.37016174917	5.20183149178	5.96461043255	6.22607433844	5.94391817334	5.56173997304	5.40794925277	6.74687429048	7.1238916789	7.15486348151	7.57595390383	9.22952225497	7.06187458022	7.95478908454	6.74972659415	6.13486179033	8.23121973003	8.23247399176	5.86868857844	7.85251859239	7.59979072172	6.32673899671	5.51572818578	7.67138889394	6.63704156792	7.92438926753	6.47558710699	6.14803663259	6.02812693889	6.26222473906	8.12112311422	9.05659376151	13.1110241899	8.08518472381	8.05724601903	7.47330802438	8.87521371774	1.76083053428	8.62915017301	8.46562519835	8.14281305479	7.89719612053
VIT_200s0199g00080	10.2900174655	10.6586396465	11.4397562417	10.8161592364	7.49085126422	12.1481363307	7.75756863101	9.08178465591	8.46909755274	10.0546290149	10.4306959696	8.82000761205	8.61885532246	10.0147208385	9.55457974055	13.4606130065	11.0822613708	12.5188018777	10.8932129619	10.9940547442	12.2315574096	7.4205068768	8.90246861303	9.715538042	11.8387347227	8.07496248011	13.3588578493	10.3249682027	11.2845344678	12.5515389425	10.2567741013	8.80514181345	10.0346885833	9.57260702773	9.66697865256	9.49429992875	4.35633025326	7.66488024263	8.99281493221	10.8888167001	6.71591956897	8.73718239195	5.68621262725	7.64434466199	3.61081704498	8.83321791359	5.03462291532	7.64112315094	7.06016611697
VIT_200s0199g00090	1.13897139886	1.28567248655	0.915180499334	1.01126692047	0.853879418719	1.51457284124	0.771220273258	1.07604083601	1.07475857268	1.23552644674	1.13201351608	0.651913606108	0.847152446225	1.44211980074	1.08955733883	1.45626514983	1.20543895612	1.29345554456	1.14873882143	0.922858609916	1.28303049751	0.586932747317	0.691901705676	1.30440094082	1.38422129065	1.50026625313	1.72372359345	0.997952316994	1.10995420995	0.998911403725	1.39865101381	1.01767970708	0.990548658442	0.844641796564	0.889847407349	0.753515867361	0.612608941865	0.729988594537	0.89290361029	1.70369240885	0.489023269585	0.917914103434	0.649852871685	0.583043236932	0.178311952839	0.991186168522	0.708576558453	1.0033798077	0.764244785858
VIT_200s0199g00100	1.96374379113	1.78335215876	2.55487889397	1.93459758699	1.90182234169	2.27185926185	1.13414746067	1.37733227009	1.1607392585	2.30063545255	2.42574324874	1.41887078976	1.28914502686	1.84270863428	1.59242995676	2.79445474697	2.56641842272	2.72549561174	2.05980754188	2.00621436938	2.05284879601	0.964246656307	0.87640882719	2.15900845378	2.69558882916	1.27963886297	2.72922902297	1.57369403834	1.66493131492	2.12811559924	2.1615515668	1.54864303252	2.15336664879	1.26696269485	1.33477111102	1.15539099662	0.85084575259	1.21664765756	1.40313424474	1.99998674083	1.01064809048	1.35987274583	0.942286663944	1.36043421951	0.133733964629	1.60338939026	0.895044073835	1.08056286983	1.12817087436
VIT_200s0199g00110	18.9697650223	17.1284753853	15.3674058846	19.5218483778	17.6597788871	15.3981572192	22.2292902292	17.3457782764	20.5493839097	25.3069899781	22.9232737006	22.7019326362	19.2266772578	18.4270863428	20.7854015409	16.4518603413	18.2760099799	19.4480280092	13.5075840727	14.4046191722	13.5145879071	14.4636998446	14.1147947958	13.6737202073	16.9384973724	21.3126058901	15.1783438646	19.3449218371	16.8343055176	15.6351350148	21.2340653915	20.3978410854	17.3561351892	16.9397604755	12.4983113123	21.048209895	33.9317286133	30.5682723962	25.9898729424	34.3701425091	31.0040752917	32.5349554439	28.7559895721	25.2328156428	26.6799259435	24.6630440756	26.3665066751	26.3966072487	26.7121748962
VIT_200s0199g00120	4.98790922948	5.84773614849	6.10120332889	5.32014336423	5.43377811912	5.08012973831	4.53658984269	5.81062051444	4.29903429073	7.28534559975	6.58993582575	6.2507010468	6.37205970421	5.2877726027	7.2916529599	6.17928725739	4.47178967594	4.06514599718	4.35728518475	4.93528734868	5.08935430678	5.11469965519	4.10528345368	4.09312019362	3.86124886339	5.9569395345	4.74023988199	5.68065165058	4.95779547111	6.25405400593	5.38268723497	5.66360880463	4.78047396031	4.50475624834	4.65147508387	4.97320472458	1.9058944858	4.95783920456	3.12516263601	4.14812064764	3.39056133579	2.65175185436	3.15178642767	3.62782458535	3.65539503319	3.06101610867	4.25145935072	4.32225147932	3.34812001424
VIT_200s0199g00130	13.6676567863	15.6354363686	15.2530083222	16.0923344736	17.1164010752	19.5316789318	15.4244054652	17.9914027781	16.5082916764	14.7411086404	16.4950540914	16.5279273078	15.9853983331	16.7045543585	18.2710384512	15.9008410955	18.1982397247	14.0432316266	17.033023904	16.5713306911	16.1234165853	14.1283097033	15.729232109	15.7877493182	14.2793354193	17.9590695596	15.3219874974	17.8479933616	18.6842292008	15.7654278066	19.0725138247	19.9553716476	18.3897511806	18.6759686129	16.7857579114	16.1754739527	23.6194780919	19.1622006066	20.4411147927	22.814663562	22.1690548879	23.8657666893	20.3403948837	21.6049910574	12.7047266398	18.8033846675	18.8705125567	20.9937928996	19.94314965
VIT_200s0199g00140	0.942597019744	0.87093942637	1.67783091545	1.14317130141	1.55250803404	1.3883584378	1.08878156225	1.37733227009	0.859806858146	1.19292208651	1.53630405754	1.38052293058	0.994483306437	1.64241421751	0.963839184354	1.69241625521	1.36097946659	0.785312294909	0.594175252466	1.04323147208	1.15472744776	1.29963679763	0.691901705676	0.989545541315	1.01995252995	1.36788981903	1.34067390602	1.07471787984	1.59093436759	1.21606605671	1.39865101381	1.2831613698	1.33508732225	0.891566340818	1.01119023562	1.10515660546	0.47647362145	1.18623146612	0.733456537024	0.81480941293	0.489023269585	0.679936372914	0.617360228101	0.583043236932	0.378912899782	0.699660824839	0.559402546147	0.964788276634	0.545889132756
VIT_200s0199g00150	25.9999677946	24.4277772444	25.1674637317	27.2162705988	25.6551952624	24.2331654598	35.9297915541	30.1291434082	32.2427571805	36.7675628806	33.6774021034	35.2800304482	25.3040752416	28.0412183477	30.0885449724	27.9051889522	27.2195893318	27.6707096853	22.2617661257	20.8245051542	22.9234782221	24.1061664077	19.7883887823	21.0953117671	24.5152875949	28.7256861997	21.64230734	27.9042820944	23.0500490933	22.1497746043	26.998202903	27.6985868101	24.3330431313	25.8554238837	18.6463479449	30.7936817795	37.9817543956	30.2032780989	31.8575252386	42.4811998469	35.5682924745	36.274605495	34.9295918531	28.4395534459	29.1985822773	29.9688053306	33.191217738	34.5008287724	31.9891031795
VIT_200s0199g00160	4.28096146467	4.10585729575	4.69030005909	3.86919517399	3.84245738424	4.07041451082	3.49317417887	4.21808007715	3.35324674677	6.22023659394	4.56848311846	5.25365670805	5.45124182788	4.60677158569	4.52585356131	3.6209836158	3.26635071982	3.23363886139	2.69359447785	3.08957012885	3.50695002652	3.68929155457	2.90598716384	3.55336808018	3.67911448304	4.41254780334	3.06439749947	4.56755098932	3.84784126116	3.12702700296	4.02641958522	4.69017604133	4.34980063055	3.66011445178	2.4268565655	4.01875129259	1.80379299549	3.80202392988	2.55115317226	2.85183294526	2.44511634793	1.80183138822	2.4694409124	2.75325972996	2.56323432206	2.12813500888	2.94618674304	4.63098372784	1.96520087792
VIT_200s0199g00170	32.9516208152	36.3720893775	41.0305923868	35.5702147245	37.8423833296	41.6823067348	36.8824754211	42.3960089387	39.895038218	41.7522730278	41.1567771203	41.4540357766	40.5896519887	39.17758792	42.618454369	37.46930872	42.4625593577	36.6787036564	40.5623639017	41.2076431471	40.1160868887	36.8929155457	38.7003687375	36.3433089719	32.2377853217	38.4332913671	36.1024330406	39.7645615541	42.733237083	39.8261633572	44.3753821655	44.9548948867	46.2543156159	45.516807926	39.1128383139	42.8499356573	51.9696585682	46.9321833904	46.1439830032	53.7774212534	51.8364665761	56.7746871383	51.3383768631	50.0121532124	45.6255709326	47.4603259516	51.241273227	51.8284262208	48.5113475976
VIT_200s0199g00190	22.7401531013	21.4002259051	25.4343913773	21.192637203	20.1049790408	26.189488713	20.9136791748	22.0803579549	19.0877122508	25.5626161395	25.5107331659	20.2476696485	22.3942907524	20.950795994	25.6045974626	28.2987741278	23.2921914425	20.4181196676	20.7961338363	17.5343135884	22.3674983399	19.1591618231	17.3436694223	18.7563859422	22.3296750307	20.4300963294	21.2592576526	19.8055152142	22.3470780936	19.6742115603	22.9717833178	24.4685599137	21.232195157	21.9606867107	19.8193286182	17.4313337316	14.7026146048	21.9909064104	17.6029568886	17.3332184205	16.3333772042	19.2761961721	26.2215633725	14.6408635052	14.6438691269	15.1301653371	17.8635879736	18.9484417531	22.2722766164
VIT_200s0199g00200	0.0	0.0	0.0	0.0	0.0388127008509	0.0315536008591	0.0	0.0	0.0429903429073	0.0	0.0404290541457	0.0	0.0368327150532	0.0	0.0419060514937	0.0	0.0777702552338	0.046194840877	0.0	0.0	0.0	0.0	0.0461267803784	0.0899586855741	0.0728537521394	0.0441254780334	0.0478812109292	0.0383827814228	0.036998473665	0.0	0.0	0.0442469437862	0.172269331903	0.0938490885072	0.0808952188499	0.0	0.0340338301036	0.060832382878	0.0956682439596	0.0370367914968	0.0652031026114	0.135987274583	0.0324926435843	0.129565163763	0.0445779882097	0.233220274946	0.0745870061529	0.0385915310654	0.0
VIT_200s0199g00210	9.89726870731	10.7830595646	10.3339131383	11.7834580299	11.6826229561	12.2427971333	9.4361068728	8.78049322183	6.10462869284	6.26284095417	7.31765880037	7.5928761182	13.4071082794	7.09042235363	6.49543798152	13.6180470768	8.63249833095	10.8095927652	8.99185215399	7.06187458022	8.29693055054	15.3021751979	9.22535607568	9.94043475593	15.5178492057	8.16321343617	15.2262250755	9.7492264814	11.0625436258	9.77195938426	5.72175414741	7.16800489336	4.99581062518	9.38490885072	7.64459818131	4.26992324838	0.646642771968	5.17075254463	3.34838853859	1.29628770239	1.27146050092	1.42786638312	3.34674228918	4.40521556793	2.00600946943	1.51593178715	2.20031668151	7.48675702668	3.16615696998
VIT_200s0199g00220	27.8458869583	29.4875205785	26.082644231	26.996429964	28.0615827152	28.0195975629	26.357586986	26.4275629324	22.8278720838	25.3921986986	26.5618885737	25.8848049484	25.5250715319	23.6347411788	25.8979398231	26.6457163902	27.5695554804	25.9615005729	30.1048794583	23.7134538461	28.4405093614	24.8607942257	25.1390953062	27.3024610717	30.8535640311	23.5630052698	29.6863507761	27.0214781217	26.3429132495	26.6665913864	24.7518846081	26.4154254403	26.0988037833	23.6499703038	21.2349949481	25.8204770549	22.1219895673	21.5346635388	24.4272916244	21.2591183192	23.1144998757	25.4976139843	26.2540560161	24.9736853152	16.2486767024	24.779654213	21.0708292382	25.6247766274	22.8181657492
VIT_200s0199g00225	0.667672888985	0.331786448141	0.114397562417	0.175872507909	0.271688905956	0.441750412027	0.272195390562	0.516499601284	0.773826172332	0.724274123952	0.242574324874	0.690261465291	0.552490725799	0.600883250307	0.544778669417	0.472302210756	0.272195893318	0.646727772278	0.277281784484	0.320994299101	0.128303049751	0.0	0.0	0.0	0.473549388906	0.0	0.143643632788	0.0	0.0739969473299	0.0868618611934	0.211916820275	0.265481662717	0.0430673329757	0.0	0.0404476094249	0.301406346945	0.0	0.0912485743171	0.0	0.0370367914968	0.0	0.0	0.0	0.0323912909406	0.0	0.0	0.0	0.0	0.0
VIT_200s0199g00240	11.7039129952	14.142397352	13.7658400108	12.7067886964	10.9063689391	11.4539571118	12.2487925753	10.9756165273	11.134498813	12.4404731879	11.6839966481	12.9232285446	10.7919855106	10.8960162722	10.9793854913	13.0670278309	12.6765516031	12.6111915594	12.7549620863	9.62982897303	12.1032543598	14.2540810063	12.0852164591	12.2343812381	13.9150666586	13.23764341	11.3478469902	12.1289589296	11.0625436258	12.1606605671	10.2143907372	12.5661320353	12.8771325597	9.99492792601	9.62653104314	10.7501597077	11.6395698954	12.5923032558	12.0860881536	10.1480808701	11.834363124	12.374841987	12.3796972056	14.0578202682	18.923355995	13.2935556719	11.7847469722	14.780556398	11.0269604817
VIT_200s0199g00245	0.903322143921	0.331786448141	0.381325208056	0.395713142794	0.42693970936	0.34708960945	0.907317968539	0.860832668806	1.2037296014	0.894691564882	0.242574324874	0.920348620388	0.589323440852	0.560824366953	0.92193313286	0.511660728319	0.466621531403	0.554338090524	0.713010302959	0.160497149551	0.299373782752	0.0	0.0	0.0	0.364268760697	0.176501912133	0.0957624218585	0.115148344269	0.036998473665	0.0	0.254300184329	0.663704156792	0.215336664879	0.0	0.0	0.251171955787	0.0	0.0	0.0	0.0	0.0	0.0	0.0	0.0	0.0	0.0	0.0	0.0	0.0
VIT_200s0199g00250	11.8610124984	19.4095072163	14.1090326981	16.9277288862	19.251099622	16.3132116441	15.7873326526	14.9354468038	14.5307359027	15.6784045656	24.702152083	19.4423646057	13.2229447041	7.69130560393	10.9374794398	15.9008410955	17.2261115343	13.7660625814	16.0031201331	12.9200205388	14.4127092553	24.1480901753	21.5873332171	17.317046973	14.607177304	21.6656097144	17.9075728875	16.5813615747	20.1271696737	18.5015764342	17.0381123501	19.5571491535	20.0693771667	20.9752712813	22.5697660591	14.9698485649	24.640492995	37.3206668957	23.9170609899	39.5182565271	26.4398581089	28.3193499319	26.6439677391	26.755206317	14.5770021446	19.0949100112	21.7421122936	35.7357577665	23.8735514059
VIT_200s0199g00260	16.613272473	16.7552156311	15.9012611759	16.2682069815	16.3401470582	13.9151379788	15.197575973	15.7532378392	12.5531801289	14.5706911995	14.5948885466	16.1827965752	13.6281045697	14.7817279576	13.6613727869	14.8381611213	14.3486120906	14.4589851945	16.7557421195	14.28424631	14.4554769386	19.7041708028	15.4063446464	17.1821089446	15.6271298339	13.1493924539	15.9444432394	13.4723562794	16.8343055176	14.8533782641	13.1812262211	15.2651956062	14.4706238798	14.5935332629	16.8666531302	14.4172702622	20.2501289116	20.8350911357	19.4525429385	19.1109844124	20.8323912843	21.8939512078	16.7337114459	22.8358601132	23.4480217983	17.9288086365	20.6233072013	22.6918202664	19.4336531261
VIT_200s0199g00270	5.73413187011	8.25318789751	7.43584155709	7.34267720518	9.62554981102	5.26945134346	10.3434248413	7.87661891958	6.87845486517	8.73389384766	8.53053042474	7.5928761182	6.224728844	5.08747818594	6.53734403301	5.86441911689	6.68824195011	5.95913447314	7.24893808009	4.89516306129	6.28684943778	6.33048891749	5.99648144919	6.52200470412	8.23247399176	8.16321343617	7.70887495961	8.71289138298	5.62376799708	7.33982727085	5.89128760363	10.2210440146	7.96745660051	5.58402076618	3.92341811422	6.07836133005	7.82778092383	9.15527362315	9.9494973718	6.11107059698	7.04193508203	8.19323329361	9.97524158037	9.52303953655	7.46681302512	9.44542113533	5.89237348608	5.71154659767	6.58706220192
VIT_200s0199g00280	0.864047268099	0.622099590264	0.800782936917	0.61555377768	0.815066717868	0.694179218899	0.816586171685	0.774749401926	0.816816515239	1.10771336604	0.889439191205	0.920348620388	0.920817876331	0.640942133661	0.46096656643	0.629736281008	0.661047169487	0.554338090524	0.554563568968	0.401242873876	0.855353665004	0.964246656307	0.553521364541	0.719669484593	0.400695636767	0.970760516734	0.957624218585	0.844421191303	0.591975578639	0.477740236564	0.550983732714	0.619457213006	0.473740662733	0.469245442536	0.24268565655	0.703281476204	1.15715022352	1.247063849	1.14801892752	0.629625455446	0.586827923503	0.679936372914	1.0397645947	1.36043421951	1.13673869935	1.10779630599	0.783163564606	0.540281434915	0.837030003559
VIT_200s0199g00290	0.0392748758227	0.0	0.0	0.0	0.0	0.0	0.0	0.0	0.0429903429073	0.127813080697	0.0	0.0	0.0	0.0	0.0	0.0	0.0	0.0	0.0	0.0	0.0427676832502	0.0	0.0461267803784	0.0	0.0	0.0	0.0	0.0	0.0	0.0	0.0423833640549	0.0	0.0	0.0	0.0404476094249	0.0502343911574	0.0	0.0	0.0	0.0	0.0326015513057	0.0	0.0	0.0	0.0	0.0291525343683	0.0	0.0	0.0
VIT_200s0199g00300	32.7159715603	30.565826535	30.391619082	32.624350217	35.6300593811	32.8788520951	31.347835813	28.5366029709	32.2857475234	26.9259556669	27.6130439815	29.6428951483	31.5288040856	27.6005706308	31.6809749292	36.839572439	33.9078312819	30.2114259336	34.224494542	33.3432828191	33.4870959849	41.2110636152	41.3295952191	39.4468836242	33.1484572234	29.2110664581	32.2719361663	34.4293549363	31.3007087206	27.9695193043	33.1437906909	31.6808117509	33.9801257179	38.0088808454	33.8950966981	35.0636050279	42.9847274208	46.2021947959	44.7727381731	52.9626118405	42.3168135948	40.7621855562	40.1609074701	41.9143304772	52.7803380402	41.2799886655	39.8667547887	39.5177278109	40.2138327797
VIT_200s0199g00310	40.0603733391	58.6017814029	47.4368558821	35.6141828515	37.2601928168	47.6143836963	28.0814911263	37.53230436	25.1063602579	40.4315378606	38.2458852218	35.8935961951	31.1973096501	43.4238295555	41.6127091332	45.2229366799	53.7003612389	49.1513106931	59.0214084116	47.4269076922	49.2683711043	52.1531669759	67.8063671563	61.8016169894	50.9247727455	49.3764099193	55.6379670998	37.2696807616	49.2819669217	59.2397893339	62.4306952529	45.2646234932	59.3467848406	46.079902457	57.4356053834	43.3020451777	42.4401861392	51.0687854261	47.5471172479	35.481246254	82.2537139443	47.9015174718	55.6923911034	46.6110676636	93.0565503877	60.1125258674	69.5523832376	40.9842059914	35.3736158026
VIT_200s0201g00010	0.0	0.0	0.0	0.0	0.0	0.0	0.0	0.0	0.0	0.0	0.0	0.0	0.0	0.0	0.0	0.0	0.0	0.0	0.0	0.0	0.0	0.0	0.0	0.0	0.0	0.0	0.0	0.0	0.0	0.0	0.0	0.0	0.0	0.0	0.0	0.0	0.0	0.0	0.0	0.0	0.0	0.0	0.0	0.0	0.0	0.0	0.0	0.0	0.0
VIT_200s0201g00020	0.0785497516453	0.165893224071	0.0762650416112	0.0439681269771	0.0388127008509	0.126214403436	0.0453658984269	0.0860832668806	0.128971028722	0.213021801162	0.0808581082914	0.230087155097	0.0368327150532	0.160235533415	0.0838121029873	0.039358517563	0.0388851276169	0.046194840877	0.0792233669955	0.120372862163	0.0427676832502	0.0419237676655	0.0461267803784	0.0899586855741	0.0728537521394	0.220627390167	0.0957624218585	0.0	0.110995420995	0.0868618611934	0.0423833640549	0.0442469437862	0.0430673329757	0.187698177014	0.0808952188499	0.0	0.0680676602072	0.0912485743171	0.127557658613	0.0740735829937	0.0326015513057	0.0679936372914	0.0974779307528	0.129565163763	0.0445779882097	0.0874576031049	0.0	0.154366124261	0.0727852177008
VIT_200s0201g00030	0.0	0.0	0.0	0.0	0.0	0.0	0.0	0.0	0.0	0.0	0.0	0.0	0.0	0.0	0.0	0.0	0.0	0.0	0.0	0.0	0.0	0.0	0.0	0.0	0.0	0.0	0.0	0.0	0.0	0.0	0.0	0.0	0.0	0.0	0.0	0.0	0.0	0.0	0.0	0.0	0.0	0.0	0.0	0.0	0.0	0.0	0.0	0.0	0.0
VIT_200s0201g00060	23.4078259903	28.9483676003	25.7394515438	21.23660533	20.8424203569	24.9273446787	19.9609953079	21.1334420192	15.777455847	24.8383420155	25.1064426245	24.4659341586	22.5784543276	20.1095594436	21.2463681073	23.8906201607	18.6259761285	21.7115752122	17.349917372	16.6114549785	18.7750129468	15.8891079452	12.5926110433	14.4833483774	20.0347818383	19.3710848566	21.7859509728	22.5306926952	21.1631269364	24.7556304401	17.3771792625	22.3889535558	15.934913201	16.5643641215	16.2194913794	19.4909437691	6.56852920999	13.8089509133	14.3502365939	11.2221478235	9.61745763518	7.85326510716	10.397645947	13.2804292857	11.7240108991	13.4684708781	12.0085079906	13.4684443418	10.5902491755
VIT_200s0201g00070	6.79455351732	7.38224847114	8.1984919732	8.13410349077	8.57760688804	8.20393622336	9.07317968539	7.61836911894	8.08218446657	9.54337669207	7.92409461256	8.32148544267	8.5083571773	7.85154113735	8.42311635022	9.32796866243	10.3434439461	7.80692810822	9.34835730547	8.30572748924	9.1095165323	10.6905607547	10.1017649029	9.49064132806	9.17957276957	11.0313695083	8.76226160005	10.5168821099	9.02762757425	9.51137380068	10.044857281	8.71664792587	10.2069579152	11.5903624306	11.9320447804	9.99664384033	10.4824196719	11.8014822783	10.9061798114	10.8517799086	9.06323126298	11.3549374277	11.7623369775	11.6284734477	9.18306557119	10.9322003881	10.8151158922	12.8509798448	10.2991083047
VIT_200s0201g00080	0.0	0.0	0.0	0.0	0.0	0.0	0.0	0.0	0.0	0.0	0.0	0.0	0.0	0.0	0.0	0.0	0.0	0.0	0.0	0.0	0.0	0.0	0.0	0.0	0.0	0.0	0.0	0.0	0.0	0.0	0.0	0.0	0.0	0.0	0.0	0.0	0.0	0.0	0.0	0.0	0.0	0.0	0.0	0.0	0.0	0.0	0.0	0.0	0.0
VIT_200s0201g00083	0.0	0.0	0.0	0.0	0.0	0.0	0.0	0.0	0.0	0.0	0.0	0.0	0.0	0.0	0.0	0.0	0.0	0.0	0.0	0.0	0.0	0.0	0.0	0.0	0.0	0.0	0.0	0.0	0.0	0.0	0.0	0.0	0.0	0.0	0.0	0.0	0.0	0.0	0.0318894146532	0.0	0.0	0.0339968186457	0.0	0.0	0.0	0.0291525343683	0.0	0.0	0.0
VIT_200s0201g00086	0.117824627468	0.0414733060176	0.114397562417	0.0439681269771	0.0776254017018	0.0946608025772	0.0907317968539	0.0860832668806	0.0429903429073	0.0	0.121287162437	0.0383478591828	0.11049814516	0.0	0.0	0.078717035126	0.0	0.092389681754	0.158446733991	0.0401242873876	0.0427676832502	0.0	0.0461267803784	0.0	0.109280628209	0.1323764341	0.143643632788	0.115148344269	0.0739969473299	0.0434309305967	0.127150092165	0.176987775145	0.129201998927	0.0	0.0404476094249	0.0502343911574	0.102101490311	0.0	0.0318894146532	0.259257540478	0.0652031026114	0.0679936372914	0.0649852871685	0.0323912909406	0.0445779882097	0.0583050687366	0.0372935030765	0.0771830621307	0.0363926088504
VIT_200s0201g00090	0.0	0.0	0.0	0.0	0.0	0.0	0.0	0.0	0.0	0.0	0.0	0.0766957183657	0.0	0.0400588833538	0.0	0.078717035126	0.0	0.0	0.0396116834977	0.0802485747753	0.0427676832502	0.0419237676655	0.0	0.0	0.0	0.0	0.0	0.115148344269	0.0	0.0	0.0	0.0	0.172269331903	0.0	0.0	0.0	0.0	0.0	0.0	0.0	0.0	0.0	0.0974779307528	0.0971738728219	0.0	0.0291525343683	0.0745870061529	0.0385915310654	0.0
VIT_200s0202g00020	0.510573385695	0.248839836106	0.34319268725	0.131904380931	0.194063504254	0.0	0.317561288989	0.172166533761	0.171961371629	0.085208720465	0.0	0.153391436731	0.220996290319	0.160235533415	0.0419060514937	0.0	0.0777702552338	0.230974204385	0.158446733991	0.361118586489	0.384909149252	0.209618838328	0.184507121514	0.179917371148	0.218561256418	0.176501912133	0.0478812109292	0.230296688537	0.22199084199	0.26058558358	0.0	0.132740831358	0.0	0.0469245442536	0.283133265975	0.301406346945	0.102101490311	0.060832382878	0.191336487919	0.222220748981	0.0978046539171	0.169984093229	0.194955861506	0.0971738728219	0.0445779882097	0.0291525343683	0.0	0.154366124261	0.218355653102
VIT_200s0202g00025	0.157099503291	0.124419918053	0.190662604028	0.0879362539543	0.582190512763	0.252428806873	0.725854374831	0.172166533761	0.171961371629	0.383439242092	0.0404290541457	0.26843501428	0.11049814516	0.0400588833538	0.335248411949	0.157434070252	0.0388851276169	0.138584522631	0.435728518475	0.0401242873876	0.0855353665004	0.167695070662	0.230633901892	0.0	0.218561256418	0.5295057364	0.0	0.26867946996	0.036998473665	0.304016514177	0.0423833640549	0.265481662717	0.258403997854	0.0938490885072	0.0	0.100468782315	0.0	0.0	0.0318894146532	0.0	0.0	0.0679936372914	0.194955861506	0.0647825818813	0.156022958734	0.0	0.0	0.0385915310654	0.0
VIT_200s0202g00030	0.0785497516453	0.0414733060176	0.0381325208056	0.0	0.0776254017018	0.0315536008591	0.0907317968539	0.215208167202	0.128971028722	0.213021801162	0.0808581082914	0.115043577548	0.11049814516	0.160235533415	0.167624205975	0.196792587815	0.116655382851	0.092389681754	0.0396116834977	0.0401242873876	0.0	0.0	0.0922535607568	0.0899586855741	0.0364268760697	0.0441254780334	0.0	0.0383827814228	0.0	0.0434309305967	0.0423833640549	0.0442469437862	0.0	0.140773632761	0.121342828275	0.20093756463	0.136135320414	0.030416191439	0.0637788293064	0.0740735829937	0.0	0.0679936372914	0.0649852871685	0.161956454703	0.133733964629	0.0874576031049	0.149174012306	0.0	0.181963044252
VIT_200s0202g00035	0.235649254936	0.373259754159	0.305060166445	0.263808761863	0.232876205105	0.378643210309	0.226829492135	0.430416334403	0.515884114888	0.17041744093	0.404290541457	0.26843501428	0.257829005373	0.200294416769	0.209530257468	0.354226658067	0.233310765701	0.184779363508	0.237670100986	0.120372862163	0.171070733001	0.167695070662	0.27676068227	0.314855399509	0.291415008558	0.176501912133	0.287287265575	0.345445032806	0.22199084199	0.13029279179	0.254300184329	0.530963325434	0.387605996782	0.422320898282	0.24268565655	0.301406346945	0.238236810725	0.30416191439	0.318894146532	0.185183957484	0.293413961751	0.203980911874	0.292433792258	0.226739036585	0.156022958734	0.204067740578	0.149174012306	0.347323779588	0.291140870803
VIT_200s0202g00040	6.55890426238	5.51594970034	4.23270980942	5.40807961819	6.01596863189	3.75487850223	8.98244788853	5.50932908036	8.98498166763	4.94210578697	3.7194729814	6.32739676517	5.15658010745	4.32635940221	5.32206853969	4.56558803731	4.66621531403	4.85045829209	6.57553946062	4.97541163607	4.83274820727	5.32431849352	5.30457974352	3.95818216526	3.67911448304	4.8979280617	3.87837808527	6.02609668339	5.73476341807	4.25623119848	4.36548649766	5.13264547919	3.87605996782	6.05326620871	5.21774161582	5.97789254773	3.91389046191	5.65741160766	5.13419575917	3.59256877519	4.49901408019	3.67165641374	4.93888182481	5.34456300521	4.88128970896	6.0637271486	4.84815539994	5.0168990385	5.1313578479
VIT_200s0202g00050	0.0	0.0	0.0	0.0	0.0	0.0	0.0	0.0	0.0	0.0	0.0	0.0	0.0	0.0	0.0	0.0	0.0	0.0	0.0	0.0	0.0	0.0	0.0	0.0	0.0	0.0	0.0	0.0	0.0	0.0	0.0	0.0	0.0	0.0	0.0	0.0	0.0	0.0	0.0	0.0	0.0	0.0	0.0	0.0	0.0	0.0	0.0	0.0	0.0
VIT_200s0202g00060	0.0392748758227	0.0	0.0	0.0	0.0	0.0	0.0	0.0	0.0	0.0	0.0404290541457	0.0766957183657	0.0	0.0	0.0	0.118075552689	0.0	0.0	0.0	0.0	0.0	0.0	0.0	0.044979342787	0.0	0.0	0.0	0.0	0.0	0.0	0.0	0.0	0.0430673329757	0.0	0.0	0.0	0.0	0.030416191439	0.0	0.0	0.0326015513057	0.0	0.0	0.0	0.0	0.0	0.0	0.0385915310654	0.0
VIT_200s0202g00070	0.0	0.0	0.0	0.0	0.0	0.0	0.0	0.0	0.0	0.0	0.0	0.0	0.0	0.0	0.0	0.0	0.0	0.0	0.0	0.0	0.0	0.0	0.0	0.0	0.0	0.0	0.0	0.0	0.0	0.0	0.0	0.0	0.0	0.0	0.0	0.0	0.0	0.0	0.0	0.0	0.0	0.0	0.0	0.0	0.0	0.0	0.0	0.0	0.0
VIT_200s0202g00080	0.0	0.0	0.0	0.0	0.0	0.0	0.0	0.0	0.0	0.0	0.0	0.0	0.0	0.0	0.0	0.0	0.0	0.0	0.0	0.0	0.0	0.0	0.0	0.0	0.0	0.0	0.0	0.0	0.0	0.0	0.0	0.0	0.0	0.0	0.0	0.0	0.0	0.0	0.0	0.0	0.0	0.0	0.0	0.0	0.0	0.0	0.0	0.0	0.0
VIT_200s0202g00090	0.0	0.0	0.0	0.0	0.0	0.0	0.0	0.0	0.0	0.0	0.0	0.0	0.0	0.0	0.0	0.0	0.0	0.0	0.0	0.0	0.0	0.0	0.0	0.0	0.0	0.0	0.0	0.0	0.0	0.0	0.0	0.0	0.0	0.0	0.0	0.0	0.0	0.0	0.0	0.0	0.0	0.0	0.0	0.0	0.0	0.0	0.0	0.0	0.0
VIT_200s0203g00003	0.0	0.0	0.0	0.0	0.0	0.0	0.0	0.0	0.0	0.0	0.0	0.0	0.0368327150532	0.0	0.0	0.039358517563	0.0	0.0	0.0	0.0	0.0	0.0	0.0	0.0	0.0	0.0	0.0	0.0	0.0	0.0	0.0	0.0	0.0	0.0	0.0	0.0	0.0	0.0	0.0318894146532	0.0	0.0	0.0	0.0	0.0	0.0	0.0	0.0	0.0	0.0
VIT_200s0203g00006	0.0	0.0	0.0	0.0	0.0	0.0	0.0	0.0	0.0	0.0	0.0	0.0	0.0	0.0	0.0419060514937	0.078717035126	0.0	0.0	0.0	0.0	0.0	0.0	0.0	0.0	0.0	0.0	0.0	0.0	0.0	0.0	0.0	0.0	0.0	0.0	0.0	0.0	0.0	0.0	0.0	0.0	0.0	0.0	0.0	0.0	0.0	0.0	0.0	0.0	0.0363926088504
VIT_200s0203g00010	0.0	0.0	0.0	0.0	0.0	0.0	0.0	0.0	0.0	0.0	0.0	0.0	0.0	0.0	0.0	0.0	0.0	0.0	0.0	0.0	0.0	0.0	0.0	0.0	0.0	0.0	0.0	0.0	0.0	0.0	0.0	0.0	0.0	0.0	0.0	0.0	0.0	0.0	0.0	0.0	0.0	0.0	0.0	0.0	0.0	0.0	0.0	0.0	0.0
VIT_200s0203g00015	0.0	0.0	0.0	0.0	0.0	0.0	0.0	0.0	0.0	0.0	0.0	0.0	0.0	0.0	0.0	0.0	0.0	0.0	0.0	0.0	0.0	0.0	0.0	0.0	0.0	0.0	0.0	0.0	0.0	0.0	0.0	0.0	0.0	0.0	0.0	0.0	0.0	0.0	0.0	0.0	0.0	0.0	0.0	0.0	0.0	0.0	0.0	0.0	0.0
VIT_200s0203g00020	0.0785497516453	0.248839836106	0.610120332889	0.351745015817	0.659815914465	0.631072017181	1.81463593708	1.54949880385	1.54765234466	3.32314009813	4.08333446872	4.87017811622	1.21547959676	1.60235533415	2.55626914111	0.511660728319	0.699932297104	1.43204006719	0.35650515148	1.08335575947	1.53963659701	1.29963679763	2.72148004233	1.57427699755	0.254988132488	4.32429684727	0.287287265575	8.4058291316	2.2199084199	6.08033028354	6.10320442391	2.07960635795	10.4653619131	6.28788892998	6.63340794569	3.26523542523	0.272270640829	0.547491445902	1.33935541543	9.88882332965	1.79308532181	0.0679936372914	1.49466160488	4.95586751392	14.7330251033	1.2827115122	2.01384916613	0.656056028111	0.0363926088504
VIT_200s0203g00030	0.0	0.0	0.0	0.0	0.0388127008509	0.0	0.0	0.0	0.0	0.0	0.0404290541457	0.0383478591828	0.0	0.0	0.0	0.0	0.0	0.0	0.0	0.0	0.0	0.0419237676655	0.0922535607568	0.0	0.0364268760697	0.0	0.0	0.0767655628457	0.0	0.0	0.0	0.0	0.0	0.0	0.0	0.0	0.0	0.0	0.0318894146532	0.0	0.0	0.0	0.0324926435843	0.0323912909406	0.0	0.0	0.0	0.0	0.0
VIT_200s0203g00040	136.872942242	133.709938601	127.782077219	127.947249503	136.892395901	121.039612895	155.7411293	134.548146134	145.608291427	157.337902339	148.253341552	154.311785352	148.509507095	124.062361747	143.234884005	139.447227726	133.95926464	139.924173016	140.383806316	148.138869035	148.446628562	137.761500549	125.51096941	127.561416144	118.095932218	145.790579422	122.001325448	156.333068735	146.550954187	114.701087706	169.702989676	159.28899763	156.851226698	152.692467001	127.571760126	147.287234874	111.83516572	139.123659642	126.4415291	90.4438448353	122.190614294	99.0667295336	126.818787909	132.415597365	131.036996342	123.810813462	141.491550672	122.759660319	106.775914367
VIT_200s0203g00050	5.49848261517	4.39617043787	5.91054072486	8.09013536379	7.41322586252	4.92236173401	11.477572302	9.12482628935	16.0353979044	13.377769113	21.2252534265	20.4394089444	9.79750220416	11.8974883561	12.8232517571	6.02185318714	4.8217558245	5.17382217823	2.77281784484	2.9290729793	2.99373782752	6.28856514983	9.96338456174	7.2866535315	3.24199197021	15.1791644435	3.9262592962	20.4964052798	9.47160925823	12.5081080119	33.2709407831	12.3448973163	33.8078563859	21.4445167239	17.4733672716	11.2525036193	9.08703263766	8.06029073134	7.52590185816	25.7776068818	19.4631261295	6.08543053758	6.46603607327	11.3369518292	46.361107738	13.4684708781	12.9408455675	4.59239219678	7.56966264088
VIT_200s0203g00060	9.38669532162	8.33613450954	8.46541961884	9.14537041124	8.07304177698	6.75247058384	7.34927554516	7.27403605141	6.87845486517	8.73389384766	6.30693244673	7.3627889631	7.44020844075	5.64830255289	6.621156136	7.59619388966	6.64935682249	7.06781065418	7.09049134609	7.22237172978	6.62899090378	9.47477149241	6.73450993525	7.19669484593	9.43456090206	5.1626809299	10.1986979279	9.01995363437	8.47265046928	5.38543539399	5.38268723497	6.90252323064	5.08194529114	5.77171894319	5.41997966294	7.23375232667	5.24120983595	5.83990875629	6.60110883321	6.03699701398	5.08584200369	6.52738917998	5.49125676574	6.15434527872	6.35236331988	5.85965940803	4.4379268661	8.14281305479	6.47788437537
VIT_200s0203g00070	2.9456156867	3.56670431752	3.08873418525	3.78125892003	3.80364468339	1.98787685412	6.62342117033	2.75466454018	5.2878121776	1.78938312976	2.50660135703	2.37756726934	2.2836283333	2.68394518471	2.09530257468	2.8731717821	7.66037014053	3.88036663367	6.89243292861	3.08957012885	3.89185917577	5.19854719052	6.31936891184	4.857769021	4.84477451727	4.1036694571	3.1122787104	4.60593377074	6.58572831236	3.77849096191	2.71253529951	2.52207579581	3.70379063591	8.11794615587	6.79519838339	5.62625180963	25.5594064078	22.2950683248	33.5795536298	26.9257474182	29.6348101369	29.8832035896	11.9897854826	31.1928131758	39.3846525832	47.2854107454	15.9243258136	24.0425238537	26.8941379404
VIT_200s0203g00080	0.0785497516453	0.290313142123	0.0381325208056	0.175872507909	0.271688905956	0.126214403436	0.861952070112	0.301291434082	0.343922743258	0.17041744093	0.161716216583	0.0	0.257829005373	0.360529950184	0.502872617924	0.196792587815	0.155540510468	0.323363886139	0.0396116834977	0.120372862163	0.0427676832502	0.083847535331	0.0461267803784	0.0	0.218561256418	0.1323764341	0.0	0.0767655628457	0.332986262985	0.173723722387	0.635750460824	0.796444988151	0.430673329757	0.0469245442536	0.1617904377	0.20093756463	0.782778092383	0.30416191439	0.0956682439596	0.0740735829937	0.130406205223	0.203980911874	0.162463217921	0.0647825818813	0.200600946943	0.0291525343683	0.261054521535	0.115774593196	0.0
VIT_200s0203g00090	0.0	0.0	0.0	0.0	0.0776254017018	0.0315536008591	0.0453658984269	0.0430416334403	0.0429903429073	0.17041744093	0.0404290541457	0.0	0.0736654301065	0.200294416769	0.0	0.039358517563	0.0	0.046194840877	0.0396116834977	0.0	0.0427676832502	0.0419237676655	0.0	0.044979342787	0.0728537521394	0.0882509560667	0.0478812109292	0.0	0.110995420995	0.0	0.0423833640549	0.0	0.0430673329757	0.0	0.0404476094249	0.0502343911574	0.0340338301036	0.0	0.0	0.0	0.0	0.0339968186457	0.0649852871685	0.0	0.0	0.0	0.149174012306	0.0	0.0
VIT_200s0203g00100	52.3926843474	53.4176181507	54.4913722312	47.3097046274	50.5729492087	54.3037470785	40.2849178031	44.3328824435	34.30629364	36.0858931169	36.7500102184	36.1236833502	45.0832432252	54.680375778	48.5272076297	50.0640343401	48.5286392659	50.1214023516	48.5243122847	50.2757320967	54.7426345603	50.3504449663	44.3278359436	48.4877315244	54.0939109635	34.5061238221	54.8718677249	43.1422463193	48.3940035538	48.03460924	33.3557075112	39.9549902389	29.5011230884	40.9651271334	41.1756663946	40.8907944021	25.9337785389	31.0245152678	28.7004731879	35.110878339	23.4079138375	29.3732513099	27.1638500364	30.0915092839	24.8968064151	26.4705012064	30.5806725227	38.6687141275	37.6663501601
VIT_200s0203g00110	19.2446891531	18.9533008501	15.7105985719	17.8950276797	20.1049790408	13.9151379788	17.8287980818	18.2926942121	16.5082916764	16.1044481679	15.6864730085	14.4187950527	15.3224094621	13.700138107	15.0861785377	16.0582751657	13.9597608145	15.013323285	18.221374409	18.8182907848	17.6630531823	19.5364757321	17.7126836653	16.8672535451	16.719936116	15.2674153995	18.8173158952	15.2763470063	16.3163268863	15.721996876	11.7401918432	15.2651956062	13.7815465522	15.4850996037	13.6308443762	14.7689110003	14.6685807747	17.945552949	15.6577025947	20.5554192807	15.6161430754	16.1484888567	15.628961564	17.8476013083	17.9872182426	14.9552501309	15.9243258136	23.618017012	15.4304661526
VIT_200s0203g00120	4.08458708556	3.98143737769	3.81325208056	3.86919517399	3.95889548679	3.12380648505	3.35707648359	3.87374700963	3.99810189038	3.96220550162	4.64934122676	3.25956803054	4.30942766123	3.00441625154	3.35248411949	4.13264434412	2.87749944365	3.60319758841	5.2683539052	3.08957012885	3.29311161027	4.31814806955	3.64401564989	3.37345070903	3.46055322662	3.66241467677	4.11778413991	3.87666092371	3.51485499817	3.64819817012	3.26351903223	3.53975550289	3.48845397103	3.47241627476	3.84252289537	3.51640738102	3.50548450067	3.741191547	3.69917209977	3.85182631567	3.22755357926	3.16170413405	3.54169815068	3.49825942159	0.735536805459	3.38169398672	2.75971922766	3.24168860949	2.94780131688
VIT_200s0203g00125	0.0	0.0	0.0	0.0	0.0	0.0	0.0	0.0	0.0	0.0	0.0	0.0	0.0	0.0	0.0	0.0	0.0	0.0	0.0	0.0	0.0	0.0	0.0	0.0	0.0	0.0	0.0	0.0	0.0	0.0	0.0	0.0	0.0	0.0	0.0	0.0	0.0	0.0	0.0	0.0	0.0	0.0	0.0	0.0	0.0	0.0	0.0	0.0	0.0
VIT_200s0203g00130	1.53172015708	0.995359344423	1.06771058256	1.01126692047	2.09588584595	0.820393622336	1.76927003865	1.20516573633	1.24671994431	1.27813080697	1.21287162437	1.72565366323	2.06263204298	1.00147208385	1.59242995676	1.65305773765	2.9941548265	2.12496268034	2.89165289533	1.92596579461	1.83901037976	2.51542605993	2.9982407246	3.41843005181	1.67563629921	1.80914459937	2.15465449182	2.99385695098	2.88588094587	1.3463588485	2.03440147464	1.99111247038	2.45483797962	2.53392538969	2.70998983147	2.7126571225	3.94792429202	3.83244012132	4.94285927125	1.44443486838	3.16235047665	2.95772322218	8.12316089607	4.76151976828	1.3819176345	4.63525296456	2.23761018459	4.05211076186	4.22154262664
VIT_200s0203g00140	4.35951121632	4.76943019203	4.0801797262	6.63918717355	7.84016557188	7.88840021477	7.30390964674	6.41320338261	8.89900098181	4.89950142673	4.97277365992	5.94391817334	4.86191838703	6.89012793686	5.99256536359	4.91981469538	6.92155271581	6.79064160892	4.55534360224	6.25938883247	4.36230369152	5.61778486718	7.14965095865	5.93727324789	5.5368851626	6.92770005124	5.12328956943	4.72108211501	4.73580462912	8.90334077233	11.4858916589	8.36267237558	12.9201998927	6.10019075296	8.61534080751	6.83187719741	19.8417229504	11.4669041725	10.9061798114	10.8888167001	11.4431445083	14.6526288363	8.51307261908	11.0130389198	15.7583188321	12.1566068316	16.4091413536	7.37098243348	12.5918426622
VIT_200s0203g00150	2.90634081088	3.27639117539	3.08873418525	4.6166533326	5.00683840976	5.52188015034	5.98829859236	5.16499601284	6.40556109319	3.36574445837	3.63861487311	4.14156879175	3.72010422038	4.96730153587	4.73538381878	3.6209836158	4.89952607973	4.43470472419	3.05009962933	4.05255302615	3.37864697677	4.48584314021	4.98169228087	4.09312019362	4.11623699588	4.7655516276	3.39956597598	3.72312979802	3.47785652451	5.90660656115	9.23957336397	5.26538631055	8.35506259729	4.45783170409	5.62221771007	4.67179837764	17.1530503722	11.223574641	8.73769961498	9.74067616367	11.0193243413	13.1227719972	7.05090365778	9.97651760972	26.2118570673	11.0488105256	13.3883676044	6.17464497046	10.5902491755
VIT_200s0203g00160	6.99092789643	7.96287475539	7.09264886984	6.02363339587	5.97715593103	4.44905772113	9.84439995864	7.36011931829	8.72703961018	7.62618048161	8.28795609987	8.12974614676	6.59305599453	5.52812590283	5.53159879716	5.47083394126	6.14385016347	5.35860154173	5.58524737318	6.29951311986	6.54345553728	7.25281180614	4.10528345368	5.03768639215	4.8083476412	7.63370769977	5.31481441314	6.17962780908	5.73476341807	4.90769515743	6.99325506906	8.89363570102	7.32144660587	5.67786985468	5.50087488179	5.27461107153	4.83280387471	10.0069269834	6.66488766252	3.66664235819	7.49835680031	6.11942735623	6.49852871685	8.48651822645	5.19333562643	6.18033728608	7.01117857837	8.33577071012	4.9857874125
VIT_200s0203g00170	6.87310326897	6.67720226884	4.53776997586	7.65045409402	13.7008834004	4.25973611597	31.347835813	12.5251153311	17.7980019636	18.6181054216	17.1823480119	17.9467980976	12.3757922579	8.4123655043	10.0574523585	9.80027087319	8.86580909665	9.79330626593	10.6951545444	6.05876739553	8.68183969979	20.1234084795	10.240145244	8.09628170167	5.20904327797	18.488575296	6.89489437381	20.8034675312	11.0625436258	6.08033028354	16.1480617049	16.769591695	17.9160105179	13.7488914663	8.77713124521	11.2525036193	8.67862667642	13.717702339	11.7990834217	4.44441497962	11.2475352005	9.00915694111	13.7118955926	12.2439079756	18.6558880657	18.6284694613	12.6052040398	9.99520654593	10.2991083047
VIT_200s0203g00180	36.6827340184	44.666750581	37.4080029103	44.143999485	46.1483013117	34.8036217475	35.6575961636	27.761853569	35.6819846131	19.3423795455	21.7104020762	20.5161046628	25.8933986824	21.9923269612	23.1321404245	39.358517563	35.3854661314	37.4178211104	48.8015940692	43.6953489651	37.5500258937	50.140826128	46.9570624252	41.9657268203	30.30716089	25.7251536935	34.5702342909	29.7850383841	37.331459928	24.4950448566	16.8261955298	31.6808117509	19.3372325061	41.8566934742	35.9174771693	29.4373532182	43.5292687025	41.0010260598	47.4195595893	72.9995160402	36.5463390137	55.074846206	37.3015548347	51.275413559	48.6345851367	56.99320469	41.1347338933	47.4289916793	55.8262619765
VIT_200s0203g00190	64.2144219701	62.5832187806	62.8042617668	62.3907721806	66.8742835661	71.8159955552	64.9639665474	62.6686182891	65.2593405333	53.6814938929	56.5602467498	60.7430089456	63.646931612	68.7410438352	69.3964212735	66.6733287517	73.7650870893	61.0233847985	65.3988894548	65.001345568	65.9477675718	59.4479025497	60.7489697584	64.7252742705	55.6602666345	61.2020380323	58.7023645992	60.6831774295	66.5972525969	72.7033778189	62.3459285248	64.4677970964	65.3331441242	81.3671597357	80.814323631	68.2685375829	102.033422651	78.4737739127	83.2951510742	64.8143851194	77.8851060693	101.17453229	85.5531305574	82.7921396443	122.277421659	86.437264402	82.3813482959	88.9148875746	99.3518221615
VIT_200s0203g00200	88.9575937383	85.0617506422	88.5818458314	78.4391385272	85.8536942821	87.9083319934	78.2561747865	88.1492652858	76.522810375	83.5045460557	89.1864934454	87.1646839226	80.8109768268	88.0494256117	92.0675951316	80.6849610042	92.4299483454	84.8137278502	81.9961848403	91.4833752438	92.0788220377	104.809419164	92.1613071961	86.585234865	86.0038544006	92.1339981337	98.7310569361	91.8883787263	89.2773169536	90.9877996001	88.9202977872	81.10464796	90.441399249	86.8573314134	97.1147102293	82.2336983247	71.607178538	79.5079244216	71.8468512137	62.4440304636	73.581701297	77.4107560563	83.473601368	70.1271448865	79.5939979483	68.4793032311	80.8896081728	84.438269971	81.3374807806
VIT_200s0203g00210	1.06042164721	1.16125256849	1.02957806175	1.23110755536	1.00913022212	0.599518416322	1.04341566382	1.33429063665	1.41868131594	1.02250464558	1.17244257023	1.07374005712	1.28914502686	1.0415309672	0.92193313286	1.73177477277	1.36097946659	1.29345554456	1.58446733991	1.56484720812	1.79624269651	2.01234084795	1.19929628984	1.21444225525	1.27494066244	2.02977198953	1.00550542951	1.11310066126	1.29494657827	1.52008257089	1.3138842857	1.37165525737	1.50735665415	0.938490885072	2.2650661278	0.703281476204	2.45043576746	1.76413910346	1.53069190335	0.851846204427	2.47771789923	2.61775503572	1.88457332789	2.10543391114	5.46080355568	1.71999952773	1.86467515382	1.85239349114	2.00159348677
VIT_200s0203g00220	0.0	0.0	0.0	0.0	0.0388127008509	0.0631072017181	0.0	0.0	0.0	0.0	0.0	0.0	0.0	0.0400588833538	0.0	0.039358517563	0.0	0.0	0.0	0.0	0.0427676832502	0.0419237676655	0.0	0.0	0.0	0.0	0.0	0.0	0.0	0.0	0.0423833640549	0.0442469437862	0.0430673329757	0.0	0.0	0.0	0.102101490311	0.060832382878	0.0956682439596	0.0370367914968	0.130406205223	0.0679936372914	0.0324926435843	0.0323912909406	0.0445779882097	0.0291525343683	0.0	0.0	0.0727852177008
VIT_200s0204g00010	1.68881966037	2.65429158513	2.66927645639	2.24237447583	3.14382876892	3.40778889278	2.31366081977	3.57245557555	4.08408257619	2.04500929116	3.31518243995	3.06782873463	2.61512276878	2.80412183477	2.47245703813	2.40086957134	3.26635071982	2.63310592999	3.84233329928	3.81180730183	3.37864697677	2.3058072216	3.13662106573	2.87867793837	3.67911448304	3.00053250627	3.16015992133	2.72517748102	4.06983210315	3.04016514177	3.09398557601	3.36276772775	3.40231930508	3.42549173051	3.68073245767	3.66711055449	2.75674023839	3.68035916412	2.61493200156	3.62960556669	3.78177995146	3.77364686967	3.5092055071	3.33630296689	1.29276165808	2.3905078182	2.46137120305	2.23830880179	2.69305305493
VIT_200s0204g00020	35.3081133646	36.2891427654	36.2258947653	45.1992345325	43.8195392606	38.5269466489	42.825408115	36.6284300577	43.8501497655	27.5224167102	30.0387872303	30.7549830646	31.4919713705	30.8853990658	30.5495115389	37.193799097	39.9350260626	34.6923254986	42.7806181776	42.130501757	39.2607332237	46.1999919674	47.1415695467	44.8893841015	36.8639985826	35.3886333828	37.1079384702	39.5726476469	39.7363607162	38.1323570639	38.6960113821	37.6099022182	33.5494523881	53.1655086393	50.5999593906	39.8358721878	58.7764245889	57.4866018198	49.1096985659	63.888465332	56.7266992719	59.2564548995	43.2152159671	56.6523678552	61.7405136704	54.6026968718	52.8821873624	51.403919379	53.0968163127
VIT_200s0204g00030	1.2175211505	1.94924538283	2.32608376914	1.89062946002	1.04794292297	1.2305904335	1.1795133591	1.24820736977	2.53643023153	0.937295925114	0.606435812186	1.15043577548	1.43647588708	1.12164873391	0.838121029873	1.33818959714	0.738817424721	0.877701976663	0.554563568968	0.481491448652	0.641515248753	0.712704050314	0.230633901892	0.314855399509	1.01995252995	0.2647528682	1.1491490623	0.26867946996	0.29598778932	0.955480473128	0.423833640549	1.50439608873	0.473740662733	0.563094531043	0.283133265975	0.452109520417	0.238236810725	0.517075254463	0.287004731879	0.0370367914968	0.489023269585	0.169984093229	0.22744850509	0.259130327525	0.512646864411	0.0291525343683	0.596696049223	0.771830621307	0.181963044252
VIT_200s0204g00040	15.4350261983	15.3865965325	13.3845148028	16.7518563783	15.5638930412	14.32533479	14.2902580045	14.1606974019	15.3475524179	11.545781623	12.0478581354	13.421750714	14.6594205912	13.4197259235	12.990875963	15.1530292618	14.9707741325	15.8448304208	15.4881682476	16.4509578289	15.9523458523	13.5833007236	17.6204301046	16.5074188028	14.607177304	13.7671491464	15.5135123411	14.9692847549	14.0964184664	13.2030029014	14.0288935022	15.928899763	14.9012972096	15.4381750594	13.994872861	14.9196141738	16.4043061099	16.2422462284	19.8989947436	48.3330129034	17.7678454616	20.8740466485	15.4015130589	18.8193400365	22.2221271225	18.5410118582	17.1923049182	15.8997107989	15.6852144145
VIT_200s0204g00070	7.50150128213	6.88456879893	7.32144399467	8.13410349077	7.06391155486	8.26704342508	5.80683499865	7.27403605141	7.56630035169	6.22023659394	6.71122298819	6.13565746925	6.55622327948	6.81001017015	6.36971982704	7.20260871403	7.42705937483	7.4373693812	8.00156006654	7.62361460365	6.80006163679	7.1689642708	6.96514383714	5.66739719117	7.86820523106	6.39819431484	7.42158769403	7.29272847034	7.95467183797	6.12376121414	6.35750460824	7.52198044365	6.67543661124	6.28788892998	5.66266531949	7.0830491532	4.6966685543	4.71450967305	5.29364283243	6.59254888644	4.75982649063	4.41958642394	4.67894067613	4.72912847733	3.43250509214	4.25627001777	4.4379268661	4.63098372784	4.7674317594
VIT_200s0204g00080	6.59817913821	5.76478953645	6.1774683705	5.5839521261	4.92921300806	4.10196811168	5.17171242067	6.58536991637	6.491541779	4.9847101472	6.42821960917	6.32739676517	7.03504857517	5.64830255289	5.69922300314	5.58890949395	6.14385016347	5.54338090524	5.50602400619	4.37354732525	4.36230369152	4.61161444321	4.42817091633	4.90274836379	6.66611832076	4.45667328137	5.74574531151	6.2180105905	6.47473289137	5.90660656115	6.18797115202	4.29195354726	5.34034928899	5.39632258916	5.54132249122	5.67648620079	9.93787839025	6.53948115939	7.68534893142	10.5554855766	8.70461419862	11.6609087955	8.41559468832	7.093692716	0.356623905677	8.10440455438	6.60095004453	5.51858894235	6.15035089571
VIT_200s0204g00110	24.3504230101	25.2572433647	27.5316800216	22.995330409	22.9383062029	20.0680901464	24.9058782364	27.5036037684	28.9325007766	22.1542673209	25.9554527615	22.1267147485	26.6668856985	24.0753888956	25.0598187932	22.7098646339	21.2312796788	23.6055636882	22.5390479102	22.9912166731	23.1373166384	21.5488165801	20.9415582918	23.8840310199	22.6575169154	21.6214842363	25.8558539018	24.1043867335	26.9718873018	20.4125373805	19.2420472809	22.0349780055	22.7826191442	21.8199130779	20.5473855879	23.7608670175	57.9936464965	36.1344354296	39.5109847553	54.9996353728	42.121204287	58.4745280706	42.7928116005	37.0556368361	18.7450440422	40.2596499626	34.2727293273	36.7005460432	35.8831123265
VIT_200s0204g00120	0.981871895567	0.539152978229	0.95331302014	0.835394412566	0.582190512763	0.757286420618	0.771220273258	0.559541234724	0.730835829424	0.937295925114	1.21287162437	0.805305042839	0.662988870958	1.12164873391	1.13146339033	0.905245903949	1.51651997706	1.43204006719	1.10912713794	1.76546864506	1.66793964676	1.50925563596	3.50563530876	2.65378122443	1.34779441458	1.54439173117	1.34067390602	1.61207681976	1.66493131492	1.65037536268	3.51781921656	1.19466748223	2.02416464986	1.68928359313	2.70998983147	1.85867247282	1.08908256332	1.52080957195	1.62636014731	0.740735829937	1.1410542957	0.883917284788	1.10474988186	2.20260778396	1.71625254607	1.42847418405	2.46137120305	1.31211205622	1.09177826551
VIT_200s0204g00130	1.33534577797	0.912412732388	1.52530083222	1.18713942838	1.28081912808	1.00971522749	1.22487925753	1.11908246945	1.24671994431	2.08761365139	2.3853141946	0.997044338753	1.7311376075	1.36200203403	1.59242995676	0.865887386386	2.95526969888	1.89398847596	1.38640892242	3.33031585317	2.01008111276	2.3058072216	7.33415808017	5.57743850559	1.34779441458	2.73577963807	2.20253570274	3.99180926798	3.32986262985	3.21388886416	7.28993861745	2.30084107688	4.04832929972	3.51934081902	6.02669380432	3.16476664292	1.9058944858	3.37619724973	3.50783561185	0.81480941293	3.06454582274	1.49586002041	1.81958804072	3.23912909406	1.8499865107	2.3905078182	5.48214495224	2.35408339499	2.32912696642
VIT_200s0204g00150	0.0	0.0	0.0	0.0	0.0	0.0	0.0	0.0	0.0	0.0	0.0	0.0383478591828	0.0	0.0801177667076	0.0	0.0	0.0	0.0	0.0	0.0	0.0427676832502	0.0	0.0	0.044979342787	0.0	0.0	0.0	0.115148344269	0.0739969473299	0.0	0.127150092165	0.0	0.0861346659515	0.0469245442536	0.0	0.0502343911574	0.0340338301036	0.030416191439	0.0318894146532	0.0	0.0	0.0	0.0324926435843	0.0	0.0	0.0	0.0372935030765	0.0	0.0
VIT_200s0204g00160	0.0	0.0	0.0	0.0	0.0	0.0	0.0	0.0	0.0	0.0	0.0	0.0	0.0	0.0	0.0	0.0	0.0	0.0	0.0	0.0	0.0	0.0	0.0	0.0	0.0364268760697	0.0	0.0	0.0	0.0	0.0	0.0	0.0	0.0	0.0469245442536	0.0	0.0502343911574	0.0	0.030416191439	0.0	0.0	0.0326015513057	0.0	0.0	0.0	0.0222889941048	0.0583050687366	0.0372935030765	0.0	0.0
VIT_200s0204g00170	109.8125528	114.093064855	100.860517531	110.97555249	112.867334074	110.847799818	104.704493569	97.9197160767	105.369330466	82.3542283294	88.3374833084	100.931565369	100.332315805	84.003478393	95.3362671481	98.35693539	101.723493846	98.5797904316	105.683971572	94.7334425222	95.1153275485	111.559145758	98.1116618649	95.9859175075	104.508707444	104.136128159	99.4492751	92.502503229	98.5269353698	75.4395264465	73.6199033634	95.3079169154	75.9707753692	105.157903672	84.4141608699	100.016672794	83.9274250355	86.4428160697	83.0081463423	75.443944279	84.7966349461	92.7773180841	94.2611590379	81.5936618795	92.2987245881	90.8101445572	68.8065131761	92.2723507773	91.3090556056
VIT_200s0204g00175	0.0785497516453	0.0	0.0381325208056	0.0	0.194063504254	0.0315536008591	0.272195390562	0.129124900321	0.0429903429073	0.085208720465	0.0404290541457	0.0	0.0736654301065	0.0400588833538	0.0	0.078717035126	0.0	0.092389681754	0.0396116834977	0.0802485747753	0.0	0.083847535331	0.230633901892	0.0	0.109280628209	0.0882509560667	0.239406054646	0.0383827814228	0.036998473665	0.0	0.211916820275	0.0884938875723	0.0	0.0469245442536	0.0	0.100468782315	0.0340338301036	0.152080957195	0.191336487919	0.0370367914968	0.0	0.0679936372914	0.0649852871685	0.0323912909406	0.0222889941048	0.0	0.0372935030765	0.347323779588	0.0727852177008
VIT_200s0204g00180	0.0	0.0	0.0	0.0	0.0	0.0	0.0	0.0430416334403	0.0	0.0	0.0	0.0	0.0	0.0	0.0	0.0	0.0	0.0	0.0	0.0401242873876	0.0427676832502	0.0	0.0	0.0	0.0364268760697	0.0	0.0	0.0	0.0	0.0	0.0	0.0	0.0	0.0	0.0	0.0	0.0	0.0	0.0	0.0	0.0	0.0	0.0	0.0	0.0	0.0	0.0	0.0	0.0
VIT_200s0204g00210	0.0	0.0414733060176	0.0381325208056	0.0	0.0388127008509	0.0	0.181463593708	0.0430416334403	0.0	0.0	0.121287162437	0.0383478591828	0.0736654301065	0.0	0.0419060514937	0.039358517563	0.0	0.092389681754	0.0396116834977	0.0	0.0427676832502	0.0	0.138380341135	0.044979342787	0.0728537521394	0.0441254780334	0.143643632788	0.0383827814228	0.036998473665	0.0434309305967	0.0423833640549	0.0884938875723	0.129201998927	0.0	0.0	0.0	0.102101490311	0.030416191439	0.0	0.0	0.0	0.0	0.0324926435843	0.0323912909406	0.0445779882097	0.0291525343683	0.0	0.0385915310654	0.0
VIT_200s0204g00215	0.0	0.0414733060176	0.0	0.0	0.0	0.0	0.0	0.0	0.0	0.0	0.0	0.0	0.0	0.0	0.0	0.0	0.0	0.0	0.0396116834977	0.0	0.0	0.0	0.0	0.0	0.0	0.0	0.0	0.0	0.036998473665	0.0	0.0	0.0	0.0	0.0	0.0	0.0	0.0	0.0	0.0	0.0	0.0	0.0	0.0	0.0	0.0	0.0	0.0	0.0	0.0
VIT_200s0204g00220	24.0754988793	24.7595636925	23.7184279411	18.9062946002	18.2419693999	19.026821318	21.6395335496	21.606899987	20.7213452813	25.7756379406	22.195550726	25.7314135117	21.1788111556	20.6703838106	20.6596833864	18.6952958424	17.7316181933	15.8448304208	17.033023904	14.4848677469	18.3901037976	18.2787627022	12.8693717256	12.9090713799	18.286291787	21.136103978	15.7529183957	16.8500410446	18.2402475168	16.1997371126	17.3347958985	19.6456430411	19.6387038369	14.9689296169	14.4397965647	17.1801617758	18.3442344258	19.4055301381	16.1041543999	17.6295127525	20.1151571556	19.5481707213	22.7773431526	15.1267328693	13.3733964629	16.0630464369	18.9078060598	18.8326671599	16.7406000712
VIT_200s0204g00230	0.549848261517	0.414733060176	0.457590249667	0.263808761863	0.504565111061	0.441750412027	0.680488476404	0.602582868164	0.429903429073	0.639065403487	0.606435812186	0.575217887742	0.478825295692	0.280412183477	0.251436308962	0.354226658067	0.466621531403	0.739117454032	0.673398619462	0.521615736039	0.256606099501	0.628856514983	0.507394584162	0.359834742296	0.619256893185	0.220627390167	0.526693320222	0.383827814228	0.554977104975	0.39087837537	0.550983732714	0.530963325434	0.473740662733	0.328471809775	0.485371313099	0.502343911574	1.05504873321	0.790820977415	0.956682439596	0.925919787421	0.489023269585	0.95191092208	1.10474988186	0.906956146338	1.09216071114	0.84542349668	0.895044073835	0.463098372784	0.800637394708
VIT_200s0207g00010	39.6676245809	43.2981314824	30.2390889988	50.4754097698	58.2578639772	32.468655284	62.060549048	41.3199681027	47.2463868551	55.1300421408	60.8861555434	55.4893522375	42.2839568811	44.4653605227	36.3744526965	42.0742552749	50.0062741153	45.7790873091	48.4450889177	31.256819875	37.1223490612	74.1631450003	50.6472048555	42.9102930188	44.8414844418	65.4822094015	44.8646946407	43.1038635379	43.3622111353	40.2170417326	47.5117511056	48.7158851086	63.868854803	42.935957992	37.8185148123	48.6268906404	119.424709834	112.691989282	112.346407823	195.628332686	156.128829203	173.893727373	95.3659089198	91.7321359439	70.6338223182	122.73216969	86.5582206404	108.094878514	77.9893607664
VIT_200s0207g00020	4.35951121632	5.01827002813	4.69030005909	5.27617523726	7.02509885401	4.13352171254	7.53073913887	6.19799521541	6.491541779	6.94451071789	6.02392906771	5.94391817334	5.23024553756	5.00736041923	5.65731695164	5.19532431832	5.87165427015	6.00532931401	5.10990717121	4.81491448652	5.21765735653	6.62395529115	6.55000281373	5.30756244887	5.90115392329	7.23657839747	5.17117078036	7.40787681461	5.32778020776	4.56024771266	8.56143953909	7.38923961229	7.40758127183	6.89790800528	4.73237030272	5.62625180963	10.0399798806	9.48985172897	7.52590185816	14.0739807688	12.2907848422	9.45111558351	8.38310204474	7.67673595293	7.19934509586	9.32881099785	8.35374468913	7.9112638684	7.86080351168
VIT_200s0207g00040	0.314199006581	0.331786448141	0.34319268725	0.483649396749	0.310501606807	0.189321605154	0.362927187415	0.129124900321	0.257942057444	0.255626161395	0.323432433166	0.230087155097	0.184163575266	0.0801177667076	0.167624205975	0.157434070252	0.155540510468	0.184779363508	0.118835050493	0.200621436938	0.213838416251	0.251542605993	0.599648144919	0.539752113444	0.218561256418	0.220627390167	0.430930898363	0.230296688537	0.14799389466	0.217154652984	0.0847667281098	0.309728606503	0.0861346659515	0.0469245442536	0.121342828275	0.251171955787	0.272270640829	0.334578105829	0.223225902572	0.481478289459	0.326015513057	0.23797773052	0.292433792258	0.161956454703	0.133733964629	0.378982946788	0.223761018459	0.270140717457	0.254748261953
VIT_200s0207g00050	2.55286692847	2.48839836106	1.63969839464	3.03380076142	3.10501606807	2.20875206013	3.94683316314	2.36728983922	2.53643023153	2.55626161395	2.91089189849	2.60765442443	2.20996290319	1.40206091738	2.68198729559	2.51894512403	2.79972918842	2.58691108911	3.16893467982	2.68832725497	1.96731342951	4.27622430188	3.13662106573	3.23851268067	2.7684425813	2.69165416004	2.58558539018	3.0322397324	2.2199084199	1.78066815447	2.54300184329	2.34508802067	3.05778064128	2.76854811096	1.73924720527	2.31078199324	5.24120983595	3.77160773844	4.4964074661	5.33329797554	3.39056133579	4.45358324259	4.1265657352	4.30804169511	5.88429444367	4.63525296456	3.87852431995	4.51520913465	4.4035056709
VIT_200s0207g00060	3.22053981746	4.18880390778	3.4319268725	4.48474895167	3.14382876892	2.74516327474	4.49122394427	3.65853884243	4.25604394782	4.17522730278	5.78135474284	4.79348239785	3.86743508059	2.96435736818	3.60392042845	3.9358517563	3.81074250646	4.34231504244	3.40660478081	3.12969441624	3.72078844277	5.07277588753	5.44296008465	5.12764507772	3.93410261553	4.5007987594	3.54320960876	3.68474701659	3.44085805084	3.34418165595	4.91647023037	4.77866992891	5.12501262411	4.03551080581	3.47849441054	4.11922007491	7.72567943352	6.235319245	5.00663810055	10.7777063256	8.70461419862	9.21313785299	4.77641860689	5.21499784144	4.6138217797	6.73423543907	5.66861246762	5.63436353554	5.71363958951
VIT_200s0207g00080	17.9093433751	17.2528953033	17.2740319249	19.4778802509	17.1552137761	17.9539988888	16.9214801132	14.5480721028	16.9811854484	14.5280868393	13.0181554349	15.109056518	15.911732903	19.1080873598	15.4633330012	18.8527299127	16.5261792372	17.4154550106	18.062927675	16.9324492776	18.6467098971	13.7509957943	14.2993019173	13.5837615217	16.719936116	12.8405141077	16.1838492941	15.7369403834	16.6863116229	14.0716215133	12.2487922119	15.2209486624	13.2647385565	13.4673442008	14.3589013459	16.7280522554	16.3362384497	16.6072405257	17.6348463032	19.7035730763	15.9421585885	19.5481707213	17.6110128227	17.5236883989	11.8577448638	17.2874528804	16.7820763844	18.5239349114	18.1235192075
VIT_200s0207g00090	86.6403760648	82.5733522811	84.6160636676	93.8719510962	95.0911170846	82.165576637	98.8522926723	88.3214318195	98.1899432003	81.5021411247	85.4265914099	86.2443353022	87.2198692461	80.8788854914	85.0692845321	80.881753592	89.2802530084	87.2620544167	95.1472637616	91.4432509564	87.9731244457	96.8439033074	94.0063784112	96.525669621	95.0012927898	89.7953477979	90.639132289	95.9185707757	87.908373428	83.9085579129	95.2354190314	89.378826448	96.6861625305	87.6081241214	86.0320652468	96.7514373692	115.953259163	118.592730421	116.492031728	155.665634661	128.906533863	127.216095372	98.322739486	111.199301799	95.1962938217	116.318612129	120.830949968	110.641919564	120.168394424
VIT_200s0207g00100	19.480338408	19.9071868885	18.9899953612	18.8183583462	17.6209661863	20.825376567	21.8663630418	20.3586926173	18.7437895076	22.2394760414	21.8316892387	22.2034104669	17.9006995159	23.9151533622	19.2767836871	18.6559373249	19.8703002122	20.0947557815	18.2609860925	19.0590365091	20.4429525936	18.1110676315	17.9894443476	18.9812826561	20.0347818383	20.1212179832	19.4397716373	18.1934383944	19.3132032531	22.8012385633	21.2764487556	19.7341369286	19.2080305072	16.845911387	18.3632146789	22.2538352827	14.124039493	19.3751139467	16.9013897662	16.8887769226	15.8117523833	15.7065302143	17.5785201791	17.2645580714	10.2083593	15.8881312307	17.6025334521	17.2504143862	17.031740942
VIT_200s0207g00110	8.71902243263	8.0043480614	6.67319114098	9.76092418892	9.97486411867	6.87868498728	12.11269488	9.42611772343	9.84478852577	11.3327598218	10.6732702945	11.4660098957	9.20817876331	6.20912691984	7.83643162931	9.72155383806	8.67138345857	9.56233206154	8.23923016753	8.38597606402	8.72460738305	13.8767670973	11.0243005104	10.5251662122	8.41460837211	9.26635038701	9.04954886562	9.97952316994	7.88067489064	6.6883633119	10.6806077418	11.1059828903	10.594563912	9.9010788375	7.44236013419	8.08773697634	17.6635578238	18.9492872665	16.3911591318	20.1850513658	14.7685027415	17.4743647839	14.3292558207	15.8717325609	14.2649562271	16.5003344525	15.2157492552	16.2856261096	16.049140503
VIT_200s0207g00120	13.942580917	16.9211088552	13.9565026148	17.0596332671	15.7191438446	12.305904335	16.6492847227	15.1936966044	15.1755910463	14.0594388767	15.6864730085	15.4541872507	14.8067514514	10.2951330219	11.6079762637	13.8541981822	13.1042880069	12.6573864003	13.2303022882	11.9169133541	13.7711940066	15.3021751979	14.8989500622	16.1026047178	17.8855961502	15.4880427897	19.0567219498	15.1995814434	14.3184093083	12.5081080119	12.5878591243	13.8492934051	14.5567585458	14.5466087186	11.5680162955	15.2210205207	11.8097390459	17.8543043747	18.0812981084	16.4443354246	11.8995662266	15.06059066	16.2463217921	20.3417307107	12.972194569	16.704402193	14.2834116783	20.8780183064	18.3054822517
VIT_200s0207g00130	8.75829730845	11.2392659308	11.8592139705	6.59521904657	7.95660367443	9.02432984569	5.71610320179	6.54232828293	6.79247417936	5.58117119045	6.99422636721	6.13565746925	7.4033757257	5.48806701947	6.49543798152	6.4941553979	7.62148501291	5.95913447314	8.35806521802	6.54025884419	7.27050615254	7.37858310913	6.826763496	5.44250047723	5.90115392329	7.06007648534	7.13430042846	4.95137880355	7.76967946964	7.47012006264	1.94963474653	6.23881907385	3.1869826402	7.78947434609	7.40191252476	6.53047085046	5.58154813699	6.84364307378	6.28221468668	10.9999270746	5.47706061936	6.73137009185	6.36855814252	7.38521433447	9.49511148866	6.6176253016	5.10920992147	8.76027755184	5.45889132756
VIT_200s0207g00135	0.0392748758227	0.124419918053	0.0	0.0879362539543	0.0	0.0946608025772	0.0453658984269	0.0430416334403	0.0429903429073	0.0426043602325	0.0404290541457	0.0	0.0736654301065	0.0	0.0419060514937	0.0	0.0	0.0	0.0	0.0401242873876	0.0	0.0	0.0	0.0	0.0364268760697	0.0441254780334	0.0	0.0	0.036998473665	0.0434309305967	0.0	0.132740831358	0.0	0.0	0.0	0.0	0.0340338301036	0.0	0.0	0.0	0.0	0.0	0.0324926435843	0.0	0.0891559764193	0.0	0.0372935030765	0.0	0.0
VIT_200s0207g00140	7.58005103377	9.33149385397	8.08409441078	2.72602387258	3.88127008509	2.20875206013	4.94488292854	4.43328824435	4.47099566236	2.04500929116	2.74917568191	1.18878363467	2.39412647846	1.40206091738	1.38289969929	2.99124733479	1.71094561514	2.12496268034	3.24815804681	5.65752452166	3.25034392702	3.98275792822	2.3524657993	2.0690497682	1.09280628209	3.08878346234	1.38855511695	2.91709138814	3.84784126116	2.08468466864	1.39865101381	6.28306601763	1.03361599142	4.03551080581	3.51894201997	1.65773490819	0.408405961243	2.3420467408	1.37124483009	0.70369903844	0.749835680031	0.407961823748	0.682345515269	1.55478196515	2.85299124542	0.991186168522	1.67820763844	1.0033798077	0.800637394708
VIT_200s0207g00150	15.945599584	18.2897279538	14.7954180726	18.4226452034	16.3789597591	13.1262979574	19.0536773393	15.9684460064	17.5400599062	14.9115260814	16.656770308	14.9556650813	16.5378890589	11.096310689	13.074688066	14.4052174281	13.7264500488	13.16552965	14.2205943757	12.6391505271	14.7120830381	17.2306685105	14.1609215762	16.8672535451	18.5777067956	15.4880427897	17.4287607782	15.161198662	13.7264337297	12.8989863872	12.5878591243	13.5838117424	14.6859605447	14.8750805284	12.4174160935	15.4721924765	13.3072275705	21.3217501988	18.5596393282	19.5924627018	13.6926515484	18.4942693433	15.4989909897	22.2528168762	19.3691358771	17.6081307584	14.8428142244	22.46027108	21.0349279155
VIT_200s0207g00160	2.0815684186	2.44692505504	2.13542116511	1.05523504745	1.43606993148	1.70389444639	1.1795133591	1.20516573633	1.80559440211	1.36333952744	1.77887838241	1.1120879163	1.47330860213	1.24182538397	1.42480575078	1.45626514983	1.47763484944	0.877701976663	2.41631269336	1.80559293244	1.15472744776	1.84464577728	1.2915498506	0.944566198528	1.09280628209	1.14726242887	1.24491148416	1.80399072687	1.4799389466	1.2594969873	0.423833640549	1.5928899763	0.30147133083	1.36081178335	1.41566632987	0.753515867361	1.05504873321	1.97705244354	1.84958604989	4.03701027315	1.56487446267	1.66584411364	1.46216896129	2.29978165679	3.27648213341	1.98237233704	1.60362063229	2.23830880179	1.81963044252
VIT_200s0207g00170	0.117824627468	0.0829466120353	0.0762650416112	0.0	0.0	0.0315536008591	0.0	0.0430416334403	0.0429903429073	0.17041744093	0.242574324874	0.0766957183657	0.147330860213	0.0	0.0838121029873	0.0	0.116655382851	0.046194840877	0.118835050493	0.0802485747753	0.0	0.0	0.0461267803784	0.044979342787	0.0728537521394	0.0	0.0478812109292	0.0767655628457	0.0	0.0434309305967	0.0847667281098	0.176987775145	0.0861346659515	0.0	0.0808952188499	0.0	0.0340338301036	0.0	0.0318894146532	0.0	0.0	0.0679936372914	0.162463217921	0.0323912909406	0.0891559764193	0.0	0.0	0.0771830621307	0.0
VIT_200s0207g00180	13.5891070346	15.1377566964	14.2615627813	4.79252584051	4.424647897	2.96603848075	7.66683683415	6.37016174917	6.491541779	3.19532701744	4.20462163115	2.41591512852	3.09394806447	2.20323858446	2.38864493514	5.11660728319	2.7608440608	3.14124917964	5.34757727219	7.66373889104	5.21765735653	8.13321092711	3.82852277141	3.59834742296	2.07633193597	5.78043762237	2.10677328089	3.49283310948	5.0687908921	3.04016514177	1.99201811058	10.3980317897	1.765760652	7.78947434609	5.78400814777	2.91359468713	0.680676602072	2.88953818671	1.81769663523	0.851846204427	1.07585119309	0.645939554268	1.59213953563	2.33217294773	4.81442272664	1.10779630599	2.57325171228	1.46647818048	1.16456348321
VIT_200s0207g00190	1.45317040544	1.82482546478	1.86849351947	1.67078882513	1.86300964084	1.67234084553	1.45170874966	1.63558207073	1.71961371629	2.25803109232	1.81930743656	1.61061008568	1.21547959676	1.28188426732	1.80196021423	1.73177477277	1.67206048753	1.01628649929	1.38640892242	1.20372862163	1.41133354726	1.59310317129	1.0609159487	1.52929765476	0.874245025673	1.76501912133	1.34067390602	1.57369403834	0.887963367959	1.60694443208	1.48341774192	1.63713692009	2.28256864771	1.45466087186	1.617904377	1.75820369051	2.21219895673	2.43329531512	2.32792726968	2.40739144729	2.47771789923	2.58375821707	2.43694826882	2.33217294773	2.89756923363	2.79864329936	2.38678419689	2.31549186392	2.87501609918
VIT_200s0207g00200	3.33836444493	3.40081109345	3.62258947653	4.88046209446	4.23058439275	2.83982407732	5.2170783191	3.48637230867	4.94388943434	3.74918370046	4.2450506853	2.83774157953	3.60960607522	3.36494620172	3.01723570754	3.66034213336	4.04405327216	3.97275631542	5.34757727219	3.85193158921	3.46418234327	4.44391937255	5.7658475473	5.57743850559	3.86124886339	3.08878346234	4.54871503828	3.83827814228	4.06983210315	2.73614862759	4.11118631333	4.55743520997	5.08194529114	3.80088808454	3.59983723882	4.16945446607	8.91686348714	8.54694979437	8.25935839518	10.7777063256	8.28079403165	8.7031855733	6.07612435026	7.93586628046	9.16077657708	9.21220086038	6.67553705069	7.10084171602	11.0269604817
VIT_200s0207g00210	494.313587104	488.182285134	447.446999133	462.412791419	464.122276775	401.298695726	570.340075023	456.327397734	643.52244298	501.027276334	491.981159899	541.126640929	457.499153676	374.310206058	429.369403604	382.958375888	288.916498194	331.078424566	313.486863201	322.719643459	286.32963936	350.105383775	228.973337798	230.249255727	309.337031584	457.71358364	251.184832535	315.928673891	283.445306747	262.887422902	441.126053084	493.353423216	391.180585419	291.072948005	222.825880322	387.407624606	322.912980023	369.161315495	239.138720484	144.702744378	340.588406491	215.709814307	298.802350401	239.112509724	370.443082022	235.58163023	307.186584841	223.329190275	302.568149982
VIT_200s0207g00220	43.0845387775	42.261298832	45.4920973211	38.2083023431	36.2122498939	43.8279515932	38.7424772566	42.5681754725	41.9585746775	41.1984163448	40.509912254	43.9082987643	41.9892951607	46.8288346406	44.7556629952	44.3964078111	40.1294517006	43.8850988332	38.7402264608	39.9236659507	42.6821478837	34.9224984654	37.178184985	39.1770075675	38.138939245	40.9043181369	41.5608910866	42.1059112209	42.3632523464	38.1323570639	46.3674002761	45.4416112684	48.6660862626	42.5136370937	37.9398576406	40.9410287933	26.3081506701	29.5645380787	29.9122709447	26.4072323372	30.4824504708	27.4354326471	37.4965106962	30.0915092839	30.5804999118	24.8379592818	34.3846098365	31.4135062872	31.5159992644
VIT_200s0207g00230	63.1932751987	75.19110381	76.2269090904	49.991760373	50.223634901	50.2333325676	60.5634744	73.5151099161	70.3751913393	71.1492815882	68.1633852897	74.5482382514	68.3983518539	52.3970194268	54.9807395597	56.20396308	46.7399233955	49.9366229881	51.5348002306	40.9267731354	47.8998052402	43.3910995338	33.8570567977	36.9280404282	52.0904327797	65.7469622697	43.6197831565	47.5946489643	41.9932676097	54.5926797601	47.8932013821	62.078462132	54.0495028845	41.7159198414	40.4071618155	50.3850943309	21.5434144556	46.1109462216	37.7570669494	35.110878339	35.5356909232	28.8972958488	32.4926435843	42.3678085504	38.3370698603	34.6332108295	40.7617988626	38.5529395343	30.3878283901
VIT_200s0207g00240	96.1448960139	93.0660987036	98.8013614073	87.8483177003	94.4313011702	77.684965315	117.769872316	102.223879421	96.5563101698	120.016482775	110.573463088	117.881319128	100.44281395	86.9678357611	95.2105489936	92.0989310974	89.7468745398	86.4767421218	86.908033594	78.8442247167	84.0384975867	102.755154548	70.8968614416	78.0841390783	87.8616250802	95.6640363763	77.0887495961	97.9144754097	89.4993077956	84.0388507047	102.949191289	102.431674865	101.940377154	89.6258795243	81.2187997253	87.1566686581	126.844084796	135.808294775	111.389725384	131.591720188	125.222558565	121.402639384	112.944429099	112.851257637	103.643822587	105.91115736	118.108524243	119.55656324	108.704722636
VIT_200s0207g00250	0.0	0.0	0.0	0.0	0.0	0.0	0.0	0.0	0.0	0.0	0.0	0.0	0.0	0.0	0.0	0.0	0.0	0.0	0.0	0.0	0.0	0.0	0.0	0.0	0.0	0.0	0.0	0.0	0.0	0.0	0.0	0.0	0.0	0.0	0.0	0.0	0.0	0.0	0.0	0.0	0.0	0.0	0.0	0.0	0.0	0.0	0.0	0.0	0.0
VIT_200s0207g00260	3.84893783062	4.4791170499	4.65216753828	4.00109955492	3.92008278594	4.13352171254	5.67073730337	4.64849641155	6.06163834993	5.66637991092	6.91336825892	6.21235318762	5.23024553756	4.04594721874	4.73538381878	4.32943693193	3.18858046459	3.37222338402	2.61437111085	2.64820296758	3.25034392702	3.35390141324	2.07570511703	2.51884319607	3.6062607309	5.78043762237	2.68134781204	3.26253642094	2.8488824722	3.64819817012	5.04362032253	5.39812714191	5.16807995709	3.2377935535	3.15491353515	3.01406346945	3.19918002974	3.83244012132	3.50783561185	3.37034802621	2.96674116882	2.99172004082	3.70416136861	2.42934682055	5.21562462053	2.36135528383	3.3191217738	2.46985798818	2.98419392573
VIT_200s0207g00270	34.4833409723	34.0081109345	33.5947508297	35.2184697087	35.3195577743	30.0390280178	36.4741823353	27.1592707008	39.5081251318	26.5851207851	24.3382905957	26.6901099912	29.7976664781	23.9952711289	26.6941548015	27.9839059873	26.1308057586	27.5783200036	31.1347832292	29.1302326434	26.0882867826	39.7437317469	29.4288858814	28.4269446414	33.1120303474	26.7400396882	28.9681326122	27.0214781217	26.8978903544	19.3701950461	20.1320979261	28.5835256859	19.9401751678	28.2955001849	23.6214039042	25.9209458372	43.8696070035	35.1307011121	34.855130216	53.2589061724	33.057973024	41.5781092037	33.7273640405	30.7069438117	47.8990483313	37.3735490601	30.6925530319	37.9740665683	42.7977080081
VIT_200s0207g00280	42.5739653918	41.4733060176	38.3231834096	44.187967612	49.9907586959	39.6628762798	75.9878798651	45.2797983792	57.7790208674	43.7546779588	40.8737737413	45.9790831602	50.9028122036	38.6968813198	38.1764129107	46.4430507244	58.9887385948	48.1812190347	54.3472297589	31.9790570479	42.3400064177	62.8437277306	44.9736108689	48.7576075811	56.4616579081	52.1563150354	48.9824787806	53.1985350521	47.1360554492	39.2181303288	44.1634653452	51.3264547919	52.6282808963	46.0329779128	45.4631129936	55.207595882	86.0034886718	87.781128493	94.9666768373	72.2587802103	89.1652428211	107.531937376	77.9823446022	81.1401838063	102.796840811	106.319292841	72.685037496	94.7422087654	87.3058686321
VIT_200s0207g00290	0.0	0.0	0.0	0.0	0.0	0.0	0.0	0.0	0.0	0.0	0.0	0.0	0.0	0.0	0.0	0.0	0.0	0.0	0.0	0.0	0.0	0.0	0.0	0.0	0.0	0.0	0.0	0.0	0.0	0.0	0.0	0.0	0.0	0.0	0.0	0.0	0.0	0.0	0.0	0.0	0.0	0.0	0.0	0.0	0.0	0.0	0.0	0.0	0.0
VIT_200s0207g00300	0.0	0.0	0.0	0.0	0.0	0.0	0.0	0.0	0.0	0.0	0.0	0.0	0.0	0.0	0.0	0.0	0.0	0.0	0.0	0.0	0.0	0.0	0.0	0.0	0.0	0.0	0.0	0.0	0.0	0.0	0.0	0.0	0.0	0.0	0.0	0.0	0.0	0.0	0.0	0.0	0.0	0.0	0.0	0.0	0.0	0.0	0.0	0.0	0.0
VIT_200s0208g00020	0.0	0.0	0.0	0.0	0.0	0.0	0.0453658984269	0.0	0.0	0.0426043602325	0.0	0.0	0.0	0.0	0.0	0.078717035126	0.0	0.0	0.0396116834977	0.0401242873876	0.0	0.0	0.0	0.0	0.0	0.0	0.0	0.0	0.0	0.0	0.0	0.0	0.0	0.0	0.0	0.0	0.0	0.0	0.0	0.0740735829937	0.0326015513057	0.0339968186457	0.0	0.0	0.0	0.0	0.0	0.0	0.0
VIT_200s0208g00030	0.0	0.0	0.0381325208056	0.0	0.0	0.0	0.0	0.0	0.0	0.0	0.0	0.0	0.0	0.0	0.0	0.0	0.0	0.0	0.0	0.0	0.0	0.0	0.0	0.0	0.0	0.0441254780334	0.0	0.0	0.0	0.0	0.0	0.0	0.0	0.0	0.0	0.0	0.0	0.0	0.0318894146532	0.0	0.0	0.0	0.0	0.0	0.0	0.0	0.0	0.0385915310654	0.0
VIT_200s0208g00040	0.0	0.0	0.0	0.0	0.0	0.0	0.0	0.0	0.0	0.0	0.0	0.0	0.0	0.0	0.0	0.0	0.0	0.0	0.0	0.0	0.0	0.0	0.0	0.0	0.0	0.0	0.0	0.0	0.0	0.0	0.0	0.0	0.0	0.0	0.0	0.0	0.0	0.0	0.0	0.0	0.0	0.0	0.0	0.0	0.0	0.0	0.0	0.0	0.0
VIT_200s0208g00050	0.0	0.0414733060176	0.0	0.0	0.0388127008509	0.0315536008591	0.0	0.0	0.0	0.0	0.0	0.0	0.0	0.0	0.0	0.0	0.0	0.0	0.0	0.0	0.0	0.0	0.0461267803784	0.044979342787	0.0	0.0	0.0	0.0	0.0	0.0	0.0	0.0884938875723	0.0	0.0	0.0	0.0	0.0	0.0	0.0318894146532	0.0	0.0326015513057	0.0	0.0	0.0	0.0	0.0	0.0	0.0	0.0
VIT_200s0208g00060	0.0	0.0	0.0	0.0	0.0388127008509	0.0	0.0	0.0	0.0	0.0	0.0	0.0	0.0	0.0	0.0	0.0	0.0	0.0	0.0	0.0	0.0	0.0	0.0	0.0	0.0	0.0	0.0	0.0	0.0	0.0	0.0423833640549	0.0	0.0	0.0	0.0	0.0	0.0	0.0	0.0	0.0	0.0652031026114	0.0339968186457	0.0	0.0323912909406	0.0222889941048	0.0291525343683	0.0	0.0	0.0363926088504
VIT_200s0208g00070	0.0	0.0	0.0	0.0879362539543	0.0388127008509	0.0	0.0	0.0	0.0	0.0	0.0	0.0	0.0	0.0	0.0	0.0	0.0	0.0	0.0	0.0	0.0	0.0	0.0	0.0	0.0	0.0	0.0	0.0	0.036998473665	0.0	0.0	0.0	0.0	0.0	0.0404476094249	0.0	0.0	0.060832382878	0.0	0.0	0.0	0.0	0.0	0.0	0.0	0.0	0.0372935030765	0.0	0.0
VIT_200s0208g00075	0.0	0.0	0.0	0.0	0.0	0.0	0.0	0.0	0.0	0.0426043602325	0.0	0.0	0.0	0.0400588833538	0.0	0.0	0.0	0.0	0.0	0.0	0.0	0.0	0.0	0.0	0.0	0.0	0.0	0.0	0.0	0.0	0.0	0.0	0.0	0.0	0.0	0.0	0.0	0.0	0.0	0.0	0.0	0.0	0.0	0.0323912909406	0.0	0.0	0.0	0.0	0.0
VIT_200s0208g00080	0.0	0.0	0.0	0.0	0.0	0.0	0.0	0.0	0.0	0.0	0.0	0.0	0.0	0.0	0.0	0.0	0.0	0.0	0.0396116834977	0.0	0.0	0.0	0.0	0.0	0.0	0.0	0.0	0.0	0.0	0.0	0.0	0.0	0.0	0.0	0.0	0.0	0.0	0.0	0.0	0.0	0.0	0.0	0.0	0.0	0.0	0.0	0.0	0.0	0.0
VIT_200s0208g00090	0.0	0.0	0.0	0.0	0.0	0.0	0.0	0.0	0.0	0.0	0.0	0.0	0.0	0.0	0.0	0.0	0.0	0.0	0.0	0.0	0.0	0.0	0.0	0.0	0.0	0.0	0.0	0.0	0.0	0.0	0.0	0.0	0.0	0.0	0.0	0.0	0.0	0.0	0.0	0.0	0.0	0.0	0.0	0.0	0.0	0.0	0.0	0.0	0.0
VIT_200s0208g00100	0.0392748758227	0.0	0.0381325208056	0.0439681269771	0.0776254017018	0.0315536008591	0.0453658984269	0.0	0.0	0.085208720465	0.0	0.0	0.0368327150532	0.0	0.0419060514937	0.118075552689	0.0777702552338	0.0	0.0396116834977	0.0	0.0427676832502	0.0	0.0461267803784	0.044979342787	0.0	0.0441254780334	0.0478812109292	0.0	0.0	0.0434309305967	0.0	0.0884938875723	0.0430673329757	0.0	0.0	0.0	0.0	0.030416191439	0.0	0.0	0.0	0.0	0.0	0.0647825818813	0.0445779882097	0.0	0.0372935030765	0.0771830621307	0.0
VIT_200s0208g00110	0.0	0.0	0.114397562417	0.0439681269771	0.0388127008509	0.0	0.0453658984269	0.0430416334403	0.0429903429073	0.0426043602325	0.0404290541457	0.153391436731	0.0	0.0	0.0	0.078717035126	0.0388851276169	0.0	0.0792233669955	0.0401242873876	0.0	0.0	0.0461267803784	0.0899586855741	0.0728537521394	0.0882509560667	0.0478812109292	0.0383827814228	0.0	0.13029279179	0.254300184329	0.0	0.129201998927	0.0469245442536	0.0	0.0502343911574	0.0340338301036	0.060832382878	0.159447073266	0.11111037449	0.130406205223	0.0339968186457	0.0	0.0647825818813	0.0	0.0874576031049	0.0	0.0385915310654	0.0363926088504
VIT_200s0208g00120	0.0	0.0	0.0	0.0	0.0	0.0	0.0	0.0	0.0	0.0	0.0	0.0	0.0	0.0	0.0	0.0	0.0	0.0	0.0	0.0	0.0	0.0	0.0	0.0	0.0	0.0	0.0	0.0	0.0	0.0	0.0	0.0	0.0	0.0	0.0	0.0	0.0	0.0	0.0	0.0	0.0	0.0	0.0	0.0	0.0	0.0	0.0	0.0	0.0
VIT_200s0208g00130	0.0392748758227	0.124419918053	0.114397562417	0.219840634886	0.155250803404	0.0	0.181463593708	0.0860832668806	0.0429903429073	0.213021801162	0.161716216583	0.345130732645	0.147330860213	0.160235533415	0.0838121029873	0.118075552689	0.194425638085	0.092389681754	0.435728518475	0.200621436938	0.0427676832502	0.335390141324	0.184507121514	0.269876056722	0.0	0.0882509560667	0.0957624218585	0.153531125691	0.0	0.13029279179	0.16953345622	0.309728606503	0.473740662733	0.140773632761	0.121342828275	0.150703173472	0.612608941865	0.182497148634	0.446451805145	0.740735829937	0.423820166974	0.71393319156	0.324926435843	0.453478073169	0.245178935153	0.524745618629	0.447522036917	0.540281434915	0.291140870803
VIT_200s0211g00010	9.22959581833	8.29466120353	8.04596188998	8.8375935224	8.26710528124	7.16266739501	7.16781195146	6.92970298389	7.30835829424	6.8166976372	8.9348209662	9.1651383447	7.07188129022	5.24771371935	5.90875326061	7.51747685453	6.53270143964	6.88303129068	6.9320446121	6.78100456851	7.74095066829	7.08511673547	5.90422788844	5.93727324789	6.81182582504	7.45720578764	7.08641921753	6.75536953042	6.58572831236	7.03581075667	5.21315377875	8.76089486966	6.11556128255	6.24096438573	5.54132249122	6.02812693889	7.62357794321	8.12112311422	6.66488766252	13.1480609814	6.35730250461	8.53320148007	6.43354342968	6.0571714059	5.39393657337	6.26779488918	7.04847208145	9.9180234838	7.93358872938
VIT_200s0211g00020	0.0	0.0	0.0	0.0	0.0	0.0	0.0	0.0	0.0	0.0	0.0	0.0	0.0	0.0	0.0	0.0	0.0	0.0	0.0	0.0	0.0	0.0	0.0	0.0	0.0	0.0	0.0478812109292	0.0	0.0	0.0	0.0	0.0	0.0	0.0	0.0404476094249	0.0	0.0	0.0	0.0	0.0	0.0	0.0	0.0	0.0	0.0	0.0	0.0	0.0	0.0363926088504
VIT_200s0211g00030	4.63443534707	4.27175051982	4.38523989264	6.24347403075	7.84016557188	4.76459372972	8.7556183964	8.90961812215	5.76070594958	8.69128948743	7.84323650427	8.20644186512	6.62988870958	5.64830255289	6.5792500845	7.91106203017	12.8320921136	9.19277333453	13.7848658572	7.30262030455	9.5371933648	11.4451885727	15.4524714268	14.6632657486	8.34175461997	12.8846395857	9.14531128748	12.6279350881	12.6534779934	8.85990984173	9.23957336397	8.98212958859	14.6428932117	13.0450233025	13.9139776422	10.0971126226	8.95089731725	12.8052165958	19.8033264996	8.55549883577	14.8989089467	13.2247624532	19.2031523583	16.6815148344	6.82043219608	24.4006712663	9.73360430295	12.2721068788	12.7738057065
VIT_200s0211g00050	9.46524507326	7.63108830724	8.27475701481	8.30997599868	7.52966396507	6.7840241847	10.0258635524	7.48924421862	8.34012652402	9.07472872952	10.1072635364	9.8170519508	9.39234233858	7.77142337064	8.38121029873	8.73759089899	8.2825321824	8.26887651699	7.60544323157	7.94460890275	7.52711225204	8.5105248361	8.62570793076	8.18624038724	6.88467957718	8.25146439224	7.94828101425	10.440116547	8.47265046928	6.81865610369	10.8501411981	11.371464553	10.5084292461	8.82181431967	8.97936929234	10.4487533607	7.04500283144	9.4290193461	9.18415142012	7.88883658882	9.09583281429	7.58129055799	7.40832273721	8.61608339021	9.71800142971	8.25016722623	11.1880509229	6.83070099857	7.89719612053
VIT_200s0211g00060	160.045118977	152.704712757	155.73321497	152.613368738	153.310168361	152.119909742	171.528461952	171.736117427	184.772493816	164.8788741	169.114733491	168.615536827	173.334757041	149.259399376	166.702272842	145.705232018	151.029835664	157.432017709	158.248675573	158.169940882	160.336044505	138.390357064	150.603937935	158.237327925	153.39357513	157.660333013	149.96395263	159.480456812	164.199226125	146.492528903	164.150768985	177.828467077	162.019306655	152.78631609	142.699166051	163.060833697	141.853003872	153.753847724	156.768362435	97.7400927601	147.587222761	140.06689282	146.996719575	159.851020792	136.408643922	155.004025236	156.185190884	157.260489091	164.785732875
VIT_200s0211g00070	11.7039129952	10.3683265044	16.8927067169	9.62901980799	8.88810849485	6.53159537783	6.85025066247	11.0616997942	15.5195137895	4.77168834604	4.64934122676	4.75513453867	9.687004059	6.60971575338	5.07063223073	8.97374200437	3.11081020935	3.74178211104	3.84233329928	2.36733295587	3.76355612602	1.71887447429	0.87640882719	1.12448356968	11.4016122098	2.86815607217	2.58558539018	1.68884238261	1.10995420995	1.99782280745	2.67015193546	5.92909046735	1.80882798498	1.17311360634	1.33477111102	3.4159385987	2.34833427715	1.30789623188	0.701567122371	0.259257540478	0.391218615668	0.95191092208	1.26721309979	0.712608400694	0.869270770088	0.524745618629	0.6339895523	0.810422152372	1.01899304781
VIT_200s0211g00080	3.14199006581	4.68648357999	4.00391468459	3.56141828515	3.14382876892	2.36652006443	4.35512624899	3.78766374275	4.47099566236	3.19532701744	3.75990203555	4.10322093256	3.83060236554	2.80412183477	3.72963858294	2.5583036416	2.33310765701	3.18744402051	3.05009962933	3.00932155407	2.73713172801	1.76079824195	1.93732477589	3.10357465231	2.44060069667	3.08878346234	2.25041691367	2.6867946996	2.9598778932	2.56242490521	3.22113566817	3.93797799697	2.62710731152	2.90932174372	2.30551373722	2.26054760208	3.47145067057	2.61579246376	1.72202839127	0.629625455446	1.59747601398	1.76783456958	2.01454390222	1.52239067421	1.91685349302	1.60338939026	1.37985961383	1.31211205622	1.85602305137
VIT_200s0211g00090	2.16011817025	2.07366530088	4.34710737184	1.93459758699	1.74657153829	1.3883584378	1.04341566382	2.15208167202	3.99810189038	0.85208720465	0.56600675804	0.613565746925	2.17313018814	1.28188426732	1.00574523585	2.40086957134	0.816587679955	0.92389681754	0.673398619462	0.320994299101	0.470444515752	0.37731390899	0.322887462649	0.134938028361	2.00347818383	0.353003824267	0.335168476505	0.115148344269	0.22199084199	0.26058558358	0.211916820275	1.15042053844	0.215336664879	0.234622721268	0.0808952188499	0.452109520417	0.37437213114	0.060832382878	0.159447073266	0.0370367914968	0.0978046539171	0.203980911874	0.324926435843	0.0	0.178311952839	0.0	0.0745870061529	0.0	0.0
VIT_200s0211g00100	2.82779105923	2.15661191292	3.85138460136	2.55015136467	2.79451446126	1.79855524897	2.58585621034	2.96987270738	5.45977354923	1.40594388767	1.13201351608	2.33921941015	2.8361190591	1.68247310086	1.9695844202	2.16471846597	0.933243062806	0.92389681754	0.990292087443	0.601864310815	1.15472744776	0.293466373659	0.0461267803784	0.404814085083	3.02343071379	0.882509560667	0.478812109292	0.26867946996	0.36998473665	0.608033028354	0.508600368659	2.12385330174	0.516807995709	0.234622721268	0.202238047125	0.904219040834	0.340338301036	0.121664765756	0.127557658613	0.0740735829937	0.0652031026114	0.169984093229	0.292433792258	0.0971738728219	0.0445779882097	0.0583050687366	0.0745870061529	0.154366124261	0.145570435402
VIT_200s0211g00110	0.157099503291	0.0414733060176	0.152530083222	0.131904380931	0.155250803404	0.157768004295	0.0	0.0	0.128971028722	0.0426043602325	0.0808581082914	0.0766957183657	0.0736654301065	0.0801177667076	0.167624205975	0.078717035126	0.116655382851	0.184779363508	0.158446733991	0.200621436938	0.213838416251	0.209618838328	0.0461267803784	0.314855399509	0.0728537521394	0.0882509560667	0.143643632788	0.0767655628457	0.184992368325	0.173723722387	0.254300184329	0.0442469437862	0.0430673329757	0.0469245442536	0.202238047125	0.0502343911574	0.170169150518	0.152080957195	0.255115317226	0.222220748981	0.163007756528	0.169984093229	0.0649852871685	0.194347745644	0.0	0.0874576031049	0.298348024612	0.192957655327	0.218355653102
VIT_200s0211g00120	19.5981630355	21.6490657412	20.210236027	14.8172587913	9.70317521272	10.6966706912	26.3122210876	12.2668655305	19.6035963657	20.5353016321	19.2442297734	19.097233873	10.7919855106	9.65419088827	11.8175065212	10.1544975313	6.72712707772	9.56233206154	8.19961848403	8.06498176492	7.14220310279	7.33665934147	1.89119799551	5.93727324789	9.21599964564	16.7235561746	5.64998288965	6.06447946481	5.25378326043	4.38652399027	14.3255770506	22.6101882747	11.6712472364	3.61318990753	3.0740183163	9.49429992875	16.9828812217	5.14033635319	2.80626848948	1.1851773279	2.64072565576	5.20151325279	8.90298434209	2.2349990749	12.1920797753	1.39932164968	4.66168788456	3.58901238908	6.11395828686
VIT_200s0211g00130	7.06947764808	5.35005647627	7.89343180676	5.71585650703	6.05478133274	8.83500824054	3.5385400773	5.9827870482	6.40556109319	5.62377555069	5.49835136382	5.40704814478	8.02953188161	10.1749563719	7.66880742334	7.8717035126	6.26050554632	8.31507135786	5.58524737318	11.8366647794	11.7611128938	4.65353821087	4.84331193973	4.04814085083	6.33827643613	5.64806118827	6.79913195195	6.67860396757	5.73476341807	6.29748493652	5.34030387092	5.17689242298	4.2636659646	5.58402076618	5.82445575719	5.27461107153	2.72270640829	2.95037056959	3.50783561185	1.96294994933	3.9773892593	3.16170413405	2.40445562524	3.43347683971	2.69696828668	3.11932117741	3.1699477615	4.20647688612	2.18355653102
VIT_200s0211g00140	0.903322143921	0.539152978229	0.381325208056	0.61555377768	0.388127008509	0.410196811168	0.771220273258	0.516499601284	0.64485514361	1.02250464558	0.84901013706	0.805305042839	0.478825295692	0.480706600246	0.712402875392	0.432943693193	0.777702552338	0.508143249647	0.792233669955	0.722237172978	0.598747565503	1.29963679763	1.19929628984	0.989545541315	0.364268760697	0.794258604601	0.718218163938	0.690890065611	1.10995420995	0.738325820144	1.39865101381	0.929185819509	1.37815465522	1.17311360634	0.889847407349	0.703281476204	3.43741684046	3.92368869563	3.09327322136	9.40734504019	3.4557644384	6.42539872404	1.72211010997	2.62369456619	0.512646864411	2.50711795567	3.99040482918	2.66281564351	3.23894218768
VIT_200s0211g00150	0.0	0.0414733060176	0.0	0.0	0.0	0.0315536008591	0.0	0.0	0.0	0.0	0.0	0.0	0.0	0.0	0.0	0.0	0.0	0.046194840877	0.0	0.0401242873876	0.0427676832502	0.0419237676655	0.0	0.044979342787	0.0	0.176501912133	0.0	0.0	0.036998473665	0.0	0.0	0.0	0.0	0.0	0.0808952188499	0.0	0.0	0.0	0.0318894146532	0.222220748981	0.0326015513057	0.0679936372914	0.0324926435843	0.0323912909406	0.0	0.0	0.0	0.154366124261	0.109177826551
VIT_200s0211g00155	0.0	0.0	0.0381325208056	0.0	0.0776254017018	0.0	0.0907317968539	0.0430416334403	0.0	0.0	0.121287162437	0.0383478591828	0.0368327150532	0.0801177667076	0.0	0.039358517563	0.0777702552338	0.0	0.158446733991	0.0401242873876	0.128303049751	0.167695070662	0.230633901892	0.224896713935	0.0364268760697	0.0441254780334	0.0478812109292	0.153531125691	0.14799389466	0.13029279179	0.0847667281098	0.132740831358	0.0430673329757	0.0938490885072	0.1617904377	0.150703173472	0.0	0.0	0.159447073266	0.0	0.0652031026114	0.0	0.0324926435843	0.0323912909406	0.0	0.145762671841	0.0	0.0385915310654	0.109177826551
VIT_200s0211g00160	2.51359205265	3.11049795132	2.44048133156	2.5061832377	1.51369533318	1.04126882835	3.62927187415	1.46341553697	2.3644688599	2.81188777534	2.8300337902	2.83774157953	1.69430489245	1.40206091738	1.50861785377	1.37754811471	0.972128190423	0.831507135786	1.58446733991	1.16360433424	0.769818298504	0.796551585645	0.138380341135	0.76464882738	1.05637940602	2.60340320397	0.718218163938	0.997952316994	0.850964894294	0.564602097757	2.96683548384	1.85837163902	2.28256864771	0.422320898282	0.404476094249	1.05492221431	2.28026661694	0.760404785976	0.255115317226	0.148147165987	0.22821085914	0.815923647497	1.0397645947	0.259130327525	0.490357870306	0.145762671841	0.820457067682	0.347323779588	0.873422612409
VIT_200s0211g00170	11.0362401062	9.91212013821	11.7448164081	10.0247329508	8.88810849485	12.305904335	6.53268937348	10.6743250932	8.29713618111	8.47826768626	8.61138853303	8.05305042839	11.1234799461	17.7861442091	14.8766482802	13.8148396646	9.60462652138	13.0269451273	7.96194838305	17.8151836001	21.2555385754	8.46860106844	8.71796149152	6.56698404691	8.92458463708	10.0164835136	9.6720046077	9.13510197864	8.36165504828	11.5960584693	7.50185543772	7.87595599394	8.09665859944	7.97717252311	8.61534080751	7.98726819403	3.57355216088	6.20490305356	6.50544058926	4.22219423064	7.04193508203	5.71146553248	3.89911723011	5.27978042333	4.1457529035	5.65559166745	7.16035259068	5.904504253	4.00318697354
VIT_200s0211g00180	1.2175211505	1.45156571062	1.18210814497	1.14317130141	1.70775883744	1.41991203866	2.13219722607	2.15208167202	1.93456543083	1.4485482479	3.2747533858	1.76400152241	1.91530118277	1.60235533415	1.42480575078	1.49562366739	1.78871587038	2.30974204385	2.25786595937	2.36733295587	2.13838416251	2.18003591861	2.67535326195	3.37345070903	1.42064816672	2.16214842363	2.63346660111	2.14943575968	2.07191452524	1.73723722387	3.43305248845	2.5663227396	3.96219463377	2.29930266843	2.9122278786	2.26054760208	9.22316795807	9.00319266595	8.25935839518	21.7776334001	9.03062971168	15.4005588465	4.32152159671	7.35282304353	1.60480757555	6.41355756102	7.38411360914	6.40619415685	6.80541785502
VIT_200s0211g00190	0.0392748758227	0.124419918053	0.0381325208056	0.131904380931	0.0776254017018	0.0	0.0453658984269	0.0430416334403	0.0429903429073	0.085208720465	0.0404290541457	0.115043577548	0.0736654301065	0.0801177667076	0.0	0.078717035126	0.194425638085	0.277169045262	0.277281784484	0.200621436938	0.213838416251	0.167695070662	0.230633901892	0.269876056722	0.0364268760697	0.2647528682	0.191524843717	0.0767655628457	0.184992368325	0.0434309305967	0.0847667281098	0.132740831358	0.0861346659515	0.140773632761	0.202238047125	0.0502343911574	0.0340338301036	0.0	0.223225902572	0.11111037449	0.0978046539171	0.0	0.0974779307528	0.194347745644	0.0	0.145762671841	0.0745870061529	0.0	0.145570435402
VIT_200s0213g00010	0.0	0.0	0.0381325208056	0.0	0.0	0.0	0.0	0.0	0.0429903429073	0.0426043602325	0.0	0.0	0.0368327150532	0.0400588833538	0.0	0.118075552689	0.0388851276169	0.0	0.0396116834977	0.0	0.0	0.0	0.0461267803784	0.0	0.0364268760697	0.0882509560667	0.0	0.0	0.0	0.0	0.0	0.0	0.0	0.0	0.0	0.0	0.0	0.030416191439	0.0	0.11111037449	0.0	0.0	0.0	0.0323912909406	0.0	0.0291525343683	0.0	0.0	0.0
VIT_200s0213g00020	0.196374379113	0.331786448141	0.114397562417	0.131904380931	0.271688905956	0.252428806873	0.0907317968539	0.129124900321	0.0859806858146	0.0	0.202145270729	0.0383478591828	0.11049814516	0.200294416769	0.0419060514937	0.157434070252	0.155540510468	0.046194840877	0.277281784484	0.320994299101	0.0427676832502	0.209618838328	0.184507121514	0.359834742296	0.0728537521394	0.1323764341	0.191524843717	0.153531125691	0.0739969473299	0.13029279179	0.211916820275	0.221234718931	0.0861346659515	0.140773632761	0.283133265975	0.301406346945	0.170169150518	0.182497148634	0.0637788293064	0.222220748981	0.260812410446	0.101990455937	0.194955861506	0.0	0.0445779882097	0.291525343683	0.0372935030765	0.154366124261	0.145570435402
VIT_200s0213g00040	0.157099503291	0.124419918053	0.0381325208056	0.175872507909	0.0388127008509	0.0	0.0453658984269	0.0860832668806	0.0	0.085208720465	0.0404290541457	0.0383478591828	0.0736654301065	0.0	0.0	0.196792587815	0.116655382851	0.046194840877	0.0396116834977	0.120372862163	0.0855353665004	0.083847535331	0.230633901892	0.0	0.145707504279	0.0882509560667	0.0957624218585	0.0767655628457	0.036998473665	0.13029279179	0.0	0.0884938875723	0.0430673329757	0.0469245442536	0.0404476094249	0.251171955787	0.0680676602072	0.060832382878	0.0	0.0370367914968	0.0652031026114	0.0679936372914	0.0	0.0971738728219	0.0222889941048	0.0583050687366	0.0	0.115774593196	0.218355653102
VIT_200s0213g00050	0.0	0.0414733060176	0.0	0.0	0.0	0.0	0.0	0.0	0.0	0.0	0.0	0.0	0.0	0.0	0.0	0.039358517563	0.0	0.0	0.0	0.0	0.0	0.0	0.0	0.0	0.0	0.0	0.0	0.0383827814228	0.0	0.0	0.0	0.0	0.0	0.0	0.0	0.0	0.0	0.0	0.0	0.0	0.0	0.0	0.0	0.0	0.0	0.0	0.0	0.0	0.0
VIT_200s0213g00060	0.0	0.0	0.0	0.0	0.0	0.0	0.0	0.0	0.0	0.0426043602325	0.0	0.0	0.0	0.0	0.0	0.0	0.0	0.0	0.0	0.0401242873876	0.0	0.0419237676655	0.0	0.0	0.0	0.0	0.0	0.0	0.0	0.0	0.0	0.0	0.0	0.0	0.0	0.0	0.0	0.030416191439	0.0318894146532	0.0	0.0	0.0	0.0	0.0	0.0	0.0	0.0372935030765	0.0	0.0
VIT_200s0213g00070	0.0	0.0	0.0	0.0439681269771	0.0776254017018	0.0315536008591	0.0	0.0	0.0429903429073	0.0426043602325	0.0	0.0	0.0	0.0	0.0	0.0	0.0777702552338	0.046194840877	0.0	0.0	0.0	0.083847535331	0.0	0.044979342787	0.0	0.0882509560667	0.0478812109292	0.0	0.0	0.0	0.0423833640549	0.0442469437862	0.0861346659515	0.0	0.0	0.0	0.0	0.030416191439	0.0318894146532	0.0370367914968	0.0978046539171	0.0339968186457	0.0	0.0647825818813	0.0222889941048	0.0	0.0372935030765	0.0771830621307	0.0363926088504
VIT_200s0213g00080	0.0	0.0	0.0	0.0	0.0	0.0	0.0	0.0	0.0	0.0	0.0	0.0	0.0	0.0	0.0	0.0	0.0	0.0	0.0	0.0	0.0	0.0	0.0	0.0	0.0	0.0441254780334	0.0	0.0	0.0	0.0	0.0	0.0	0.0	0.0	0.0	0.0	0.0	0.0	0.0	0.0	0.0	0.0	0.0324926435843	0.0	0.0222889941048	0.0	0.0	0.0	0.0363926088504
VIT_200s0213g00090	0.0392748758227	0.0	0.0	0.0	0.0	0.0	0.0	0.0	0.0	0.0	0.0	0.0	0.0	0.0	0.0	0.0	0.0	0.0	0.0	0.0	0.0	0.0	0.0	0.0	0.0	0.0	0.0	0.0	0.0	0.0434309305967	0.0	0.0	0.0	0.0	0.0	0.0	0.0	0.0	0.0	0.0	0.0	0.0	0.0	0.0	0.0222889941048	0.0	0.0372935030765	0.0	0.0
VIT_200s0213g00100	0.0	0.0	0.0	0.0	0.0	0.0	0.0	0.0	0.0	0.0	0.0	0.0	0.0	0.0	0.0	0.0	0.0	0.0	0.0	0.0	0.0	0.0	0.0	0.0	0.0	0.0	0.0	0.0	0.0	0.0	0.0	0.0	0.0	0.0	0.0	0.0	0.0	0.0	0.0	0.0370367914968	0.0	0.0	0.0	0.0	0.0	0.0	0.0	0.0	0.0
VIT_200s0213g00110	0.0	0.0	0.0	0.0	0.0	0.0	0.0	0.0	0.0	0.0	0.0	0.0	0.0	0.0	0.0	0.0	0.0	0.0	0.0	0.0	0.0	0.0	0.0	0.0	0.0	0.0	0.0	0.0	0.0	0.0	0.0	0.0	0.0	0.0	0.0	0.0	0.0	0.0	0.0	0.0	0.0	0.0	0.0	0.0	0.0	0.0	0.0	0.0	0.0
VIT_200s0214g00005	0.0	0.0	0.0	0.0	0.0	0.0	0.0	0.0	0.0	0.0	0.0	0.0	0.0	0.0	0.0	0.0	0.0	0.0	0.0	0.0	0.0	0.0	0.0	0.0	0.0	0.0	0.0	0.0	0.0	0.0	0.0	0.0	0.0	0.0	0.0	0.0	0.0	0.0	0.0	0.0	0.0	0.0	0.0	0.0	0.0	0.0	0.0	0.0	0.0
VIT_200s0214g00010	0.0	0.0	0.0	0.0	0.0	0.0	0.0	0.0	0.0	0.0	0.0	0.0	0.0	0.0	0.0	0.0	0.0	0.0	0.0	0.0	0.0	0.0	0.0	0.0	0.0	0.0	0.0	0.0383827814228	0.0	0.0	0.0	0.0	0.0	0.0	0.0	0.0	0.0	0.0	0.0	0.0	0.0	0.0	0.0	0.0	0.0	0.0	0.0	0.0	0.0
VIT_200s0214g00020	0.0	0.0	0.0	0.0439681269771	0.0	0.0	0.0	0.0	0.0	0.0	0.0	0.0	0.0	0.0	0.0	0.0	0.0	0.046194840877	0.0	0.0401242873876	0.0	0.0	0.0	0.0	0.0	0.0	0.0	0.0383827814228	0.0	0.0	0.0	0.0	0.0	0.0	0.0	0.0	0.0	0.0	0.0	0.0	0.0	0.0	0.0	0.0	0.0	0.0	0.0	0.0	0.0
VIT_200s0214g00030	0.0	0.0	0.0	0.0	0.0	0.0	0.0	0.0	0.0	0.0	0.0	0.0	0.0368327150532	0.0	0.0	0.0	0.0	0.0	0.0	0.0	0.0	0.0	0.0	0.0	0.0	0.0	0.0	0.0	0.0	0.0	0.0	0.0	0.0	0.0	0.0	0.0	0.0	0.0	0.0	0.0	0.0	0.0	0.0	0.0	0.0	0.0	0.0	0.0	0.0
VIT_200s0214g00040	1.09969652303	1.03683265044	1.10584310336	1.36301193629	0.698628615316	1.00971522749	1.36097695281	1.42037390353	1.28971028722	3.11011829697	2.02145270729	1.87904509996	1.47330860213	0.881295433784	0.796214978379	1.18075552689	1.63317535991	1.52442974894	1.18835050493	0.441367161264	1.19749513101	1.84464577728	1.24542307022	1.3943596264	1.2020869103	0.882509560667	1.67584238252	1.26663178695	0.480980157645	0.955480473128	1.35626764976	1.2831613698	2.11029931581	0.844641796564	0.364028484824	0.653047085046	0.986981073004	2.03788482641	1.21179775682	0.592588663949	2.73853030968	1.12189501531	2.11202183298	1.42521680139	0.980715740612	2.21559261199	1.30527260768	2.58563258138	1.12817087436
VIT_200s0214g00050	0.0	0.0	0.0	0.0	0.0	0.0	0.0	0.0	0.0	0.0	0.0	0.0	0.0	0.0	0.0	0.0	0.0	0.0	0.0	0.0	0.0	0.0	0.0	0.0	0.0	0.0	0.0	0.0	0.0	0.0	0.0	0.0	0.0	0.0	0.0	0.0	0.0	0.0	0.0	0.0	0.0	0.0	0.0	0.0	0.0	0.0	0.0	0.0	0.0
VIT_200s0214g00060	1.88519403949	1.28567248655	1.44903579061	1.36301193629	1.47488263233	1.19903683264	2.8580516009	2.10904003858	2.49343988862	3.32314009813	2.78960473605	3.75809019992	1.58380674729	1.32194315068	2.30483283215	1.69241625521	3.03303995412	1.94018331683	1.38640892242	1.24385290902	1.75347501326	2.59927359526	2.62922648157	1.93411173984	1.52992879493	2.73577963807	2.05889206996	2.22620132252	1.81292520958	2.04125373805	2.92445211979	2.92029828989	3.74685796889	1.9239063144	1.49656154872	2.0093756463	7.92988241414	6.66114592515	6.66488766252	14.0739807688	8.44380178818	9.04315375976	5.84867584517	6.38108431531	4.72526675022	7.52135386702	5.96696049223	9.03041826929	5.64085437181
VIT_200s0214g00070	0.0	0.0	0.0	0.0	0.0	0.0	0.0	0.0	0.0	0.0	0.0	0.0	0.0	0.0	0.0	0.0	0.0	0.0	0.0	0.0	0.0	0.0	0.0	0.0	0.0	0.0	0.0	0.0	0.0	0.0	0.0	0.0	0.0	0.0	0.0	0.0	0.0	0.0	0.0	0.0	0.0	0.0	0.0	0.0	0.0	0.0	0.0	0.0	0.0
VIT_200s0214g00080	0.0	0.0	0.0	0.0	0.0	0.0	0.0	0.0	0.0	0.0	0.0	0.0	0.0	0.0	0.0	0.0	0.0	0.0	0.0	0.0	0.0	0.0	0.0	0.0	0.0	0.0	0.0	0.0	0.0	0.0	0.0	0.0	0.0	0.0	0.0	0.0	0.0340338301036	0.0	0.0	0.0	0.0	0.0	0.0	0.0	0.0	0.0	0.0	0.0	0.0
VIT_200s0214g00090	1.09969652303	0.746519508317	0.877047978528	1.75872507909	1.51369533318	0.599518416322	1.90536773393	1.93687350481	1.89157508792	3.1527226572	1.77887838241	2.37756726934	1.58380674729	1.28188426732	1.63433600825	1.53498218496	1.67206048753	1.38584522631	1.7033023904	0.802485747753	1.28303049751	2.09618838328	0.599648144919	1.52929765476	1.16566003423	2.07389746757	0.574574531151	1.68884238261	1.96091910424	1.12920419551	3.98403622116	2.5663227396	4.65127196138	1.50158541611	1.21342828275	1.00468782315	11.3672992546	10.0677593663	7.65345951677	10.2591912446	11.6713553674	9.8930742259	7.4408153808	5.79804107838	7.73428095438	8.07525202002	9.13690825373	5.82732119087	5.71363958951
VIT_200s0214g00110	0.0	0.0	0.0	0.0	0.0	0.0	0.0	0.0	0.0	0.0	0.0	0.0	0.0	0.0	0.0	0.0	0.0	0.0	0.0	0.0	0.0	0.0	0.0	0.0	0.0	0.0	0.0	0.0	0.0	0.0	0.0	0.0	0.0	0.0	0.0	0.0	0.0	0.0	0.0	0.0	0.0	0.0	0.0	0.0	0.0	0.0	0.0	0.0	0.0
VIT_200s0214g00120	0.510573385695	0.331786448141	0.610120332889	0.571585650703	0.465752410211	0.725732819759	0.0453658984269	0.301291434082	0.47289377198	0.34083488186	0.323432433166	0.306782873463	0.478825295692	0.84123655043	0.880027081367	0.629736281008	0.583276914254	0.46194840877	0.594175252466	0.320994299101	0.555979882253	0.37731390899	0.0922535607568	0.179917371148	0.801391273534	0.0882509560667	0.62245574208	0.422210595651	0.51797863131	0.477740236564	0.550983732714	0.265481662717	0.387605996782	0.140773632761	0.444923703674	0.502343911574	0.238236810725	0.182497148634	0.0956682439596	0.11111037449	0.0978046539171	0.271974549166	0.357419079427	0.0971738728219	0.289756923363	0.0	0.372935030765	0.154366124261	0.291140870803
VIT_200s0214g00130	37.6253310381	30.7317197591	33.7472809129	35.7900553594	35.7853101845	24.9904518804	51.8078560036	44.375924077	51.1585080597	55.3004595818	49.2830170036	49.5454340642	43.7940981983	38.1761158362	43.4565753989	35.8949680175	27.8417513737	34.8309100213	27.8074018154	26.7227754002	26.2165898324	40.4564357972	24.5855739417	26.7627089583	29.1050739797	41.3455729173	31.793124057	36.7323218217	26.8238934071	22.7143767021	51.8348542392	47.8751931766	46.6849889457	27.9670283751	20.1024618842	34.5612611163	49.4171213104	50.4604615973	36.1944856314	31.1109048573	42.7080322105	35.9006404899	44.4499364233	34.7882464703	47.7876033608	37.0820237165	52.5465458347	38.6301225964	40.5049736505
VIT_200s0214g00150	7.89425004035	6.67720226884	8.77047978528	8.74965726845	10.7511181357	8.96122264397	18.3278229645	12.7403234983	14.5307359027	17.0843484532	22.8424155923	16.9497537588	13.8859335751	13.4597848069	14.7090240743	10.2332145664	17.2261115343	13.16552965	10.2990377094	12.8798962514	10.3497793466	15.3860227332	29.8901536852	22.5346507363	8.66959650459	22.6804957092	13.2630954274	27.4820714988	18.6842292008	19.1096094626	44.6296823498	18.008506121	35.7458863699	19.5675349537	23.2169278099	23.5096950617	20.5223995525	36.1344354296	29.7209344568	31.0368312743	42.5450244539	24.5796998808	23.9470783216	24.9089027334	24.2281365919	33.2047366455	41.5076689241	23.5022424188	23.837158797
VIT_200s0214g00160	21.4440821992	19.7412936644	20.9347539223	19.7416890127	24.4908142369	18.585070906	24.3614874553	18.7231105465	26.3960705451	16.5730961304	16.7376284163	19.0588860139	20.1474951341	15.8633178081	17.3491053184	15.2711048144	16.2539833439	16.4453633522	15.4089448806	16.6917035533	16.4655580513	15.5956415716	19.2809941982	16.5523981456	14.607177304	16.9441835648	13.7419075367	18.1166728316	21.2371238837	15.4179803618	13.7745933178	16.3713692009	13.7384792193	23.2276494055	20.6282808067	18.7374279017	20.352230402	19.1317844151	21.5253548909	17.7035863355	20.6693835278	17.372374328	21.802563845	20.2769481288	23.804645704	23.8176205789	20.1011981582	23.6952000741	26.0571079369
VIT_200s0214g00170	0.0	0.0	0.0	0.0	0.0	0.0	0.0	0.0	0.0	0.0	0.0	0.0	0.0	0.0	0.0	0.0	0.0	0.0	0.0	0.0	0.0	0.0	0.0	0.0	0.0	0.0	0.0	0.0	0.0	0.0	0.0	0.0	0.0	0.0	0.0	0.0	0.0	0.0	0.0	0.0	0.0326015513057	0.0	0.0	0.0	0.0	0.0	0.0	0.0	0.0
VIT_200s0215g00010	0.0392748758227	0.0	0.0381325208056	0.0	0.0388127008509	0.0	0.0	0.0430416334403	0.0429903429073	0.0	0.0	0.0766957183657	0.0736654301065	0.0400588833538	0.0	0.039358517563	0.0388851276169	0.0	0.0396116834977	0.0	0.0	0.0419237676655	0.0922535607568	0.044979342787	0.0364268760697	0.0	0.0	0.0	0.0	0.0434309305967	0.0847667281098	0.0	0.0	0.0469245442536	0.0404476094249	0.0502343911574	0.0	0.0	0.0	0.0	0.0326015513057	0.0	0.0324926435843	0.0	0.0	0.0	0.0	0.0	0.0
VIT_200s0215g00020	19.8338122904	19.7827669704	18.4180075491	17.0596332671	16.2237089557	15.7452468287	16.6492847227	15.538029672	14.7026972743	14.9967348018	14.5140304383	15.4925351099	17.6060377954	17.3054376089	18.0196021423	15.4285388847	15.0485443877	14.7361542398	16.0823435001	16.1700878172	15.6957397528	13.8767670973	13.0077520667	14.6632657486	15.7728373382	11.913879069	18.1948601531	15.3914953506	16.0943360443	16.4168917656	11.0620580183	14.2032689554	10.5084292461	14.4996841744	13.1859206725	15.5726612588	18.9568433677	17.185148163	16.8057215222	30.6294265679	15.3879322163	18.8002407111	14.7841528308	14.4789070505	11.902322852	16.4420293837	15.9243258136	17.6749212279	17.7232005101
VIT_200s0215g00030	71.7159232522	61.13165307	62.0416113507	63.446007228	63.1482642844	60.3935920443	63.6029895946	63.3142427907	64.7434564184	69.1468766573	63.0693244673	62.6220540456	65.6727309399	58.5660874633	56.2379211045	62.8161940306	62.2550893147	59.729929254	65.0423843033	57.8190981256	65.4773230561	68.4195888301	63.1936891184	63.0160592446	64.8398394041	62.2610495051	60.7133754583	63.5235032548	56.0896860761	55.3310055802	55.0559899073	62.9634010077	56.805812195	57.4356421664	56.4244151478	58.9249408277	59.8655071522	59.5244866462	62.8540362815	54.1848259599	57.2157225415	59.3244485368	58.7791922439	62.2560611879	46.4056857263	59.8210005237	58.9610283639	65.6827858732	63.723458097
VIT_200s0215g00040	82.4772392276	71.6243994924	77.8284749642	77.4278716067	72.7350013945	81.6922726241	64.1020144773	76.1406495559	71.449949912	65.6533191182	66.3440778531	65.7665784985	73.4812665312	79.9575311742	72.1203146206	70.0188027446	73.4151209407	77.376358469	73.0439443698	73.7885645059	78.9919109632	61.1248532563	64.3929854083	71.9669484593	88.8815776101	60.893159686	79.9137410409	67.0163363643	74.5519244349	77.220194601	60.9048941469	69.2464670253	60.6388048298	66.6797773843	73.1292778403	72.1868200932	50.4041023834	55.6616303334	59.6969842308	64.4440172045	54.0859736162	58.6445121638	54.165236855	56.9762807646	17.8311952839	58.2176111335	56.8725921916	61.7078581735	66.4892963697
VIT_200s0215g00050	52.3926843474	59.5556674413	56.0166730634	49.1563659604	49.7578824908	55.5658911128	48.9044385042	51.4347519612	48.9230102285	51.8069020427	49.6873075451	49.7371733601	55.1754071498	53.6388448108	50.2034496894	57.0304919488	52.0283007514	54.9718606437	51.0594600286	53.9671665364	58.2495845868	54.9201356418	48.0641051543	49.0274836379	57.2266223055	46.9936341055	56.6434725293	48.3239218114	50.3919211317	56.6339334981	44.0786986171	50.0875403659	42.8089289779	46.8306951651	48.4157884817	50.6362662867	47.1028208634	46.3542757531	45.3148582222	46.0737686221	42.5124229026	46.2696701768	45.099789295	47.1293283186	68.2934779372	43.4955812775	47.1016943856	50.4391311024	51.8958602206
VIT_200s0215g00070	26.0392426704	26.5429158513	27.4172824592	29.4586450747	29.3035891424	21.6142165885	31.8468606957	28.1922699034	31.1679986078	26.201681543	25.9150237074	28.2240243586	27.7350344351	21.8721503112	21.7073346737	26.6457163902	23.5643873358	23.6979533699	26.896333095	26.0406625146	25.2757008009	30.6881979312	27.0764200821	26.6727502727	23.0217856761	29.2551919361	25.9516163236	26.9063297774	25.6029437762	22.3669292573	25.3028683408	29.6012053929	27.7353624364	28.6239719947	24.3494608738	27.2270400073	44.7204527561	40.5143669968	35.8118126556	58.666277731	39.676087939	43.5159278665	33.0450185252	41.493243695	28.2624445249	39.8515144814	40.2396898195	39.1318125003	36.8657127654
VIT_200s0215g00080	0.0	0.124419918053	0.0	0.0	0.0388127008509	0.0	0.0453658984269	0.0430416334403	0.0	0.0	0.0404290541457	0.0383478591828	0.0368327150532	0.0	0.0	0.0	0.116655382851	0.092389681754	0.0396116834977	0.0	0.0	0.0	0.0	0.0	0.0	0.0	0.0957624218585	0.0767655628457	0.0	0.0	0.0847667281098	0.0	0.0	0.0	0.0404476094249	0.0502343911574	0.0	0.030416191439	0.0	0.0740735829937	0.0978046539171	0.0679936372914	0.0324926435843	0.0	0.0	0.0	0.0	0.0771830621307	0.0727852177008
VIT_200s0215g00083	2.43504230101	4.10585729575	3.20313174767	3.69332266608	3.45433037573	3.34468169106	3.5385400773	4.21808007715	2.32147851699	4.34564474371	4.52805406432	3.22122017136	2.90978448921	2.20323858446	2.93342360456	3.06996436991	2.83861431603	3.60319758841	2.93126457883	3.29019156579	3.37864697677	4.23430053422	2.9982407246	2.65378122443	2.95057696165	3.48591276464	4.30930898363	3.91504370513	3.77384431383	3.25731979475	4.78932013821	5.26538631055	4.13446396567	2.53392538969	1.90103764297	3.51640738102	2.75674023839	3.37619724973	3.25272029463	5.07404043507	4.17299856713	3.36568504592	3.05430849692	2.85043360278	1.29276165808	3.5857617273	3.69205680457	3.39605473375	1.81963044252
VIT_200s0215g00086	0.392748758227	0.539152978229	0.724517895306	0.439681269771	0.504565111061	0.66262561804	0.544390781123	0.602582868164	0.343922743258	0.596461043255	1.01072635364	0.843652902022	0.773487016118	0.600883250307	1.08955733883	1.25947256202	0.50550665902	0.739117454032	0.713010302959	0.401242873876	0.427676832502	0.754627817979	0.322887462649	0.314855399509	0.327841884627	0.706007648534	0.861861796726	0.959569535571	0.776967946964	0.521171167161	1.18673419354	0.796444988151	1.37815465522	0.797717252311	0.283133265975	1.00468782315	0.272270640829	0.760404785976	1.11612951286	0.740735829937	1.01064809048	0.71393319156	0.682345515269	0.550651945991	0.245178935153	0.932881099785	0.932337576911	0.810422152372	0.509496523905
VIT_200s0215g00090	24.4289727617	20.1560267246	21.0110189639	24.4023104723	24.1026872284	25.085112683	20.505386089	19.8852346494	17.5400599062	17.8938312976	17.9909290948	17.7550588016	20.3316587094	21.4715614776	19.3605957901	22.3162794582	22.3978335073	21.1572371217	26.2229344755	22.2288552128	24.6769532354	27.2504489826	26.5228987176	26.8976469866	25.9723626377	20.6065982416	23.7969618318	23.2599655422	23.3460368826	19.1964713238	16.9109622579	17.8757652896	18.6481551785	23.3684230383	21.8821566989	21.9021945446	15.8937986584	15.5122576339	18.5915287428	12.9258402324	14.0186670614	16.3524697686	18.8782259225	18.7545574546	12.9053275867	19.2406726831	15.8124453044	22.1515388315	20.4162535651
VIT_200s0215g00100	0.0	0.0	0.0381325208056	0.0	0.0776254017018	0.0315536008591	0.0	0.0	0.0429903429073	0.0426043602325	0.0	0.0383478591828	0.0	0.0	0.0	0.0	0.0388851276169	0.0	0.0396116834977	0.0	0.0427676832502	0.0	0.0	0.0	0.0	0.0441254780334	0.0	0.0	0.0	0.0	0.0	0.0442469437862	0.0430673329757	0.0	0.0	0.100468782315	0.0	0.0	0.0637788293064	0.0	0.0	0.0	0.0	0.0	0.0	0.0	0.0	0.0	0.0
VIT_200s0215g00110	38.3322788029	31.2708727373	33.7091483921	38.9997286287	36.94969121	33.6992457175	31.665397102	34.7345981863	33.7044288393	30.2490957651	33.5156858868	35.2033347298	33.9597632791	35.9728772517	31.9324112382	35.7375339472	42.2681337196	37.0944572242	37.9876044743	37.1952144083	39.2607332237	31.5266732845	36.8552975223	42.1006648487	37.2646942193	35.1238805146	32.9901543302	36.9626185102	42.1042630307	36.5254126318	35.0086587094	36.2382469609	36.6072330294	40.6835798679	42.5913327245	40.0368097525	39.0368031288	34.0357182203	40.0531048044	35.407172671	39.2522677721	40.3882205511	38.6012605781	40.1328094755	11.8800338579	40.3179550313	37.2189160703	38.2056157547	42.1062484399
VIT_200s0216g00010	0.0	0.0	0.0	0.0	0.0	0.0	0.0	0.0	0.0	0.0	0.0	0.0	0.0	0.0	0.0	0.0	0.0	0.0	0.0	0.0	0.0	0.0	0.0	0.0	0.0	0.0	0.0	0.0	0.0	0.0	0.0	0.0	0.0	0.0	0.0	0.0	0.0	0.0	0.0318894146532	0.0	0.0	0.0	0.0	0.0	0.0	0.0	0.0	0.0	0.0
VIT_200s0216g00020	209.806386645	212.675113258	211.177900221	203.616396031	225.657042747	225.955335752	180.873837028	203.500842906	192.983649311	190.356281519	194.868040982	191.93103521	202.285271072	247.443722477	212.044620558	210.371276374	230.122185237	231.066594067	226.895723075	250.215056149	234.580742627	200.856770886	213.382486031	225.526424734	259.832907005	199.226533321	245.870018122	193.334070027	221.435864885	227.05690516	161.819683962	186.500868059	174.98257388	211.066600053	220.034995272	213.797568766	127.150389267	142.956099763	162.349009999	125.70287034	130.895228492	136.327242769	178.839510288	169.568408074	151.988650801	156.665719695	149.770708355	181.4959706	165.731940705
[truncated: 31,162 more rows]
[truncated: 23 more columns]
