# Supplementary material for: RNA-Seq Time Series of Vitis vinifera Bud Development Reveals Correlation of Expression Patterns with the Local Temperature Profile
Source: Plants (Basel). 2020 Nov 12;9(11):1548. doi: 10.3390/plants9111548 (PMC7698159; doi:10.3390/plants9111548)
Supplement: Supplementary file 1 [file plants-09-01548-s001.zip › Supplement-files-final_proof/File-S1_RNA-Seq-samples-and-ENA-accession-Nos.csv]

ENA_Experiment	ENA_Run	SampleName	ReadLength	Counts
ERX3764827	ERR3763650	2016-06-01-1	100	29707105
ERX3764826	ERR3763649	2016-06-01-2	100	27902947
ERX3764825	ERR3763648	2016-06-01-3	100	29875694
ERX3764824	ERR3763647	2016-06-02-1	100	29337320
ERX3764823	ERR3763646	2016-06-02-2	100	29833985
ERX3764822	ERR3763645	2016-06-02-3	100	36170798
ERX3764818	ERR3763641	2016-06-04-1	100	25582554
ERX3764817	ERR3763640	2016-06-04-2	100	26952816
ERX3764816	ERR3763639	2016-06-04-3	100	26865835
ERX3764812	ERR3763635	2016-06-06-1	100	27458155
ERX3764811	ERR3763634	2016-06-06-2	100	29139993
ERX3764810	ERR3763633	2016-06-06-3	100	30464167
ERX3764804	ERR3763627	2016-06-09-1	100	31215673
ERX3764803	ERR3763626	2016-06-09-2	100	29056118
ERX3764802	ERR3763625	2016-06-09-3	100	27876971
ERX3764798	ERR3763621	2016-06-12-1	100	29911900
ERX3764797	ERR3763620	2016-06-12-2	100	29724326
ERX3764796	ERR3763619	2016-06-12-3	100	25493758
ERX3764795	ERR3763618	2016-06-14-1	100	29015909
ERX3764794	ERR3763617	2016-06-14-2	100	29337736
ERX3764793	ERR3763616	2016-06-14-3	100	27987969
ERX3764792	ERR3763615	2016-06-16-1	100	27424014
ERX3764791	ERR3763614	2016-06-16-2	100	25518294
ERX3764790	ERR3763613	2016-06-16-3	100	26046096
ERX3764787	ERR3763610	2016-06-18-1	100	31326270
ERX3764786	ERR3763609	2016-06-18-2	100	26371323
ERX3764785	ERR3763608	2016-06-18-3	100	24062673
ERX3764782	ERR3763605	2016-06-21-1	100	30028877
ERX3764781	ERR3763604	2016-06-21-2	100	31284842
ERX3764780	ERR3763603	2016-06-21-3	100	28008705
ERX3764773	ERR3763596	2016-06-24-1	100	27763146
ERX3764772	ERR3763595	2016-06-24-2	100	26049441
ERX3764771	ERR3763594	2016-06-24-3	100	27098860
ERX3764762	ERR3763585	2016-06-28-1	100	26927429
ERX3764761	ERR3763584	2016-06-28-2	100	29169729
ERX3764760	ERR3763583	2016-06-28-3	100	23609892
ERX3764766	ERR3763589	2016-07-26-1	100	34706385
ERX3764765	ERR3763588	2016-07-26-2	100	38414363
ERX3764764	ERR3763587	2016-07-26-3	100	38562275
ERX3764763	ERR3763586	2016-07-27-1	100	32176151
ERX3764759	ERR3763582	2016-07-28-1	100	35891423
ERX3764758	ERR3763581	2016-07-28-2	100	34617728
ERX3764815	ERR3763638	2016-08-04-1	100	35789528
ERX3764814	ERR3763637	2016-08-04-2	100	35809494
ERX3764813	ERR3763636	2016-08-04-3	100	54901136
ERX3764809	ERR3763632	2016-08-08-1	100	39649553
ERX3764808	ERR3763631	2016-08-08-2	100	31557325
ERX3764801	ERR3763624	2016-08-11-1	100	30412378
ERX3764800	ERR3763623	2016-08-11-2	100	32427561
ERX3764799	ERR3763622	2016-08-11-3	100	37128719
ERX3764789	ERR3763612	2016-08-16-1	100	34798705
ERX3764788	ERR3763611	2016-08-16-2	100	35633707
ERX3764784	ERR3763607	2016-08-19-1	100	51131002
ERX3764783	ERR3763606	2016-08-19-2	100	35181441
ERX3764776	ERR3763599	2016-08-23-1	100	35723057
ERX3764775	ERR3763598	2016-08-23-2	100	36581996
ERX3764774	ERR3763597	2016-08-23-3	100	27513824
ERX3764768	ERR3763591	2016-08-25-1	100	33986297
ERX3764767	ERR3763590	2016-08-25-2	100	41205764
ERX3764756	ERR3763579	2016-08-30-1	100	36173275
ERX3764807	ERR3763630	2016-09-08-1	100	34883698
ERX3764806	ERR3763629	2016-09-08-2	100	35745525
ERX3764805	ERR3763628	2016-09-08-3	100	33857832
ERX3764779	ERR3763602	2016-09-22-1	100	36647453
ERX3764778	ERR3763601	2016-09-22-2	100	37029624
ERX3764777	ERR3763600	2016-09-22-3	100	36997803
ERX3764757	ERR3763580	2016-09-29-1	100	38295462
ERX3764821	ERR3763644	2016-11-03-1	100	37260276
ERX3764820	ERR3763643	2016-11-03-2	100	44524317
ERX3764819	ERR3763642	2016-11-03-3	100	44181037
ERX3764770	ERR3763593	2016-11-24-1	100	35251704
ERX3764769	ERR3763592	2016-11-24-2	100	39805860
