# Supplementary material for: RNA-Seq Time Series of Vitis vinifera Bud Development Reveals Correlation of Expression Patterns with the Local Temperature Profile
Source: Plants (Basel). 2020 Nov 12;9(11):1548. doi: 10.3390/plants9111548 (PMC7698159; doi:10.3390/plants9111548)
Supplement: Supplementary file 1 [file plants-09-01548-s001.zip › Supplement-files-final_proof/File-S5_add-data-on-potential-HSP-genes_new.xlsx]

## Sheet: HSP genes
GeneID of Vvi genes with HSP-related annotation
VIT_200s0131g00250
VIT_200s0179g00150
VIT_200s0194g00030
VIT_200s0198g00100
VIT_200s0214g00010
VIT_200s0252g00060
VIT_200s0254g00030
VIT_200s0324g00040
VIT_200s0787g00020
VIT_200s1569g00010
VIT_200s2341g00010
VIT_201s0010g02290
VIT_201s0010g03760
VIT_201s0011g05970
VIT_201s0026g00560
VIT_201s0026g01450
VIT_202s0012g01810
VIT_202s0012g01830
VIT_202s0012g02290
VIT_202s0025g00280
VIT_202s0025g02140
VIT_202s0154g00480
VIT_202s0154g00490
VIT_202s0154g00550
VIT_203s0038g04420
VIT_203s0088g00390
VIT_203s0180g00310
VIT_204s0008g01110
VIT_204s0008g01490
VIT_204s0008g01500
VIT_204s0008g01510
VIT_204s0008g01520
VIT_204s0008g01530
VIT_204s0008g01550
VIT_204s0008g01560
VIT_204s0008g01570
VIT_204s0008g01580
VIT_204s0008g01590
VIT_204s0008g01610
VIT_204s0008g01620
VIT_204s0008g04300
VIT_204s0008g04410
VIT_204s0043g00460
VIT_204s0043g00710
VIT_205s0020g01500
VIT_205s0020g02050
VIT_205s0020g03330
VIT_205s0020g04090
VIT_205s0020g04120
VIT_205s0029g00340
VIT_205s0051g00340
VIT_205s0062g00690
VIT_205s0077g02380
VIT_205s0165g00311
VIT_206s0004g04470
VIT_206s0004g04510
VIT_206s0009g02730
VIT_206s0061g00090
VIT_207s0005g00120
VIT_207s0005g01220
VIT_207s0005g01290
VIT_207s0005g05810
VIT_207s0005g06130
VIT_207s0031g00670
VIT_207s0095g00430
VIT_208s0007g00130
VIT_208s0007g03900
VIT_208s0007g05760
VIT_208s0007g08750
VIT_208s0007g09030
VIT_208s0007g09040
VIT_208s0032g00960
VIT_208s0058g00745
VIT_208s0105g00350
VIT_208s0217g00090
VIT_209s0002g02240
VIT_209s0002g04680
VIT_209s0096g00090
VIT_210s0003g00260
VIT_210s0003g01770
VIT_210s0003g05124
VIT_210s0042g00960
VIT_210s0092g00596
VIT_210s0597g00050
VIT_211s0016g03940
VIT_211s0016g04420
VIT_211s0016g05120
VIT_211s0037g00510
VIT_212s0028g01410
VIT_212s0028g01740
VIT_212s0057g00670
VIT_212s0057g00710
VIT_213s0019g00930
VIT_213s0019g01430
VIT_213s0106g00410
VIT_214s0030g00640
VIT_214s0060g02340
VIT_214s0068g01140
VIT_214s0083g01230
VIT_215s0046g02740
VIT_216s0022g00510
VIT_216s0022g00565
VIT_216s0039g01840
VIT_216s0050g01150
VIT_216s0050g02590
VIT_216s0098g01060
VIT_216s0098g01580
VIT_216s0100g00180
VIT_216s0100g00720
VIT_216s0115g00060
VIT_217s0000g01140
VIT_217s0000g01150
VIT_217s0000g03310
VIT_217s0000g05530
VIT_217s0000g06420
VIT_217s0000g07190
VIT_217s0000g09950
VIT_218s0001g06970
VIT_218s0001g10380
VIT_218s0001g15020
VIT_218s0041g01230
VIT_218s0072g01080
VIT_218s0086g00560
VIT_218s0086g00580
VIT_218s0122g00050
VIT_219s0014g03425
VIT_219s0015g01090
VIT_219s0015g01360
VIT_219s0090g00340
VIT_219s0177g00270
VIT_219s0177g00280

## Sheet: expression to temp correlation
GeneID	SpearmanCorrelationCoefficient	p-value	AverageExpressionCPM	Comment
VIT_200s0179g00150	0.404333	0.00325348	13.7912
VIT_200s0194g00030	0.0611802	0.669757	617.175
VIT_200s0252g00060	-0.260492	0.0648663	62.4025
VIT_200s0324g00040	-0.0345328	0.809887	62.5273
VIT_200s1569g00010	0.180821	0.204153	86.5608
VIT_201s0010g02290	0.469864	0.000503778	5.0169
VIT_201s0010g03760	-0.213179	0.133101	32.1285
VIT_201s0011g05970	-0.0658027	0.646397	21.2741
VIT_201s0026g01450	0.462522	0.000632695	58.5256
VIT_202s0012g01810	0.488898	0.000272355	38.6163
VIT_202s0012g02290	0.164507	0.248678	13.6737
VIT_202s0025g00280	0.465241	0.000581837	30.2059	included as example for an individual gene expression pattern
VIT_202s0025g02140	-0.18626	0.190646	587.29
VIT_202s0154g00480	0.474758	0.000431549	4.3688
VIT_202s0154g00550	-0.162059	0.255884	29.7952
VIT_203s0038g04420	-0.106861	0.455447	74.9178
VIT_203s0088g00390	0.433428	0.00148728	16.05
VIT_204s0008g01110	0.425542	0.0018514	72.9376
VIT_204s0008g01570	0.27735	0.0487906	4.58196
VIT_204s0008g01580	0.569112	1.31398e-05	6.71577
VIT_204s0008g01590	0.478565	0.000381996	1.05116
VIT_204s0008g04300	0.159884	0.262406	48.0346
VIT_204s0008g04410	0.304541	0.029792	32.7088
VIT_204s0043g00710	0.496783	0.000208851	10.856
VIT_205s0020g01500	0.32575	0.0196653	74.0932
VIT_205s0020g02050	0.414394	0.00250125	53.2601
VIT_205s0020g03330	0.518264	9.79786e-05	5.86221
VIT_205s0020g04090	0.409499	0.0028454	5.03561
VIT_205s0051g00340	0.211276	0.136682	164.088
VIT_205s0077g02380	0.162059	0.255884	30.0729
VIT_206s0004g04470	0.664824	1.03381e-07	72.0725
VIT_206s0004g04510	0.709418	5.63043e-09	972.443
VIT_206s0061g00090	0.476118	0.000413221	39.2181
VIT_207s0005g00120	-0.236835	0.094266	34.4266
VIT_207s0005g01220	-0.124808	0.382867	97.7021
VIT_207s0005g01290	0.0505756	0.724498	40.287
VIT_207s0031g00670	0.356476	0.0102405	105.485
VIT_208s0007g00130	0.0356205	0.804016	277.268
VIT_208s0007g03900	0.303454	0.030411	8.4699
VIT_208s0007g08750	0.397263	0.00389529	6.27274
VIT_208s0007g09040	-0.174839	0.219775	35.0157
VIT_208s0032g00960	0.103327	0.470577	16.3706
VIT_208s0105g00350	-0.49352	0.000233284	51.7896
VIT_208s0217g00090	0.368984	0.00771049	11.9645
VIT_209s0002g02240	-0.124264	0.38496	27.5301
VIT_209s0002g04680	-0.105502	0.461235	424.675
VIT_209s0096g00090	-0.257501	0.0681173	103.901
VIT_210s0003g00260	0.455452	0.000784192	35.2697
VIT_210s0003g01770	0.149823	0.29401	29.5857
VIT_210s0042g00960	-0.292033	0.0375806	9.43461
VIT_211s0016g03940	0.223512	0.114878	6.08874
VIT_211s0016g04420	-0.260492	0.0648663	220.311
VIT_211s0016g05120	-0.369256	0.00766214	102.885
VIT_212s0028g01410	0.229222	0.10566	14.9451
VIT_212s0028g01740	0.353757	0.0108767	12.7292
VIT_212s0057g00670	0.572103	1.15529e-05	77.3325
VIT_212s0057g00710	-0.134868	0.345377	21.7864
VIT_213s0019g01430	-0.338802	0.0150177	1458.65
VIT_214s0030g00640	0.640624	4.12276e-07	53.4864
VIT_214s0060g02340	0.394	0.00422735	3.23581
VIT_216s0022g00510	0.502221	0.00017325	80.0619
VIT_216s0039g01840	-0.21617	0.127617	63.4605
VIT_216s0050g01150	0.55035	2.86499e-05	9.35688
VIT_216s0050g02590	-0.306173	0.0288832	26.2332
VIT_216s0098g01060	0.458715	0.000710628	1.28303
VIT_216s0098g01580	-0.337443	0.0154534	289.375
VIT_216s0100g00720	0.418744	0.00222685	13.1185
VIT_217s0000g01150	0.339618	0.0147614	12.6696
VIT_217s0000g03310	-0.261035	0.0642887	351.35
VIT_217s0000g05530	0.380133	0.00593206	29.9374
VIT_217s0000g06420	0.339618	0.0147614	65.5297
VIT_217s0000g07190	0.468776	0.000521242	93.0165
VIT_218s0001g06970	-0.0165866	0.90803	11.0342
VIT_218s0001g10380	-0.131062	0.359287	17.5876
VIT_218s0041g01230	0.551165	2.77221e-05	30.6857
VIT_218s0072g01080	0.286051	0.04186	42.8699
VIT_218s0122g00050	-0.0932658	0.515072	89.2414
VIT_219s0015g01090	0.535394	5.16134e-05	1211.37	included as example for an individual gene expression pattern, position 2 of "constantly expressed genes"
VIT_219s0090g00340	-0.453821	0.000823482	62.164
VIT_219s0177g00270	0.0233844	0.870613	21.4987
VIT_219s0177g00280	0.209372	0.140335	11.9139
