# Supplementary material for: RNA-Seq Time Series of Vitis vinifera Bud Development Reveals Correlation of Expression Patterns with the Local Temperature Profile
Source: Plants (Basel). 2020 Nov 12;9(11):1548. doi: 10.3390/plants9111548 (PMC7698159; doi:10.3390/plants9111548)
Supplement: Supplementary file 1 [file plants-09-01548-s001.zip › Supplement-files-final_proof/File-S4_RNA-Seq-RPKM.txt]

gene	20160601_1	20160601_2	20160601_3	20160602_1	20160602_2	20160602_3	20160604_1	20160604_2	20160604_3	20160606_1	20160606_2	20160606_3	20160609_1	20160609_2	20160609_3	20160612_1	20160612_2	20160612_3	20160614_1	20160614_2	20160614_3	20160616_1	20160616_2	20160616_3	20160618_1	20160618_2	20160618_3	20160621_1	20160621_2	20160621_3	20160624_1	20160624_2	20160624_3	20160628_1	20160628_2	20160628_3	20160726_1	20160726_2	20160726_3	20160727_1	20160728_1	20160728_2	20160804_1	20160804_2	20160804_3	20160808_1	20160808_2	20160811_1	20160811_2
VIT_200s0120g00005	0.0	0.960771567976	0.883378860361	1.52784997218	0.899135927047	0.609142873727	1.40126327187	0.332367825794	0.331971759902	0.657982397413	0.624386936613	0.740306161831	1.27990129529	1.08267252308	0.323598853233	0.911780329645	0.450406883594	1.78358458985	0.611763451703	0.464760085571	0.990757140932	0.809339144122	0.890478385684	0.347330832332	1.82837601894	0.681474564222	1.1092172416	0.444588201809	1.28566124705	0.838434953605	1.14549632581	0.85418810398	0.498849416707	1.44940677231	0.78084188079	0.387910356428	2.10247599096	0.587185162915	1.23125153101	1.71599033962	1.13287243919	0.525047392212	1.00363377866	0.875440295693	1.11875259986	1.4632546208	1.58389395305	1.04301435312	0.281024006567
VIT_200s0120g00010	0.736403921675	0.917198113851	0.76998359319	0.739848290481	0.653098331625	0.697820018999	1.13414746067	0.724258255005	0.868074231782	0.901246081841	0.99128930838	0.921823538049	0.849985731998	0.693326827278	0.523825643671	0.756894568519	0.766485688602	0.755107975874	0.647498672559	0.733039865736	0.699087130052	0.745759328666	0.864877132095	0.843362677257	0.577926399183	0.89099522952	0.598515136615	0.830396713475	0.55141955943	0.856090458878	1.16146718804	0.978538179886	1.07668332439	0.85727532771	0.777838642787	1.06265058218	1.60351699527	1.46231689611	1.10386435338	2.36821791783	1.58305609706	1.86328717577	1.10912389158	1.26139161836	0.996575217187	1.51368928451	1.66744989717	1.26164620791	1.36472283189
VIT_200s0120g00020	0.687865056781	0.421762434078	0.560138723698	0.496814994092	0.613986228149	0.570460580503	1.76850112512	0.534980754625	1.70018305283	0.866529360661	0.50250801763	0.714960086459	0.603473862454	0.656331987153	0.615569117986	0.511438363813	0.615131962301	0.626370723756	0.626625501659	0.861425378944	1.44975197458	0.757943822202	0.755749509025	0.71153762601	0.864366550807	0.772819106799	0.86564901115	0.802351928048	0.710705143847	0.83426646344	1.26910638131	0.574960286487	0.948941235058	0.68928709073	0.799811485804	0.794668334694	1.17291730866	1.42629598273	1.11703034378	1.12993601177	1.63928704305	1.24847074123	0.807726733168	0.78690706805	1.20889459552	0.856458636808	0.611023496733	1.13376249458	0.904675022269
VIT_200s0120g00030	0.0	0.0	0.0	0.0	0.0	0.0	0.0	0.0	0.0	0.0	0.0	0.0	0.0	0.0981835376319	0.0	0.0	0.0	0.0	0.0	0.0	0.0	0.0	0.0	0.0	0.0	0.0	0.0	0.0	0.0	0.0	0.0	0.0	0.0	0.0	0.0	0.0	0.0	0.0	0.0	0.0	0.0	0.0	0.0	0.0	0.0	0.0	0.0	0.0	0.0
VIT_200s0120g00060	0.316732869538	0.468247003425	0.307520329077	0.141832667668	0.125202260809	0.152678713834	0.219512411743	0.416531936519	0.277357051015	0.412300260314	0.32604075924	0.185554157336	0.0594076049246	0.193833306551	0.13518081127	0.0	0.376307686615	0.149015615732	0.319449060466	0.323582962804	0.275920537098	0.202856940317	0.0	0.362736635379	0.117506051838	0.0711701258603	0.308911038253	0.185723135917	0.298374787621	0.280199552237	0.136720529209	0.214098115094	0.0694634402834	0.0756847487961	0.195714239153	0.0810232115442	0.219573097443	0.39246698631	0.360041778343	0.179210281436	0.315498883604	0.383835049226	0.052407489652	0.208976070585	0.0	0.188080866892	0.481206491309	0.311222024721	0.352186537262
VIT_200s0120g00070	0.193790505704	0.204638023113	0.188153885554	0.433895989906	0.383020074186	0.207589479336	0.223844893554	0.141584320527	0.141415601669	0.910948491813	0.13299030969	0.315360684069	0.0605801234428	0.329431606528	0.137848853598	0.19420321166	0.0639558020015	0.0	0.130301590453	0.131987787459	0.281366337173	0.137907130479	0.303465660384	0.147958364431	0.0599126251147	0.362873996985	0.23625597498	0.44190702296	0.0608527527384	0.0714324516393	0.0	0.291098314383	0.637509863128	0.385892633664	0.332628366981	0.0826223538773	0.335860165496	0.350186414594	0.31469817092	0.426410428417	0.375346807796	0.391410740987	0.320651088003	0.426201196587	0.183297648888	0.287689483898	0.061337998481	0.317364564682	0.359137587339
VIT_200s0120g00080	0.623410727344	0.470218889089	1.03761961376	0.498504841011	0.440053297629	0.64395103794	1.02870517975	0.292800227485	0.779870166119	0.869476739438	0.733406877927	0.782609371078	0.501125374874	0.36334588076	0.570150360458	0.267745017435	0.617224247887	0.209500412141	0.718579292476	0.0909847786568	0.5818732415	0.760521862413	0.313787621622	0.203987949148	0.743405634076	0.700404413228	0.868593395542	1.21850099755	0.335587062721	0.295448507461	0.57664440891	0.501666029322	0.585950108513	0.851238898024	0.183435870408	0.683461104183	0.617393743376	0.34485477822	0.578492782825	0.419918270939	0.665337781749	0.925083500563	0.736794639099	0.293798557285	0.35379355722	0.528844160876	0.169131533227	1.4001462518	0.412614612816
VIT_200s0120g00100	0.0564294192854	0.0297940416793	0.0273940523029	0.0315862981158	0.0557653747857	0.0453356334182	0.0325904442722	0.123682854714	0.154419335156	0.0918197418803	0.0290438607369	0.0550974988259	0.0264602838026	0.0	0.03010492205	0.0282747970999	0.111738872462	0.0663718978118	0.0	0.144124595502	0.0614478207618	0.090352947555	0.0331370548695	0.0323127462551	0.0261687328087	0.0316993376676	0.0343974216446	0.0551476744581	0.0	0.0312003811758	0.0608956380099	0.0	0.0	0.0337101611017	0.0290571906788	0.0	0.0244495905917	0.0218507122407	0.0	0.0	0.0234206546736	0.0	0.0	0.0	0.0800610420432	0.0	0.0267913096814	0.0831714031581	0.0
VIT_200s0120g00120	0.0	0.0	0.0	0.0	0.0	0.0	0.0	0.0	0.0	0.0	0.0	0.0	0.0	0.0	0.0	0.0	0.0	0.0	0.0	0.0	0.0	0.0	0.0	0.0	0.0	0.0	0.0	0.0	0.0	0.0	0.0	0.0	0.0	0.0	0.0	0.0	0.0	0.0	0.0	0.0	0.0	0.0	0.0	0.0	0.0	0.0	0.0	0.0	0.0
VIT_200s0120g00270	0.0390794784305	0.0	0.0379428067717	0.0874987601535	0.11585880851	0.0313966177702	0.225700987199	0.128482487882	0.0427764606043	0.0847847964825	0.0804558291457	0.0	0.0732989354293	0.0	0.0416975636753	0.0391627040428	0.0773833385411	0.0919300315961	0.078829220891	0.0	0.0425549087067	0.041715191707	0.0	0.0895111299244	0.108736943492	0.0439059482919	0.0476429959495	0.0381918223113	0.11044320497	0.0864297126303	0.0843450030944	0.0880536194749	0.0428530676375	0.0	0.0402463775373	0.14995340644	0.101593522697	0.181589202621	0.222115325943	0.221115173115	0.032439354533	0.3044491222	0.0323309886411	0.0322301402395	0.0	0.0870224906516	0.0371079632602	0.115198600195	0.108634653285
VIT_200s0120g00280	0.0	0.0	0.0	0.0	0.0	0.0	0.0	0.0	0.0	0.0	0.0	0.0	0.0	0.0	0.0	0.0	0.0	0.0	0.0	0.0	0.0	0.0	0.0	0.0	0.0	0.0	0.0	0.0	0.0	0.0	0.0	0.0	0.0	0.0	0.0	0.0	0.0	0.0	0.0	0.0	0.0	0.0	0.0	0.0	0.0	0.0	0.0	0.0	0.0
VIT_200s0120g00290	0.0	0.0	0.0	0.0	0.0	0.0	0.0	0.0	0.0	0.0	0.0	0.0	0.0	0.0	0.0	0.0	0.0	0.0	0.0	0.0	0.0	0.0	0.0	0.0	0.0	0.0	0.0	0.0	0.0	0.0	0.0	0.0	0.0	0.0	0.0	0.0	0.0	0.0	0.0	0.0	0.0	0.0	0.0	0.0	0.0	0.0	0.0	0.0	0.0
VIT_200s0120g00300	0.0	0.0	0.0	0.0	0.0	0.0	0.0	0.0	0.0	0.0	0.0	0.0	0.0	0.0	0.0	0.0	0.0	0.0	0.0	0.0	0.0	0.0	0.0	0.0	0.0	0.0	0.0	0.0	0.0	0.0	0.0	0.0	0.0	0.0	0.0	0.0	0.0	0.0	0.0	0.0	0.0	0.0	0.0	0.0	0.0	0.0	0.0	0.0	0.0
VIT_200s0125g00010	0.0967361473465	0.102151000043	0.0	0.974662913286	0.0	0.310872914868	0.111738666076	0.0	0.211775088213	0.31481054359	0.398315804391	0.28335856539	0.181441946075	0.296001601137	0.516084378001	0.387768645941	0.478880881982	0.682682377493	0.0975657229008	0.494141470291	0.316017363918	0.206521022983	0.454451038211	0.110786558589	0.0	0.108683443432	0.471736068268	0.189077740999	0.364516981921	0.748809148219	0.0	0.108982620163	0.212154349634	1.15577695206	0.697372576292	0.247460054963	0.251481503229	0.0749167276823	0.706908206598	0.364894497506	0.0	0.25120801955	0.0800311418332	0.15956300956	0.384293001807	0.215412815529	0.0918559189075	0.0	0.179273935224
VIT_200s0125g00020	87.2945482152	64.6400355509	23.5349151847	555.269353582	45.1804095842	68.1607081057	36.6825819312	47.9174434785	26.3651712361	94.1955777015	52.1155776097	91.9749435088	45.4653826438	63.5308853189	88.7229683967	78.1020582891	53.9227355625	110.073644277	29.7087626233	113.006293775	189.781594423	21.9444721374	124.506270475	100.852120155	33.0118564382	45.3320340733	44.3275273056	33.7348664849	65.3254300647	191.537190014	84.601168094	37.1605191954	39.3662340481	486.65884763	96.6950662815	136.378522869	44.0046787668	25.9012880223	124.692594015	43.1131401018	30.4366045393	37.1840203937	16.3732461811	23.6608258043	81.9294666119	27.558255145	28.5528382929	14.4718241495	24.1669668147
VIT_200s0125g00040	16.9288257856	22.8818240097	9.20440157376	44.7261981319	14.052874446	14.6887452275	15.6434132507	26.7154966181	14.8242561749	17.629390441	15.3351584691	14.54573969	10.1607489802	15.885419261	16.6179169716	15.6076879991	13.4086646955	15.1327927011	10.2444009046	15.9113553434	15.484850832	18.070589511	19.0869436049	14.7346122923	14.4451405104	16.7372502885	8.2553811947	11.2501255895	7.01695190198	17.222610409	8.03822421731	14.4946884817	11.8806435795	22.6532282603	25.8027853228	17.3222038474	11.1490133098	11.5371760631	19.2436122907	7.02421907698	11.8040099555	11.7230409123	10.083923871	11.7278812026	13.4502550633	10.5552279609	11.5738457823	12.64205328	11.9217166924
VIT_200s0125g00050	0.0523665010969	0.165893224071	0.0508433610741	0.234496677211	0.0	0.21035733906	0.0604878645692	0.114777689174	0.114640914419	0.0	0.161716216583	0.102260957821	0.196441146951	0.694353978133	0.279373676624	0.157434070252	0.103693673645	0.246372484677	0.052815577997	0.267495249251	0.285117888335	0.111796713775	0.0	0.299862285247	0.048569168093	0.117667941422	0.319208072862	0.0511770418971	0.19732519288	0.579079074623	0.0565111520732	0.235983700193	0.0	0.375396354029	0.593231604899	0.0669791882099	0.226892200691	0.0405549219187	0.340153756301	0.444441497962	0.0869374701485	0.18131636611	0.043323524779	0.129565163763	0.178311952839	0.116610137473	0.149174012306	0.102910749508	0.0485234784672
VIT_200s0125g00060	12.6093022378	21.6825354268	7.22510920527	71.9688815257	16.3421898319	21.8107346289	9.5507154583	18.9534210413	9.20144181525	13.8277309526	16.455334319	26.7089475361	9.82205734753	29.0251207458	19.6296767523	12.3599555154	21.4891494725	22.0438538922	6.04599379702	34.4224149694	37.8906667392	5.8104870975	24.1154044785	26.3563166506	7.41318881419	13.23764341	14.6163696521	9.62936446222	18.8237848471	74.2135550898	15.9123507154	12.2649423127	11.8624057495	67.5878084775	48.7500134648	25.1171955787	12.2999456164	6.0832382878	32.1132000192	7.01749733624	6.40591885305	6.38185893876	6.38451944112	6.19412405707	14.7420189079	5.57478288797	8.63639018613	3.38522202328	7.27852177008
VIT_200s0125g00070	121.239834061	144.467117125	74.5095802953	606.220390112	110.779985037	229.752178122	76.2286323951	141.12371885	72.4568695036	115.609274186	130.179486367	238.325569857	91.5636803881	220.784894188	145.653002506	111.935221305	157.827870916	159.732544414	59.4681795733	235.922600266	243.371087549	61.5453775959	175.069417088	175.085830491	59.4382274488	128.76514178	101.885338857	74.4095864924	139.09912094	511.729660509	146.444820558	94.9442093007	94.6159565886	546.652938811	409.544976249	186.80512722	82.6038485123	45.1186471474	187.258557657	58.7284161842	42.5237625726	60.2552310012	39.7224645352	38.5216119882	90.9801396197	43.6169631853	55.7971849098	20.7269092678	48.4924532252
VIT_200s0125g00080	0.236358329926	0.374382902867	0.305978100747	1.852217987	0.194647446594	0.569673836974	0.273014433863	0.0863422937619	0.12935910604	0.427325579062	0.162202825058	0.307705991437	0.184717728452	0.763409010755	0.50438577525	0.394769484082	0.312017072152	0.32433689683	0.198654380631	0.8049004491	0.815031074979	0.252299504507	0.277593462658	0.631605615866	0.109609456579	0.132774758375	0.336177007527	0.192491381258	0.482427439964	1.00191715519	0.170043586981	0.488180924421	0.172787694988	1.17664353695	0.770817030164	0.655012121411	0.443771104661	0.183046287497	1.0235318645	0.222889417233	0.228897551795	0.204594695962	0.293313733459	0.129955028849	0.245916685209	0.263162296203	0.112217160711	0.270953578192	0.292016921568
VIT_200s0125g00090	0.0835381740379	0.151224452206	0.0926952799893	0.0801606690559	0.0471743553338	0.0	0.234342228276	0.0653929405049	0.0522520120417	0.0906200308804	0.0982778587559	0.034957027514	0.0335758569309	0.0486890104574	0.0891347190688	0.0597972007946	0.106340367229	0.0	0.0361091007272	0.0853448835349	0.0389860376028	0.0636945725699	0.0700801889675	0.0410021356308	0.0110686344788	0.0268158480908	0.0145491373228	0.0466518157677	0.0449692782315	0.0131968795493	0.064392835088	0.0268896650174	0.0654319856818	0.0712922276718	0.0368711115998	0.137377551023	0.175805260335	0.110906805612	0.0678292016325	0.0225079255526	0.0891564757676	0.123962875645	0.0394927299718	0.0984238557905	0.20318135009	0.0531495612913	0.0906557352208	0.0117263844015	0.0774075545283
VIT_200s0125g00100	0.137324740639	0.145011559502	0.0	0.0768673548551	0.0	0.0	0.0	0.0752476109096	0.0751579421456	0.0	0.0	0.0	0.0	0.0	0.0732623277861	0.0	0.0	0.0807602113235	0.0	0.0701473555728	0.0	0.0732933001146	0.0	0.0	0.0	0.0	0.0	0.0	0.0	0.0759282003439	0.0	0.0	0.0752925401674	0.0	0.0	0.0	0.0594997029783	0.0	0.0557507249182	0.064749635484	0.0	0.237739990529	0.0	0.11325626203	0.0389667729105	0.0509659691753	0.0	0.0674677116527	0.0
VIT_200s0125g00140	7.0894639027	7.52612082317	6.81003252025	6.90234158498	5.88805255347	4.48385302654	11.499373197	8.78189832556	12.321284069	8.26315964182	7.8800748839	9.00244989938	7.46202868577	5.6732456022	6.3774451865	5.59295304784	4.20026582516	5.76603870765	6.02827828554	6.58785707469	5.81049177139	4.56874472399	2.94520489214	4.10277250578	5.57857583593	5.10525213924	4.48239852674	5.76755188927	4.97339060307	5.08744458262	3.96771771037	6.52127304002	3.63891051547	6.30766797456	4.83507188997	8.27191366634	4.01935775587	3.97177343803	4.65404803388	4.24954064702	3.39632099536	4.74943553812	4.67968942644	4.1519321561	4.41927727571	3.0929957251	4.36851404256	4.3723482148	4.49011064549
VIT_200s0125g00150	4.76196531337	5.0764092816	4.75555686721	4.4171213014	3.94401579085	2.84201023904	8.01499129252	6.01390028439	8.4888552392	4.91967208227	5.32206948338	6.1108597774	4.21066834904	3.60807494411	3.38732517847	3.22685305655	3.32274762546	4.26742179002	5.21447103781	3.05797109421	3.65451334933	2.42054085829	2.3968881259	3.11635169425	3.86982979032	3.21005209712	2.87508425903	3.94465074669	3.0760855703	3.41028092445	1.85977809941	5.00715992037	2.43683523766	3.63042086027	3.64308722303	4.64059040715	2.24010198141	2.31809311198	2.76178533371	3.03650369085	2.10818345626	2.55172426325	3.11419101327	2.61823367881	0.900825396846	1.78416203409	2.88529411792	2.40640032047	3.06773723566
VIT_200s0125g00160	4.06610479105	3.26907235668	2.19822766997	2.84499645146	1.78081803904	1.48487533454	3.68264351936	2.78504686967	4.04614992069	2.70662994418	1.80741653828	3.38363463378	2.5999563567	2.35640490317	2.36645937847	2.17629450054	1.55540510468	2.28256860804	3.5417505245	2.9267127271	2.0629117803	1.47966238819	1.0853360089	1.37583872054	2.91415008558	1.55736981294	1.29560923691	1.71593611067	1.74110464306	1.9927132862	1.59560899971	2.34248525927	0.861346659515	2.09780315487	1.95100233697	2.65946776716	0.600597001828	1.03772888439	1.35061050296	0.95859930933	0.843804857324	0.759928887375	1.49083894092	0.876470225453	0.472002228102	0.85742748142	0.833619480532	0.95343782632	1.11318568248
VIT_200s0125g00170	5.45756971359	4.82247744391	4.82977728443	4.99426543215	4.97560474102	4.31792500704	5.06584412571	4.85593673447	5.70119865578	4.78203851158	5.01963655163	5.02656927978	4.67222601098	4.57331860699	4.57479093761	4.76568634724	5.07457267958	4.9897175808	5.72515586975	5.82237881562	5.09628360852	4.23024755418	5.38130995381	4.83249137381	4.95679958819	4.68138840562	4.57370014065	4.38934363763	5.57501505926	4.6995221845	5.12380088229	5.65524074914	5.58724769529	5.2489111581	5.62053077344	5.1943306636	8.22228030756	6.03880948616	6.45388307319	6.78379056246	6.49775297021	7.90623689435	6.75082600703	7.39589729723	4.97357719695	6.96455895056	6.19288615377	5.92631814746	5.79148186203
VIT_200s0125g00180	9.49817123699	10.5556465078	9.97126138339	8.11076066583	7.50419889668	9.4810819697	7.6784119683	8.67653846848	7.63061553981	4.98288713971	5.98426887038	5.54251150154	7.48328695693	6.55162719828	6.69434229883	8.23347752507	8.97254291763	7.23304323082	10.0567221812	8.55900013055	8.22820403578	7.57418306477	8.17270054882	8.28304220579	8.67086653831	6.95098655549	9.75835772662	7.12909981419	8.0681299149	9.42953643701	3.81517445059	7.13841343491	5.09163714737	8.40328605492	9.90998481315	7.67447750804	4.87584507348	5.36983157893	8.55101261382	6.3273631115	4.40198442353	6.20670920441	7.70348570556	8.86012173749	10.0600721411	9.24010598044	5.39012279013	8.92926075363	7.55535936514
VIT_200s0125g00190	1.45378372045	1.7270549643	1.42252607979	1.6402222036	1.47034812362	1.58771733646	2.6238229281	1.75502322588	1.69077114962	1.8973601723	1.82386710432	1.84087467448	1.84270089769	1.29745371186	1.55117830861	1.65037161557	2.19277035434	1.58970100184	1.9702745985	1.74049829617	2.30040170172	2.31562742166	2.10758568531	2.13320191355	1.90666991574	1.4674464933	2.06312910019	2.53073284107	2.35386472131	1.95929010211	2.08362402815	2.17524015143	2.14215768416	2.07618718068	1.84809782798	2.30979415675	5.60012993897	4.49470035435	4.96139533934	8.25776930135	5.43044926318	7.44233421481	3.42027827203	5.02074376639	3.44841291096	5.74957444742	3.73150724825	5.62467659252	5.26208919178
VIT_200s0125g00200	68.6441413715	61.8429386192	77.3617734042	59.5320657301	43.8789604752	87.7497262828	53.2948939485	68.5618939757	44.7023477134	99.0645632839	102.593197135	79.4954514476	79.2881233336	95.8931676744	101.520191118	75.6693623059	93.3415120893	78.3881481254	53.1953360246	81.580132985	90.5501612178	49.714910329	106.234465429	91.2523392383	47.3871750642	99.1847028361	77.4362061709	104.958225307	90.6953734973	140.189663143	189.599916193	102.19869317	186.752151842	94.7834267777	139.508458171	98.6905737783	27.7842551067	68.1672609021	73.091667214	25.1555198883	75.3730555629	44.5268067218	48.6670789968	67.3624192129	57.497714881	75.9771802784	105.362396966	52.166870533	43.1558370438
VIT_200s0125g00210	3.65808069792	3.64470648982	3.96952605362	4.38428616581	3.24927716963	4.28044684018	3.02240480425	3.50898260789	3.20331286182	3.37062766687	3.33143203129	3.12632119571	3.33375220622	3.89790580958	3.01231314703	3.43298049311	2.7951614855	3.36109734192	2.79530179405	2.65560701097	3.16797653705	2.61851277332	2.15318961661	3.37123279272	3.52054620792	1.95339613472	3.78810369175	2.767463311	2.86225316759	4.45445442018	3.06520055624	2.94785687289	2.85039109329	2.46808911261	2.80996979788	3.1045580334	2.09588127528	2.49968700189	2.34820147348	6.58269513564	2.21487637624	2.80140342117	2.05793863595	2.70459825737	1.31399066715	2.08278023319	2.71344357251	1.91139294779	2.16935998407
VIT_200s0125g00250	3.57502074796	3.48269428738	3.53214695923	3.5653641427	3.78175033932	3.27672008921	3.98405646442	3.29709948469	3.25183363017	3.87808920065	3.8226189016	4.08060552843	3.95479472527	3.04293440861	3.66677950569	3.65832374784	4.10038685448	3.53864325949	3.63107098729	3.93526664763	3.56397360419	3.91019756111	4.06566173207	4.25285452634	3.91121906518	4.12969217492	3.3301996063	4.21964552181	3.80657373284	4.34309305967	4.61869992906	4.2828772511	4.59660957722	4.30141655658	3.9151211687	3.55826937365	6.27226035563	5.87851392235	5.3149024422	7.54980749743	5.79931441496	7.24611679468	5.0405254791	5.58542132246	5.86514876925	5.80247559061	5.94066379135	6.64219621221	6.25206357173
VIT_200s0125g00260	9.0515999113	8.91706002399	9.14205765757	9.54410177426	8.75306013829	8.68358217828	9.61371749802	10.4254626453	9.75723923747	10.3371123467	11.1177815358	9.58103593683	9.17211292194	9.43873503884	9.3902036639	9.05464968054	9.02590263794	8.87519927796	8.87608739683	8.90823696485	9.23944177411	8.77192829942	9.24247176413	9.67088322549	8.88332186982	8.68683395627	9.59400886894	9.87460548664	9.48796150056	9.42749328352	9.72432162299	9.65023016404	9.65042072658	8.97670110644	9.67207316696	9.21636943519	9.95547411194	10.6716878642	10.3471322746	11.8722347511	11.2771393715	11.3182564652	9.2233292549	10.6301659818	7.13560252418	10.017991093	10.4784672631	9.62600548115	10.5179215849
VIT_200s0125g00270	9.00436543866	9.16697482258	9.33104903022	9.44694887099	9.2019410126	9.25373147235	9.96201144712	9.11501148592	9.85619304358	10.3551655556	9.66835993359	10.2518767398	9.31619814786	9.10166849611	9.27987474937	9.42854794059	8.81097458453	9.56410988316	9.74191434036	9.87623949694	9.16261746522	10.3019095684	9.53103261986	9.24765660511	9.16856748987	10.1618460423	8.64207079336	11.3750165155	9.3885816071	10.305796044	10.5544084187	10.2353498283	10.7779125126	9.80210175291	9.80598557369	9.95590012031	9.06354726365	10.9045082294	10.5007333701	10.3510934045	10.0441494762	10.4320346987	9.52243763408	10.6393291503	7.36238640425	10.1274908446	10.4458649284	10.5870571949	10.380768855
VIT_200s0125g00280	113.77725571	129.202386422	114.417459375	117.955713464	112.033321736	115.405669304	120.770578541	123.611349051	155.631097882	140.784457789	146.991729344	160.05453984	109.854317372	99.5253707744	117.868286239	101.184146117	77.8717035188	90.0516178015	76.1023838449	79.965935652	78.1377734937	67.7802212949	54.2498110999	52.4778557119	74.7164361232	133.412513678	63.7583356595	85.6477770701	83.3213735132	78.1711427568	116.966142701	133.098685587	115.539103832	79.219599756	60.3390113989	103.417579082	57.3327526686	70.4341547646	54.6271579997	28.8912096466	69.9661782	38.1920952487	64.485139511	50.6193145668	80.788154213	50.3343262325	60.1580301387	43.7666020196	48.4222032708
VIT_200s0125g00290	0.624172843147	1.16611985135	0.51278450961	1.02126456304	1.44717283124	1.31151886211	1.30329903794	1.52592587991	0.814609187119	1.53646531401	2.05110727023	1.75800087941	1.39586083943	1.15083589097	1.74181632125	1.27506199929	2.82844143424	2.08949769248	1.30747610567	1.34892164201	2.01290440725	2.53695171081	3.6089412521	3.02428343923	2.15978421685	1.9149810149	2.80965540905	2.76844022487	2.64597886235	2.76089045358	2.27978975357	1.67684016794	3.50119516245	2.69615352068	2.39817733143	1.81163146595	4.05659955391	3.03046406147	3.37216915343	0.814990521935	3.3079813672	3.11706772424	1.6683264432	3.82122197527	3.29702724534	3.1005751712	2.91782909156	3.91576659954	2.40244606103
VIT_200s0125g00300	0.0	0.0	0.0	0.0	0.0	0.0	0.0	0.0	0.0	0.0	0.0	0.0	0.0	0.0	0.0	0.0	0.0	0.0	0.0	0.0	0.0	0.0	0.0	0.0	0.0	0.0	0.0	0.0	0.0	0.0	0.0	0.0	0.0	0.0	0.0	0.0	0.0	0.0	0.0	0.0	0.0	0.0	0.0	0.0	0.0	0.0	0.0	0.0	0.0
VIT_200s0125g00310	1.88076870137	2.10287185442	1.71864882504	2.06423131348	2.33240643611	1.98506221367	1.87427185989	2.14197800219	1.85685988144	2.68027430571	1.89807765942	2.19645015038	2.10966724718	1.95592669897	2.12481387855	1.73694866241	2.37327069962	1.99527012239	2.60358483084	2.07214629701	2.97165123053	3.10983816486	2.42544572882	2.15394035882	2.39425476515	2.03018631327	2.56265635959	2.34261107276	2.08442105155	1.75354931048	2.14901564222	2.07732130451	1.81974646376	1.63024238252	2.12682265521	1.93390613845	4.05849429404	3.85557356269	3.77283215615	5.18167317655	3.36729637899	4.05408072113	2.80687625329	3.74096599596	3.51601033766	3.12055297463	3.92194586344	4.96435657836	4.33977589108
VIT_200s0125g00315	1.358992243	0.932790619774	1.38543760712	1.44531905288	1.00725002208	1.20100210882	1.72672969791	1.19146390146	1.26442185022	1.6953292134	1.11914336736	0.928840879861	1.33821283065	0.485142185946	1.16002910709	1.22569777878	1.68188268239	1.3586717905	1.57624346098	1.94373710528	1.03589544205	1.45064940019	1.19706177453	0.778189321575	1.57555692343	1.14512486246	1.65678930551	0.730468158566	1.47225760259	1.05196025667	0.953259053138	0.612414446867	1.4157081774	1.2989493219	1.18963557132	0.86910711345	2.41416441911	1.63131822597	1.43447193942	2.49902226363	1.74852610809	1.8233587855	2.19241020724	1.51308798512	0.809807744293	1.16004894545	1.74208405374	1.86948593396	2.14074169708
VIT_200s0125g00320	0.0	0.0	0.0	0.0	0.0	0.0	0.0	0.0	0.0	0.0	0.0	0.0	0.0	0.0	0.148077920472	0.0	0.0	0.0	0.0	0.0	0.0	0.0	0.0	0.0	0.0	0.0	0.0	0.0	0.0	0.0	0.0	0.0	0.0	0.0	0.0	0.0	0.0	0.0	0.0	0.0	0.0	0.0	0.0	0.0	0.0	0.0	0.131779162814	0.0	0.0
VIT_200s0125g00330	0.0	0.0	0.0	0.0	0.0	0.0	0.0	0.0	0.0	0.0	0.0	0.0	0.0	0.0	0.0	0.0	0.0	0.0	0.0	0.0	0.0	0.0	0.0	0.0	0.0	0.0	0.0	0.0	0.0	0.0	0.0	0.0	0.0	0.0	0.0	0.0	0.0	0.0	0.0	0.0	0.0	0.0	0.0	0.0	0.0	0.0	0.0	0.0	0.0
VIT_200s0125g00340	0.0	0.0	0.0	0.0	0.0	0.0	0.0	0.0	0.0	0.0	0.0	0.0	0.0	0.0	0.0	0.0	0.0	0.0	0.0	0.0	0.0	0.0	0.0	0.0	0.0	0.0	0.0	0.0	0.0	0.0	0.0	0.0	0.0	0.0	0.0	0.0	0.0	0.0	0.0	0.0	0.0	0.0	0.0	0.0	0.0	0.0	0.0	0.0	0.0
VIT_200s0125g00350	4.22771674222	3.68795388924	5.23504185786	3.56683713387	5.14677000363	4.28262601363	3.75100252204	3.69311987397	3.62165135257	3.19034210789	3.34280790908	2.81177750639	2.98798936469	5.06204298231	3.92256332234	3.86830983849	3.45780385985	3.89160905984	3.70780188746	3.88097631519	2.86897095126	3.00856991047	3.74195410246	3.92955256798	3.4665201876	3.92379445851	3.28669778609	3.41313344946	3.80951522915	3.9297877919	2.44646563187	3.86556763186	2.68750907805	4.09949216568	3.65984609461	2.58616990358	2.38927044409	2.79961824478	2.78597070293	3.00454470801	3.0516272673	2.59882077011	2.58521813229	3.13301098022	1.28657220262	3.09262455077	1.86176614422	2.52861826013	3.63358341096
VIT_200s0125g00380	0.0	0.0	0.0	0.0	0.0	0.0	0.0	0.0	0.0	0.0	0.0	0.0	0.0	0.0	0.0	0.0	0.0	0.0	0.0	0.0	0.0	0.0	0.0	0.0	0.0	0.0	0.0	0.0	0.0	0.0	0.0	0.0	0.0	0.0	0.0	0.0	0.0	0.0	0.0	0.0	0.0	0.0	0.0	0.0	0.0	0.0	0.0	0.0	0.0
VIT_200s0125g00390	0.0	0.0	0.0	0.0	0.0	0.0	0.0	0.0	0.0	0.0	0.0	0.0	0.0	0.0	0.0	0.0	0.0	0.0	0.0	0.0	0.0	0.0	0.0	0.0	0.0	0.0	0.0	0.0	0.0	0.0	0.0	0.0	0.0	0.0	0.0	0.0	0.0	0.0	0.0502987612827	0.0	0.051422005214	0.0	0.0	0.0	0.0	0.0	0.0588225600575	0.0	0.0574015912467
VIT_200s0125g00410	0.0295596155213	0.0208094862106	0.00956661334811	0.0551531949036	0.0389490224294	0.0316644263513	0.0113813091889	0.0755874144712	0.0215706687944	0.0641309988447	0.0202855264153	0.0096206370253	0.0277215617561	0.0100498954726	0.0	0.0	0.0195108517897	0.0231785453472	0.0	0.0100663039106	0.0107294739715	0.0105177540556	0.0	0.0	0.0365548179325	0.0	0.0600617297155	0.00962939824958	0.0	0.0	0.0	0.0	0.0324139485517	0.0	0.0101474183204	0.0126027072648	0.0170766834439	0.015261511008	0.00800035490547	0.00929171889032	0.0	0.025587169076	0.00815169181743	0.0243787939844	0.0167754596875	0.0	0.0	0.0	0.0273903227675
VIT_200s0125g00420	9.04219460944	9.76700001118	8.98024215808	8.30680782081	8.45830387611	8.08249090546	11.1421516787	9.92832054313	9.7276039531	9.00382129693	8.82831279016	9.09834971825	8.88451694386	8.5362734739	9.00354094042	8.36973747825	8.78161493633	8.11860120862	9.31118219301	7.9684437167	8.13638262186	9.08102700312	8.87677056491	8.67571682052	8.56255654539	8.20082478388	8.05733909749	8.78621666138	8.0954481042	9.25483362891	8.41708284395	9.05934789295	8.98812968518	9.00967743357	9.15224905705	9.38032348063	12.9496031941	11.2523871668	9.98996162027	10.2681087146	10.9865509013	11.9048613623	11.0355068061	10.7733775229	13.2695900756	10.9257960528	11.5518100478	11.3943360615	12.2960967513
VIT_200s0125g00430	1.28962278821	1.11420822137	0.569142101576	1.3124814023	1.1585880851	1.60122750628	1.08336473855	2.31268478187	2.30992887263	1.65330353141	2.41367487437	2.51836687171	1.7591744503	1.55452383164	1.62620498334	0.822416784899	1.9732751328	1.93053066352	1.41892597604	1.67683589083	1.53197671344	1.00116460097	0.82615129036	0.40280008466	0.978632491425	1.97576767314	1.28636089064	1.26033013627	1.21487525467	1.68537939629	2.53035009283	2.37744772582	1.54271043495	0.980512865	1.56960872395	1.94939428372	1.11752874967	0.817151411795	1.4278842382	1.32669103869	0.681226445194	0.811864325868	1.55188745477	1.0635946279	0.332671553803	0.957247397168	1.78118223649	0.345595800585	1.08634653285
VIT_200s0125g00440	0.0	0.0	0.0	0.0	0.0	0.0	0.0	0.0	0.0	0.0	0.0	0.0	0.0	0.0	0.0	0.0	0.0	0.0	0.0	0.0	0.0	0.0	0.0	0.0	0.0	0.0	0.0	0.0	0.0	0.0	0.0	0.0	0.0	0.0	0.0	0.0	0.0	0.0	0.0	0.0	0.0	0.0	0.0	0.0	0.0	0.0	0.0	0.0	0.0
VIT_200s0131g00010	1.00218648651	0.0286022800122	0.473369223793	0.303228461911	0.74948663712	0.391699872733	0.594449703525	0.385890506706	0.652267271697	0.940234156855	0.669170551377	0.264467994364	0.406429959208	0.414402241591	0.346808702016	0.570019909533	1.36768379894	0.892038306591	1.69374094956	2.07539417522	0.973333480867	0.0867388296528	0.508985162796	0.434283309668	0.577805620416	0.699921375702	0.52834439646	0.661772093497	2.42403792977	0.539142586718	1.31534578101	1.37318101405	1.93060458167	2.36240809001	1.36685024953	1.83615360782	0.680676602072	0.356603623768	0.285905096891	0.153255688952	1.0117722819	0.234460818246	4.75064857922	0.379759962752	2.09055392983	0.0402103922321	0.925907662588	0.425837584169	0.828245580733
VIT_200s0131g00020	1.65737967027	1.06069836362	0.78020502927	0.899603621016	0.843754366323	0.766647591205	1.21826581453	0.880647231515	2.19899452211	1.57995709302	0.878892481428	1.12787821126	1.60142239362	1.38310722577	0.750236215999	0.754958776784	1.19340545116	1.06330835778	0.962432207746	1.64191457341	0.875042112536	0.589720517034	0.412899568605	0.920293458558	1.16454207384	1.01567596496	0.795979209821	0.490828406942	1.27744090659	0.944150665146	1.73435760839	1.64087131688	1.10146631651	0.840081354923	0.724125999935	1.02781362982	0.435215218716	0.350058469247	0.407793026256	0.0	0.166759853226	0.130422577925	0.290854865844	0.331368705275	0.855076500185	0.298235645711	0.572278819588	0.197399135884	0.32576504086
VIT_200s0131g00025	0.277560959877	0.0	0.134743889772	0.0	0.13714735283	0.334490468471	0.400758820026	0.228135866291	0.683592025028	0.60218177007	0.357147121428	0.338762006915	0.845981087795	0.35387706143	0.518272721653	0.208614050687	0.206104916697	0.326465306551	0.139970613066	0.921582572508	0.528928944791	0.0740702608931	0.0	0.317875214043	0.321792191429	0.155920417079	0.422978895135	0.54251281163	0.52294662424	0.306932371708	1.04835176108	1.0944473728	0.45654416582	0.829055552183	0.285848829858	0.887533412675	0.0601304418791	0.268694270663	0.0563417220021	0.0	0.0	0.0	0.0	0.0572284292238	0.787596964835	0.0	0.658895814072	0.20454875123	0.450085268468
VIT_200s0131g00030	0.801528078013	0.317397750135	0.486384193949	0.224327178455	0.396047967866	0.724444917683	0.115729332722	0.109800085307	0.658015452663	0.652107554579	0.206270684417	0.19565234277	0.281883023367	0.204382057928	0.213806385172	0.301213144615	1.09116429537	0.353531945487	0.303150639013	1.22829451187	0.327303698344	0.106948386902	0.117670358108	0.229486442791	0.929257042595	0.675389969898	0.244291892496	0.391661034927	0.755070891122	0.553965951489	1.29744992005	0.677249139584	0.439462581385	1.07734923031	0.515913385522	0.768893742205	0.0868209951622	0.155184650199	0.0	0.0	0.0831672227186	0.0	0.0	0.0826308442363	0.284298394194	0.0	0.28540946232	0.09844778333	0.464191439418
VIT_200s0131g00040	0.825102433249	0.0	0.160220675654	0.184740029316	0.326157150007	0.92804708409	0.0	0.0	0.361263385776	0.53702975083	0.0	1.28900367001	0.154759306946	0.0	0.528227539836	0.496115767601	0.816914445733	0.194095970072	0.832178224742	1.18012609964	0.35939229622	0.0	0.0	0.377977670479	0.4591623034	0.370802336415	0.201181558526	0.806360954261	1.39910194531	0.547448705001	1.24656953103	0.371823057027	1.26668626399	0.788647802581	0.679791755041	0.844275481637	0.14299928615	0.511196494773	0.133989137198	0.0	0.0	0.0	0.136523712539	0.27219572219	0.187302471469	0.0	0.470086173233	0.0	0.30582024244
VIT_200s0131g00050	0.459653943308	0.161794431798	0.495871531932	0.514581460071	0.605659831223	0.164127962856	0.825907123507	0.279854573734	0.72675482158	0.831034334834	0.525735424521	0.897609187634	0.38317518911	0.416737408102	0.490447936857	0.2559071363	0.404526685221	0.840998403483	1.08172347653	1.35660789607	0.834220089406	0.327103518847	0.299914046674	0.350944156986	0.331584047449	0.401662348808	0.498114027872	0.798601434025	1.49148593448	0.395340070451	0.771608708412	0.978150902945	0.784060678362	0.366121281562	0.315586029323	0.587918752167	1.1506886641	0.316423317961	0.53909283549	0.240811388146	0.805499967241	0.663136904663	0.929568477053	0.379091831555	1.1014067308	0.265367673053	0.678945439623	0.451656410388	0.425921299939
VIT_200s0131g00060	0.0	0.0	0.0	0.0	0.0	0.0992251599342	0.0	0.0	0.13518975757	0.0	0.0	0.120590752147	0.115826147966	0.125971331301	0.131780036144	0.0	0.122280275525	0.0	0.124565042446	0.378531013091	0.0	0.0	0.0	0.141444474173	0.0	0.0	0.0	0.0	0.349042204386	0.0	0.0	0.0	0.135431864704	0.295122919834	0.0	0.947818701083	0.0	0.0	0.0	0.0	0.0	0.0	0.0	0.0	0.0	0.0	0.117275166907	0.0	0.0
VIT_200s0131g00070	0.0	0.0	0.0	0.0	0.0	0.0	0.0	0.0	0.0	0.0	0.0	0.0	0.0	0.0	0.0	0.0	0.0	0.0	0.0	0.0	0.0	0.0	0.0	0.0	0.0	0.0	0.0	0.0	0.0	0.0	0.0	0.0	0.0	0.0	0.0	0.0	0.0	0.0	0.0	0.0	0.0	0.0	0.0	0.0	0.0	0.0	0.0	0.0	0.0
VIT_200s0131g00080	0.770095604366	0.361423146123	0.581541711632	0.383164505247	0.338237044452	0.412465370707	0.494181900076	0.468863109372	1.31125228911	0.464099784668	0.0880807279863	0.250639602502	0.561718965954	0.436371278364	0.365194348529	0.51449042566	0.338868214526	0.301927064556	0.258899892142	0.524500488727	0.279527341505	0.365348737826	0.100494074898	0.0	0.317445543091	0.192267878141	0.20863272736	0.167245234958	0.241820089314	0.0946207638273	0.277015451339	0.289195711021	0.656800285033	0.102232122557	0.0881211534312	0.21888623598	0.148295556007	0.0	0.277903395671	0.0	0.0	0.074067143019	0.0707900731683	0.423415567852	0.291359400063	0.0635131467719	0.16249892408	0.0	0.0792867295215
VIT_200s0131g00090	0.0	0.0	0.0	0.0	0.0	0.0	0.0	0.0	0.0	0.0	0.0	0.0	0.0	0.0	0.0	0.0	0.0	0.0	0.0	0.0	0.0	0.0	0.0	0.0	0.0	0.0	0.0	0.0	0.0	0.0	0.0	0.0	0.0	0.0	0.0	0.0	0.0	0.0	0.0	0.0	0.0	0.0	0.0	0.0	0.0	0.0	0.0	0.0	0.0
VIT_200s0131g00100	0.0452997414333	0.0	0.131946438774	0.0507129492239	0.179066670592	0.0363940032977	0.0523251423609	0.0992886584552	0.14875551179	0.0491399772001	0.0466309736398	0.0	0.127448841015	0.0462040177091	0.0483345461288	0.0907924280577	0.0448502048638	0.0	0.0	0.138838364663	0.0493283543832	0.0	0.0532027455345	0.0	0.084029702583	0.0	0.0	0.0442707974889	0.0426741334083	0.100186691111	0.0977701592962	0.0510345372389	0.0993479422739	0.162368665237	0.279914252076	0.05794047423	0.0	0.0350821123864	0.0	0.0	0.0	0.0392120168924	0.0	0.0	0.102832729434	0.0	0.12904326324	0.0	0.0
VIT_200s0131g00110	1.70398932141	0.789967733669	0.887741225103	1.20970508085	1.27322087447	1.80306290623	1.15214980132	0.501013722586	1.68321977521	1.17218345613	0.770077221823	1.29855184534	1.48110388574	1.52605269919	1.3746958691	1.74926744724	1.72822789408	1.51538631448	2.43119327288	4.50071371756	1.49347465318	0.532365303689	0.244057039039	0.904346574554	1.73461314618	0.980566178519	1.26669870183	1.29973439739	2.54486855897	1.10300776119	2.64615712089	2.24746381136	1.95967758514	1.73794608347	1.58366301452	2.60474620816	0.288117080242	0.740288257246	0.506181184972	0.0	0.310490964816	0.107926408399	0.515756247369	0.377041481849	1.32082928029	0.123396970871	1.02606463491	0.122512797033	0.770213943923
VIT_200s0131g00120	0.0504170421344	0.0	0.0	0.0	0.0	0.0810105285213	0.0582360698677	0.0	0.110373152522	0.164073274323	0.0518986574399	0.0984540672216	0.0472820475651	0.0514234702873	0.0537946745747	0.0	0.14975017054	0.118600361687	0.0	0.0515074292524	0.0	0.0	0.0	0.0	0.0467610732602	0.0	0.0	0.0	0.0474948314056	0.055752157377	0.108814798601	0.0	0.0	0.0	0.103844953594	0.193457218835	0.043689127219	0.0780903502927	0.0409363474367	0.0475440198932	0.0	0.0436416157198	0.0	0.0415806045451	0.0572246318481	0.0	0.0478735597901	0.0	0.0
VIT_200s0131g00130	0.984949863891	0.216683939486	0.438304836846	0.689155595253	0.770576087948	0.428627806863	0.521447108356	0.314829084725	0.943361756587	0.534223952758	0.591438618641	0.681205440029	0.423364540842	0.418588122819	0.481678752801	0.534650708797	0.40632317259	0.57924565363	0.952004932547	1.29974180671	0.670339862856	0.306652428065	0.57839223045	0.611004656459	0.685145004446	0.783838167782	1.10071749263	0.802147992118	1.12116586864	0.771500334529	0.841466997955	0.78599586663	1.44007800964	0.58839553923	0.295855032366	0.682389848533	1.60033683873	0.444959958356	0.433189540744	0.387009315536	0.545062508768	0.497341129613	0.780909929402	0.575393882958	1.23439570278	0.335086601934	0.740414376648	0.564557403255	0.494361457738
VIT_200s0131g00140	0.149050762135	0.0	0.0	0.0834309809813	0.0736483887113	0.11974801085	0.0860832987228	0.0	0.0815756032397	0.161686376594	0.0	0.0727663362103	0.0698912999113	0.0760130613924	0.0	0.0	0.0737858209049	0.262968733645	0.0	0.304548670874	0.24345929744	0.0	0.0875270974922	0.0	0.0691212069634	0.0	0.0	0.0	0.280823329525	0.0824116330109	0.0804238407114	0.419800225675	0.408608472256	0.0	0.0767506820208	0.0	0.0	0.0577157332809	0.121022446502	0.0702785417397	0.0	0.0645100923068	0.123311740358	0.0	0.169176425843	0.0	0.141531320973	0.0	0.0690561837768
VIT_200s0131g00150	2.19237743827	0.793747483591	1.39880060371	0.91161985758	0.928533513179	0.855520278475	1.95355543465	0.480528603002	1.85125878548	0.81539445421	1.28960300305	1.03973461899	1.82107522592	0.830566959489	0.601522270244	1.00436408454	0.80623071614	1.1051397339	1.3267071028	2.94372762334	0.954940295858	0.534912506099	0.294269731282	0.71737388815	1.22003891143	1.40751126103	1.06911794738	1.04068147398	1.23918332849	0.969749646498	1.62232972459	1.76423220838	1.51113449038	0.748397834985	1.16117539019	0.881305108025	0.379963015511	0.485106721516	0.406882483614	0.0	0.571957040451	0.0542214013488	0.103644796122	0.206643004406	0.95981314327	0.232476350624	0.654271983797	0.246197965329	0.580424383579
VIT_200s0131g00160	0.0	0.0	0.0	0.0	0.0	0.0	0.0	0.0	0.0	0.0	0.0	0.0	0.0	0.0	0.0	0.0	0.0	0.0	0.0	0.0	0.0	0.0	0.0	0.0	0.0	0.0	0.0	0.0	0.0	0.0	0.0	0.0	0.0	0.0	0.0	0.0	0.0	0.0	0.0	0.0	0.0	0.0	0.0	0.0	0.0	0.0	0.0	0.0	0.0
VIT_200s0131g00170	0.600380267353	0.528322369651	0.340035217375	0.280051764186	0.0988858620404	0.281369689189	0.462327627281	0.438640850347	1.04053059266	0.597003773958	0.412015838428	0.439656984262	0.422285905069	0.255152123273	0.373684535612	0.40110591147	0.445816749748	0.647316241589	0.252303716546	0.868933612216	0.108962250319	0.0	0.0	0.0	0.510440301614	0.393475600298	0.243980692633	0.440057366631	0.23565906793	0.110652052476	0.647898558801	0.789117468798	0.548628445551	0.179329468485	0.206102468407	0.319964274888	0.260131185505	0.0774934813733	0.203117290785	0.0	0.249183831636	0.0866160984604	0.0827838053102	0.28883953705	0.113574492254	0.148547945826	0.237538236156	0.098322372141	0.139080033823
VIT_200s0131g00175	0.106148313034	0.0	0.0	0.0	0.104899191489	0.0	0.0	0.0	0.116190115966	0.0	0.109267713907	0.0	0.0	0.0	0.339778795894	0.0	0.0	0.0	0.0	0.108444019967	0.231176666217	0.0	0.0	0.0	0.0	0.0	0.0	0.0	0.0999958747702	0.0	0.0	0.0	0.116398197232	0.126823092577	0.0	0.0	0.0	0.246617768425	0.0	0.0	0.0	0.0	0.0	0.0875440295693	0.0	0.0	0.201586503116	0.0	0.0
VIT_200s0131g00180	0.725968129809	0.306641818984	0.845823012323	0.325087814988	0.286970061744	0.641570442606	0.838556348002	0.875153360154	1.90715014746	0.315004511885	0.747302294745	0.49618302085	1.36165305188	0.59236796087	0.774603539624	0.800265606642	1.50940421433	0.683103007424	1.46438755999	1.55750468603	1.26484830315	0.154986202091	0.17052414188	0.581987799463	0.942654833597	0.48937683586	0.885050109598	0.851374079619	1.16261377505	0.401394922336	1.33182474849	1.14502257487	1.35331730238	1.12757684898	0.224293582763	1.57852985153	0.314545564728	0.33733299193	0.235781254368	0.0	0.12052329503	0.0	0.360362036055	0.478983969547	0.823992388349	0.0	0.344671932315	0.142667397654	0.403614885587
VIT_200s0131g00183	0.0	0.0	0.0	0.0	0.0	0.0	0.0	0.0	0.0	0.0	0.0	0.0	0.0	0.0	0.0	0.0	0.0	0.0	0.0	0.0	0.0	0.0	0.0	0.0	0.0	0.0	0.0	0.0	0.0	0.0	0.0	0.0	0.0	0.0	0.0	0.0	0.0	0.0	0.0	0.0	0.0	0.0	0.0	0.0	0.0	0.0	0.0	0.0	0.0
VIT_200s0131g00186	0.0	0.0	0.0	0.0	0.0	0.0	0.0	0.0	0.0	0.0	0.0	0.0	0.0	0.0	0.0	0.0	0.0	0.0	0.0	0.0	0.0	0.0	0.0	0.0	0.0	0.0	0.0	0.0	0.0	0.0	0.0	0.0	0.0	0.0	0.0	0.0	0.0	0.0	0.0	0.0	0.0	0.0	0.0	0.0	0.0	0.0	0.0	0.0	0.0
VIT_200s0131g00192	1.35430606285	1.25134975053	1.15055019672	0.0	0.836480621786	0.408020700764	1.56434132507	0.556572846211	0.741212808747	1.10183690256	1.39410531537	0.826462482388	1.11133191971	1.03600560398	1.4450362584	0.678595130397	1.50847477824	0.995578467177	2.56110022615	1.03769708761	1.10606077371	2.71058842665	1.78940096296	1.55101182024	0.942074381113	1.52156820805	1.03192264934	1.65443023374	1.75423797549	0.936011435274	3.28836445254	2.28863502342	2.78452583895	1.21356579966	0.523029432219	1.08263774046	1.90706806615	1.83545982822	1.78690685557	1.59641342659	1.82681106454	3.6634502851	1.6806539785	2.51311740057	1.63324525768	1.63354718443	2.25047001323	1.66342806316	0.941188159924
VIT_200s0131g00195	0.470921772454	0.497281846734	0.548669364109	1.15983068765	0.837684191026	0.378340537878	0.761537863282	0.309652039139	0.515471737498	1.22602475489	0.484760841076	0.827651637039	0.353311415379	0.576386810846	1.20592953939	0.283154802612	0.932497065154	0.443115979636	1.23489660784	0.769770501442	1.23072469785	1.70912242282	1.32738936341	0.539320656919	0.698836950978	0.846531952678	1.26305352571	0.736360315066	0.798528208596	1.14566003972	1.52458144082	0.954970009773	1.34262668749	0.675173298613	1.06696331816	0.361398497535	1.30585439246	1.53175064801	1.60594174513	1.15462419534	1.48544238563	1.87512428981	0.779200085953	1.08747739369	1.55007393055	1.53802339593	1.87809008299	1.48073020874	1.48363153587
VIT_200s0131g00200	0.0	0.0	0.0	0.0	0.0	0.0	0.0	0.0	0.0	0.0	0.0	0.0	0.0	0.0	0.0	0.0	0.0	0.0	0.0	0.0	0.0	0.0	0.0	0.210183844799	0.0	0.0	0.0	0.179358791696	0.0	0.0	0.0	0.206761419561	0.0	0.0	0.0	0.234740145595	0.0	0.0	0.0	0.0	0.0	0.0	0.151834783104	0.0	0.0	0.0	0.0	0.0	0.0
VIT_200s0131g00210	0.429233615548	0.271956105034	0.500098633516	0.432473380103	0.21209126148	0.413817716184	0.29748130116	0.329280255828	0.516823794514	1.35030212759	0.662771379438	0.586743200612	0.764832334439	0.350241603094	0.274793780286	0.387132959636	0.892445551863	1.26215412232	0.649371860619	1.710215528	1.1685159358	0.412364927858	0.302470691006	0.442419765118	0.278675554632	0.57869479388	0.784937884086	0.755071109958	1.61741961377	0.18986199168	1.48225972651	1.20893289033	1.17670308677	1.12824040828	0.574665489098	0.878415583081	1.67379492313	0.365659132054	0.55762910869	0.20238683878	0.783862435765	1.18895977777	1.45595452126	0.424803815615	0.438472015177	0.0637213865973	1.22273780579	0.210882683417	0.636373488094
VIT_200s0131g00220	0.0333686285664	0.140945814843	0.356378699118	0.0747121953732	0.131903826171	0.187659478346	0.154174676047	0.0365689324047	0.292202840491	0.289579338878	0.206095433198	0.260648150775	0.156468628094	0.204208411319	0.106812365744	0.200638152403	0.363412407635	0.549471344332	0.201928717915	0.647715769214	0.254353256373	0.178095869437	0.0391901277642	0.114645733527	0.092846752939	0.0749795718494	0.44748795261	0.521771030387	0.817298483678	0.221398116891	0.720193102038	0.676673736747	0.768406110867	0.239207532304	0.343650037595	0.298760185303	0.057831487007	0.155052802578	0.0541876204812	0.0944013377149	0.193891978878	0.0288842979148	0.469307511412	0.0825606396108	0.359805342389	0.0	0.285166973397	0.065576093569	0.154599018056
VIT_200s0131g00230	0.124682145469	0.26332257789	0.48422248642	0.418744066449	0.369644770008	0.801361291659	0.432056175495	0.13664010616	0.955340953496	0.135251937246	0.513384814549	0.486956942004	0.350787762412	0.254342116532	0.798210504641	0.0	0.0	0.586601153994	0.37725412855	0.254757380239	0.271540846033	0.133091325922	0.146434223424	0.142791564403	0.0	0.280161765291	0.30400768844	0.24370019951	0.704732831714	0.0	0.403651086237	0.14046648821	0.546886767946	0.148966807154	0.128405109286	0.797371288213	0.0	0.0	0.0	0.0	0.0	0.107926408399	0.103151249474	0.411317980199	0.0	0.0	0.118392073259	0.245025594066	0.0
VIT_200s0131g00240	0.0	0.0	0.0	0.0	0.0	0.0	0.0	0.0	0.0	0.0	0.0	0.0	0.0	0.0	0.0	0.0	0.0	0.0	0.0	0.0	0.0	0.0	0.0	0.0	0.0	0.0	0.0	0.0	0.0	0.0	0.0	0.0	0.0	0.0	0.0	0.0	0.0	0.0	0.0	0.0	0.0	0.0	0.0	0.0	0.0	0.0	0.0	0.0	0.0499212741432
VIT_200s0131g00250	0.114671170285	0.0	0.11133582717	0.128374093364	0.0	0.0460636508891	0.0	0.0	0.0	0.0621961463248	0.177061551003	0.0559822761793	0.053770386939	0.0	0.061176717509	0.057457689873	0.113533219319	0.0	0.0578272751792	0.0	0.0	0.183607741601	0.0673383655159	0.0	0.0531779212697	0.0644167562531	0.209698733997	0.0560332575516	0.0	0.0634028183894	0.0	0.0	0.0628720189427	0.137005968624	0.177142815	0.0	0.149053270527	0.0888063983621	0.0931077800094	0.0540683087545	0.0	0.148891176551	0.0948690323628	0.0	0.195232065152	0.0	0.108886140369	0.0563380015553	0.0
VIT_200s0131g00252	1.1901477522	0.471287568382	0.577765466751	0.444122494719	0.539065289595	0.677286887126	0.973762971285	0.380418477377	1.13989545588	1.02207429851	0.867795354138	0.968380282395	1.9532500407	1.01158796348	0.952410261219	0.64603627313	1.37472673393	0.991555927916	0.950280285931	2.27978905612	1.1879912014	0.423472400662	0.232963537265	0.454336795829	0.827883547039	0.94713778607	0.725472892867	0.872335941428	1.35474209127	1.42576287312	3.05031786759	1.56428589143	2.28387371841	1.3034595626	1.07247449233	1.26854523125	0.214860038533	0.5760642318	0.523437361732	0.0	0.370472173928	0.171701104271	0.73846917237	0.40898094622	1.09756410365	0.0	0.423789807687	0.24363340319	0.459502637
VIT_200s0131g00254	0.0	0.0	0.0	0.0	0.0	0.0	0.0	0.0	0.0	0.0	0.0	0.0	0.0	0.0503885325205	0.0	0.0	0.0	0.0	0.0	0.0	0.0	0.0	0.0	0.0	0.0	0.0	0.0	0.0	0.0	0.0	0.0	0.0	0.0	0.0	0.0	0.0	0.0	0.0	0.0	0.0	0.0	0.0	0.0	0.0	0.0	0.0	0.0	0.0	0.0
VIT_200s0131g00256	0.0	0.0	0.0	0.0	0.0	0.0	0.0	0.0	0.0	0.0	0.0	0.0	0.0	0.0	0.0	0.0	0.0	0.0	0.0	0.0	0.0	0.0	0.0	0.0	0.0	0.0	0.0	0.0	0.0	0.0	0.0	0.0	0.0	0.0	0.0	0.0	0.0	0.0610766896366	0.0640349691832	0.0	0.0	0.0	0.0	0.0	0.0	0.0	0.0	0.0	0.0
VIT_200s0131g00260	0.494023595254	0.313006083152	0.287792609853	0.165917460291	0.439389066236	0.158760255895	0.627704254964	0.216561677687	0.702986739365	0.428723121836	0.254270780791	0.289417805153	0.370643673492	0.251942662603	0.316272086745	0.396060554093	0.489121102099	0.290533590422	0.498260169783	0.504708017455	0.484162451889	0.0527342989503	0.174063322183	0.226311158677	0.320739789293	0.222014983816	0.240911753103	0.144840684614	0.372311684679	0.0546301013795	0.106624815232	0.500908797579	0.37920922117	0.295122919834	0.203509984528	0.315939567028	0.0428098491869	0.0765187206013	0.20056235631	0.0	0.0820164812722	0.0	0.122613749375	0.122231286568	0.140182352861	0.0733397091026	0.234550333814	0.0485428063715	0.274661198871
VIT_200s0131g00270	0.0	0.0	0.0	0.0	0.0	0.0	0.0	0.0	0.0	0.0	0.0	0.0	0.0	0.0	0.0	0.0	0.0	0.0	0.0	0.0	0.0	0.0	0.0	0.0	0.0	0.0	0.0	0.0	0.0	0.0	0.0	0.0	0.0	0.0	0.0	0.0	0.0	0.0	0.0	0.078634376851	0.0	0.0	0.0	0.0	0.0	0.0	0.0	0.0	0.0
VIT_200s0131g00280	0.0	0.0	0.0	0.0	0.0	0.0	0.0	0.0	0.0	0.0	0.0	0.0	0.0	0.0	0.0	0.0	0.0	0.0	0.0	0.0	0.0	0.0	0.0	0.0	0.0	0.0	0.0	0.0	0.0	0.0	0.0	0.0	0.0	0.0	0.0	0.0	0.0	0.0	0.0	0.0	0.0	0.0	0.0	0.0	0.0	0.0	0.0	0.0	0.0
VIT_200s0131g00290	0.0	0.0	0.0	0.0933505880619	0.0	0.0	0.0	0.0	0.0	0.0	0.0	0.0	0.0	0.0	0.0	0.0	0.0	0.0	0.0	0.0	0.0	0.0	0.0979337163023	0.0	0.0	0.0	0.0	0.0814921049317	0.0	0.0	0.0899859109446	0.0	0.0	0.0	0.0	0.0	0.0	0.0	0.0	0.0	0.0	0.0	0.0	0.0	0.0	0.0	0.0	0.0	0.0
VIT_200s0131g00300	0.126285774349	0.0	0.122612607092	0.0	0.249599362385	0.507292618313	0.29174211207	0.0	0.13823261385	0.136991512002	0.129996958668	0.493220053798	0.236866334748	0.128806698887	0.134746146282	0.759328313113	0.250065129369	0.0	0.127368757227	0.0	0.275033332799	0.134803111465	0.0	0.144628111855	0.234256437747	0.283765132047	0.0	0.12341730361	0.118966153264	0.0	0.13628091336	0.28454626229	0.0	0.0	0.0	0.161525373497	0.0	0.0	0.0	0.0	0.0	0.0	0.0	0.0	0.0	0.0	0.119914800889	0.0	0.117018034889
VIT_200s0131g00305	0.0	0.0	0.0	0.0806754623434	0.0	0.0578965153377	0.0832401805999	0.0	0.0	0.0	0.0	0.0	0.0	0.0735025382639	0.0	0.0	0.0	0.0	0.0	0.0	0.0784728133032	0.0	0.0	0.0	0.0668383047151	0.0809641798777	0.0	0.0	0.135774215284	0.0	0.0777676404677	0.0	0.0790226293133	0.0	0.0	0.0921731947843	0.0	0.0	0.0	0.0	0.0	0.0	0.0	0.0	0.0	0.0	0.0	0.0	0.0
VIT_200s0131g00310	0.530741565171	0.240192891994	0.257652167605	0.042440277005	0.299711975682	0.548228586354	0.350315817969	0.207729891121	0.912922339731	0.49348679806	0.507314385998	0.407168389007	0.497739392611	0.618670013186	0.283148996579	0.493881011891	0.750678139323	0.5796649917	0.53529302024	1.89777034942	0.619223213082	0.323735657649	0.178095677137	0.0868327080831	0.527416159311	0.468513762903	0.415956465601	0.703931319531	0.85710749803	0.796513205924	0.900032827421	0.85418810398	1.03926961814	0.76999734779	0.429463034435	0.290932767321	0.0328511873587	0.293592581458	0.123125153101	0.0	0.062937357733	0.0	0.0940906667498	0.0312657248462	0.408774988409	0.0844185358155	0.359975898421	0.149002050445	0.245896005746
VIT_200s0131g00312	0.0	0.0	0.0	0.0	0.0	0.0	0.0	0.0	0.0	0.0	0.0	0.0	0.0	0.0	0.0	0.0	0.0	0.0	0.0	0.0	0.0	0.0	0.0	0.0	0.0	0.0	0.0	0.0	0.0	0.0	0.0	0.0	0.0	0.0	0.0	0.0	0.0	0.0	0.0	0.0	0.0	0.0	0.0	0.0	0.0	0.0	0.0	0.0	0.0
VIT_200s0131g00314	0.0	0.0	0.0	0.0	0.0	0.0	0.0	0.0	0.0	0.0	0.0	0.0	0.0	0.0	0.0	0.0	0.0	0.0	0.0	0.0	0.0	0.0	0.0	0.0	0.0	0.0	0.0	0.0	0.0	0.0	0.0	0.0	0.0	0.0	0.0	0.0	0.0	0.0	0.0	0.0	0.0	0.0	0.0	0.0	0.0	0.0	0.0	0.0	0.0
VIT_200s0131g00316	0.0	0.0	0.0	0.0	0.0	0.0	0.0	0.0	0.0	0.0	0.0	0.0	0.0	0.0	0.0	0.0	0.0	0.0	0.0	0.0	0.0	0.0	0.0	0.0	0.0	0.0	0.0	0.0	0.0	0.0	0.0	0.0	0.0	0.0	0.0	0.0	0.0	0.0	0.0	0.0	0.0	0.0	0.0	0.0	0.0	0.0	0.0	0.0	0.0
VIT_200s0131g00318	0.0	0.0	0.0	0.0	0.0	0.0	0.0717814848527	0.0	0.0	0.0	0.127940044765	0.0	0.0	0.0633843091041	0.0	0.0	0.0	0.0	0.0626767143952	0.0	0.0	0.0	0.0	0.0	0.0576374621356	0.0	0.0	0.0	0.0	0.0	0.067062284897	0.0700109870034	0.0	0.0	0.0	0.0	0.0	0.0	0.0	0.0	0.0	0.0	0.0	0.0512520426276	0.0	0.0	0.0	0.0	0.0
VIT_200s0131g00320	0.566853877853	0.299291899096	0.550366279668	0.634591523381	0.760248779553	0.227706397952	1.30953108861	0.798710723635	1.10799852854	1.3615826466	0.958627057063	1.38368564062	0.759437423778	0.702062904139	0.259212689651	0.284030539115	1.68368593805	1.1905886824	1.22510361333	1.94416650229	1.19044066779	0.432203790366	0.427980436501	0.556445477778	0.901283531622	0.636862569554	1.03660353558	1.26623608818	1.79270954871	0.626838173561	1.70407340015	1.18600055509	1.59837524446	1.30614710809	1.00076559402	1.65721702787	1.33328406591	0.344925882298	0.263005481676	0.114546777825	0.87385601438	0.420579199741	1.44039554033	0.400717001328	0.758285366453	0.180324954855	1.11496040125	0.15914033429	0.37518153454
VIT_200s0131g00330	0.0	0.0	0.0	0.0	0.0	0.0	0.0	0.0	0.0	0.0	0.142858848571	0.0	0.0	0.0	0.0	0.0	0.0	0.163232653276	0.0	0.0	0.0	0.0	0.0	0.158937607021	0.0	0.0	0.0	0.0	0.0	0.0	0.0	0.0	0.0	0.0	0.0	0.0	0.0	0.0	0.0	0.0	0.0	0.0	0.114814994997	0.0	0.0	0.0	0.0	0.0	0.0
VIT_200s0131g00340	0.989399938577	0.953931463713	0.877089744707	0.866841495716	1.06277932231	0.72576738011	1.73910892108	0.942861630675	2.30725827213	0.746626247229	0.7527863313	0.840040726897	1.73472809123	0.219380522201	0.68848934546	0.862180012333	0.681448019573	1.11312869583	0.73756694355	1.58211867027	0.936860531221	0.688780410715	0.505222129008	0.394123485538	1.27673607254	0.773283295218	0.839101177292	0.672644581342	1.17519795869	0.761111598628	1.02128588084	1.98699309445	1.32079443956	0.925127926138	0.841735574013	1.21046725681	0.260938456435	0.333145579836	0.558850640144	0.0405660366887	0.42849793611	0.223418304353	0.391477633545	0.319300786929	0.830039210914	0.0957914601368	0.612708155692	0.422689277824	0.91679080346
VIT_200s0131g00345	0.0	0.0	0.0	0.0	0.0	0.0	0.0	0.0	0.0	0.0	0.0	0.0	0.0	0.0	0.0	0.0	0.0	0.0	0.0	0.0	0.0	0.0	0.0	0.0	0.0	0.0	0.0	0.0	0.0	0.0	0.0	0.0	0.0	0.0	0.0	0.0	0.0	0.0	0.0	0.0	0.0	0.0	0.0	0.0	0.0	0.0	0.0	0.0	0.0
VIT_200s0131g00350	1.59222469551	0.440353635322	1.43549064809	0.42440277005	0.711815942246	0.852800023218	0.788210590429	0.457005760467	1.41087997958	0.945849696281	1.17072550615	0.518214313281	1.31545410904	0.812004392307	0.849446989736	0.683835247234	1.46382237168	1.69440536035	1.10882125621	2.47872045638	1.65126190155	0.526070443679	0.445239192842	0.477579894457	0.843865854897	1.36294912844	0.508391235735	1.18556853816	1.71421499606	1.25765243041	2.45463498388	2.00734204435	2.36953472936	1.40411281068	0.897968162909	2.03652937125	0.295660686228	0.675262937353	0.492500612405	0.0	0.157343394333	0.0	0.407726222582	0.0625314496924	1.18329601908	0.0281395119385	0.575961437474	0.149002050445	0.456664010671
VIT_200s0131g00355	0.095559308571	0.100908287148	0.0927798559746	0.0	0.283304385773	0.0767727514819	0.0	0.0	0.10459937447	0.0	0.19673505667	0.0933037936322	0.0	0.194933738948	0.101961195848	0.095762816455	0.0946110160995	0.0	0.289136375896	0.0976260033763	0.0	0.0	0.0	0.0	0.177259737566	0.214722520844	0.0	0.0	0.180041234379	0.211342727965	0.0	0.3229703926	0.0	0.11417164052	0.0	0.122224796003	0.0828073725148	0.0740053319684	0.0	0.0	0.0	0.0	0.158115053938	0.0	0.0542311292088	0.0	0.272215350923	0.0	0.177092987106
VIT_200s0131g00360	0.0	0.0	0.0	0.181686475112	0.0	0.0	0.0	0.0	0.177646045072	0.0	0.167062207214	0.0	0.0	0.0	0.0	0.0	0.0	0.0	0.0	0.0	0.0	0.0	0.0	0.0	0.0	0.0	0.0	0.0	0.0	0.0	0.0	0.0	0.0	0.0	0.0	0.0	0.0	0.125686741484	0.131774440716	0.306089185924	0.0	0.140482721676	0.0	0.0	0.0	0.120465018051	0.0	0.0	0.0
VIT_200s0131g00370	0.279536482724	0.147591836362	0.0678514605081	0.234705304148	0.207185235859	0.0	0.322888956775	0.306346145483	0.458971632462	0.0	0.359689093823	0.545876999044	0.0	0.356395759376	0.447395567548	0.280131797601	0.276762474142	0.493183354559	0.140966845188	0.356977645798	0.152198161033	0.223792354086	0.16415224334	0.0	0.194449516386	0.0785150854686	0.0851978842157	0.409780584585	0.263334332135	0.309116943749	0.226245715596	0.708580950312	0.153264530163	0.0834956303444	0.215912505827	0.357540150587	0.121116833109	0.432970696641	0.170228192099	0.0	0.290049388841	0.0	0.0578160917869	0.0	0.198300659296	0.0518728369542	0.199075639198	0.137336409485	0.259022127049
VIT_200s0131g00420	1.93608542788	2.33652428268	1.87977215239	2.7867122732	1.91330215462	1.55545919728	0.319478157936	0.30311009465	2.11924225599	0.300030705863	1.99298154239	1.08022138543	1.29692658638	0.564209624702	1.18045215475	2.77172658894	3.01222819568	0.975947342472	1.67373310554	1.41282702069	2.40944694367	1.77142680277	1.62418240769	2.21729154584	1.02610918506	1.55371401526	3.37191626262	1.35150638813	2.34497368299	2.75266461529	1.49237197376	0.934794587032	0.606582154588	2.97409083297	0.854526959682	2.47634322607	0.719024579653	1.28519118756	1.34744005577	5.99891693258	0.918353557907	1.6758995107	2.28821433692	2.05296914413	0.0	1.23179722683	1.31315151678	1.08708538212	1.2814298891
VIT_200s0131g00430	0.0	0.0	0.0	0.0	0.0	0.0	0.0	0.0	0.0	0.0	0.0	0.0	0.0	0.169382170629	0.0	0.0	0.0	0.0	0.0	0.0	0.0	0.0	0.0	0.0	0.0	0.0	0.0	0.0	0.0	0.0	0.0	0.0	0.0	0.0	0.0	0.0	0.0	0.0	0.0	0.0	0.0	0.0	0.0	0.0	0.0	0.0	0.0	0.0	0.0
VIT_200s0144g00010	17.8212586825	19.5488993683	17.3329640025	19.7198089201	18.1214317951	15.8845767856	21.7889811677	21.1363144771	24.6352963428	20.1715862162	21.2555274161	20.6852745408	19.1712056018	16.9245098352	17.9581634225	18.0867176084	19.2893118604	20.1480388481	21.2837343019	20.7052286992	19.3499607349	18.5826053736	21.1485107095	22.0996770919	18.8451179667	20.8106235076	19.7764749293	19.9275817371	20.365686371	17.5846200866	25.8799101586	22.6931251368	24.3059987472	20.4539723901	19.341736509	20.9859910511	36.7701285828	35.3390432326	33.3808271094	38.5743146331	47.0092783935	38.9275185649	28.8814012731	31.8806557708	19.0387598095	35.6632159797	35.4709619382	26.6165972272	31.1813708516
VIT_200s0144g00020	0.0	0.0	0.0	0.0	0.0	0.0	0.0	0.0	0.0	0.0	0.0	0.0	0.0	0.0	0.0	0.0	0.0	0.0	0.0	0.0	0.0	0.0	0.0	0.0	0.0	0.0	0.0	0.0	0.0	0.0	0.0	0.0	0.0	0.0	0.0	0.0	0.0	0.0	0.0	0.0	0.0	0.0	0.0	0.0	0.0	0.0	0.0	0.0	0.0
VIT_200s0144g00040	6.98959654471	6.18584903314	4.84735433969	7.67579165872	7.76254017018	7.27337240141	5.15172066882	5.90910560791	9.54531342518	5.48801928418	5.75600092922	5.65468432018	6.86711636586	8.62284438294	5.11395882634	8.00512221621	6.32707161224	6.57689259944	7.31809068009	8.36489381132	5.50905750342	4.54766293321	3.9872301683	4.34546193027	7.47059661769	4.86128147825	5.76197623047	5.72488943256	5.64383496584	5.22643402096	6.03424166206	7.57447681763	7.00756604351	5.56731880975	4.73031364461	6.98172894052	3.11496072135	2.99006627706	2.4322434905	1.12993601177	2.09976093155	2.13200388117	2.80868614033	2.74502465599	4.60891064541	1.72938763202	2.71800107167	2.35473748873	4.00935521233
VIT_200s0144g00060	0.0	0.0	0.0	0.0	0.0	0.0	0.0	0.0	0.0	0.0	0.0	0.0	0.0	0.0	0.0	0.0	0.0	0.0	0.0	0.0	0.0316563162474	0.0	0.0	0.0	0.0	0.0	0.0	0.0	0.0	0.0	0.0	0.0	0.0	0.0	0.0	0.0	0.0	0.0	0.0	0.0	0.0	0.0	0.0	0.0	0.0	0.0	0.0	0.0	0.0
VIT_200s0144g00080	0.0	0.0	0.0	0.0	0.0	0.0	0.0	0.0	0.0	0.0	0.0	0.0	0.0	0.0	0.0	0.0	0.0	0.0	0.0	0.0	0.0	0.0	0.0	0.0	0.0	0.0	0.0	0.0	0.0	0.0	0.0	0.0	0.0	0.0	0.0	0.0341498240363	0.0	0.0	0.0	0.0	0.0	0.0	0.0	0.0	0.0	0.0	0.0	0.0	0.0
VIT_200s0144g00090	0.0	0.901593609079	0.0	0.0	1.68750873265	0.685947844762	0.986215183194	0.0	0.0	0.926181744184	0.0	0.83364911267	0.0	0.0	1.82200223885	1.71123989404	0.845328861237	0.0	0.0	0.0	0.0	0.0	0.0	0.977811799718	0.0	0.0	0.0	0.0	0.804314644891	0.0	0.921377479455	0.0	0.936246369038	0.0	0.0	0.0	0.0	0.0	0.693248144635	0.0	0.0	0.0	0.706361817049	1.40831699742	1.45363005031	0.633750747137	0.0	0.0	0.0
VIT_200s0144g00100	0.0	0.0	0.0	0.0	0.0	0.0	0.0	0.0	0.0	0.0	0.0	0.0	0.0	0.0	0.0	0.0	0.0	0.0	0.0	0.0	0.0	0.0	0.0	0.0	0.0	0.0	0.0	0.0	0.0	0.0	0.0	0.0	0.0	0.0	0.0	0.0	0.0	0.0	0.0	0.0	0.0	0.0	0.0	0.0	0.0	0.0	0.0	0.0	0.0
VIT_200s0144g00110	0.0	0.0	0.0	0.0	0.0	0.0	0.0	0.0	0.0	0.0	0.0	0.0	0.0	0.0	0.0	0.0	0.0	0.0	0.0	0.0	0.0	0.0	0.0	0.0	0.0	0.0	0.0	0.0	0.0	0.0	0.0	0.0	0.0	0.0	0.0	0.0	0.0	0.0	0.0	0.0	0.0	0.0	0.0	0.0	0.0	0.0	0.0	0.0	0.0
VIT_200s0144g00120	11.1164548775	9.98048386709	11.0467028269	10.8184252579	10.8888499893	10.4522942164	9.93675331296	10.7156851333	14.473058086	11.0672174336	10.2332892663	10.870008297	12.0785586771	10.972071542	11.0774101205	13.9374301595	10.3919937896	13.3822959648	10.7343381715	11.4069046439	10.1142193555	8.64263872074	7.63028204098	8.22564872248	10.5525904491	9.73841597494	10.8857117117	9.73129537321	8.91900030161	9.67538603485	10.5694174701	10.4824430416	10.149284205	8.971442376	7.49776966065	11.31630923	7.52535229223	6.49788960917	6.40174034809	2.370600952	7.26285598498	6.62697753318	6.38778903381	6.42171478749	6.19756319872	5.91289973887	7.67260350077	5.90261156777	6.30744716983
VIT_200s0144g00160	0.0	0.0	0.0	0.0	0.0	0.0	0.0	0.0	0.0	0.0	0.0	0.0	0.0	0.0	0.0	0.0	0.353501160154	0.0	0.0	0.0	0.0	0.0	0.0	0.0	0.0	0.0	0.0	0.0	0.0	0.0	0.0	0.0	0.0	0.0	0.0	0.0	0.0	0.0	0.0	0.0	0.0	0.154530993844	0.0	0.0	0.0	0.0	0.0	0.0	0.0
VIT_200s0144g00170	0.0455097054724	0.0	0.0	0.0254740017249	0.0	0.018281344646	0.0262838345463	0.024937215203	0.0249074987876	0.0	0.0234235539662	0.0444355262837	0.0213399276091	0.0	0.0	0.0456066252179	0.0	0.0	0.022949990439	0.0	0.02477849551	0.0485791050585	0.0	0.0	0.0	0.0255651668791	0.0554822838114	0.0222379961894	0.0643078916541	0.050325527922	0.0	0.0	0.0	0.0	0.0234343044177	0.0	0.0	0.0	0.0	0.0	0.0	0.0196968821818	0.0	0.0187666807304	0.0258273396348	0.0168902284868	0.0	0.0	0.042169882793
VIT_200s0144g00190	4.24800492108	3.46555544232	3.32040302212	3.84570888047	4.24348154559	4.02890569345	3.68453997376	4.62180757364	5.08632327252	4.40849490887	3.9466081751	4.55203014119	4.14206245034	4.31716197019	4.00897407885	4.87178839027	4.16029869857	4.7980584433	4.02149071043	3.58784139468	3.42341861238	2.83202335265	2.82776435744	2.95061678572	4.28133139281	3.11859098947	3.98231078794	3.58199326828	2.61488626839	3.49346806049	3.85604210261	3.5072743415	3.56512088671	2.91331610165	2.90603675681	3.1972689413	2.76416894242	2.18531012291	2.20399312519	0.723092375963	2.21502144756	2.03104773635	2.49943412187	2.11220054162	2.24543556386	2.28803569232	3.11628647339	2.07951241196	2.20259834901
VIT_200s0144g00210	10.5254261393	12.9881946104	12.379930185	12.2208499944	11.9469416095	9.54339382797	14.2072377156	11.6996783088	13.9241309723	13.6033830145	13.9613349309	13.7418055877	12.7194138507	10.2447680246	11.391001746	12.3259063425	11.2546540882	11.9554794919	12.3748597757	12.350661202	11.5924654445	12.2946424318	10.3485043269	11.6409018852	11.9656430581	11.2171965598	12.5019088261	11.8146080643	11.1335376343	10.9741248828	14.4739512776	13.0437008864	14.7734802244	9.95260241825	9.60088738264	11.4623649042	23.6881711824	23.732081988	19.7782740192	23.5379302775	26.8850465209	22.8814728864	17.7888515794	21.205630746	26.4703138259	21.2728677282	25.2145200739	18.054690261	19.4502610854
VIT_200s0144g00220	8.36863628844	6.73446041873	7.2146393148	8.30257798172	7.50017657882	6.88568659452	7.36654191944	7.22631391706	8.10214765299	6.62073636236	5.74799557472	6.26921283481	7.79413808621	5.98970078068	6.98947368777	9.91915615291	6.49990193449	8.80790683879	7.88741089485	8.01896118254	7.24316751593	5.99130992722	5.28712545116	6.09749356665	7.78855322284	5.91689914849	5.99834420532	6.21851822464	6.22531261519	6.06309831989	6.11927335547	5.94944211085	6.67686058624	6.9128369749	5.30484811341	7.27125279795	5.53893708152	3.94449506906	4.1121177602	1.64638198792	4.31174080457	3.84681122075	4.04665913852	4.10543547925	4.02053493956	4.19830766803	4.71306578189	4.31000199995	4.65269209402
VIT_200s0144g00230	0.0525768083302	0.111039641279	0.0	0.0	0.103916200404	0.0422404295302	0.0607307877201	0.0	0.0	0.0570339494411	0.1082437862	0.0	0.0	0.0536263498712	0.112198263705	0.0	0.0520550570507	0.0618404831018	0.053027688752	0.0	0.0	0.0	0.0617493713232	0.0	0.0	0.0	0.0640980065987	0.0	0.099058831767	0.0	0.0	0.0	0.0576537255365	0.125634656636	0.0	0.0	0.0	0.0407177930911	0.0	0.0991614230169	0.087286616615	0.0910222721438	0.0869950296767	0.0433618352619	0.0	0.0390261504261	0.0998487364831	0.0	0.0487183518747
VIT_200s0144g00240	0.0	0.0	0.0	0.0	0.0	0.0	0.0	0.0	0.0	0.0	0.0	0.0	0.0	0.0	0.0	0.0	0.0	0.0	0.0	0.0	0.0	0.0	0.0	0.0	0.0	0.0	0.0	0.0	0.0	0.0	0.0	0.0	0.0	0.0	0.0	0.0	0.0	0.0	0.0	0.0	0.0	0.15960947721	0.0	0.0	0.0	0.0	0.0	0.0	0.0
VIT_200s0144g00250	0.0	0.0	0.0	0.0	0.0	0.0	0.159178590972	0.0	0.0	0.0	0.0	0.0	0.0	0.0	0.0	0.0	0.0	0.0	0.0	0.0	0.0	0.0	0.0	0.0	0.0	0.0	0.0	0.0	0.0	0.0	0.0	0.0	0.0	0.0	0.0	0.0	0.0	0.0	0.0	0.129953654375	0.11439140809	0.0	0.0	0.0	0.0	0.0	0.0	0.0	0.0
VIT_200s0144g00260	0.0	0.0	0.0	0.0	0.0	0.0930784686108	0.0	0.0	0.0	0.0	0.0	0.0	0.0	0.0	0.0	0.0	0.0	0.0	0.0	0.0	0.0	0.0	0.0	0.0	0.0	0.0	0.0	0.0	0.0	0.0	0.0	0.0	0.0	0.0	0.0	0.0	0.0	0.0	0.0	0.0	0.0	0.0	0.0	0.0	0.0	0.0	0.0	0.0	0.0
VIT_200s0144g00265	0.115344716072	0.182701788624	0.111989782102	0.0903896883524	0.239373485424	0.120468960695	0.199849772806	0.442425013337	0.265138678724	0.12512293754	0.178101560113	0.112622200243	0.151441412847	0.211765022135	0.12307210424	0.0924722879601	0.15988011355	0.149234434551	0.069800323344	0.0942714534805	0.0879218157861	0.135436547524	0.0541871135135	0.0924685461114	0.0213961092921	0.1814263414	0.0703101482074	0.101452285699	0.0977933224625	0.0892853198758	0.11202651292	0.168931062913	0.126482622543	0.0964674918576	0.0475155470484	0.206543752189	0.0899572601857	0.160790439325	0.0655582680095	0.0	0.0861715012485	0.0998438139375	0.0858836394298	0.0761028862042	0.392757605371	0.154110313841	0.219051413078	0.136005395825	0.11756789937
VIT_200s0144g00270	2.3042048245	1.7157065295	2.29454807405	2.54648046426	2.39386345978	2.11227564984	2.45682187795	2.37951113792	3.16890079347	2.35533695155	1.71812076663	1.86042641391	1.91158882187	2.19954756286	1.73360874927	2.70876596993	2.03273137975	2.41484877093	2.11540393256	2.45966861383	2.39653433783	2.22311065846	2.02964772632	1.87766342586	2.00012181504	2.14072458304	2.07083086005	1.84768560441	1.98976372098	2.23769743955	1.89681095244	1.76388719117	1.8950274382	1.90592357254	1.52115868465	2.00257445005	2.70069129442	1.77303861341	1.78695854958	1.05859200969	2.14564553535	1.71326577605	1.9918393773	2.43635133062	2.28003249211	1.97346979552	2.0897826094	2.06092418627	1.72450873078
VIT_200s0144g00290	2.38511391636	3.35816243058	1.85259210391	3.56017222487	2.04277372899	2.42720006608	2.57134646954	2.78812200423	4.87339919597	4.82964407494	5.07409181586	3.41559879361	2.53504516561	4.54108799153	3.5628626776	3.82430939884	4.25060099456	4.11452024006	2.08482544725	3.24893015285	2.59722772775	4.92222373401	3.54821387526	3.64205204753	2.35963569682	4.2874958413	2.52006373312	3.57410515273	3.44520200119	2.28583845246	6.52051754691	5.19498530283	5.92829684686	3.41960241524	2.12882154868	3.66080583333	11.9876243685	8.25054585593	6.19713321196	13.9450267579	11.6151275907	7.15722497804	4.99886824373	6.42580265624	9.29460078056	6.37342856635	12.5318249204	7.18708675711	4.56749341847
VIT_200s0144g00300	1.48241609582	1.33348467624	1.31491451054	1.88493368215	1.9171231548	0.808689677189	2.17739400651	1.34379750256	2.92478567776	1.52867462158	1.26223048824	1.51890402169	1.06413249455	1.43734110822	1.65983894546	1.35719026079	1.75762226414	1.63597758931	1.58742068071	0.878770506626	0.837018963891	2.38336423821	1.50460141029	1.29949638993	1.4597909329	1.45988301042	1.53951703361	1.59183017084	1.27580943672	1.03214233944	0.809747402727	1.71132168418	0.943226770671	1.22449882488	0.735068391227	2.22379643987	1.64935616532	1.33230288689	1.54543295617	0.431463088267	1.3368762884	1.14062019687	0.863038529498	1.28297284714	0.768586003615	1.5078897087	1.61616765429	1.49258950532	1.66191783194
VIT_200s0145g00060	0.0	0.0	0.0	0.0	0.0	0.0	0.0	0.0	0.0	0.0	0.0	0.0	0.0	0.0	0.0	0.0	0.0	0.0	0.0	0.0	0.0	0.0	0.0	0.0	0.0	0.0	0.0	0.0	0.0	0.0	0.0	0.0	0.0	0.0	0.0	0.0	0.0	0.0	0.0	0.0	0.0	0.0	0.0	0.0	0.0	0.0	0.0	0.0	0.0
VIT_200s0145g00085	10.3911106437	15.8082108139	6.83991404584	60.3329455381	12.1833590115	8.06527017474	7.12020827329	12.7387794039	6.74736323657	14.5198716487	14.6849927614	10.6617366338	8.42362541576	10.7781748934	16.9127562082	9.17777091155	9.76487509662	14.9149262024	3.37498648635	14.5742927282	25.3153999508	6.57996353495	10.1354808903	11.9003642351	5.71722270153	8.90424444619	8.37384406386	5.33572297806	9.62292140165	23.370904357	8.17257692539	5.35725328353	2.70377875184	30.9323228936	14.8731119859	18.9223715571	5.6468686719	3.27349145532	14.8721933809	5.81294933807	3.21629654137	3.65885043721	3.35125920376	3.63131064357	3.79812455598	3.92186561008	4.84982775434	2.07667431742	3.91669332919
VIT_200s0145g00110	0.0	0.0	0.0	0.0	0.0	0.0	0.0	0.0	0.0	0.0	0.0	0.0	0.0	0.0	0.0	0.0	0.0	0.0	0.0	0.0	0.0	0.0	0.0	0.0	0.0	0.0	0.0	0.0	0.0	0.0	0.0	0.0	0.0	0.0	0.0	0.0	0.0	0.0	0.0	0.0	0.0	0.0	0.0	0.0	0.0	0.0	0.0	0.0	0.0
VIT_200s0153g00010	0.0	0.0	0.0	0.0	0.0	0.0	0.0	0.0	0.0	0.0	0.0	0.0	0.0	0.0	0.0	0.0	0.0	0.0	0.0	0.0	0.0	0.0	0.0	0.0	0.0	0.0	0.0	0.0	0.0	0.0	0.0	0.0	0.0	0.0	0.0	0.0	0.0	0.0	0.0	0.0	0.0	0.0	0.0	0.0	0.0	0.0	0.0	0.0	0.0
VIT_200s0153g00030	0.0	0.0	0.0	0.0	0.0	0.0	0.0	0.0	0.0	0.0	0.0	0.0	0.0	0.0	0.0	0.0	0.0	0.0	0.0	0.0	0.0	0.0	0.0	0.0	0.0	0.0	0.0	0.0	0.0	0.0	0.0	0.0	0.0	0.0	0.0	0.0	0.0	0.0	0.0	0.0	0.0	0.0	0.0	0.0	0.0	0.0	0.0	0.0	0.0
VIT_200s0153g00040	0.0	0.0	0.0	0.125265319023	0.0552887476508	0.0	0.129247573866	0.0	0.0	0.0606899718411	0.0	0.0	0.0	0.0570639364015	0.0	0.0	0.0	0.0	0.0	0.0	0.0	0.0	0.0	0.0	0.0	0.0	0.0	0.0	0.0	0.0	0.0	0.0	0.0	0.0	0.0	0.0	0.0	0.0	0.0	0.0	0.0464409562759	0.0	0.0	0.0	0.031750703853	0.0	0.0	0.0	0.0
VIT_200s0153g00050	66.3847235349	57.9231246623	61.3273547644	83.5918209453	93.5639039432	70.5367811776	92.8618004941	92.2665428829	71.2790128372	118.617465455	97.4603687885	96.0443228587	68.0127569483	106.617826894	112.679411059	92.0663851614	68.6689009072	106.115408826	67.4259139566	109.800520146	134.387029919	90.8691053886	39.7912169908	46.9651161546	53.7596363019	96.3215585662	57.3769240988	147.425385409	84.7049849078	95.8402245614	84.3806147723	78.4476298381	61.4169744959	97.2689571844	68.1401913508	92.653761406	48.7253783473	61.9194366716	54.3036283163	7.81224543836	43.2707345291	37.3083517864	65.8960830644	57.6324370696	143.371182122	48.9076154714	65.4923046318	58.6039578266	61.334424867
VIT_200s0153g00060	0.0	0.0	0.0	0.0	0.0	0.0	0.0	0.0	0.0	0.0	0.0	0.0	0.0	0.0	0.0	0.0	0.0	0.0	0.0	0.0	0.0	0.0	0.0	0.0	0.0	0.0	0.0	0.0	0.0	0.0	0.0	0.0	0.0	0.0	0.0	0.0	0.0	0.0	0.0	0.0	0.0355524005515	0.0	0.0	0.0	0.0	0.0	0.0	0.0	0.0
VIT_200s0153g00070	0.254618319758	0.705785596734	0.309015565685	0.534458593725	0.817771654881	0.357982505694	1.10289866516	0.244158374459	0.522573049927	0.759559096527	0.294863441905	0.341836670187	0.596964587573	0.357088911582	0.407514277086	0.510321135339	1.16592359953	0.449220494752	0.674104824516	0.910437639266	0.485208724071	0.883320874638	0.560698302817	0.619650589449	0.944619152537	0.393338945192	0.931239110455	0.777609023964	0.269843000798	0.633514384717	0.583887511291	0.430278221583	0.558409503737	0.760527459539	0.458886978889	0.529211576213	0.137900446125	0.29578144025	0.465161639998	0.960435435898	0.184935866402	0.358151249914	0.105324614536	0.603727464858	2.4203607861	0.377990721145	0.181329836676	0.312735259849	0.176949475772
VIT_200s0153g00080	0.0	0.0	0.0	0.0	0.0	0.0	0.0	0.0	0.0	0.0	0.0	0.0	0.0	0.0	0.0	0.0	0.0	0.0	0.0	0.0	0.0	0.0	0.0	0.0	0.0	0.0	0.0	0.0	0.0	0.0	0.0	0.0	0.0	0.0	0.0	0.0	0.0	0.0	0.0	0.0	0.0	0.0	0.0	0.0	0.0	0.0	0.0	0.0	0.0
VIT_200s0153g00085	0.721808528633	1.00881014637	0.906935629971	1.21209431126	1.19585078297	1.09158402972	1.54489275724	1.20981888589	1.06894906688	0.898145972468	0.917848796821	1.14007148922	1.13484581515	0.952751820307	1.04198830741	1.21266783843	1.15604433456	1.39833031844	1.22046808615	0.867552159733	0.716647665274	0.997105825558	0.972402397166	1.14271843837	0.905749350923	0.810954731424	1.21644157496	1.14110971798	1.11995379743	1.10338039894	0.824757354582	0.956690676458	1.11742269342	1.21750168874	0.961997197134	0.950380373249	1.10379989525	1.15088291931	1.20662650039	1.3813722234	0.70489840661	1.04746954746	1.33483292562	1.05052835483	1.46986880043	1.24489200816	1.06840846651	1.39763923318	1.16062914712
VIT_200s0153g00090	0.0	0.0	0.0	0.0	0.0	0.0582169757547	0.0	0.0	0.0	0.0	0.0745923508223	0.0	0.0	0.0	0.0	0.0	0.0	0.0	0.0	0.0	0.0	0.0	0.0	0.0	0.0	0.0	0.0	0.0	0.0	0.0801308682596	0.0	0.0	0.0	0.0865766499143	0.0	0.0	0.0	0.112236868779	0.117673116802	0.0	0.0	0.0	0.0	0.0	0.0822472107189	0.0	0.0	0.0	0.134290069559
VIT_200s0160g00010	22.4814806433	15.1592084064	14.9900254201	16.3743369432	16.5957755362	10.8805520204	19.3978324308	16.0292979709	30.2414825969	19.3923294851	21.4692218567	16.1325476562	20.8295354094	16.5760896636	20.808522121	22.8007963813	21.1856902189	25.8053938692	23.4938260745	29.8856761232	23.3010136329	13.0108244479	9.54347180243	12.0978921979	15.5756297677	15.5199957221	16.8409776372	18.2649097805	19.1371415508	16.1742776015	16.953345622	22.2760475613	15.1478205639	15.5336422357	11.9948083122	18.3615360782	12.9093838324	10.0688082005	8.35722590912	3.06511377905	13.9399736617	6.56490291089	11.4284470538	10.499246029	5.07266762386	7.84102648526	11.5738457823	11.4443850746	8.03147229802
VIT_200s0160g00020	13.8549853485	8.10119971773	7.44862651304	15.2542481349	13.1261612207	9.01531453116	14.4165683048	13.3014960486	17.2964061843	15.6505813099	15.5587030532	13.9751673407	12.027008997	8.05849256972	9.5296560248	15.8352053169	9.52288839598	18.3163217472	13.2808851377	14.8565145721	13.3415221801	9.0447778637	6.32057923552	10.0974034828	17.4169319984	13.2505079809	9.6320803327	16.6735697726	13.9148778507	9.11669680164	14.086599132	11.0939859056	15.3184099797	11.0813063689	8.25461416836	13.1810355807	9.52550346923	8.15827875332	7.53073640499	7.77448684481	10.1701632353	8.42486759442	9.28361245265	9.91570130836	8.05782877259	5.86450399829	11.8512881497	10.2385694663	7.32096213025
VIT_200s0160g00030	0.892610814151	1.41386270515	0.866648200127	0.499637806558	0.88210683752	0.0	0.0	0.489109470913	0.0	1.93656182875	1.37826320951	0.435771127078	0.0	0.910429167132	0.47620513061	0.894511762796	0.441876450192	1.57482412081	0.900265534039	0.455957811223	0.971992801141	0.952812901489	0.524167958846	0.511128895307	1.24182532056	2.00570354697	0.54410466965	2.61700782428	1.68174880295	1.97413320894	2.40814568494	0.502806179388	1.46820453326	2.66616728713	0.919263850567	1.14169070812	0.0	0.69127707816	0.0	0.420872630646	0.370472173928	0.0	0.0	0.368082851598	0.0	0.0	0.0	0.438540125743	0.4135523733
VIT_200s0160g00038	0.463876486094	0.489842197059	0.450384104003	0.346205724229	0.458417726585	0.745360650214	0.178605899319	2.20291824695	0.338506637065	0.335467403405	0.636678018043	0.603903294218	0.580042756744	0.94627283513	1.1548911829	0.774773967776	0.45927316083	0.727477809087	0.311903019667	0.789848176922	1.17863693997	0.495162610223	0.181601497553	0.708336106882	0.430238693737	0.694889417848	1.13105222667	0.302226625377	1.01964297502	0.854939578676	1.16804546608	0.0	0.339112858077	0.369484600422	1.43318301112	0.395546387066	0.937940199705	0.838241496351	0.627744382937	0.874884838508	0.385057692587	0.267691485399	1.40716173003	0.637623837414	0.263255835884	0.344321272066	0.440474445785	0.455805485024	0.0
VIT_200s0160g00046	0.130698422039	0.0690071647548	0.0	0.0	0.0	0.0525018317123	0.0754840240049	0.143233389152	0.0	0.0708891185233	0.0672696408414	0.127613508096	0.0	0.0	0.0	0.0	0.064700711509	0.0768632959684	0.0	0.133525082821	0.0	0.0	0.0	0.0	0.0	0.0	0.15933847231	0.0638648609365	0.0615615202412	0.144528887177	0.0	0.0736222026392	0.0	0.156154889363	0.20190154455	0.0	0.0566286690576	0.0	0.0	0.184875831099	0.0542455096601	0.226268343732	0.0540642988091	0.215582635212	0.0	0.0970134255184	0.186157253293	0.0	0.0
VIT_200s0160g00054	0.0	0.0307893882833	0.0	0.0	0.0	0.0234250934366	0.0336792118982	0.0319536996587	0.0	0.0316290721845	0.0	0.0	0.0	0.0594786686768	0.0	0.0	0.0866038476991	0.0342946108961	0.0294073374148	0.0	0.0635006432817	0.0311238067302	0.102732250286	0.0	0.135214833221	0.0655166711706	0.0355465559979	0.0284950121922	0.0	0.0	0.0314650067223	0.0328485106059	0.0	0.0348363357488	0.0600558417594	0.0	0.101065568236	0.0225806914915	0.118371992031	0.0274957620615	0.0	0.0504778302089	0.0482444596648	0.0721409597787	0.0	0.0216425644902	0.0276863422988	0.0572999718862	0.0
VIT_200s0160g00062	0.0	0.0655186508967	0.0602409491399	0.0	0.0613154831767	0.0	0.215004257948	0.0	0.0	0.0	0.255475855581	0.0605811361498	0.116375087056	0.0632841759144	0.0	0.0621777528642	0.0	0.0729776317173	0.0625776990486	0.126774999645	0.0	0.0662302806722	0.0728701111823	0.0710574135656	0.0	0.0	0.0756417234269	0.0606363055653	0.0	0.0686112647658	0.066956341319	0.209701155385	0.0	0.0	0.191694831398	0.0	0.107531848669	0.0480508553539	0.100756444402	0.292549695868	0.103006481219	0.16112236325	0.0513311904965	0.0511710757356	0.0352116810503	0.0921091133279	0.0	0.121932167663	0.0
VIT_200s0160g00090	3.94868859486	2.40668307525	2.41866191344	3.20415500238	2.80226652567	1.68200706334	2.785625342	2.81716494178	4.06116599664	3.53598941201	2.64616616203	3.07921406394	3.57888729262	3.10848285134	3.39320255009	4.08988644042	3.43721438449	5.17432090795	3.66180879837	4.00701385518	3.28982178848	1.92362766616	1.55623415582	2.15488079479	4.84216908619	2.91787911422	3.1985424305	3.57410515273	3.34534107362	2.95986773972	3.43185134048	3.46332353522	2.93508814477	3.03964659132	2.21069930055	2.61001897377	1.44678225137	1.33404348417	1.26955159551	0.149946524279	1.80386451219	0.75701418037	1.27164192165	1.44252712691	0.360955370119	1.23927777679	2.28995194329	0.885365759934	1.25237722764
VIT_200s0160g00100	13.4063965923	9.51846367618	9.09901680425	12.1412897081	10.6611207437	7.25330496979	11.5026103115	13.2182502696	14.6746634988	16.4519569568	12.754666991	13.355392852	13.6596371309	13.58645552	13.0221719213	14.7253907239	11.6867869887	19.7064330299	13.1894640135	15.9473943679	13.025057631	7.17820429974	5.96539418373	7.30811908307	16.1233713751	10.4968805668	11.0414595695	13.5073831892	13.1415343619	11.8030871494	15.3321240461	13.088713426	14.6381863994	11.4875387025	10.2113636909	13.2311347202	7.48868247088	5.95027133069	6.5986111195	0.998441737984	7.83862435765	5.20169902776	5.38584802581	5.43984886107	1.49405279245	4.906546768	8.23310122562	4.48477173401	5.60804136383
VIT_200s0160g00120	21.0561121331	13.0885338383	12.7591704597	18.556890093	14.1673736946	12.8373965472	21.5617387961	21.6026449206	23.2115159424	24.4610585365	26.2865713267	24.2043521838	18.7664783921	19.8009689582	22.7854196334	23.3457366533	15.820185	28.8059083796	16.5676242766	26.698670315	19.35115706	15.6217841491	12.1017028369	18.4706046426	19.667742973	22.3144052412	22.2110560204	19.9940724522	15.7560039942	15.6879787327	26.9126304075	27.5912501176	23.5805929601	18.555713317	16.9172510903	25.5947088026	21.2226164905	19.5450051452	19.4004043518	11.9700656929	23.5524515136	19.00202411	15.9374563588	17.4888338919	8.64440075548	17.2919975721	21.8372603566	14.820321816	14.9444933682
VIT_200s0160g00130	41.9774754908	40.2304877463	35.8894313464	39.7713912168	42.0004254491	22.728398399	48.0344806873	44.522533148	68.8036342645	54.9931975032	45.9033544851	48.8605353406	42.1062114371	37.6135575109	40.7897970698	39.7079827578	39.748282503	60.03791195	44.0080967605	60.253230672	50.4098552849	33.6413807127	26.621449275	29.0044374687	40.0655207382	43.3418957375	37.3590358305	43.8356071966	39.8729388776	33.2118881034	47.1344403807	49.7471188184	53.153023606	35.987636048	26.3964421108	43.3208900436	41.9662433353	38.1805910294	36.2427975637	26.801318597	48.558581412	34.2986771908	31.9156377049	38.9342598099	22.857969537	34.8795028291	50.455915927	29.6396664786	31.7072119285
VIT_200s0160g00140	0.0	0.0	0.0	0.0	0.0	0.0	0.0	0.0	0.0	0.0	0.0	0.0	0.0	0.0	0.0	0.0	0.0	0.0	0.0	0.0	0.0	0.0	0.0	0.0	0.0	0.0	0.0	0.0	0.0	0.0	0.0956735080246	0.0998802342803	0.0	0.0	0.0	0.0	0.0	0.0	0.0	0.0836044954782	0.0	0.0	0.0733468252466	0.0	0.0	0.0	0.0	0.0	0.0
VIT_200s0160g00150	7.97599018808	5.34389937482	6.62245459369	7.32802116286	7.12109777516	4.90539173019	5.46423986655	7.23388797316	9.45305859446	10.2035652658	4.81298263639	8.91560871758	4.95229782228	5.77880250062	5.45835124497	7.44173651401	6.09962786148	5.69348178876	7.10125418447	5.90063049818	7.06804849233	5.40194205214	4.26382003498	5.79565761402	4.99976730369	6.05643816144	5.16366000217	7.4185207792	6.4773238209	5.65696995167	9.43831216349	8.30404827359	7.29852561634	5.98057916957	4.98513953697	6.40242240242	6.19663573315	5.7935602741	5.27023939647	7.41773275077	6.75774452835	6.90411583141	5.50645640574	5.6707442123	2.02911010758	5.18539476859	7.57361056875	4.86447870572	6.1164048488
VIT_200s0160g00160	37.6144745684	34.3924976732	29.265934667	36.5328664802	39.0020310989	26.3716273847	42.6365679525	46.2610076489	61.095219026	48.7005938918	43.8474457157	46.8903904154	50.8471139515	30.9397879562	39.3848744119	46.2062596431	35.7237351277	55.5840361772	41.7371884659	50.3673981516	41.0291595409	35.1068948744	33.676299821	31.5221085223	48.6283987858	40.4662920501	44.6891302006	48.0564905619	44.5786487573	31.9199685036	45.5535018541	46.8370087883	46.3586576096	36.2425341796	27.0966098912	44.8433833259	29.6066652121	25.9155842505	27.8449035265	25.0525288824	33.2906897886	25.2626766197	28.4244589404	29.5471775898	18.7734942216	24.8389073317	32.684875054	26.6689442322	25.2677137872
VIT_200s0160g00170	13.4361417288	22.3737571937	18.0627730132	25.4552314078	28.5988322059	13.2857266775	37.0090224009	31.148550516	26.0204707071	34.1956049234	25.5341394604	34.8158195213	28.1091772775	15.2856265429	18.7474440893	17.089882626	26.0939672166	26.7443815604	21.3694608343	17.4223879446	15.1937822073	30.8911972272	27.9188407554	33.1426736325	19.1720400367	41.8030844527	22.0505576648	23.7367200904	21.9069909858	14.2864903279	30.1144955127	40.1715673848	29.4671225623	16.0531335604	16.4983670023	25.1171955787	89.5627107989	58.8313176518	48.253719541	107.699091063	57.9106503456	83.2027403698	43.1810131843	40.9153148724	17.5965742933	61.3737565648	50.0518067605	60.933996419	45.0119109465
VIT_200s0160g00180	0.0	0.0	0.0	0.0	0.0	0.0	0.0	0.0	0.0	0.0	0.148091773427	0.0	0.134918370158	0.0	0.0	0.288340788007	0.0	0.0	0.0	0.0	0.156658180404	0.0	0.0	0.0	0.0	0.0	0.175389051023	0.281192537896	0.0	0.0	0.0	0.0	0.0	0.0	0.0	0.0	0.0	0.0	0.0	0.0	0.119419601852	0.0	0.0	0.118649417365	0.0	0.0	0.0	0.0	0.0
VIT_200s0160g00210	8.91873728425	8.08232883581	7.68318338279	8.13283273566	9.9675887404	7.29563025643	10.0022253344	7.42832484643	9.79796419688	7.24731478769	6.87727923535	6.3649213012	9.51993378337	7.80668577333	9.75846946425	7.54019494188	7.77060353699	10.4138658624	8.99522127323	7.88569809931	8.54647344885	10.8011688783	7.69414503422	7.83702834687	9.71583895171	9.10930595239	10.2404901987	9.28666800734	8.43235237946	6.56305557325	5.21479871526	6.75944227947	6.5792374901	7.12974082796	4.14162144401	7.71560425704	11.5788092508	9.87082017798	10.6122494676	12.7839627132	8.803226488	11.6785107817	9.01529995401	10.6187799368	11.2825378912	9.70146271711	10.6552865933	12.5239237892	10.2476297423
VIT_200s0160g00220	9.79760343103	10.970358366	9.14360445123	12.812217646	11.3099375598	6.88750642408	12.0487923779	11.1537996335	14.6074713535	11.6818407089	10.8245532068	11.0095466686	10.6933688864	6.24573987775	8.29108975788	9.26829607129	10.5366152252	12.7656710811	11.8835050493	12.5118745617	10.6229406783	14.5155410627	13.4908432935	12.5748700265	9.43965283097	10.5806253779	10.8118863389	12.7117168583	12.0543414199	9.15318537307	11.757965512	11.8943397275	11.9477117288	10.2426693371	8.8723788416	12.2615126804	24.7019734623	19.3944102402	19.4765457237	32.6162712214	20.6125937288	28.2941264858	16.8053350151	21.1414124742	14.8832960635	18.5886590112	21.4938899451	19.0052916429	18.4702272875
VIT_200s0160g00240	0.0	0.0	0.0	0.0	0.0	0.0423538266565	0.0	0.0577740046179	0.0	0.0	0.0	0.0	0.0	0.0	0.0	0.0	0.0	0.0	0.0	0.0	0.0	0.056273513645	0.0	0.0603749567611	0.0	0.0	0.0	0.0	0.0	0.0	0.0	0.0	0.0	0.0	0.0	0.0	0.0	0.0	0.0	0.0497138140897	0.0	0.0	0.0	0.0	0.0	0.0	0.0	0.0	0.0
VIT_200s0160g00250	0.0	0.0	0.0	0.0	0.0	0.0	0.0	0.0	0.0	0.0	0.0	0.0	0.0	0.0	0.0	0.0	0.0	0.0	0.0	0.0	0.0	0.0	0.0	0.0	0.0	0.0	0.0	0.0	0.0	0.0	0.0	0.0	0.0	0.0	0.0	0.0	0.0	0.0	0.0	0.0	0.0	0.0	0.0	0.0	0.0	0.0	0.0	0.0	0.0
VIT_200s0160g00270	0.0	0.0	0.0	0.0	0.0	0.0	0.0	0.0	0.0	0.0	0.334124414427	0.0	0.0	0.0	0.0	0.0	0.0	0.0	0.0	0.0	0.0	0.0	0.0	0.0	0.0	0.0	0.0	0.0	0.0	0.0	0.0	0.0	0.0	0.0	0.0	0.0	0.0	0.0	0.0	0.0	0.0	0.0	0.0	0.0	0.0	0.0	0.0	0.0	0.0
VIT_200s0160g00275	0.0	0.0	0.0	0.0	0.0	0.0	0.0	0.0	0.0	0.0	0.0	0.1495043243	0.0	0.0	0.0	0.153444512916	0.0	0.0	0.0	0.0	0.0	0.0	0.0	0.0876790307739	0.0	0.0860145770631	0.0	0.0	0.0	0.0	0.0	0.0862513524097	0.083951916132	0.0	0.0	0.0	0.0	0.0	0.0	0.0	0.0	0.0	0.063338486519	0.0	0.0	0.0	0.0	0.0	0.0
VIT_200s0160g00280	18.2897706037	22.7696582058	19.0662604028	20.259823215	24.162808863	23.3558516163	16.4562572725	17.3010487358	21.0736975036	15.6633677325	17.0436208653	16.1662543614	23.4718282202	18.2621379995	21.3638693889	27.589549076	18.4894969551	24.456092229	21.1650661826	22.4223958931	16.1427039719	19.3178145125	18.5411568188	24.2535671891	29.6414775861	14.4921913149	28.8695536485	16.5572782608	22.1265381722	21.2896718611	11.8424105448	12.1462198629	10.1334901119	17.9417375087	15.266989832	25.3634425942	3.00298500914	6.41125603862	6.87810904285	7.98832757775	4.95415730626	3.83297465123	6.68966191441	10.0031927905	11.0352372774	5.8590877897	9.5061870587	10.5937536258	8.56296678833
VIT_200s0160g00290	0.677153031425	0.0	0.657457255269	0.758071154778	0.0	0.0	1.56434132507	0.0	0.0	1.46911587009	0.0	0.661169985911	0.635046811263	0.690670402652	0.0	0.678595130397	0.670433234774	0.0	0.0	0.691798058408	0.0	1.44564716088	3.97644658435	0.775505910121	0.0	0.0	0.0	0.661772093497	1.27580943672	0.748809148219	0.0	0.762878341141	0.0	0.0	0.0	0.0	0.0	0.0	0.0	0.0	0.0	0.0	0.560217992832	0.0	0.384293001807	0.0	0.642991432353	0.0	0.0
VIT_200s0160g00300	0.0	0.0	0.595820637587	0.0	0.0	0.0	0.0	0.0	0.0	0.0	0.0	0.599185299732	0.0	0.0	0.0	0.0	0.0	0.721794388703	0.0	0.0	0.0	0.0	0.0	0.0	0.0	0.0	0.0	0.0	0.0	0.0	0.0	0.0	0.0	0.0	0.0	0.0	0.0	0.0	0.0	0.578699867138	0.0	0.531200291339	0.0	0.0	0.0	0.0	0.0	0.0	0.0
VIT_200s0160g00310	15.9420569047	9.61045504919	12.1573355601	14.4281100967	14.7886651765	8.83304534157	11.5707734713	13.8563267841	16.5141752692	20.8714984032	16.6620518641	18.0109696317	18.7314118544	13.8928942269	15.0548956377	19.7098641606	14.7557871517	23.5643978346	16.07877044	23.1510274041	14.6993125946	12.3228492827	11.0474715059	11.122419134	21.3575929678	15.7149836231	18.3929379464	17.4901321258	19.9665168923	13.0360336006	19.9722539792	15.4829896608	18.0842611251	16.7848292042	13.209950201	17.4218806036	5.02832637611	5.10878487623	7.19123658587	2.1311995107	9.58272658908	4.22977525919	6.16501169095	6.39765777521	0.797273506083	6.21134869122	8.11989180514	4.86145259144	6.50878696391
VIT_200s0160g00320	6.52522243436	4.62527576405	5.20137615792	4.80292379333	4.98338652618	3.53703504054	4.92966582849	5.23096774725	7.26545400578	6.81036241634	6.2545376874	6.5137627551	7.46765655497	6.31182291334	6.17146597633	7.43951390024	4.93708797881	9.94701606531	6.79639979944	7.81373740663	6.72640142626	3.9442149162	3.13931190451	3.80723061623	6.11454854244	5.67814272663	5.09345452264	6.53067055951	6.08353513222	5.11682682466	7.57495068182	7.28802963135	7.63561522589	5.59552043287	4.54558493108	6.70845315142	3.62041315371	2.97464611728	3.60203568431	0.603688051278	4.54016456559	2.58597476687	2.7781814217	3.51978568986	0.809465899718	2.67599757856	4.91630109186	2.39472754967	2.96594038386
VIT_200s0160g00330	11.9444209976	7.31127353507	7.19407351281	9.88149657837	10.8835614757	5.04207024037	9.11994865284	10.4719850432	15.024460047	13.2205282783	9.5029116961	8.73698647361	14.277423567	10.943921741	11.3621562297	13.9580722079	9.14000937799	17.3349712157	9.43329782266	12.9473216003	11.5516835171	4.8406824521	4.56512465601	6.90919801574	13.3314855719	8.64313487252	10.2179491364	11.7918235711	11.2902558813	9.17870182714	12.0595963703	9.98977390636	11.0554287742	10.0137944954	6.12968926337	9.94330216724	4.73666707627	4.04503989241	3.91220653993	0.190911296375	6.04977240724	2.66366826502	4.38818176241	4.80860401593	1.72337583285	3.36606582397	5.61324891666	3.73979785582	3.45167011777
VIT_200s0160g00340	29.4348581274	31.5772893974	23.7811274004	27.563532964	33.9716372957	19.5755528106	34.4918598669	35.665735302	44.0161428465	36.0427342531	33.0623718285	34.8541279774	31.4795872689	28.8493476648	31.2704592491	34.3213103261	24.7987581765	40.2326000263	34.4991126341	39.1233561404	35.9025887589	24.0993458381	21.8126640401	20.4895053911	30.8166630525	29.3372212955	27.3681108023	33.9700104567	30.1365007835	24.2591423615	33.0056999907	36.4725350081	34.8929476495	22.9533291305	19.1709385235	31.5463259004	31.7821341857	29.9873297376	25.4561921744	20.0448578708	33.9452161101	25.7372878684	23.4355834962	27.0161634852	20.3308503711	26.1487482891	36.0396000446	25.0300819708	23.1302264494
VIT_200s0160g00350	0.473191274972	0.499678385755	1.01074151533	0.635683763525	0.0935245803636	0.456196638926	0.218630835792	0.518573896871	0.725138314099	1.02661108994	1.36387170612	0.554426879752	0.887535302488	0.193054859536	0.908805936007	0.189679602713	0.562194616148	0.445251478333	0.286349519261	0.386740119399	0.309163975303	0.404084507619	0.333446605145	0.541919792615	0.351102419949	0.85061162474	0.923011295021	0.184977259869	0.891529485903	0.209305689623	0.714900116589	0.852953133227	0.311330117897	0.45228476389	0.194928238192	0.726280354083	0.984110749984	0.439752165383	0.768419630198	0.713962245722	0.628463639628	0.409600224647	0.626364213672	0.468307820829	0.107416839059	0.491729495369	0.898638628348	0.371966564485	0.701544266995
VIT_200s0160g00360	4.84468528112	2.48343149806	4.11009206288	3.84392008303	3.02134797043	2.79636702224	3.04250336755	4.690764842	5.76636934805	10.0515676237	9.1025894364	5.9243998019	7.0577657587	6.86038361628	6.92579054626	7.21180022412	5.30886772255	9.57090715177	4.79135333326	8.64954698177	5.73650362159	4.11706460907	5.13747374274	5.33288016277	5.62762516526	6.07716164531	7.05316041233	8.91767616291	5.76024140892	6.96975413169	15.8874167056	10.2271379051	14.0806968891	5.17012942674	5.13466658568	7.03883085679	1.38580865092	2.47700720701	2.78793684992	0.399198950265	3.86533362786	1.09929832747	1.43979378757	2.3663098771	0.213547248909	1.43144180731	5.27021959643	1.43273947668	1.61260661972
VIT_200s0160g00370	4.94645791217	3.02953620784	3.36180913903	4.87304178084	2.93294968646	3.33816432262	5.71358922254	6.83028439985	5.08953681774	6.65357766855	6.61936654779	5.69905212037	5.28832432754	4.43977548506	4.11671538603	4.06473355185	4.79942381166	6.28342923768	4.98887701483	4.2448868269	4.30908647357	3.4848471863	5.69322982	3.96543324319	4.31250170095	5.77965959127	4.46248061557	7.63788345694	4.28697679745	5.0322992631	6.93934172184	6.91010205225	9.22096549858	3.66413317849	3.76967644515	6.32674951605	6.25810981754	4.9033658743	5.30151477862	6.34383330424	4.18810860602	3.68227506742	3.68304524255	7.01675320125	1.51587617338	5.06681327812	6.4817423483	4.86039434072	3.66676159702
VIT_200s0163g00010	0.0	0.0	0.0	0.0	0.0	0.0	0.0	0.0	0.0	0.0	0.0	0.0	0.0	0.0	0.0	0.0	0.0	0.0	0.0	0.0	0.0	0.0	0.0	0.0	0.0	0.0	0.0	0.0	0.0	0.0	0.0	0.0	0.0	0.0	0.0	0.0	0.0	0.0	0.0	0.0	0.0	0.0	0.0	0.0	0.0	0.0	0.0	0.0	0.0
VIT_200s0163g00020	0.0	0.0	0.0	0.145109329958	0.12809472228	0.0	0.299444874105	0.284103191025	0.0	0.140608449612	0.0	0.126560591362	0.243120231375	0.132207535821	0.0	0.129896097568	0.128333754511	0.152458220716	0.0	0.0	0.141147469473	0.0	0.152233598609	0.148446675865	0.0	0.0	0.0	0.12667584628	0.0	0.0	0.0	0.0	0.0	0.0	0.0	0.0	0.112322871629	0.100383470096	0.315736778745	0.0	0.32278763669	0.112200721603	0.321709342418	0.0	0.294244146598	0.0962129847138	0.369242604717	0.382094366984	0.360322859905
VIT_200s0163g00030	0.347565272767	0.183510203618	0.337455936333	0.389098468824	0.171737614384	0.209426554374	0.602202191508	0.0952248527441	0.475556890568	0.659802038999	0.178889620114	0.254521189267	0.32595323056	0.531755088768	0.278137509914	0.348305465159	0.1720580868	0.204401950783	0.262909403746	0.0887705473178	0.283856304758	0.278255095125	0.408201596269	0.0	0.161180867565	0.683359173083	0.31779564776	0.339670632061	0.491130181393	0.480430648194	0.468842522731	0.685240279874	0.952817101233	0.519076816964	0.178971723119	0.777966234739	1.6565138546	0.672924589359	1.05827703495	0.655518433572	1.29829186616	0.82735620598	1.43772759222	1.28991866578	1.67660575125	1.67691569375	0.907585251861	0.597656454552	1.04669007756
VIT_200s0163g00040	0.0	0.0	0.0	0.0	0.0	0.0	0.0	0.0	0.0	0.0	0.0	0.0	0.0	0.0	0.0	0.0	0.0	0.0	0.0	0.0	0.0	0.0	0.0	0.0	0.0	0.0	0.0	0.0	0.0	0.0	0.0	0.0	0.0	0.0	0.0	0.0	0.0	0.0	0.0	0.0	0.0	0.0	0.0	0.0	0.0	0.0	0.0	0.0	0.0
VIT_200s0163g00050	0.0783929657139	0.0	0.0	0.0	0.0	0.0	0.0	0.0	0.0	0.0	0.0	0.0	0.0	0.0	0.0	0.0	0.0	0.0	0.0	0.0	0.0	0.0	0.0	0.0	0.0	0.0	0.0	0.0	0.0	0.0	0.0	0.0	0.0	0.0936617649772	0.0	0.0	0.0	0.0	0.0	0.0	0.0	0.0	0.0	0.0	0.0	0.0	0.0	0.0	0.0
VIT_200s0163g00060	0.105577623179	0.0	0.0	0.0	0.208670434682	0.0	0.121951339857	0.0	0.0	0.114527850087	0.0	0.0	0.0990126748743	0.215370340612	0.112650676058	0.0	0.0	0.0	0.106483020155	0.0	0.0	0.0	0.0	0.0	0.0979217098648	0.0	0.128712932605	0.103179519954	0.0	0.0	0.113933774341	0.237886794549	0.0	0.126141247993	0.217460265725	0.0	0.0914887906011	0.0817639554812	0.0857242329387	0.0	0.0876385787788	0.182778594869	0.0873458160867	0.261220088231	0.0599166508194	0.0783670278717	0.0	0.0	0.0
VIT_200s0163g00070	0.18613685224	0.0	0.0	0.0	0.0	0.0	0.0	0.0	0.0	0.0	0.191606891686	0.0	0.0	0.0	0.0	0.186533258592	0.0	0.0	0.0	0.0	0.0	0.0	0.218610333547	0.0	0.0	0.0	0.226925170281	0.181908916696	0.0	0.0	0.0	0.0	0.204110582823	0.0	0.191694831398	0.0	0.0	0.0	0.0	0.175529817521	0.154509721828	0.16112236325	0.0	0.0	0.0	0.0	0.0	0.0	0.0
VIT_200s0163g00080	0.707655420228	0.373633387546	0.687072446947	0.594163878069	0.0	0.568533348812	0.204350893815	1.16328739028	0.580950579829	0.575734597736	0.364225713024	0.345476208854	0.663652523482	0.541336261538	0.188765997719	0.53187185896	0.175158232509	0.624254606446	0.53529302024	0.542220099833	0.385294443696	0.755383201181	0.0	0.405219304388	0.820425136705	0.198763414565	0.862724521247	0.345790823629	0.333319582567	1.56507858006	0.381832108603	0.199310557595	0.193996995386	0.211371820962	0.182196438851	0.678843123749	0.613222164029	0.137009871347	0.718230059757	1.16782675891	0.293707669421	0.765694113642	0.0	0.437720147847	0.200801748692	0.13131772238	0.50396625779	0.869178627598	0.491792011492
VIT_200s0163g00100	0.0	0.0	0.0	0.0	0.0	0.0	0.0	0.0	0.0	0.0	0.0	0.0	0.0	0.0	0.0	0.0	0.0	0.0	0.0	0.0	0.0	0.0	0.0	0.0	0.0	0.0	0.0	0.0	0.0	0.0	0.0	0.0	0.0	0.0	0.0	0.0	0.0	0.0	0.0	0.0	0.0	0.0	0.0	0.0	0.0	0.0	0.0	0.0	0.0
VIT_200s0163g00150	0.0	0.0	0.0	0.0	0.0	0.0	0.0	0.0	0.0	0.0	0.0	0.0	0.0	0.0	0.0	0.0	0.0	0.0	0.0	0.0	0.0	0.0	0.0	0.0	0.0	0.0	0.0	0.0	0.0	0.0	0.0	0.0	0.0	0.0	0.0	0.0	0.0	0.0	0.0	0.0	0.0	0.0	0.0	0.0	0.0	0.0	0.0	0.0	0.0
VIT_200s0169g00040	1.03775078393	1.4751684051	1.16257685383	1.13941792471	1.36081115788	0.657366684564	2.00550465607	1.24663267586	1.59466210987	1.42880476389	1.88997610844	1.42245615871	1.34753835561	0.854915193527	1.17115489439	1.19995480375	1.04721126204	1.17364941253	1.06677806168	1.18252472992	1.19523505018	1.23555819339	0.890659377225	1.14276785536	0.721874068455	1.6591897228	0.97319534409	1.18971019654	1.46640291965	0.993085303279	1.37832078227	1.66375703261	1.99142647398	1.31140748676	1.1303955886	0.893396184202	5.82794753298	2.56559338358	3.11116240519	6.37981316942	2.43517685058	6.28802946496	2.70772029869	3.20950291333	1.78946192508	3.59962695706	2.84249261253	3.3140085112	2.7183503562
VIT_200s0169g00050	0.111894233113	0.236315134004	0.108639660415	0.0	0.0	0.0	0.0	0.0	0.0	0.606899718411	0.230364980887	0.0	0.0	0.0	0.0	0.0	0.110783839364	0.0	0.0	0.0	0.0	0.0	0.0	0.0	0.207560547406	0.125713612631	0.0	0.0	0.10540875688	0.123734845005	0.0	0.0	0.0	0.0	0.0	0.0	0.193924957855	0.0	0.0908530332	0.0	0.0	0.290571099536	0.0	0.369131520691	0.0635014077061	0.166111306942	0.318747889542	0.0	0.207365292595
VIT_200s0169g00060	0.0	0.137785069826	0.0	0.0	0.0	0.104829238734	0.0	0.0	0.0	0.141542725025	0.0	0.0	0.0	0.0	0.0	0.0	0.0	0.0	0.0	0.0	0.0	0.0	0.0	0.0	0.0	0.0	0.0	0.0	0.0	0.0	0.0	0.0	0.143080840451	0.0	0.0	0.0	0.0	0.101050469897	0.0	0.246091637853	0.10831080168	0.0	0.0	0.0	0.0	0.193704547298	0.247797362634	0.0	0.0
VIT_200s0169g00070	0.0808957277501	0.0854239052886	0.117814173447	0.090562568439	0.119915656594	0.0	0.0467208016755	0.177308479672	0.0885485950717	0.0877535741143	0.12490953907	0.0394931608474	0.113798295736	0.0	0.0863152450951	0.0810680073388	0.0400464754036	0.0951490028363	0.0815894613754	0.0	0.220224939497	0.0	0.0	0.0	0.0	0.0	0.0	0.0395291260791	0.0	0.0	0.0872983811636	0.0911368564082	0.310475108991	0.0966519964028	0.166622489907	0.103469394763	0.4556537501	0.250596839868	0.394101931863	0.03814293666	0.0671504661291	0.175060858114	0.200778436154	0.300228237349	0.229546798196	0.210162451677	0.384073152178	0.079488220526	0.112438544337
VIT_200s0169g00080	0.334254262321	0.970651842966	0.973596275887	1.40323809502	0.578061502034	0.469947246837	1.15827825771	1.55682503933	2.01231392332	1.4503611994	2.15048160349	1.06068546676	1.56734957673	0.426158333551	1.33742717533	0.753673740568	0.992811768942	0.786295163864	0.674241421238	1.02444989075	1.09194084894	1.2487930794	0.588852515469	1.24410948134	0.465023949826	1.40825993724	0.713124418095	0.979985908668	0.865921724074	1.01646858843	1.80354740659	1.41213650381	1.28285672694	1.29791292616	0.430293717287	0.748171783196	4.56198148197	2.97690384297	2.84969237327	5.35851451443	2.77460011112	5.78669253544	3.24926435843	2.75670561197	4.12583507898	3.65957346325	2.77717576101	1.97063137355	2.16807031449
VIT_200s0169g00090	4.01194968081	6.80073028784	5.53536592339	8.62815394981	6.57311869249	5.08929046114	8.04878843058	9.02485862458	7.39618802706	11.5673128588	10.2159437895	9.27770786681	5.64372246784	6.89185089958	6.53373921138	3.59728386329	5.01743582154	6.20898398885	6.06953214885	6.36379826847	4.02384116602	5.40951840845	4.4638819721	6.77108386041	4.11271181432	7.47286321533	4.7623785064	4.53989887797	7.6582862156	4.90349216415	6.26635758876	8.68286800105	8.7987024359	6.18092115168	4.02301491592	5.806663494	12.1680091499	12.1010654112	9.25821715738	24.5916330638	10.1660751383	14.713676887	9.60803976954	11.3195371567	3.95449895408	10.4228147069	13.4336812157	8.29925399255	7.04373074524
VIT_200s0169g00100	0.0	0.0	0.142285525394	0.164060175288	0.0	0.0	0.0	0.0	0.0	0.31794298681	0.0	0.0	0.0	0.0	0.0	0.14686014016	0.0	0.172368809243	0.295609578341	0.0	0.0	0.0	0.0	0.167833368608	0.271842358729	0.0	0.0	0.143219333667	0.0	0.162055711182	0.158146880802	0.0	0.0	0.350183166071	0.150923915765	0.0	0.253983806743	0.113493251638	0.237980706367	0.414590949591	0.0	0.0	0.0	0.120863025898	0.0	0.108778113315	0.278309724451	0.143998250244	0.271586633212
VIT_200s0169g00110	0.0	0.0	0.0	0.0	0.154222652388	0.0	0.0600872826847	0.0	0.0	0.0	0.0	0.0	0.0487850530506	0.0	0.0	0.0521304868384	0.0	0.0	0.0524658059573	0.0	0.0	0.111056338187	0.0	0.0595752884596	0.0	0.0	0.0	0.10167624218	0.0	0.0	0.0	0.0	0.0	0.0	0.0	0.066535617427	0.0	0.0402863462769	0.0422376353023	0.0	0.0431808626566	0.0	0.0	0.0858047442136	0.0	0.0	0.0	0.0511146106826	0.0964042618553
VIT_200s0173g00030	0.904951055822	1.33784858121	1.40580721864	1.41832667668	1.34145279439	0.872449793338	2.29965383731	1.8843111414	1.28772916543	0.78533382917	1.02469952904	1.06030947049	1.52762412663	0.830714170932	1.15869266803	1.17894177032	1.25435895538	0.957957529708	1.00398276146	0.924522750867	1.28105963653	2.12516794618	0.956546136879	0.829112309438	0.587530259189	1.32173090883	1.43422982046	1.9456709477	1.2787490898	1.20085522387	1.26954777123	1.32536928392	1.48850229179	0.648726418252	0.838775310655	1.2732218957	1.17628445059	1.26150102742	2.49824907421	2.04811750213	1.50237563621	1.25333893625	1.42248900484	1.79122346216	1.38664249039	1.81363693075	1.890454073	1.68949099134	1.25780906165
VIT_200s0173g00040	0.0	0.0428443243984	0.157572400023	0.136264856334	0.0400957653418	0.0325966951023	0.281193585291	0.133393492067	0.0444115112679	0.220063844176	0.167062207214	0.0396155570071	0.114150976405	0.0413831439606	0.04329137551	0.0813192511632	0.0401705863811	0.143165829164	0.0409211606382	0.124352130334	0.044181490961	0.0866193546808	0.0953032652446	0.0464662632097	0.03763107032	0.182336686088	0.148392182632	0.0	0.076443127407	0.134599991519	0.0	0.137128958015	0.0	0.096951537714	0.167138881921	0.20758012875	0.0703178307926	0.188530112225	0.0658872203579	0.114783444722	0.101037865617	0.0702413608382	0.0335667805623	0.301158696762	0.115129101781	0.0903487635381	0.23115807692	0.0398672841584	0.1503826812
VIT_200s0173g00060	0.0	0.0	0.0	0.0	0.0	0.0	0.0	0.0	0.0	0.0	0.0	0.0	0.0	0.0	0.0	0.0	0.0	0.0	0.0	0.0	0.0	0.0	0.110615780284	0.0	0.0	0.0	0.0	0.0	0.0	0.0	0.0	0.0	0.0	0.0	0.0	0.0	0.0	0.0	0.0	0.0	0.0	0.0	0.0	0.0	0.0534508251914	0.0	0.0	0.0	0.0
VIT_200s0173g00070	0.0	0.0	0.0	0.0	0.0	0.0	0.0	0.0	0.0	0.0	0.0	0.0	0.0	0.0	0.0	0.0	0.0	0.0	0.0	0.0	0.0	0.0	0.0	0.0	0.0	0.0	0.0	0.0	0.0	0.0	0.0	0.0	0.0	0.0	0.0	0.0	0.0	0.0	0.0	0.0	0.0	0.0	0.0	0.112861640908	0.0	0.0	0.0	0.0	0.0
VIT_200s0173g00110	0.0	0.0	0.0	0.0	0.0	0.0	0.0	0.0	0.0	0.0	0.0	0.0	0.0	0.0	0.0	0.0	0.0	0.0	0.0	0.0	0.0	0.0	0.0	0.0	0.0	0.0	0.0	0.0	0.0	0.0	0.0	0.0	0.0	0.0	0.0	0.0	0.0	0.0	0.0	0.0	0.0	0.0	0.0	0.0	0.0	0.0	0.0	0.0	0.0
VIT_200s0173g00120	0.0	0.117821892096	0.0	0.0	0.0	0.0	0.0	0.0	0.0	0.0	0.0	0.0	0.0	0.0	0.0	0.0	0.0	0.0	0.0	0.0	0.0	0.0	0.0	0.0	0.0	0.0	0.0	0.0	0.0	0.0	0.0	0.0	0.0	0.0	0.0	0.0	0.0	0.0	0.0	0.0	0.0	0.0	0.0	0.0	0.0	0.0	0.0	0.0	0.0
VIT_200s0173g00130	0.0	0.0	0.224749631467	0.0863813889531	0.0762528503946	0.061991357287	0.0	0.0	0.0	0.0	0.158856794286	0.0753396054672	0.0723628979435	0.157402292156	0.0	0.0	0.0	0.0	0.0778225608993	0.0788296412331	0.0	0.0823649659441	0.0906223583073	0.0883680604853	0.0	0.0866905265881	0.188138353357	0.0	0.0	0.0853259933138	0.0	0.0869291626447	0.0846116561409	0.0921896743685	0.0	0.098692320545	0.33432053147	0.119513522354	0.187953328015	0.36381916991	0.128100398058	0.0	0.0638362349396	0.0636371138323	0.0	0.171822402957	0.146536357864	0.151636664304	0.14299649843
VIT_200s0173g00140	0.0	0.0876814080711	0.0	0.0	0.0820564500019	0.0	0.0959109903318	0.0	0.0	0.0	0.0	0.0	0.0778704335164	0.0	0.0	0.0	0.0	0.0	0.0	0.0	0.0	0.0	0.0975196202503	0.0	0.0	0.0932885370684	0.0	0.0811475294352	0.0	0.0	0.0896054208349	0.0	0.182102887847	0.0	0.0	0.106203786802	0.0719531291831	0.06430484448	0.0	0.0	0.0689250556146	0.0	0.0	0.0	0.0	0.0616332650492	0.0	0.0	0.0769399764279
VIT_200s0173g00150	0.0485774592735	0.0	0.0	0.027191173146	0.0	0.0390273356327	0.0561111916227	0.0	0.0531729658718	0.0790433399489	0.0750075216061	0.0237154354872	0.0911137045225	0.123867913896	0.0259159254754	0.0730213683915	0.0240476979696	0.0285682380192	0.0244970213344	0.0744420916283	0.0264487837045	0.0259268816732	0.0570522948403	0.0	0.0225274434568	0.0545769672645	0.0296111384844	0.0474740648396	0.0457618721892	0.0268589552237	0.104844437984	0.0820908047981	0.186438670891	0.0870585236616	0.0250139823283	0.062132827653	0.0631425419362	0.0564307818906	0.019721344869	0.0916185318413	0.0201617509621	0.0630738750384	0.0200943992482	0.0	0.0	0.0360575564234	0.115316954473	0.0477322585842	0.0225062516082
VIT_200s0173g00170	0.113840219776	0.0	0.0736860305422	0.382331538932	0.0375001940588	0.0	0.0876635718395	0.124758357798	0.0830731263909	0.164654532299	0.0390618880635	0.0370510716742	0.0	0.0774084702489	0.121466815924	0.076055106402	0.0	0.0892653929991	0.0382721579688	0.0	0.0	0.081012111431	0.0891338751274	0.0	0.0	0.0852666242191	0.0462620395452	0.0	0.0	0.125886755353	0.122850330594	0.0	0.041610949735	0.090675447833	0.117239447609	0.0485356436304	0.0328829276363	0.0	0.154055143252	0.0	0.0629981667743	0.0656943355473	0.0	0.031295933276	0.129211560028	0.0563333997455	0.108097110367	0.0372865034448	0.0351619409182
VIT_200s0173g00200	0.0	0.0	0.0	0.0	0.0	0.0	0.0	0.0	0.0	0.0	0.0	0.0	0.0	0.0	0.0	0.0	0.0	0.0	0.0	0.0	0.0	0.0	0.0	0.0	0.0	0.0	0.0	0.0	0.0	0.0	0.0	0.0	0.0	0.0	0.0	0.0	0.0	0.0	0.0	0.0	0.0	0.0	0.0	0.0	0.0	0.0	0.0	0.0	0.0
VIT_200s0173g00210	0.0785497516453	0.0829466120353	0.0	0.0	0.155250803404	0.126214403436	0.0907317968539	0.0860832668806	0.171961371629	0.085208720465	0.0	0.0766957183657	0.147330860213	0.0801177667076	0.335248411949	0.078717035126	0.0	0.092389681754	0.0	0.320994299101	0.256606099501	0.167695070662	0.184507121514	0.0	0.0728537521394	0.0882509560667	0.478812109292	0.0767655628457	0.22199084199	0.173723722387	0.0	0.0884938875723	0.0861346659515	0.0938490885072	0.0	0.0	0.0	0.121664765756	0.0637788293064	0.0740735829937	0.130406205223	0.0	0.0649852871685	0.0647825818813	0.0	0.17491520621	0.0	0.308732248523	0.145570435402
VIT_200s0173g00220	0.0	0.0	0.0	0.0	0.0	0.0	0.0	0.0	0.0	0.0	0.0	0.0	0.0	0.0	0.0	0.0622761353845	0.0	0.0	0.0	0.0	0.0	0.0	0.0	0.0	0.0	0.0	0.0	0.0	0.0	0.0	0.0	0.0	0.0	0.0742476966038	0.0	0.0	0.0	0.0	0.0	0.0	0.0	0.0	0.0	0.0	0.0352673957355	0.0	0.0	0.0	0.0
VIT_200s0173g00223	0.0	0.0	0.0	0.0	0.0	0.0	0.0	0.285043930068	0.0	0.0	0.0	0.0	0.0	0.0	0.0	0.0	0.0	0.0	0.131164514893	0.0	0.141614845199	0.0	0.0	0.148938221149	0.0	0.0	0.158547056057	0.0	0.0	0.0	0.140342265082	0.293026117789	0.0	0.0	0.0	0.0	0.0	0.0	0.0	0.0	0.107952156641	0.0	0.107591535047	0.107255930267	0.0	0.0965315707559	0.123488420783	0.0	0.0
VIT_200s0173g00226	0.0915498270925	0.193348746003	0.266660984654	0.204979612947	0.361889984624	0.073551517154	0.105748014981	0.702311035157	0.300631768583	0.198621726026	0.188480438908	0.268166847432	0.0	0.18675470095	0.293049311144	0.183489592368	0.271923969349	0.107680281765	0.0923349265682	0.374119229722	0.398766277391	0.0	0.215043265167	0.419387811534	0.509466798178	0.102856592152	0.223222428575	0.0	0.25873058507	0.607425602751	0.395182881631	0.309419187316	0.200780107113	0.109381222036	0.282850415559	0.117096482884	0.396664686522	0.354501065723	0.371671499455	0.43166423656	0.379971460439	0.316986654039	0.302961711741	0.453025048121	0.207822788856	0.203863876701	0.34772497041	0.0899569488703	0.424156280308
VIT_200s0173g00230	0.282553063472	0.0	0.274334682055	0.0	0.279228063675	0.681012968181	0.0	0.619304078278	0.309283042499	0.613012377446	0.290856504645	0.551767758026	0.264983561534	0.576386810846	0.0	0.0	0.279749119546	0.664673969454	0.284976140271	0.865991814122	0.0	0.0	0.0	0.323592394151	0.524127713233	0.317449482254	0.0	0.27613511815	1.06470427813	0.312452738106	0.304916288165	0.636646673182	0.0	0.337586649306	0.290989995863	0.361398497535	1.22423849294	0.437643042288	0.917680997215	0.532903474774	0.469087069147	1.22290714553	0.233760025786	0.69909261023	0.0	0.209730463081	1.6097914997	0.555273828278	0.523634659718
VIT_200s0173g00240	0.0	0.0	0.230407980698	0.0	0.0	0.0	0.0	0.0	0.0	0.128714079252	0.0	0.0	0.222554169506	0.121023816779	0.0	0.118907908045	0.234955453879	0.139561452801	0.0	0.121221412047	0.0	0.0	0.0	0.135889253133	0.0	0.0	0.144656226372	0.0	0.111777866057	0.131211270685	0.384139251253	0.13367656733	0.0	0.0	0.0	0.0	0.102821238984	0.0	0.0	0.1118936299	0.098494112706	0.205418843781	0.0	0.0	0.0673383507699	0.176148243917	0.0	0.233181456588	0.109947458762
VIT_200s0173g00250	0.0	0.121980311817	0.0	0.0	0.114155002503	0.0	0.0	0.12659303953	0.0	0.25061388372	0.0	0.225575642252	0.216663029725	0.0	0.0	0.231520691547	0.0	0.13586717905	0.0	0.0	0.0	0.0	0.0	0.0	0.107137870793	0.129780817745	0.281654181937	0.112890533597	0.0	0.0	0.124656953103	0.0	0.253337252798	0.0	0.0	0.0	0.100099500305	0.0	0.0	0.108931739697	0.0	0.0999906430756	0.0	0.0	0.0655558650142	0.0	0.109686773754	0.113504503133	0.107037084854
VIT_200s0173g00260	0.088208592527	0.0465730556065	0.0214107359941	0.0740619769407	0.0653779351783	0.0708671552141	0.101888598376	0.120835579563	0.0482766343709	0.0717647842209	0.0908007953862	0.0430632893687	0.0206809180535	0.022492354494	0.0	0.0441982229792	0.0436666228152	0.051875172237	0.0	0.0	0.0240132977261	0.0706183621542	0.0258993713523	0.0505102108782	0.0613591399265	0.0	0.0268844530765	0.0	0.083095954329	0.0243856993805	0.0951900371812	0.0248438763538	0.0967261829887	0.0263473016584	0.0227106173077	0.0564114443093	0.0573281809718	0.0512344605935	0.125337396166	0.0415910067342	0.109831166667	0.0381772247565	0.0729761787406	0.0545614109051	0.0876041317989	0.0982117946152	0.0628189271361	0.0650053864099	0.0
VIT_200s0173g00270	0.0509401761643	0.322749463172	0.296751134674	0.114054804091	0.151022182299	0.0818511046928	0.235361340736	0.111651448613	0.0	0.110517147166	0.10487432982	0.0994756399036	0.0477726524685	0.0	0.0543528553744	0.153145982735	0.353042663189	0.179746462556	0.102754042796	0.260209386431	0.0554704062908	0.163127500644	0.538444907141	0.0583389660013	0.0944925449279	0.114462978037	0.0	0.0995662293718	0.0959752883657	0.168991947847	0.164915813443	0.229556128592	0.167577171112	0.121723850204	0.0	0.130309704689	0.264854708977	0.236701878903	0.248166650998	0.0960746861137	0.211423808727	0.0881888940226	0.0842870131887	0.168048202027	0.462547218777	0.378113286229	0.290221813825	0.150161599476	0.283210963816
VIT_200s0174g00010	1.47087248482	1.41695920691	0.82678921589	0.982205201855	1.50456593312	1.14024181817	2.11628041282	1.61194027996	2.62687377817	2.01544936711	1.35471863432	1.76369917398	1.11320952198	1.57919382472	1.54187837296	1.03438942347	1.35408131649	1.60862455091	1.84785120127	1.44995782281	1.62978030783	1.76289167582	1.3031876191	1.56629774488	1.17274436755	1.73950636137	1.4471325248	1.4879001997	1.89611100254	1.16995279531	1.16958034843	1.77336634097	1.35823389148	2.49729834727	1.70081931879	2.04634182113	1.67709412468	1.31896756569	1.6971370479	1.19238027815	1.37089309038	0.915814431323	1.98542434516	1.66000045557	0.336824483844	1.8771014245	1.42117160213	1.3185017184	1.5781288989
VIT_200s0174g00060	0.0	0.0	0.0	0.0	0.0	0.0	0.0	0.0	0.0	0.0	0.0	0.0797252789664	0.0	0.0	0.0	0.0	0.0	0.0	0.0	0.0	0.0	0.0	0.0	0.0	0.0	0.0	0.0	0.0	0.0	0.0	0.0	0.0	0.0	0.0	0.0	0.0	0.0	0.0	0.0	0.0	0.0	0.0	0.0	0.0	0.0	0.0	0.0	0.0	0.0
VIT_200s0174g00070	1.19705717311	0.722321730351	0.627240303527	0.957216117064	0.920088215623	0.70220882415	0.834012646455	0.4789344795	0.873533818146	0.762632476343	0.880168087352	0.871963900142	0.819692739453	0.755827987808	0.527120144574	0.495075692616	0.545558152342	0.84925203354	0.421604759047	0.621179098406	0.765556013671	1.17638051505	0.468632021261	0.609299273361	0.863530201943	0.789861000113	0.741266932625	0.427094326427	0.590686807423	0.903497830508	0.635647936963	0.513752612902	0.375042086871	0.363228209026	0.704457638751	0.729091308526	0.428098491869	0.294302771544	0.215990229872	0.26877207182	0.141951602202	0.312500993841	0.613068746873	0.250730844243	0.614645701004	0.211556853181	0.378889000777	0.336065582572	0.281703793714
VIT_200s0174g00075	0.0	0.0	0.0	0.0	0.0	0.0	0.0	0.0	0.0	0.0	0.0	0.0	0.0	0.0	0.0	0.0	0.0	0.0	0.0	0.0	0.0	0.0286952550756	0.0	0.0	0.0	0.0	0.0	0.0	0.0	0.0	0.0	0.0	0.0	0.0	0.0	0.0	0.0	0.0	0.0	0.0	0.0	0.0	0.0	0.0	0.0	0.0	0.0	0.0	0.0
VIT_200s0174g00080	0.0	0.0	0.0	0.0	0.0	0.0	0.0	0.0	0.0	0.0	0.0	0.0	0.0	0.0	0.0	0.0	0.0	0.0	0.0	0.0	0.0	0.0	0.0	0.0	0.0	0.0	0.0	0.0	0.0	0.0	0.0	0.0	0.0	0.0	0.0	0.0	0.0	0.0	0.0	0.0	0.0	0.0	0.0	0.0	0.0	0.0	0.0	0.0	0.0
VIT_200s0174g00090	2.785452186	3.7061252186	2.86670014567	2.74411005247	2.86278077198	2.50638531646	3.21743960475	2.25892260609	3.35385653887	2.84029068217	3.03934733294	3.04607108403	2.66449428045	3.01151889043	2.43708951949	3.46131643817	2.92327909744	2.68650847654	1.8541639084	2.44729696123	2.66918874186	4.162643598	3.66397120736	2.36061799024	3.10015966551	3.25464518828	3.39583056236	3.7021689883	2.57152511998	1.90972886312	4.14815903516	2.38494165089	2.62680186944	3.52766077367	3.61446722521	3.20645049941	2.36547187954	3.88291805605	2.35212703825	2.46911943312	2.45089676483	2.70045651654	3.22621993035	2.71076051844	1.70724210165	2.93592899312	3.12101656952	2.84646753957	2.21969103626
VIT_200s0174g00100	8.36174775579	7.96019905822	7.5650000953	9.50278873377	8.01294469179	6.36161307642	10.7561081754	8.33063873038	8.87542563248	11.0633903184	8.86830865132	9.0303023237	7.90121145497	7.55949895548	7.70530624238	8.63348127189	7.337999889	9.2389681754	8.49734500839	7.63655792216	7.24291409883	9.60189517501	7.14221115537	7.98020597834	7.05036311027	8.32690472565	6.87327060113	8.85280281204	8.47384396843	7.28518835816	10.8009218075	10.7049057547	10.0027354008	7.87121387479	7.17618876894	8.75050684678	9.93568265928	10.2532000173	10.85268789	8.96051407181	9.1494676245	10.0345448583	11.0055728269	13.3222244998	10.4254972426	8.79278052721	11.3685033572	11.3284816998	10.3895028492
VIT_200s0174g00110	8.51146482843	8.78637581326	8.81976671694	7.2639276833	8.10955362773	7.94206280126	6.30449317303	8.36572078529	9.10776944003	8.15651988902	8.99733080599	8.42236751732	8.73389939066	10.0439182753	8.26718022664	8.22359696409	10.1653054703	8.39498080078	9.58533449071	10.0213234778	10.2243441006	9.37071580473	11.9239296216	10.9279258472	7.57565741392	10.2058928785	9.81820748889	10.8546058251	10.6788597459	12.2400095948	8.97917722446	8.12698967501	10.5889555324	8.89240634543	11.4385367761	10.6424657651	9.52550346923	9.66578678383	10.6607955692	5.29097021383	9.91670122321	7.4667453974	8.36788197262	9.94717972521	12.7582288899	8.98090708916	12.8298348776	7.98833441878	10.397888243
VIT_200s0174g00120	3.71195472714	3.66684717839	4.0690189884	3.41825377414	3.93451921735	4.54545012375	3.76896564675	3.67428578149	4.42354900342	4.4487784694	3.97511279329	4.76425384665	4.0987624983	3.66392225797	4.18421703176	4.13984407294	4.14932764205	4.71807063835	3.62301983211	3.18058375634	3.65089978965	3.51495003293	4.04312480451	3.80541695835	3.60937034227	4.06949911741	4.08742044518	4.65157183402	4.8504096573	3.24407865738	4.74874582018	4.14815097995	3.67647964427	4.54223865869	4.74766147213	4.51803213154	4.30610960152	5.12345907624	4.15631852569	2.76646765754	4.67156375417	4.37916337738	4.82931821565	4.44392711076	4.55293477141	4.62174325351	4.66168788456	5.38281264098	4.32716995477
VIT_200s0174g00130	5.66718006837	5.34421124523	4.52983636415	5.93127082041	6.32985658172	4.84951315217	6.94189586667	5.63296545024	6.03018903868	5.86167372326	5.58952023759	5.43046864938	5.90806637431	5.02752428669	5.51247388776	6.20755142772	6.02849965067	5.67359455067	5.6626097886	6.27446910156	5.62581605171	6.38704379871	6.93449584212	6.39974541668	6.258577365	6.3967135941	5.94498256504	6.72342681299	6.25745997555	5.33413442899	6.76996016448	5.13739682886	6.76359457471	5.92068075146	6.05356839044	5.52915446296	9.45637963952	7.83880369972	7.74762960031	6.7610787162	7.94252558656	8.78441287154	9.15900020496	7.63043162427	8.39203066631	7.55226729272	7.65893418886	9.09102510331	10.038498146
VIT_200s0174g00140	2.59907266473	2.15643765533	2.0828687835	2.77110043974	2.95579917194	2.05496140049	3.69312723539	2.41883129103	3.47716008809	2.39425763912	2.97272456954	3.52461941019	2.88239209188	2.20912959672	2.156929121	2.74930821212	2.79793197664	2.47472361841	2.66297031918	2.84494684734	2.51574607354	3.36887418741	3.36744877763	3.37817542991	2.88889615889	3.05911927542	3.36979110531	3.56814722261	2.54558826161	2.28103627084	3.91778995466	3.39288539537	3.86791698469	3.3763984048	2.63419305078	3.82562327617	6.1668442152	5.22378918097	5.15858178214	7.25563194765	6.93467871786	5.98158311256	5.42681757342	5.20574318689	5.10399234753	5.51203380913	4.81838327563	5.39146389884	4.96957893965
VIT_200s0174g00150	16.5769453803	16.8456695524	16.0863680484	15.7916429562	15.7221426184	15.1499076972	16.2636245133	17.0266240894	16.0003792807	14.0227596262	14.6008681197	15.0174618522	14.8713103383	16.1650416713	15.5875710302	15.0483338674	16.189260637	15.806181757	17.6285108016	16.0851447894	15.8608626623	14.7427288943	13.5223762346	14.9633266181	14.8039467648	14.9227885976	14.7765856245	15.1497600848	16.2531926254	15.9726115616	14.4739656055	15.4522439447	14.6314846467	15.9626319414	15.7415309969	15.7578520606	17.1897137477	17.323128899	17.3244700798	14.7738371379	17.2651482522	16.6982166637	17.7597760518	17.2038512148	12.6599518392	17.0281690813	16.8932159631	17.8815946371	18.5417530302
VIT_200s0174g00153	0.0	0.0	0.0	0.0	0.0	0.0	0.0	0.0	0.0	0.0	0.0	0.0	0.0	0.0	0.0	0.0	0.0	0.0	0.0	0.0	0.0	0.0	0.0	0.0	0.0	0.0	0.0	0.0	0.0	0.0	0.0	0.0	0.0	0.0	0.0	0.0	0.0	0.0	0.015149365631	0.0	0.0	0.0	0.0	0.0	0.0	0.0	0.0	0.0	0.0172886502852
VIT_200s0174g00156	0.0	0.0	0.0	0.0	0.0	0.0	0.0	0.0	0.0	0.0	0.0	0.0	0.0	0.0	0.0	0.0	0.0	0.0	0.0	0.0	0.0	0.0	0.0	0.0	0.0	0.0	0.0	0.0	0.0	0.0	0.0	0.0	0.0	0.0	0.0	0.0	0.0	0.0	0.0	0.0	0.0	0.0	0.0	0.0	0.0	0.0	0.0	0.0	0.0
VIT_200s0174g00160	0.0624401841378	0.0329676518423	0.0	0.0	0.0308527033791	0.0250823536241	0.0	0.0342143350082	0.0	0.0	0.0	0.0304831948989	0.0292787878007	0.0955299285067	0.133246586625	0.0625731598776	0.154551381625	0.0	0.06297564944	0.0	0.0679931371228	0.133302917855	0.110000271173	0.107263933514	0.057912362591	0.0701517933758	0.0380613759374	0.0915328650783	0.235284411224	0.414285506487	0.370601752467	0.0	0.376582402808	0.335708186234	0.900264756676	0.47918338147	1.02804892205	1.08801956658	1.19141692266	1.44260952571	1.78816139912	1.43229840081	0.206630483843	1.33890868753	2.65767020328	1.39042294284	1.57118892134	0.889629889424	0.665365662606
VIT_200s0174g00170	6.47187322526	5.95231501648	5.95424743476	6.83624034063	5.69940657013	6.28975432407	4.46123120743	4.43285925797	4.77035698706	4.30289884076	3.65338961051	4.12780942699	5.50655208437	4.17890012395	4.31590563556	6.5902634059	5.27080799591	5.70912983596	7.5801759783	6.87844926645	7.10426632063	6.68551776726	6.28304981899	5.67845523557	8.084104058	4.25129190355	6.87198774798	5.22821939647	5.43299845844	4.81924611937	4.92829814592	4.90979376232	4.86474857533	6.29817803271	5.375097598	5.00674994924	4.13833282987	3.37508569456	3.55974861245	3.54371958508	2.75109436267	3.95311844717	4.64180622632	3.50815974972	3.64325086365	3.19612503041	4.18777542852	6.28234226645	5.34403093418
VIT_200s0174g00190	232.068532092	204.819225304	247.129475048	189.628371051	170.410850665	217.635056981	203.928856268	206.244602464	193.49780061	241.601885426	210.875152862	213.231762097	240.190305937	242.390844094	255.779738483	218.247134817	184.648379509	188.458990948	174.907251222	147.404771708	182.193614153	158.924071285	137.9376657	150.607415532	196.991791414	176.37487141	201.496266722	192.945306231	192.697424741	206.984646203	166.645530262	198.304440961	162.267129811	176.710087957	158.413334034	189.656520934	188.329236447	209.322945114	182.981583696	193.394608958	171.580525298	196.183177079	202.408588777	181.07415521	193.477880689	152.001649926	187.577014994	216.401454909	200.29905159
VIT_200s0174g00200	22.5785055553	23.3941036517	23.4133285234	23.9641000869	23.2516643286	20.5593714295	28.3449308751	24.4559770037	27.1261762246	26.8387735072	25.3435861809	26.5652179414	26.0843108149	22.9879850435	24.2852362233	24.4294246943	25.1362430709	26.9370842582	23.6487662673	23.2939764144	24.4764095596	25.5685356066	23.3363999547	24.0059590685	21.5786589584	24.458641195	21.7843491824	27.3598313282	23.135947248	19.6478579488	22.6422706583	24.68537677	23.9386101975	21.9528619282	19.2974441261	25.8281815575	35.3650555734	37.476254403	34.3841089544	60.3110696325	34.6150284836	37.8986665911	32.0076787546	32.9247553308	26.4531242438	31.1030384691	36.8712400463	36.0094934748	35.9056259219
VIT_200s0174g00210	0.0	0.0	0.0	0.0	0.0	0.0	0.0	0.0	0.0	0.0	0.0	0.0	0.0	0.0	0.0	0.0	0.0	0.0	0.0	0.0	0.0	0.0	0.0	0.0	0.0	0.0	0.0	0.0	0.0	0.0	0.0	0.0	0.0	0.0	0.0	0.0	0.0	0.0	0.0	0.0	0.0	0.0	0.0	0.0	0.0	0.0	0.0	0.0	0.0
VIT_200s0174g00220	0.0	0.0	0.0	0.0	0.0	0.0	0.0	0.0	0.0	0.0	0.0	0.0	0.0	0.0	0.0	0.0	0.0	0.0	0.0	0.0	0.0	0.0	0.0	0.0	0.0	0.0	0.0	0.0	0.0	0.0	0.0	0.0	0.0	0.0	0.0	0.0	0.0	0.0	0.0	0.0	0.0	0.0	0.0	0.0	0.0	0.0	0.0	0.0	0.0
VIT_200s0174g00230	0.0	0.0	0.0	0.0	0.0	0.0	0.0	0.0	0.0	0.0	0.0	0.0	0.0	0.0	0.0	0.0	0.0	0.0	0.0	0.0	0.0	0.0	0.0	0.0	0.0	0.0	0.0	0.0	0.0	0.0	0.0	0.0	0.0	0.0	0.0	0.0719690417728	0.0	0.0435762055	0.0	0.0	0.0	0.09741208781	0.0	0.0	0.0	0.0	0.0	0.0552887264547	0.0
VIT_200s0174g00240	0.0	0.0	0.0	0.0	0.0	0.0	0.0	0.0	0.0	0.0	0.0	0.0	0.0	0.0	0.0	0.0	0.0	0.0	0.0	0.0	0.0	0.0	0.0	0.0	0.0	0.0	0.0	0.0	0.0	0.0	0.0	0.0	0.0	0.0	0.0	0.0	0.0	0.0	0.0	0.0	0.0	0.0	0.0	0.0	0.0	0.0	0.0	0.0	0.0
VIT_200s0174g00250	0.0	0.0	0.0	0.0	0.0516813593221	0.0	0.0	0.0573124280164	0.0	0.0	0.0	0.0	0.0	0.0	0.0	0.0	0.0	0.0	0.0	0.0	0.0	0.0	0.0	0.0	0.0	0.0	0.0	0.0	0.0	0.0	0.0	0.0	0.0	0.0	0.0	0.0	0.0	0.0	0.0	0.0493166331516	0.0	0.0	0.0	0.0	0.0	0.0	0.0496584594893	0.0	0.0
VIT_200s0174g00260	15.6279378273	14.9631069275	15.1114490803	16.8323455945	15.5611014084	15.9451839144	17.5358670022	15.7286711528	15.2909966768	17.3086391571	15.4024377975	15.3569385034	16.1346092855	15.1591737239	15.9359671457	16.3187171427	17.1960680366	16.9452536953	16.0744395447	15.984547899	15.8468654642	16.3415150065	14.4159566519	14.6208954164	16.8273573677	14.1283433146	17.3416636335	16.8047119594	16.1213766921	15.4577836509	14.6227522853	15.7482161875	13.7495708062	16.2112868663	13.8328947314	16.8069587121	19.5437887486	17.3393462565	17.4762871023	22.4283122521	18.0480977762	20.5716248325	15.8542991781	16.7818451672	12.1219030584	15.9899283635	17.184430884	19.1614562598	18.6016049414
VIT_200s0174g00270	0.110508935911	0.140033672541	0.0858357249422	0.0989715857673	0.152891899806	0.106540014156	0.382942305236	0.14532909434	0.217733869536	0.167828093206	0.182010373194	0.302121569251	0.310912057287	0.0901719377689	0.0471649425927	0.132893137523	0.218824578598	0.233963741077	0.267495893063	0.112898951569	0.21660616165	0.377479056077	0.337449715768	0.303743451573	0.245989033673	0.0993257806041	0.134724847859	0.0863990577892	0.104103752574	0.219965320974	0.16695753989	0.199198396336	0.121179890196	0.184846263239	0.0682852156864	0.16961527684	0.421352989465	0.32521532771	0.35891293926	0.416846274584	0.275195987386	0.478289513868	0.347417123298	0.309877290935	0.32611921594	0.475758861385	0.167894217564	0.15202066261	0.532474862189
VIT_200s0174g00280	0.0	0.0	0.0	0.0	0.0	0.0	0.0	0.0	0.0	0.0	0.0	0.0206282190333	0.0	0.0215486193404	0.0	0.0211718760425	0.0209172284115	0.0	0.0213080599773	0.0215838017147	0.0	0.0	0.0	0.0241954506654	0.0	0.0	0.0	0.0	0.0	0.0	0.0	0.0238014759474	0.0	0.0252418204699	0.0	0.0	0.0549228027492	0.0	0.0343081384112	0.0	0.017537144328	0.0365753831584	0.0699142411711	0.0348480806247	0.0239795525603	0.0156818366693	0.0	0.0	0.039152887413
VIT_200s0174g00290	3.99881141154	3.30897469864	3.38299827331	3.69128068102	3.22379980274	2.30146835679	4.0652382931	2.70371677758	3.44281102771	2.71429981832	2.62385644649	2.68286600416	2.98258365421	1.96776295129	2.64485945718	2.75357297627	2.9982876013	3.01181010779	3.63215198491	2.74742069043	3.068476232	3.75678894532	2.87004974668	3.07985973237	2.9171865623	2.41711460498	2.92219358157	3.05096833578	2.90788837379	2.06875525319	2.75069168323	2.85846585341	2.65404522953	2.96159671979	1.91460848424	2.49751215341	5.07619794043	4.83544097304	4.03483216065	5.18228401414	4.57139942393	4.4937741824	4.38200879538	4.02118735405	2.76704690137	4.1658876144	3.73046056377	4.41177372108	4.42041810389
VIT_200s0174g00300	2.56649812182	2.26034015985	2.58490515222	2.59898364453	2.31529126551	2.42127685551	3.1982466353	3.15109572367	3.54367251731	3.61582558372	3.61756720935	3.70169139617	2.81638439398	3.09565665831	2.71571212228	2.65734025846	2.97332049565	2.96859470929	2.56702612689	2.60024530522	2.72516419843	4.52431115262	2.97672823483	2.6831495155	2.39026681369	3.26633826006	2.90818634711	3.15346604423	3.00963722871	2.63788732475	3.79243767303	3.8632093002	4.30906883624	2.63378000556	2.21540593922	3.44612282072	6.72740296787	5.63293350132	5.33507831915	9.41987809762	5.551457218	7.77096478263	4.0792011875	5.12042370347	1.81309604974	5.28824443937	6.46164546254	6.17380784397	6.19700606238
VIT_200s0174g00310	54.7139649392	45.9066594195	56.1468495999	53.8230519893	50.7911033549	49.3433034124	52.4054343897	46.6036996561	51.1436838035	51.0517764855	48.5148649748	52.4307798827	55.9476240722	51.5240120378	52.5993198058	52.0482465014	46.9973697577	45.7169632128	52.2464446134	52.6458322448	55.4505134555	53.6335096687	55.8293100442	52.5017501152	48.7994529417	50.7442997384	56.5493611837	58.3682986465	49.9479394477	44.2546206598	56.5598685836	52.8674690411	53.3886420854	41.1803328018	47.5608097031	52.5728886768	26.9336689958	33.7200191298	38.4322428321	24.2654840841	32.0956651647	24.6183859159	34.3973847599	39.2604785022	21.8662718028	33.4248885429	39.1581782303	32.0043559352	32.0003974374
VIT_200s0174g00320	26.6473790728	23.322397027	22.2828177813	26.2841248066	23.9613862221	20.3285423627	27.0642523623	22.7310337973	24.8061636336	27.0834563825	24.0696202554	27.3779336953	24.0448286533	20.9109329977	23.2071409861	29.0136749273	22.3898473198	22.0809080476	22.8081942878	19.1792131645	22.5863559463	23.4732097687	24.1911843305	23.3144759679	26.0064738688	27.1333929716	23.8820709769	27.7782476801	22.4342823201	21.8747474399	28.9118791475	28.1276415267	27.6936639917	25.8142358363	24.9212654648	23.7047371476	40.7324201362	36.9233228594	34.3454453661	35.1351469456	37.4638853635	41.3946593779	35.4717979471	33.539637441	33.1337614077	35.8169890466	33.1903059165	33.5906725165	33.6342448544
VIT_200s0174g00330	16.7801387443	24.9882154643	20.604675594	19.715866462	23.0514585741	25.7938165753	16.2921182843	27.5272880534	27.0395609159	25.5569806421	31.0169992123	31.3732154822	23.6538137015	35.8463420488	29.5725905712	24.5730427113	31.5555896732	33.7601184981	25.2026716434	27.6252534197	24.0709645806	17.8841469208	30.8732154385	30.610941619	29.9220767716	28.2496446669	32.9975011827	20.9683713328	29.1925787581	38.9499615669	38.2907905417	28.7371023796	39.8201927911	28.1485196018	37.9597604325	31.7951801175	20.1231773232	20.4786262466	26.2792398531	43.3810567069	30.4022403049	23.7438098478	26.411017834	25.9430246886	9.24285668236	25.9133638829	26.7368765442	21.6949744746	24.2858084193
VIT_200s0179g00005	0.222520542905	0.11748811903	0.0	0.0	0.0	0.0	0.0	0.0	0.121785673958	0.0	0.0	0.0	0.0	0.0	0.118714026894	0.0	0.0	0.0	0.0	0.0	0.0	0.0	0.0	0.0	0.0	0.0	0.0	0.0	0.0	0.0	0.120066187124	0.0	0.0	0.0	0.0	0.0	0.0	0.0	0.0	0.0	0.0	0.0	0.0	0.0	0.0	0.0	0.0	0.0	0.0
VIT_200s0179g00010	0.453037609312	0.515196348045	0.74437928813	0.42914764574	0.344389537275	0.419968068222	0.684312576094	0.420104674218	1.52583293371	0.529246710962	0.430477950087	0.272211955158	0.620959703648	0.497625880172	0.371837191603	0.523848947156	0.34503218826	0.491870532852	0.281183201404	0.249219176321	0.303586039043	0.0743988778448	0.0409288202115	0.199553428514	0.420185793173	0.274071292133	0.0849710930421	0.17028740649	0.164145845896	0.192683809213	0.413679684653	0.902998852779	0.22928482507	0.291456796606	0.107668880457	0.0445735502728	0.0603972140259	0.107954539269	0.169775055829	0.0	0.144638648206	0.0301657663227	0.115324378294	0.172446979276	0.0988863979806	0.0	0.231636665071	0.0684854144904	0.0322915783943
VIT_200s0179g00020	0.431592042007	0.0	0.419038690171	0.241583115259	0.426513196163	0.173371433292	0.24926317817	0.23649249143	1.18105337657	0.0	0.222137660141	0.0	0.404755110475	0.0	0.0	0.432511182011	0.0	0.507635614033	0.217646612625	0.881852470058	0.939949082422	0.0	0.0	0.741417738248	0.0	0.0	0.0	0.210894403422	0.0	0.0	0.465751253351	0.243115075748	0.0	0.257827166228	0.0	0.0	0.373998133007	0.0	0.175216564029	0.0	0.179129402779	0.0	0.0	0.0	0.122467000576	0.160178760265	0.0	0.0	0.0
VIT_200s0179g00030	0.32000170415	0.518134730258	0.331407024926	0.310475638622	0.231906414644	0.274230099807	0.344987820737	0.350692287672	0.770603647985	0.416555396081	0.307445278675	0.437428051515	0.660227917847	0.261111678569	0.31867719767	0.299304316069	0.316826134847	0.150553528116	0.19364755648	0.479486324024	0.278768168931	0.250495081109	0.100221141507	0.24432016723	0.336369849639	0.215713906736	0.26008262319	0.0833955055358	0.140678607091	0.141545672776	0.299285025917	0.384547039967	0.233934453969	0.178420320356	0.0878818238456	0.0818594098165	0.0369731994607	0.0660862388681	0.0692871583992	0.0	0.0885430508031	0.0	0.0705978133281	0.105566401762	0.181605057888	0.0	0.121543193079	0.041924531304	0.138374938595
VIT_200s0179g00040	1.85024912812	1.55096870488	2.61130909839	2.30624463989	1.58342247279	2.86572285607	1.21181370252	1.73504399007	2.23407804326	2.1726361459	2.10097561612	1.8065771446	2.50440995991	2.93778114931	2.56443054308	1.93065093437	2.13405508534	2.0640725404	1.63525648242	2.72821769513	1.95248286815	0.346140869507	0.425647803395	0.611666633335	2.44143219894	1.24297121221	1.72084002368	0.857507501433	1.29377858372	2.10932154428	2.22311962988	1.67618339744	1.58966357754	0.91159872275	0.923282002415	1.36625833162	0.148763706135	0.39885243752	0.294268517927	0.0	0.126669456263	0.0	0.299834982079	0.267436593488	0.692809918751	0.0566343552565	0.65204764971	0.168685662743	0.318148110397
VIT_200s0179g00050	2.86677925713	3.93542319875	2.78339567924	1.60467616705	2.83304385773	2.76381905335	0.331137944722	2.19920754805	3.76557748093	3.42078804786	2.65592326505	1.11964552359	2.15081547756	3.80120790949	4.58825381317	2.58559604429	1.98683133809	2.02313171724	2.31309100717	2.34302408103	3.1217287044	0.612025805336	0.33669182758	1.31326548283	2.65889606348	0.966251343796	3.84447678994	0.280166287758	2.97068036726	2.85312682752	3.09367620839	3.229703926	1.25744037885	1.02754476468	1.1809521	2.56672071607	0.248422117545	0.222015995905	0.232769450023	0.0	0.237967527779	0.0	0.237172580907	0.0	0.325386775253	0.0	0.272215350923	0.563380015553	1.3281974033
VIT_200s0179g00060	0.539654782296	0.696498268998	0.698611068194	0.671269114155	0.592560318334	0.481734364261	0.138521827258	0.459986922263	0.853243447015	0.975672371736	0.308618733937	0.761102548667	0.899730444049	0.366951603241	0.511829636564	0.660982737699	0.712399284585	0.423158847728	0.181427558005	0.428809178189	0.58764755611	0.0	0.140845130926	0.274683009386	0.722976166269	0.404202852214	0.80411193927	0.468797330355	0.508375974022	0.397840585619	0.517659408304	0.472868101531	0.460261573786	0.35820262789	0.123504150916	0.460162361747	0.415680367678	0.603680135431	0.0	0.22617887937	0.746600411581	0.726649558839	0.148821268325	0.0494523525811	0.136115994533	0.133523058175	0.170809937755	0.117836736077	0.0555612348861
VIT_200s0179g00070	0.805320797626	0.654153091761	1.08262677366	0.901554654105	0.734625252698	0.99538173057	0.715550448374	0.61100110562	1.42397034866	1.20958751449	0.446377569432	0.846798152302	1.56858565684	0.821396661829	1.18976171433	0.931195210481	0.981328141752	0.728625250426	0.937184940798	1.1391753517	1.0793106183	0.198377449521	0.145510348197	0.283781342505	0.861834607328	0.765584003733	0.981791391293	0.302703323524	0.700286567791	0.548024360842	0.869059515322	0.558321057239	0.747225020084	0.370067383703	0.446582438446	0.47540433272	0.0	0.0959501307225	0.201195045131	0.0	0.25711002607	0.0	0.102500452947	0.102180728519	0.140624568485	0.0459819154074	0.411757920402	0.0	0.0
VIT_200s0179g00080	2.51359205265	3.15197125734	2.13542116511	3.86919517399	3.80364468339	2.58739527044	4.80878523325	4.04591354339	4.1270729191	3.91960114139	3.55775676482	3.14452445299	1.91530118277	2.32341523452	2.09530257468	2.99124733479	2.48864816748	3.14124917964	3.32738141381	4.09267731354	2.90820246102	5.53393733185	4.33591735557	4.22805822198	3.20556509414	5.295057364	4.97964593664	3.99180926798	2.88588094587	2.43213211342	6.27273788013	3.98222494075	4.73740662733	2.25237812417	3.235808754	4.42062642185	5.58154813699	6.32656781932	6.76055590648	10.2962280361	7.36795059509	9.79108376996	4.35401424029	6.2191278606	2.85299124542	6.18033728608	7.53328762144	6.09746190833	4.36711306205
VIT_200s0179g00090	18.431908605	19.7986460876	15.4624599712	24.0439595828	26.0527903127	14.3494969981	34.9588587232	27.1530821623	27.1207252105	25.8103959405	30.7626567086	29.1480900574	23.1171402232	15.5317156784	20.716077152	17.0723133533	24.4995149767	24.5526698684	25.4052315809	23.432843119	23.2493140771	33.7286531461	33.7194961571	32.1540536079	18.8313414254	34.2168488789	20.7691520751	33.1741325706	31.1707657775	23.6098677638	32.9686426372	31.2373415744	38.2666124986	36.159947672	29.1758604333	28.8908614734	64.0814684745	76.1878914801	68.6987632311	162.925982627	81.5038782642	92.0770055889	45.3532214165	69.4136469027	37.5024028436	68.7604203194	68.6224555801	53.30494194	60.5269641542
VIT_200s0179g00100	56.7001015345	56.859669631	57.4444317388	54.2375243253	56.6226914296	58.2183220343	44.7814022133	56.0380169766	55.6161819706	44.7578016317	51.7550660108	48.6601014606	48.0029933548	58.678919323	52.5383103464	55.5336070405	63.8964733289	56.9995806659	58.5996427826	77.0540081217	68.1570214731	42.1592166415	62.4166806838	56.5399403055	51.0481692394	50.4374476364	50.9815470185	51.45600496	64.817610124	58.8261696223	52.2266098199	48.1351786878	48.1181764532	56.4427702766	73.7330389187	63.8260549691	43.1297562859	48.6036068684	48.998238372	24.0427140044	44.1149501646	39.837038565	52.0612227895	51.4600984914	55.4610847696	37.579514075	60.4063579729	49.0202963153	48.9322490985
VIT_200s0179g00110	3.6225513018	3.55900524495	2.73806191424	4.18377390384	4.12370785456	3.03931356786	5.05831091625	3.99510783246	3.99034706495	4.12861867985	4.34264212657	4.49966123511	3.41879842	2.54898907505	3.37596912208	3.72217153836	3.58660254727	3.7754102293	3.83861030976	2.50630399911	3.49531561882	3.8668740754	2.66582093255	3.0721442534	3.31733372264	4.30178332258	2.99082870369	3.89877639672	3.28299357681	2.66214110488	4.45359342083	4.41694535168	3.69579564941	3.88983379101	2.31399049833	3.66567361044	7.47035616985	6.16136510761	5.26836214061	6.31333515299	6.43276377194	7.30346133194	5.74738529249	5.71054866554	4.03361831436	5.73520378407	6.92313717356	4.84365392823	4.97131959778
VIT_200s0179g00130	2.14181313935	2.09733427705	2.00092967448	2.02136284454	1.73512708306	1.77576542564	2.22226737697	2.08794226898	2.20812794895	2.26259681006	1.86506892143	1.89672353599	1.81594394127	1.76543588655	1.60103969721	1.57234407512	1.69521402896	1.75024840989	2.28577247831	2.25174345834	1.76277705217	2.04700704518	1.95241762223	2.28176754785	1.94607755794	1.85371776773	1.82173281912	1.97146816439	1.81238559963	1.81076961746	1.69318448666	2.06223866093	1.95264065172	1.88204021816	1.92363392953	2.09442689829	2.68148597994	2.43503117893	2.47208683662	4.87326203906	3.03378418143	2.80791732949	2.1531269845	2.43396827931	1.61478603454	2.28302979993	2.49490461291	2.05560469847	2.53271326654
VIT_200s0179g00140	3.68796026602	2.89068541459	3.46994865027	2.83047477636	2.81795988753	2.94765003185	3.22787370221	3.6041638844	3.45420954628	3.09324977487	3.30712011163	3.56378943035	3.03076551745	3.0053857308	2.90056406757	2.68613309602	2.69146817484	2.63842750411	3.52785564549	3.4181387126	3.31211486933	2.78003686843	3.19270551506	3.41808171228	3.35000312355	3.0114677651	2.71156906037	3.21404704073	3.76073546449	2.85895767723	3.3644103122	2.82700705701	3.06432620882	3.20249793793	3.32821568356	3.08798048257	3.31113255122	3.84251014791	3.87427060888	6.38194471097	4.29216938778	3.45563016244	3.36564652809	3.60600044354	1.03569382094	4.07796826352	4.38640912274	2.63378793815	4.22760218978
VIT_200s0179g00150	1.84878715399	1.91473018126	1.80651954329	2.22892134344	2.20180680747	2.14229335947	4.16150667525	2.49366132183	3.71008994312	8.98625461753	6.20953185279	3.52929904972	2.67854083519	2.70766139748	2.42787021327	2.42279347702	2.31151784566	2.88543514229	2.42642478879	1.39236362389	1.76800621765	4.12406404917	3.77198475635	2.57877945973	2.31927303884	5.77865342984	2.23946520641	2.45538613809	1.47368694139	1.79542471085	17.2142450265	9.55968972568	8.92795949135	1.93984989823	1.7575304035	2.53142526352	10.002700821	13.7854917144	10.3347107235	83.349544654	29.9060699968	13.777226144	4.11795724363	5.73738315696	3.28214517899	6.82630255576	14.0103836241	7.41786520478	9.71860556204
VIT_200s0179g00160	3.66318204249	3.42754595187	2.97136525758	4.15283371685	3.52842735008	3.16653609566	4.23129395009	3.60797635686	2.79158070827	2.76651689821	3.43670826268	2.8975950268	3.4354008137	2.50663614847	2.52326874401	3.02042932892	3.62683008469	2.78150753805	3.60106213616	4.35824609169	3.83747807204	5.49414192547	5.66373690597	5.36353438192	4.12866600082	3.54254132972	4.23977664663	4.44098297454	4.19345156061	3.48678073268	2.50196954279	3.65677221373	3.10166152482	2.71464305599	3.86807126732	3.02473901892	4.7414308763	4.48881219584	5.12037826781	9.75112692301	4.08000524015	5.65944678754	3.2607729689	4.89502389658	4.44727273166	4.95627502837	5.23958307686	6.28764024441	5.32784356251
VIT_200s0179g00170	13.2170540194	18.5926238155	16.2881426195	17.6574593768	15.1222339443	19.1840854724	8.36688426078	16.9245544666	9.2845411229	16.0212803748	16.1877610013	15.0788987206	13.1744960829	12.7452814503	15.0393374422	17.3931652464	17.3081506159	16.3756561672	14.7219470405	22.0563448035	16.2363540004	12.3679298622	14.6390380842	15.639523979	18.8896255547	15.4835509746	20.1273114206	14.770858799	16.1434457947	16.661526668	11.2514718948	15.0492599225	11.2439264535	14.8734882784	15.8884022651	11.8316530071	5.96441174271	9.5559052545	8.75845001254	1.81857299565	9.04514098102	4.11219003978	5.60352176782	12.5815273793	13.2577250364	6.83135236494	13.0862232352	7.34856699328	8.83301643953
VIT_200s0179g00180	5.22854384017	5.26441345735	4.66326492824	6.60202525818	6.6089738291	4.29832333684	5.82874546352	5.92988448326	6.32210925108	3.56135518971	5.63253076333	5.04577094511	4.56132694158	4.52677784029	4.21655316887	3.71651636431	4.69510828811	6.07826853645	6.43843152827	6.02485429814	6.02454980769	6.55464478981	6.21212057728	5.63982471478	5.07495177442	5.87428964531	6.89311550529	5.9416070314	5.32640565146	4.5044463622	5.83919411902	5.13702907734	4.73340656544	5.73845045825	4.75854228529	4.66573292484	8.90358713237	7.29800258986	6.76292539859	8.08388173538	7.62048645071	8.84127791405	6.28727623534	7.27049100061	7.34915749896	7.40095299752	6.00390761602	6.0933996419	8.61930209614
VIT_200s0179g00190	2.76913225761	3.29480087528	2.9157935472	3.40567418492	3.35323234759	2.13072975017	3.46889193533	3.24842516531	3.24455418168	3.80773825315	2.81036126137	3.50347869396	3.43820776068	2.98353153082	2.87141762965	2.8922843095	3.4753341465	3.85339288349	2.83221570192	2.62979440674	3.14280889823	2.70610218298	3.25223575657	3.39466738015	3.43649774243	2.41003107431	3.13819257332	3.27797338864	4.15176516797	3.19154802796	3.4512769141	3.11969514282	4.10572389838	2.98229476885	2.89198399066	3.44207844078	4.96819565564	5.67849452883	4.62349010861	7.1351912119	4.8562390227	6.44825457927	4.06561379505	4.2780950299	2.47901424006	4.9793802496	4.59224864099	3.5257406733	4.95112950596
VIT_200s0179g00200	0.23102868131	0.182970467725	0.112154472958	0.193977030781	0.171232503754	0.139207062614	0.400287339061	0.12659303953	0.189663277532	0.18796041279	0.0594544913907	0.169181731689	0.162497272294	0.0589101225791	0.246506185257	0.17364051866	0.114368022403	0.2717343581	0.116504951464	0.236025219927	0.314468259193	0.184957798524	0.0	0.0	0.16070680619	0.194671226618	0.0	0.112890533597	0.108819040191	0.0638690155834	0.186985429654	0.195207104939	0.190002939599	0.0	0.0594817785661	0.0738741046433	0.0	0.0447296932927	0.0468961980194	0.108931739697	0.0	0.0	0.0	0.0476342513833	0.0	0.085742748142	0.0548433868771	0.0567522515667	0.0
VIT_200s0179g00210	17.386101813	16.2539587465	17.7711936584	18.491895991	18.1404914489	23.1704923469	16.699378783	22.0428850503	19.1235568494	21.0571954752	21.9544657014	22.6297160029	16.7782448625	24.4024464635	20.4409661778	19.8030277047	20.9029396704	20.2211378933	19.289786573	19.6800076235	17.9524363113	15.0970764424	18.1937615329	20.4569122361	23.8525671874	20.2826545929	20.3871571063	20.6535919085	21.8733114749	25.0908251336	30.9707007959	22.2864660256	28.7231637627	20.721845014	29.4180950849	23.3343937362	18.4265822286	20.9169388387	20.4229782253	15.9594296513	25.1526973102	19.5367162676	19.025566778	21.3206287	11.8894661276	20.3779620292	25.1136393134	15.5198286656	18.7750548085
VIT_200s0179g00220	1.49846432283	1.42277773129	1.66271972734	1.26871799549	1.10751214355	1.53771956735	1.52722646195	2.01477347941	1.50238774508	1.5025583923	1.51657561239	2.02866199589	1.81860792504	1.68249878786	1.81382396654	1.46379866538	1.13451318151	1.08118736262	1.01600983643	1.00342879648	0.987262966982	1.38446555612	1.03522751731	1.05273870582	1.35476679195	1.40058426589	0.997845049824	1.15677507334	1.3878875982	1.22536771161	1.2637553245	1.58886107857	1.57411861469	1.38411608571	1.20603644646	1.43342764123	1.4294426879	1.10196525573	1.17578797214	1.46057241235	1.41109632134	1.54778719067	1.60431776594	1.42276590538	0.764643273234	1.04683675834	1.36308411373	1.22493157277	1.19013982133
VIT_200s0179g00230	0.258387340939	0.0	0.0	0.289263993271	0.766040148373	0.207589479336	0.298459858072	0.0	0.0	0.0	0.0	0.252288547255	0.0	0.0	0.0	0.0	0.0	0.0	0.0	0.0	0.562732674345	0.0	0.606931320768	0.295916728862	0.0	0.870897592764	0.0	0.0	0.243411010954	0.571459613115	0.0	0.0	0.283337716946	0.0	0.0	0.0	0.223906776997	0.0	0.209798780613	0.0	0.0	0.0	0.427534784003	0.213100598294	0.439914357332	0.958964946325	0.0	0.253891651746	0.0
VIT_200s0179g00240	3.89783017873	4.20549165659	3.41423864818	4.69562521115	4.64747550642	2.96134118095	6.16623862114	5.94318131646	5.61146870743	8.08885372267	8.63533195345	8.23217257539	6.19838570475	4.83990823692	6.78091448117	7.26030906502	5.57898810469	7.87355432424	4.78587761785	5.49707065613	5.35172735386	8.23098782646	6.26965946891	6.40482551013	4.1260215613	7.47324708871	5.32013454769	8.11545324582	5.54777544707	5.71582905372	13.5334150596	8.20978892257	13.1943069742	5.61879656111	4.27601480436	7.4782588778	19.3482507709	15.2245014323	13.0378512983	24.1318468868	18.8153505378	19.4005577816	11.1463437538	11.7754747001	6.70833803155	13.1768197414	17.5806481601	13.2385187473	11.816801795
VIT_200s0179g00250	4.08743051548	2.62726825451	2.58818014518	3.18321281282	3.16121545392	2.28442359161	6.56881787177	1.55806817884	3.89052876989	1.92779910554	1.82936896587	1.56167752328	3.16661351136	2.17514298754	5.87822441766	3.20567111373	2.81521285914	1.88123786377	4.12248289795	2.72336792224	4.64445428962	4.36310704211	1.66974770601	3.25642300721	2.14275741587	2.19629076184	0.649971189085	4.51562134386	3.18086425174	1.96520047949	1.5342394228	3.20339864515	0.77949923938	1.48629778179	2.37927114264	2.72765924837	4.77397616838	4.40415441651	2.4530318964	4.35726958786	3.3929216291	3.38429868871	2.35240858529	2.638204692	8.06841415559	4.22118144699	5.56871312906	3.49244625026	3.78746607945
VIT_200s0179g00260	7.70143391869	8.76305348992	7.08699347271	5.38858521749	7.55059368089	3.91605347305	9.65591260344	5.52877326847	8.12321403368	5.12891460447	4.11440575854	5.03293342673	7.26826148739	4.92191058272	6.35806986671	5.36096469443	6.96143922897	7.03743930208	7.66915622172	6.83469865834	8.75788735499	7.90867227448	4.57976100561	6.19634756359	4.67909608838	6.2977722294	3.95172265193	8.52686053328	7.34688896853	5.83481009878	2.89306239283	7.05644713189	3.2069996631	6.62447025609	6.26228889328	6.62414404031	7.14889946638	6.43619067993	5.67934347221	7.86011957302	5.61398106567	6.40275175859	4.60724111635	6.89432999854	6.94326716762	6.49442124618	5.86652375419	5.5438656169	5.67964078552
VIT_200s0179g00270	7.00027687504	5.98870667407	6.04024469003	8.18309947824	7.88029165467	6.49849539279	9.171110738	9.16580875479	10.7852085473	11.036368695	9.56474997438	10.5825772424	7.81137218311	8.16836623813	8.08048425826	7.73851833065	7.5887253138	8.11239621003	8.52783617892	7.92419561302	6.73703295073	7.08105644059	6.67411991473	7.71524316184	7.85281838259	7.7618620928	7.19335578429	7.98334981169	6.74563770146	8.00710272378	10.6823881399	9.13851697801	11.3573130134	6.9811894893	7.24470017121	9.08556666208	9.73955289721	9.37862145596	8.67005089171	9.38884825284	10.680146475	9.16366990333	8.53074073099	8.67421385167	4.25883638817	9.4737232457	9.8782090996	6.78841692894	7.11290779748
VIT_200s0179g00280	0.847980273444	0.282772541029	0.389991690057	0.699492929182	1.36726559816	0.250994552288	2.78381649438	0.929307994734	1.8075485086	0.484140457187	0.505363176821	0.522925352493	1.46493753053	0.591778958636	1.33337436571	2.32573058327	1.28144170556	1.15487102193	0.495146043722	0.0911915622446	0.534596040628	1.09573483671	0.419334367076	1.22670934874	1.24182532056	0.752138830114	1.03379887234	1.91913907114	1.42948648251	1.03641993469	1.01142118767	1.25701544847	0.440461359979	0.479910111684	0.459631925283	1.42711338515	0.502772490167	0.380202392988	0.507331596756	0.126261789194	0.333424956536	0.231796490766	0.48000496204	0.478507707078	1.44371893634	0.430662439532	0.63568471153	0.657810188614	0.49626284796
VIT_200s0179g00290	44.4644604867	46.8618276446	44.3015473503	46.9631176511	44.3206527219	41.4545257581	39.8292845224	42.6751483874	41.9735419871	34.4086302603	35.6606951894	37.1627156319	43.8600857903	43.0149788142	41.3245736426	43.5661925721	45.2126980522	43.4852097187	45.6577430414	42.351305546	43.5903980652	45.2157948332	44.4539390843	46.6673092934	46.639267374	36.5277136038	44.4988737333	40.3557846937	43.520752687	44.1842264601	32.0381342288	36.4189603538	32.7452979516	43.713372351	45.9452189053	41.6164445193	47.8362600983	41.1112571768	43.0924445881	51.8001167734	38.9655879687	52.0405416923	44.9835084626	45.7318856958	37.3732518623	42.1796996789	41.2804149474	52.6602191485	54.915999164
VIT_200s0179g00300	83.307275263	83.4596838623	80.6286599714	80.5251315205	93.4505802446	69.9546583994	115.449196151	98.0861141441	99.8971473331	103.304593059	110.11707325	109.330932547	81.4496637002	74.3773700209	82.3000289643	73.3407427785	80.8369689067	75.1499576329	83.4091376744	76.2775112812	81.8758637069	100.184838607	91.5878134111	86.3649751967	80.6460993399	110.563891093	80.9784809581	98.1530817725	79.8900031869	75.6235482246	93.1778596362	97.2748532206	100.386845215	83.1580325483	73.2852304787	92.9336236412	91.5229338404	110.689851319	100.057147935	76.3072451612	98.6449000848	86.44654968	105.081879303	96.9735143213	101.012802149	108.345243709	90.2156752257	102.546052908	91.18787197
VIT_200s0179g00310	1.4422976997	1.25942949065	1.13104934593	2.20461653628	2.43949885292	1.40386783483	2.81934961975	2.40133406906	1.66982264117	0.902634750688	1.34192481981	2.24779118091	0.910413154565	0.650673952781	1.00621875055	1.25080034628	1.53782990575	2.02265546213	3.07717880279	1.70018166897	2.41625329097	3.96736219434	3.55071967602	3.68474842041	3.62725248999	1.83856158472	2.97566847583	3.63226886346	1.77676285962	1.74827898588	0.778225611178	1.62488776616	1.73364264097	1.88891173902	1.94239932267	2.90905372522	0.0	0.0644410835573	0.112603865301	0.0	0.0690710832748	0.0720271581477	0.344201732884	0.137251232799	0.0472224451373	0.144115636001	0.0	0.109015624478	0.0257009949508
VIT_200s0179g00320	46.6269487748	52.4582733249	51.5043082444	45.3970553807	50.7075259735	46.7510127775	41.4441145525	46.4967141877	48.9701501105	30.9459685147	39.0757253914	40.0054039574	42.3869496274	55.9418335299	45.1337844166	49.4251907259	50.0818201969	47.3208119741	50.3739088484	55.1464450316	62.4210807529	43.7767518717	43.8781560506	44.7308381307	47.0696325165	43.2650527223	50.2776056264	38.7195819098	51.6800259383	46.9031466925	31.5017073752	41.9461602289	37.1747924548	44.3320279965	53.5927538594	40.2593463095	15.1200018692	21.8854234144	23.3081877007	10.2552311847	15.5008350862	18.0977539622	29.2296514271	23.0749787916	18.326667236	23.4016119238	18.1074077336	30.7402803514	21.2181801357
VIT_200s0179g00330	0.365193266314	0.175288698299	0.451272435569	0.0371666331168	0.0984261221916	0.266725281987	0.0766963625138	0.29106768176	0.109020311684	0.504193612219	0.205050147823	0.388989273199	0.15567504249	0.677242322127	0.779317948318	0.798482182174	0.262959442887	0.312391147097	0.0669681885	0.169587013473	0.072303775571	0.0	0.0	0.0	0.400295341426	0.037299643308	0.16189758556	0.0648905856684	0.0938253770033	0.14685014572	0.429924233862	0.411425512805	0.327646658311	0.118997153644	0.0341907095731	0.212317798637	0.0	0.0257110663052	0.0269563944659	0.0	0.0	0.0	0.0	0.0	0.169569693105	0.0	0.220671615837	0.0326217506892	0.0307629829674
VIT_200s0179g00340	117.082717181	117.075176727	119.214775789	106.052991044	97.833667434	102.074222378	102.300904363	92.4861544999	71.2614420801	121.978245058	128.542435436	117.805347808	101.583497479	72.8816283923	88.7102129021	127.926799116	89.5230210779	89.608174216	70.8520667049	61.6786566455	95.2805410781	107.407999804	54.7313037548	62.4506577539	91.3037283306	95.9090968824	101.471987743	117.912629589	102.914290383	97.219651017	69.7549108531	104.792643725	76.7788344668	72.4643493314	61.6503704458	83.4472117574	7.07196469685	58.3904690435	42.2431207094	11.3252998792	30.3306049928	10.556273086	54.1671933187	37.7452233275	45.8937493729	45.46693967	29.6322639557	60.7805223627	20.7528100056
VIT_200s0179g00350	5.00491439973	4.88906765761	6.777870022	4.44040944499	3.74871109944	4.32225233949	4.96475862329	4.36264811955	4.02590431192	5.35096995942	5.34500899466	5.02761135816	5.58645292581	4.42810278718	5.37099227737	3.80142861516	3.28445808002	3.39293726603	3.56403321959	3.03547675426	3.78516770595	3.31017629383	2.57483313166	3.18803274253	3.49152209115	4.24563909098	3.30579054524	3.876336721	3.66859636046	3.34942909486	2.50595725775	4.82605299467	2.81527185813	2.87785489914	3.2678935268	3.35756856065	2.21226145	2.602634082	2.49447128944	2.13543013772	2.22691463197	1.98512455551	2.19561014304	2.91438350366	2.93857836343	2.15191311349	1.98588246276	2.46600308681	2.68634387768
VIT_200s0179g00360	14.7280784335	11.6900678435	13.0169086603	17.4222146202	23.983060547	15.4862927729	19.9038060025	19.4327488089	25.2857505556	17.5758072489	23.7792701615	23.682247314	19.4989054549	21.6607347313	22.0808090023	16.1392221452	23.0364088184	17.764729884	18.9642337425	13.1426932838	9.88926953343	19.2694937783	27.4245270026	24.480612558	22.7152014018	23.3127525587	19.4305480612	20.5097794501	22.4689739148	24.0684866798	37.160484915	23.9253127342	34.8473285586	32.7508062053	34.2028651936	27.6965109887	58.0045411787	37.0401141497	40.3699211704	26.7415077415	51.8461639213	39.7151220652	43.3887248429	38.7686130947	57.7351246023	47.878701983	42.8928109038	28.90265163	33.02912765
VIT_200s0179g00370	0.21819375457	0.724137089197	0.363166864815	0.767697455156	0.862504463353	0.475808266922	2.01626215231	1.16144090236	1.46713075001	0.642446701918	0.673817569095	0.669565795256	0.643110897755	0.572269762197	1.06428067285	0.687212211418	1.1110036462	0.989889447365	0.660194724962	0.445825415418	0.441253874804	1.66364157403	0.805388228829	1.10663462413	0.607114601162	0.875505516535	0.570014415824	1.24896352249	0.616641227749	0.551503880593	0.908214944034	0.632099196945	1.19631480488	1.41518466796	0.93093704232	0.996714110266	1.485603695	1.52080957195	1.84756132515	2.32214803829	2.40630497733	1.13322728819	1.00572468237	2.67356687129	4.93542012321	2.84584264071	2.07186128203	1.83769195549	1.87739648831
VIT_200s0179g00380	0.0	0.0507008631022	0.186467094404	0.37625536533	0.189793158195	0.115722252539	0.0554595335293	0.0	0.367888019989	0.57291926963	0.790788345148	0.51568025796	0.225138845069	0.293830440248	0.204919567206	0.144346641429	0.0475368308275	0.22589164243	0.0968500819016	0.0490516960729	0.0522832313572	0.15375464914	0.0563897070641	0.109973943245	0.0445316333371	0.485488144621	0.117068975377	0.0938454313517	0.0904608158068	0.106188094369	0.414507227921	0.432732946564	0.21059820526	0.172094905575	0.0988939105744	0.122822472268	0.0832122985418	0.297468864929	0.0389846144905	0.0905545024372	0.199275985976	0.0831218059797	0.198610290857	0.0791963103683	0.190737113367	0.0356387950713	0.227955397778	0.141533732514	0.0444897418709
VIT_200s0181g00003	0.0	0.0	0.0	0.0	0.0	0.0	0.0	0.0	0.0	0.0	0.0577557916367	0.0	0.0	0.0	0.0	0.0	0.0	0.0	0.0	0.0	0.0	0.0	0.0	0.0	0.0	0.0	0.0	0.0	0.0	0.0	0.0	0.0	0.0	0.0	0.0	0.0	0.0	0.0	0.0	0.0	0.0	0.0	0.0	0.0	0.0	0.0	0.0	0.0	0.0
VIT_200s0181g00006	0.0	0.0	0.0	0.0	0.0	0.0354136934445	0.0	0.0	0.0	0.0	0.0	0.0	0.0	0.0	0.0470326054923	0.0	0.0	0.0	0.0	0.0	0.0	0.0	0.0517696749477	0.0	0.0408831381254	0.0	0.0	0.0	0.0	0.0	0.0475683098259	0.0	0.0	0.0	0.0	0.0	0.0	0.0	0.0	0.0	0.0	0.0381558009492	0.0364676134503	0.0	0.0	0.0	0.0	0.0	0.0
VIT_200s0181g00010	43.3138883785	62.8465408533	54.7844044114	50.3456987336	61.8233005495	53.5176192621	63.8012347409	66.148020694	53.630700227	41.7051891608	54.1122566616	42.1591007516	44.5215089861	71.524936395	59.4017475892	51.0029600193	74.4875506767	72.0221176068	73.6752992761	86.5766953111	90.6884948736	63.4165357396	83.8282547476	72.4226102588	42.087998406	68.8296501173	49.9757842393	71.9493043939	84.2048915222	70.5627629112	50.7104102545	60.9032184808	61.9237515963	77.8774573664	93.5603183475	63.2459851832	28.9143898117	49.1607821724	63.8277769882	21.3750323911	49.7029790244	30.4092802238	55.5591787458	63.3904772822	56.9370045111	77.5909356786	52.1908694243	48.4393315866	63.8057673973
VIT_200s0181g00020	41.7588684112	37.6579819789	40.088899582	41.4206592045	44.0483814168	42.2156756297	48.7768682335	49.3236940486	53.2198008835	45.0351264731	46.2046333094	49.1517452065	45.3689126153	48.0848338887	43.7780157576	46.1300626015	49.5996055052	49.8315864215	47.898426662	54.8891733259	44.1674216671	46.1328323537	49.2277404038	45.8745530592	42.0818223326	49.9997676787	49.9353805268	44.5790287556	48.0931066348	52.8239978509	40.3401147484	44.0903867095	47.3340656544	52.6733716566	52.1471833143	55.2333907197	26.7032351189	32.01704362	36.5719823953	43.3269851876	34.0002025559	31.18505169	35.2949724206	34.9556611655	27.7700559015	37.5978727191	35.9409744377	37.8917288656	32.7549575456
VIT_200s0181g00030	55.2347571797	51.4268994619	53.1775335598	57.518304291	67.3929623865	49.3383577069	73.9876561617	62.1755959424	79.3367237289	53.1005253443	59.0999264239	59.0557031416	50.2599139045	51.8216281932	44.7632822773	48.5898789551	55.4643320281	50.0164140768	58.2291747417	56.8305815909	46.4612558946	56.6733113806	55.1844027073	50.6222057912	38.9105267108	58.3258591459	41.7872386291	52.7239842999	54.5895661439	55.9074524772	45.7740331793	54.2226183852	48.8226947461	77.2975219886	65.5251272684	63.2039976017	103.679422434	82.5661342154	78.360988916	29.1917256616	91.1065170125	71.9805369326	92.928960651	83.0689379487	170.632381233	101.848354161	84.4189296912	72.4468287727	74.5386797636
VIT_200s0181g00040	44.5519460447	43.8919893874	42.4058050125	52.1131659369	55.3896519862	43.2080469168	55.4299170602	54.9525257131	69.4875353911	40.3633075502	46.4390907826	53.7396242751	39.8863134996	44.7312745512	40.0132109745	40.4611861511	50.6240340673	43.5008021295	48.2859400899	48.1996156669	40.0778918508	40.4855595123	44.4652668485	43.8992213479	35.4896494127	48.4396328325	34.9048278644	43.8472254333	51.6582462492	45.8644532945	38.3849334837	43.4879910626	40.6049354357	64.819724938	59.0178955131	55.9213033639	75.131285323	63.6322724273	64.5081469657	20.9218696391	73.274269973	55.5534063404	69.6669030537	60.7452454462	47.8913892773	82.7738625917	64.7358921327	50.9478817781	59.4475034223
VIT_200s0181g00045	2.19629239798	2.31923092862	2.06969274109	1.59095196299	2.10661040802	1.34933161568	2.46229382909	2.69010209002	1.62627941919	1.68175106181	1.79536918081	2.39674119893	2.60494530804	2.371907567	1.58526181637	1.16521926996	2.17449726805	2.05141563105	2.2151270377	1.97981681189	1.82888119162	1.5859320005	1.51732830192	1.62754200874	2.15685450413	1.45149598794	1.41753584988	1.89388724126	2.31240460406	2.14297354918	2.02157493025	2.61988482944	1.5583574432	2.31535580199	1.66314183491	2.23080355469	2.07113768723	2.25119837953	2.41268597705	2.19296791758	2.35932279186	3.6904441293	2.88585979202	2.50393202995	0.806509655109	3.88380803262	2.45351993924	2.60238943039	1.97525673037
VIT_200s0181g00050	14.8478189086	11.1269845413	10.6957070552	10.494134836	13.185499418	14.2925718177	9.56319461613	10.0855395431	12.2455070825	7.45947422189	6.30383335547	9.25292421049	12.8978671179	9.037674903	10.7685411068	10.8681620797	8.90835240701	7.6454876016	9.73039612052	7.89903218607	6.63122614855	7.26727331484	5.18323577423	6.81742651999	11.5499850953	7.11081309771	9.84317576594	6.82063363263	7.34812891604	7.56636421546	5.16870293353	6.74496094301	4.91447789183	8.21588274823	6.76475697699	10.6332378495	3.97258992498	6.51775530836	8.36124896395	2.00024483694	5.73650989874	5.77472093721	6.99101303599	5.81237450677	5.53341752602	8.96415037631	5.03527262792	6.48794903799	7.51310827312
VIT_200s0181g00070	0.0565920400903	0.0597598069418	0.109891990794	0.190063949469	0.167778245753	0.0909325673172	0.0653687297218	0.0620196447267	0.0	0.276253056262	0.116510242495	0.110512562487	0.18575576756	0.0865826009088	0.0301916797505	0.141781403325	0.168091329756	0.232971099524	0.199770738101	0.317987868346	0.215687163366	0.211431104941	0.432023159164	0.0972175996838	0.18370902917	0.254325521806	0.103489648982	0.165919804422	0.479807295367	0.125161183276	0.305355648811	0.19126920945	0.186170027273	0.3380730854	0.233127431844	0.108575773395	2.1332443941	1.38056200336	1.24065446057	0.480304212495	1.29184821456	1.12669571881	0.983206794336	0.980139927599	0.642334124058	0.798124139766	1.47776849366	0.834110901989	1.25853402364
VIT_200s0181g00080	4.55553176772	4.29678395678	3.69301440234	4.23341763124	5.2886675709	3.64216676583	6.38596543172	3.12633486137	5.10752384766	4.00615324258	3.14144677483	4.05934545404	4.91517650204	3.69913112051	3.94049020239	4.29929752659	4.37895581271	4.99403685157	3.90317827258	4.13442826123	3.82886353423	4.65032783227	3.97375979611	3.57099511992	4.77897642131	3.5032051817	3.58569879143	4.84107153081	3.87484014734	2.95897669043	7.11162302273	5.80491998996	6.37765122332	3.98964312066	3.59837966731	3.81849257109	5.71063140252	5.42901615212	4.83009715187	7.71599822851	5.56208898965	6.77639290573	4.84828296725	5.1249733977	5.948751805	5.46610019405	7.89547137204	5.56274321663	5.3892207926
VIT_200s0181g00085	0.0	0.0	0.0267034459423	0.0	0.0	0.0	0.0	0.0	0.0	0.0	0.0	0.0	0.0	0.0	0.0	0.0	0.0	0.0	0.0	0.0	0.0	0.0	0.0	0.0	0.0	0.0	0.0	0.0	0.0	0.0	0.0593604538584	0.0	0.0	0.0	0.0	0.0	0.0	0.0	0.0	0.0	0.0	0.0	0.0	0.0	0.0156085392891	0.0	0.0	0.0	0.0
VIT_200s0181g00090	12.4827124708	12.9403144745	10.8633344155	11.4180794863	12.4110380628	13.2084840805	10.6381273443	11.4277205064	12.4138780876	10.6510900581	10.4206670569	10.5530930309	13.2055276838	9.93708734358	11.7759253228	12.5855724765	9.79664067868	9.48963785458	10.5170555023	6.9206619719	7.70812895789	7.31228505794	4.82722120239	7.49655713117	12.1422920232	7.61078981583	10.1144418436	7.66167923751	9.89494063133	7.99600466413	6.98175570672	5.83099259197	6.8440335349	8.1845135326	6.11417351772	10.5141748934	6.59570350845	8.90086222343	9.76458820777	6.53168222134	6.69721790388	6.19321890057	8.24910137507	9.72994204612	9.11429797697	9.15253985981	5.49284153839	7.03024015532	8.53392571879
VIT_200s0181g00100	7.95785234311	6.86961540354	7.31509836717	8.68861677168	10.7347916837	7.94917371411	8.89493154827	7.69311167808	8.67755765926	7.50007420117	7.36631071299	8.00637121614	8.07311820697	7.14455431156	7.78070755776	7.8383488367	10.1406900603	9.12864151383	9.93343835016	9.52101734622	8.89620529858	11.59524853	10.3412119338	10.2052515029	9.78025139468	7.29192221738	8.96389387966	9.92097316438	8.36598768927	7.84634300842	8.39177547158	8.64144857457	8.99171589863	9.45359655032	9.69122228903	8.55300496594	13.8180496646	11.8454428139	12.9719652827	12.7117801324	11.4783582024	14.91616966	11.0645211589	12.5522491087	12.2778357357	12.7570412336	12.8429860363	14.9103642752	14.1168555903
VIT_200s0181g00110	0.0	0.0	0.0	0.0	0.0	0.0	0.0	0.168131380626	0.0	0.0	0.0	0.0	0.0	0.0	0.0	0.0	0.0	0.0	0.0	0.0	0.0	0.0	0.0	0.0	0.0	0.0	0.0	0.0	0.0	0.0	0.0	0.0	0.0	0.0	0.0	0.0	0.132944648842	0.0	0.0	0.0	0.0	0.0	0.126924389001	0.0	0.0	0.0	0.0	0.0	0.0
VIT_200s0181g00120	4.89304931345	4.87759147184	4.78873517093	5.2148243624	4.5646830901	3.87868183317	6.02869082085	5.13353701165	4.02766667769	5.52016627597	5.0368422939	5.09606102097	4.50313592677	3.91272814154	4.13491604439	5.17806410464	4.26315352611	4.86503805914	4.31648909876	3.57252791358	4.78827550011	4.9723538394	3.32541905054	4.01974857465	4.81657696869	4.38322854883	4.07228903584	5.04969483171	4.72007105892	3.88136888057	4.829732183	5.42429310867	4.93628899556	4.05328289234	3.54756441468	4.68965578579	4.89589648999	5.19399415271	5.04297720097	5.20483814058	4.68985771275	4.76633138488	4.3611388731	4.82102934931	3.93204513942	4.81355800035	4.73292962631	5.19254819982	5.12640071514
VIT_200s0181g00130	15.2817104583	15.827378174	15.8624451745	17.6988950266	16.7541008901	14.8459809867	21.480193878	16.6830528421	17.5942553497	16.9908352234	17.3008573753	17.0116716614	17.5498672173	14.2704162508	14.5841822226	15.5788008278	16.4368799337	16.6632622432	18.3118984952	16.001769578	16.5449289945	17.4708456739	18.0511074819	15.9560775383	15.1257229983	16.0815782526	16.0915197298	17.055828937	16.0814874332	13.2660572174	15.1934389443	16.8858762321	15.4707895156	16.1204558302	14.2578578406	17.3700695339	16.6991981912	17.3092889295	19.29083336	12.0321167297	16.2886018099	15.7416187904	17.3261743982	17.2963204052	19.7421560929	18.7891240925	18.3264563288	17.3215161839	17.8293886526
VIT_200s0181g00140	6.89675364096	7.41170193011	7.17021758737	6.9693068402	6.81559471041	6.10477592378	7.26136369538	7.45787432571	6.6807059685	6.91865678989	6.5339885488	6.85315276772	6.52514299311	6.03840199739	6.90293932918	6.23864614052	7.13045075182	7.17868545097	7.04823272804	7.388854787	6.6793351463	7.2316056113	7.09642775052	6.67525600025	6.42494239924	6.89139167421	7.66397004772	7.33656894329	7.12946501081	5.83803495978	7.40967903058	7.01350157916	5.92301315983	5.72428395323	7.10268821293	7.25998193883	6.21441342218	5.79018407347	6.93786798982	5.64041269105	6.05421193633	5.96991531774	6.8671321328	6.64436737244	7.11793051833	8.04129735877	5.94030157783	7.40645545699	5.96646500966
VIT_200s0181g00150	5.92877163045	5.05772024605	5.5300953047	5.91265517689	5.78224811621	4.97120013534	6.33986187641	6.15691130952	6.94306790527	6.93689978736	5.91644694815	6.67358920519	6.36135223728	4.80600973658	5.46960988513	4.43658965278	5.22911406318	5.66396862434	5.58793689421	5.89829669574	5.21557112808	6.4944531321	5.04749211787	5.69283705676	4.6103890609	5.81746579214	5.55510423437	6.88208078247	5.17051840275	4.09401652955	6.8171000853	6.59183209998	7.18262046332	5.47504570394	4.95929818921	5.69565937975	11.6437427975	11.1880255919	9.62778636201	14.1115790937	12.14230487	11.4517958655	9.80990821463	9.8006608713	6.77338581564	9.33957264534	9.31722983914	9.48888667592	9.95578950093
VIT_200s0181g00160	3.81264876407	3.78352967178	3.79095236079	4.1654015031	3.90396757097	3.32143166938	5.30595303239	3.47353533027	4.07276932806	4.68398814252	4.06654813629	4.26087324254	4.56639508262	4.63839701992	4.06807283506	3.82076837161	4.91180559371	3.40383038041	4.4476276208	3.70739029664	3.7515511623	5.73693662791	4.58570331247	4.73466766179	4.72910320905	4.54156966893	4.25610763815	4.66878276956	3.76475696942	3.86052716415	5.35368809115	3.98481248133	5.79268221311	4.61013066351	4.30495024289	3.87774247531	6.76696037148	8.39558032703	7.79519024856	11.0460606219	7.43544152586	9.34415483245	6.11849779774	8.06940932206	7.19504371103	6.34195484503	8.24382699585	7.80857880036	7.19339286049
VIT_200s0181g00170	1.24452443653	1.74206222771	1.48933205799	1.4580440044	1.83051794728	1.62767285198	1.50439604216	1.80793891385	1.55234104824	1.85236348837	2.05571461758	1.80859468511	1.30285211684	2.09593273259	2.40874872255	1.53721549804	1.83393380065	1.59996869655	1.69305647964	1.7741026111	1.6703664055	1.91545585502	2.00551219037	2.12135441295	1.98643244595	1.59332971528	1.12910740585	1.72538663728	2.04486774125	1.79228600841	1.9052212287	1.72814150381	2.3168130488	2.21309567592	1.93743154946	1.51776716098	3.16010507963	2.91385769128	2.34999371063	4.36690246094	3.31541199719	3.50740944023	2.60994705283	2.7688944356	1.65894502917	2.4920368362	2.63830235471	2.50261955324	2.60138766285
VIT_200s0181g00175	0.0	0.0	0.0	0.0	0.0	0.0	0.0	0.0	0.0	0.0	0.0	0.0	0.0	0.0	0.0	0.0	0.0	0.0	0.0	0.0	0.0	0.0	0.0	0.0	0.0	0.0	0.0	0.0	0.0	0.0	0.0	0.0	0.0	0.0	0.0	0.0	0.0	0.0	0.0	0.0	0.0	0.0	0.0	0.0	0.0	0.0	0.0	0.0	0.0
VIT_200s0181g00180	18.0997783977	14.4276533785	17.5505325883	19.053731057	16.6572141129	19.5960497864	15.7546843909	13.5582431698	23.6408341152	17.0111850779	15.2968268226	18.8874094242	20.188642979	15.8750984241	16.4317810997	15.9504332981	7.62362334629	10.3268801482	5.77719711503	4.89262081714	5.1638206913	3.65861929418	1.48885005405	2.90362762761	12.040682885	9.73239772523	5.98157386982	3.99199280787	3.67109780537	5.32178169296	8.08146630814	13.3296232327	5.97227809347	2.24385148852	1.88578214892	9.8186765741	2.27841540442	2.16349478855	1.12461175406	0.110689753427	1.07177843503	1.66631149369	2.91326750606	1.10358851382	3.0509143156	0.557609742848	1.47123204008	1.3379012563	1.80549105474
VIT_200s0181g00190	4.58704493022	4.06994433622	4.03198043072	5.07441410172	3.99660844974	4.1213756478	4.42058858203	3.89665098872	3.92171752852	4.94646338566	4.66596547501	4.55828042809	3.58908971839	3.57124806679	3.47527724896	3.94401178067	3.73533706894	4.02249478266	4.54425671087	4.24258187305	3.66495696132	4.02723130996	3.66591551038	4.32075234789	4.43063592831	4.17774049107	5.39366785174	4.16454504726	4.50015989291	3.84185149715	2.34324058355	3.91403511032	2.857266044	3.34017142925	3.29842288331	4.02708318885	3.598601248	3.36322780252	3.37185932408	5.14470980709	2.83883584279	4.01759225184	3.75001484352	3.33538517633	1.17067280716	2.94144437994	3.22162258781	3.97383422857	3.62165561469
VIT_200s0181g00195	1.87270931075	1.97753512137	1.86874605272	2.15472940153	2.87882284457	1.92247104572	2.82410228618	2.16633386852	2.67622002204	2.70862157769	2.08838822739	3.55543065271	2.97588823609	1.85703432766	2.77523519826	2.55439385508	3.09020881724	1.77437137144	2.25602965616	2.12579006027	2.26583752319	1.88795774918	1.95504234716	1.90640923071	2.17113830879	2.9222170883	2.40991525207	2.08436296468	2.05819323699	1.66820793021	2.91911911372	2.87165595433	2.62396995614	2.36176514124	1.55361678586	2.59488907965	3.87670117736	2.90061693193	2.99887210646	3.58104076724	3.2817455619	4.72803438119	2.75434329721	2.78865418694	1.41704863183	2.97317237928	3.40828041361	2.55573053413	3.37414916494
VIT_200s0181g00200	9.42495402989	6.84068113486	7.91755444928	11.6319300994	9.61530687315	9.12319507374	8.36305372036	8.0459457078	13.3475838263	9.72790372708	6.64228962032	10.9388136479	12.1266830285	8.75802236325	8.321576849	8.60490228739	4.32615908804	5.37844201673	3.07464554963	2.41368611064	2.32372923222	1.59993679965	0.716069035629	1.33832455899	6.997918624	3.91021377139	3.0661318771	1.78755515035	1.98633461461	3.00589235048	4.66052515481	6.43956167651	3.06429924148	1.24444134178	1.07267269497	5.45884716329	1.3648754634	1.45588497185	0.515676174858	0.0239565274882	0.653718040412	0.659705407096	1.28205126691	0.628550276985	2.68159954948	0.377134985359	0.989025631394	0.324508346604	1.17699252427
VIT_200s0181g00210	3.30525642337	3.74794067372	3.6291046347	3.35255416092	3.50750191253	2.90496297093	2.98510430203	3.36699589465	2.81665053784	3.58545590208	3.37955380602	3.34636783041	2.81888330399	2.86215687335	3.01780376472	3.25672003557	3.09675402089	3.49624890004	3.44546696337	3.09345677967	3.07985293104	3.56369784449	2.55319089358	3.22641995705	4.07372011398	2.57948996128	4.02953992005	3.43613151964	3.60476515516	2.84551705689	2.40583342983	2.59908622071	2.51763285117	3.06116061072	2.57009661695	3.17777566203	3.19097192725	2.73153032409	3.24207548013	3.05414942589	1.98868542277	3.19710268541	3.19329002184	2.57959447762	2.00796077928	2.61804742421	2.72776540435	3.26954513403	3.20657835677
VIT_200s0181g00220	9.73370840194	10.1528807589	10.4493011558	9.01251433925	9.23271823271	9.12459107093	6.99145447619	8.01207895209	7.41629941496	6.73185778565	6.45814761029	7.54506580026	7.08750729055	6.22560135239	6.18613141097	8.30618065453	8.57661148087	7.61914907972	9.49994487348	7.47770810406	8.29433856974	7.78584256645	5.68098225873	6.89293824529	9.09094980701	6.82894302897	7.80401554756	6.74606461371	8.40073568713	6.55224212682	5.55020243576	7.47984049718	5.33214598747	7.31291598757	6.30352354674	7.00236967649	6.32056844781	5.74089154433	5.59790374107	3.33491455902	5.76525268761	5.32028135949	7.16666749185	5.46164840752	3.111775151	4.92816652416	5.45679828565	5.68849191678	5.73459290976
VIT_200s0181g00230	4.85894551742	4.60363836968	4.69897077898	5.07407235531	5.65583611421	4.19686035876	4.96917420422	4.25154521024	4.30954537702	3.64584989764	3.83532347397	4.93177846703	4.28664361011	3.70226354713	4.26232699789	5.17723287259	4.77269781508	4.31453037042	4.59069388213	4.65010078771	4.34996484892	6.0066816264	4.87207069034	4.31097857519	4.66691517372	4.27229567267	4.51886244956	4.09166080693	4.19738185343	2.84584092908	4.16579764061	4.50042264426	4.19090428468	3.69430397302	3.61951712702	3.34077124568	4.7763859363	5.29494579574	4.53780912669	7.42546919985	4.84639197894	4.5052018841	4.60775874789	4.22908297367	4.13082091234	4.17686678235	4.13967002365	4.83101806979	4.92946339929
VIT_200s0181g00240	71.4609007401	65.3716011892	71.4771017791	69.6983537508	59.3503631845	64.20379547	65.8619265279	57.3727602697	59.03942832	64.1453540271	55.5219633727	59.1984328417	71.600816034	57.3488722453	66.617467509	76.8197074857	63.0357562041	63.0777087312	67.6329528779	58.4321180679	63.7200123762	70.0296119077	60.7094620675	60.6111771637	74.1197085948	56.7398243321	65.9171827591	66.0941168896	66.6968000597	59.1089122695	56.9704635671	59.1282029071	46.8815922864	69.2294845714	57.2705501163	58.1187126395	72.2646571931	62.4691286057	60.6327883989	51.1124331083	54.6039435546	65.5162906412	73.217728256	57.6288999135	72.4642185022	54.7100252607	58.5742127916	76.8369497445	70.1740888146
VIT_200s0181g00250	8.31288851493	9.74529701939	8.10529814433	9.10909177733	8.92866167556	7.42853831884	11.9619498991	9.80499990479	8.82940674957	9.17044525183	10.5514392434	10.5241658385	8.60531145414	7.74232229843	8.3248344447	8.75418148487	10.7064880524	9.38397440237	10.5512735415	9.68020924419	9.39738331507	10.0203444689	10.4250660586	10.9321990092	9.08221663442	11.3182840516	9.44741381563	11.0673221771	9.07541035638	8.74461338024	10.9664578743	10.952606713	12.0125027403	9.5322056264	8.03510806065	9.57381894256	15.0939273419	19.3954368728	19.4911534405	16.8077278004	17.3241427342	16.6020338588	15.3575095685	19.449299807	16.5018516893	20.6028673383	15.7034077977	17.1844799766	16.2542773161
VIT_200s0181g00260	7.83267573184	7.38807651556	7.90255221805	8.25377543325	7.75427628781	6.8974514298	7.82392712402	7.56054242475	8.4211033658	7.65003771385	8.7801920288	8.57315517572	6.65289281835	6.79494188897	7.39081177869	5.83813354909	8.96924519198	7.70460440461	8.23720600769	7.93088292226	7.64901077293	8.42045865816	9.1664290319	9.30552052691	9.17781476561	8.34594740659	8.22374240232	7.25976667792	9.13801904571	7.98340030131	8.88877507326	8.85566937381	9.96447874385	9.54143500969	9.96119266888	8.27138307205	19.190828969	17.3344228002	16.6123707278	14.2075129908	17.932010122	15.5507094515	11.9224249348	19.8393783405	7.57730885466	15.3107703567	17.6409650819	14.5574157283	19.2681946078
VIT_200s0183g00005	0.0	0.0700562601649	0.128826083803	0.0	0.0	0.0	0.0	0.0727054618924	0.0	0.143933649434	0.0682923211921	0.0	0.0622174240764	0.135334065385	0.0	0.0	0.0	0.0780318258058	0.0	0.0	0.0	0.0708171751107	0.0	0.0	0.0	0.0	0.0808804238669	0.0	0.0624974217314	0.0733630584404	0.071593520363	0.0747414590982	0.0727488732698	0.0	0.0	0.0848553904686	0.114979155755	0.0513787017551	0.0538672544818	0.0	0.0	0.0	0.0	0.0	0.0	0.0	0.0	0.0651883970699	0.0
VIT_200s0183g00010	0.0	0.0	0.0	0.0	0.0	0.0	0.0	0.0	0.0	0.0	0.0718100428876	0.0	0.0	0.0	0.0	0.0	0.0	0.0	0.0	0.0	0.0	0.0	0.0	0.0	0.0	0.0	0.0	0.0	0.0	0.0	0.0	0.0	0.0	0.0	0.0	0.0	0.0	0.0	0.0	0.0	0.0	0.0	0.0	0.0	0.0	0.0	0.06624068042	0.0	0.0
VIT_200s0183g00020	0.0	0.0	0.0	0.0	0.0	0.0	0.0	0.0	0.0	0.0	0.0	0.0	0.0	0.0	0.0	0.0	0.0	0.0	0.0	0.0	0.0	0.0	0.0	0.0	0.0	0.0	0.0	0.0	0.0	0.0	0.0	0.0	0.0	0.0	0.0	0.0	0.0	0.0	0.0	0.0	0.0	0.0	0.0	0.0	0.0	0.0	0.0	0.0	0.0
VIT_200s0183g00025	0.0	0.0	0.0	0.0	0.0	0.0	0.0	0.0	0.0	0.0	0.0	0.0	0.0	0.0	0.0	0.0	0.0	0.0	0.0	0.0	0.0	0.0	0.0	0.0	0.0	0.0	0.0	0.0	0.0	0.0	0.0	0.0	0.0	0.0	0.0	0.0	0.0	0.0	0.0	0.0	0.0	0.0	0.0	0.0	0.0	0.0	0.0	0.0	0.0
VIT_200s0183g00030	0.110633453022	0.116826214134	0.0	0.0	0.0	0.0	0.0	0.0	0.0	0.0	0.0	0.0	0.0	0.0	0.0	0.0	0.0	0.0	0.0	0.0	0.0	0.0	0.0	0.0	0.0	0.0	0.0	0.0	0.0	0.0	0.0	0.0	0.0	0.0	0.113936927958	0.0	0.0	0.0	0.0	0.0	0.0	0.0	0.0	0.0	0.0	0.0	0.105052121342	0.0	0.0
VIT_200s0183g00040	0.0	0.0	0.0	0.0	0.0	0.0	0.0	0.0	0.0	0.0	0.0	0.0	0.0	0.0	0.0	0.0	0.0	0.0	0.0	0.0	0.0	0.0	0.0	0.0	0.0	0.0	0.0	0.0	0.0	0.0	0.0	0.0	0.0	0.0	0.0	0.0	0.0	0.0	0.0	0.0	0.0	0.0	0.0	0.0	0.0	0.0	0.0	0.0	0.0
VIT_200s0183g00050	0.0	0.0	0.0	0.0	0.0	0.0	0.0	0.0	0.0	0.0	0.044476407201	0.0	0.0	0.0	0.0	0.0	0.0	0.0	0.0	0.0	0.0	0.0	0.0	0.0	0.0	0.0	0.0	0.0	0.0	0.0	0.0	0.0	0.0	0.0	0.0	0.0	0.0	0.0	0.0	0.0	0.0	0.0	0.0	0.0	0.0	0.0	0.0	0.0	0.0
VIT_200s0183g00060	0.0	0.0	0.0	0.0	0.0	0.0	0.0	0.0	0.0	0.0	0.0	0.0	0.0	0.0	0.0	0.0	0.0	0.0	0.0	0.0	0.0	0.0	0.0	0.0	0.0	0.0	0.0	0.0	0.0	0.0	0.0	0.0	0.0	0.0	0.0	0.0	0.0	0.0	0.0	0.0	0.0	0.0	0.0	0.0	0.0	0.0	0.0	0.0	0.0
VIT_200s0183g00070	0.0	0.0	0.0	0.0	0.0	0.0	0.0	0.0	0.0	0.0	0.0	0.0	0.0	0.0	0.0	0.0	0.0	0.0	0.0	0.0	0.0	0.0	0.0	0.0	0.0	0.0	0.0	0.0	0.0	0.0	0.0	0.0	0.0	0.20226096661	0.0	0.0	0.0	0.0	0.0	0.0	0.0	0.0	0.0	0.0	0.0	0.0	0.0	0.0	0.0
VIT_200s0183g00100	0.0	0.0	0.0	0.0	0.0	0.0	0.0	0.0	0.0	0.0	0.0	0.0	0.0	0.0	0.0	0.0	0.0	0.0	0.0	0.0	0.0	0.0	0.0	0.0	0.0	0.0	0.0	0.0	0.0	0.0	0.0	0.0	0.0	0.0	0.0	0.0	0.0	0.0	0.0	0.0	0.0	0.0	0.0	0.0	0.0	0.0	0.0	0.0	0.0
VIT_200s0183g00130	0.0	0.0	0.0	0.0	0.0	0.0	0.677102961596	0.0	0.0	0.0	0.0	0.0	0.0	0.0	0.0	0.0	0.0	0.0	0.0	0.0	0.0	0.0	0.0	0.0	0.0	0.0	0.0	0.0	0.0	0.0	0.0	0.0	0.0	0.0	0.603695663059	0.0	0.0	0.453973006553	1.90384565094	2.21115173115	0.486590317995	1.01483040733	0.0	0.483452103592	0.0	0.870224906516	0.556619448902	1.15198600195	0.0
VIT_200s0183g00140	0.0	0.0	0.0	0.0	0.0	0.0	0.0	0.0	0.0	0.0	0.0	0.0	0.0	0.0	0.0	0.0	0.0	0.0	0.0	0.0	0.0	0.0	0.0	0.0	0.0	0.0	0.0	0.0	0.0	0.0	0.0	0.0	0.0	0.0	0.0	0.0	0.0	0.0	0.0	0.0	0.0	0.0	0.0	0.0	0.0	0.0	0.0	0.0	0.0
VIT_200s0183g00150	0.0	0.0	0.0	0.0	0.0	0.0	0.0	0.0	0.0	0.0	0.0	0.0	0.0	0.0	0.0	0.0	0.0	0.0	0.0	0.0	0.0	0.0	0.0	0.0	0.0	0.0	0.0	0.0	0.0	0.0	0.0	0.0	0.0	0.0	0.0	0.0	0.0	0.0	0.0	0.0	0.0	0.0	0.0	0.0	0.0	0.0	0.0	0.0	0.0
VIT_200s0183g00160	0.0	0.0	0.0	0.0	0.0	0.0	0.0	0.0	0.0	0.0	0.0	0.0	0.0	0.0	0.0	0.0	0.0	0.0	0.0	0.0	0.0	0.0	0.0	0.0	0.0	0.0	0.0	0.0	0.0	0.0	0.0	0.0	0.0	0.0	0.0	0.0	0.0	0.0	0.0	0.0	0.0	0.0	0.0	0.0	0.0	0.0	0.0	0.0	0.0
VIT_200s0183g00180	0.0	0.0	0.0	0.0	0.0	0.0	0.0	0.0	0.0	0.0	0.0	0.0	0.0	0.0	0.0	0.0	0.0	0.0	0.0	0.0	0.0	0.0	0.0	0.0	0.0	0.0	0.0	0.0	0.0	0.0	0.0	0.0	0.0	0.0	0.0	0.0	0.0	0.0	0.0	0.0	0.0	0.0	0.0	0.0	0.0	0.0	0.0	0.0	0.0
VIT_200s0183g00200	0.0	0.0	0.0	0.0	0.0	0.0	0.0	0.0	0.0	0.0	0.0	0.0	0.0	0.0	0.0	0.0	0.0	0.0	0.0	0.0	0.0	0.0	0.0	0.0	0.0	0.0	0.0	0.0	0.0	0.0	0.0	0.0	0.0	0.0	0.0	0.0	0.0	0.0	0.0	0.0	0.0	0.0	0.0	0.0	0.0	0.0	0.0	0.0	0.0
VIT_200s0183g00210	0.0	0.0	0.0	0.0	0.0	0.0278496035826	0.0	0.0	0.0379438154522	0.0	0.0	0.0	0.0	0.07071294502	0.0369868062609	0.0	0.0	0.0407721455225	0.0349617683122	0.0	0.0	0.0	0.0	0.0	0.0	0.0	0.0	0.0	0.0326553165622	0.0	0.0	0.0	0.0380117678515	0.0	0.0356995670123	0.0	0.0	0.0	0.0	0.0326891363608	0.0	0.0	0.0	0.0	0.0	0.0	0.0	0.0	0.0
VIT_200s0183g00220	0.0	0.0	0.0	0.0	0.0980118708355	0.0	0.0	0.217381987072	0.108561471988	0.107586768264	0.0	0.0	0.0	0.0	0.0	0.198780391732	0.196389533419	0.116653638578	0.0	0.10132395805	0.0	0.0	0.116481768632	0.113584198957	0.0	0.222855949663	0.0	0.0	0.0	0.109674067163	0.214057394217	0.0	0.0	0.0	0.102140427841	0.0	0.0859440154131	0.15361712848	0.0	0.0	0.0	0.343402208542	0.164104260527	0.0	0.281426693243	0.294470044124	0.188351025639	0.0974533612761	0.0919005274
VIT_200s0183g00230	0.0	0.0	0.0	0.0	0.0	0.0	0.0	0.0	0.0	0.0	0.0	0.0	0.0	0.0	0.0	0.0	0.0	0.0	0.0	0.0	0.0	0.0	0.0	0.0	0.0	0.0	0.0	0.0	0.0	0.0	0.0	0.0	0.0	0.0	0.0	0.0	0.0	0.0	0.0	0.0	0.0	0.0	0.0	0.0	0.0	0.0	0.0	0.0	0.0
VIT_200s0183g00240	0.10672520604	0.0	0.10362098045	0.0	0.0	0.0	0.0	0.0	0.0	0.0578863590115	0.109861560179	0.0	0.0	0.0	0.0	0.106952493378	0.0	0.0	0.0	0.0	0.0	0.0	0.0	0.0611132374824	0.0	0.059953095154	0.0650559931104	0.0521505182376	0.0	0.0590094165716	0.0575860924659	0.0	0.0	0.0	0.0	0.0	0.0	0.0826526941278	0.0433280090397	0.0503217275772	0.0442955860132	0.0	0.0	0.0440099061694	0.0	0.0	0.0506705204843	0.0	0.0494464794163
VIT_200s0183g00250	0.555121919755	0.732743922573	1.34743889772	0.466093218839	0.82288411698	1.56095551953	1.28242822408	0.760452887638	0.911456033371	0.60218177007	0.571435394286	0.271009605532	0.780905619503	0.849304947431	0.592311681889	1.39076033792	1.23662950018	0.652930613103	0.559882452265	0.70890967116	0.906735333927	0.444421565359	0.488976470442	0.158937607021	0.514867506286	0.155920417079	0.845957790269	0.949397420353	0.91515659242	0.767330929271	1.34788083567	0.469048874058	0.760906943034	0.49743333131	1.0004709045	0.71002673014	0.601304418791	0.42991083306	0.450733776017	1.43959260235	0.460799311741	0.720780607329	0.45925997999	0.572284292238	0.0787596964835	0.721087422537	0.658895814072	0.954560839072	0.642978954954
VIT_200s0184g00010	8.19298157947	8.06964233084	7.81199444006	7.85585804736	8.85902619983	8.53039349698	8.86947873829	7.73058336814	8.92783547748	7.2933563354	6.80751145578	8.17896341785	9.92312622576	7.53211932097	7.33061892359	9.38860802485	9.02105860523	7.73515109166	7.52214382604	8.03236436011	7.12127934382	11.0986213745	10.096975312	9.67750125446	11.0064368293	7.55375348934	7.43524884402	8.94042336229	7.89116182939	8.93807739128	6.81940001632	8.40236631299	7.4934742128	8.38408601724	7.90790492967	8.97546184384	7.76824559895	7.90991695047	8.74050373563	8.8694280853	7.50232144172	8.84108099486	7.99398060118	9.02956473369	12.5727441022	10.5810882459	8.19829113467	11.5882894967	10.587559731
VIT_200s0184g00020	3.90178718762	3.13331937194	3.17581969826	3.06024441185	3.44026914145	3.26610740599	3.42740577051	2.66289701237	3.12006057983	3.16808151639	2.52531272177	3.10250377684	3.72490277159	4.12265723986	3.29065960569	3.09061529942	2.91464966076	2.88546001909	3.55821785137	2.86431557794	3.10390086646	3.24217120554	3.01840918598	2.99683901972	3.16378578595	3.54368800387	3.19018181087	3.24232894827	2.465097591	2.73865475506	2.79866353962	2.92171966702	2.7413471912	3.21018595429	2.50241010125	3.40673443899	2.20683371879	2.42461014446	2.37131280883	2.86423729601	2.26911451682	2.58869291294	2.2422050302	2.85182097514	2.30712966939	2.28919365652	2.66223698345	2.57123823874	2.72782196023
VIT_200s0184g00030	14.3220902203	13.9116702351	14.8806748411	14.0914123324	16.4609163024	14.524507071	16.70899414	15.2382534863	14.6061510442	14.0646742182	14.4744338655	14.8882920574	13.3825939117	13.636783606	14.4743585365	13.1761493535	14.7352808405	14.8817654104	14.3659775422	13.9388922642	13.5930497743	18.8246210175	17.1577529139	15.939209151	14.9530451087	14.1271872548	15.2978163115	14.6341524654	14.634733356	15.0299002596	13.9494897969	15.0183914146	15.1472287019	15.4285283331	14.8034757842	14.8317415274	19.3736249743	18.9204671422	17.3374200556	21.4028619078	18.8723028648	18.7089765845	16.1653869443	16.6743609957	18.3286447704	17.8245817908	18.5538583888	19.2765402598	18.6132904781
VIT_200s0184g00040	17.0489281521	20.0497245448	18.6978302501	19.9813744751	19.781352366	19.086770982	15.3411250719	15.1492291612	11.4373893656	19.0234789996	17.4662442341	19.2797897962	17.9969373759	11.0307070105	13.6216357857	17.2482116304	16.7858159589	16.5140977048	14.9671474914	11.3256270128	15.288930244	17.7213993755	9.995727425	12.8667616185	14.5430971748	16.2006586016	16.7699893351	19.3635702002	21.0270828593	17.1146041206	9.25764991262	13.6954826005	8.29246784005	15.6738988397	14.5851455656	16.2767747746	2.20785371272	9.00520781735	9.7274819025	5.77661482283	5.92857748037	4.04724031496	10.2478523934	9.19876895934	4.04555241516	8.8121532459	6.94909995213	14.5417363435	7.1956400522
VIT_200s0184g00050	30.2377748199	26.2672304237	28.5384583368	27.1830837325	26.8373701409	32.6720027489	24.4886226837	27.7607281341	21.6075808337	26.8350531621	27.0388386529	24.755648781	27.6940925502	29.5146217854	29.1954420342	30.8510402048	28.8305768967	29.3113110039	27.3668167802	24.87659189	25.5711482071	30.4014305907	27.3383590854	29.4548049512	31.791497883	23.152415261	32.1619290146	27.8782549556	28.6786541947	31.0148830351	22.189082518	23.2675677667	22.8474578773	28.2746963341	29.8245301338	25.8907059597	19.7756130759	23.6472191432	26.2008322601	19.6051813211	23.1488063309	22.3023871302	21.5233083591	27.9871293601	26.4851789334	24.1723803275	25.5052022783	33.0304039856	26.0098250354
VIT_200s0184g00060	0.940340203256	0.777831357873	0.623876038719	0.614079985714	0.495613099453	0.604378627787	0.633601933337	0.601140131848	0.651888679361	0.833046149797	0.758246426516	1.04056441518	0.837775242632	0.719333499969	0.719058345661	0.643934245843	0.729290102951	0.663613037339	0.727109912568	0.768541817481	0.4778512095	0.50188069831	0.589009166843	0.646151771881	0.872151861206	0.563453829636	0.726051881608	0.842399432664	0.738197798583	0.710561913195	0.727248465428	0.776881694569	0.584313376367	0.786444875758	0.774734737589	0.701597641863	0.896341894189	0.606867347147	0.521734238141	1.07888498774	0.403291336982	0.719006938636	0.985411377655	0.491168817137	0.337981554662	0.570021621726	0.639912463004	1.24737191392	0.697065133607
VIT_200s0184g00062	0.0	0.0	0.0	0.0	0.0	0.0	0.0	0.0	0.0	0.0	0.0	0.0	0.0	0.0	0.0	0.0	0.0	0.0	0.0	0.0	0.0	0.0	0.0	0.0	0.0	0.0	0.0	0.0	0.0	0.0	0.0	0.0	0.0	0.0	0.0	0.0	0.0	0.0	0.0	0.0	0.0	0.0	0.0	0.0	0.0	0.0	0.0	0.0	0.0
VIT_200s0184g00064	0.0	0.0	0.0	0.0	0.0	0.0	0.0	0.0	0.0	0.0	0.0	0.0	0.0	0.0	0.0	0.0	0.0	0.0	0.0	0.0	0.0	0.0	0.0	0.0	0.0	0.0	0.0	0.0	0.0	0.0	0.0	0.0	0.0	0.0	0.0	0.0	0.0	0.0	0.0705518023301	0.0	0.0	0.0	0.0	0.0	0.0	0.0	0.0	0.0	0.0
VIT_200s0184g00066	0.0	0.0	0.0	0.0	0.0	0.0	0.0	0.0484157856472	0.0	0.0	0.0	0.0	0.0	0.0	0.0	0.0	0.0	0.0	0.0	0.0	0.0	0.0	0.0	0.0	0.0409751136892	0.0	0.0	0.0	0.0	0.0	0.0	0.0	0.0	0.0	0.0	0.0	0.0	0.0	0.0	0.0	0.0	0.0382416407713	0.0	0.0	0.0	0.0	0.0	0.0	0.0
VIT_200s0184g00070	0.0	0.0	0.0	0.0	0.0	0.0	0.0	0.0	0.0	0.0	0.0	0.0	0.0	0.0	0.0	0.0	0.0	0.0	0.0	0.0	0.0	0.0	0.0	0.0	0.0	0.0	0.0	0.0	0.0	0.0	0.0	0.0	0.0	0.0	0.0	0.0	0.0	0.0	0.0	0.0	0.0	0.0	0.0	0.0	0.0	0.0	0.0	0.0	0.0
VIT_200s0184g00100	0.0	0.0	0.0	0.0	0.0	0.0	0.0	0.0	0.0	0.0	0.0	0.0	0.0	0.0	0.0	0.0	0.0	0.0	0.0	0.0	0.0	0.0	0.0	0.0	0.0	0.0	0.0	0.0	0.0	0.0	0.0	0.0	0.0	0.0	0.0	0.0	0.0	0.0	0.0	0.0	0.0	0.0	0.0	0.0	0.0	0.0	0.0	0.0	0.0
VIT_200s0184g00102	0.0	0.0	0.0	0.0	0.0	0.0	0.0	0.0	0.0	0.0	0.0	0.0	0.0	0.0	0.0	0.0	0.0	0.0	0.0	0.0	0.0	0.0	0.0	0.0	0.0	0.0	0.0	0.0	0.0	0.0	0.0	0.0	0.0	0.0	0.0	0.0	0.0	0.0	0.0	0.0	0.0	0.0	0.0	0.0	0.0	0.0	0.0	0.0	0.0
VIT_200s0184g00104	0.0	0.0	0.0	0.0	0.0	0.0	0.0	0.0	0.0	0.0	0.0	0.0	0.0	0.0	0.0	0.0	0.0	0.0	0.0	0.0	0.0	0.0	0.0	0.0	0.0	0.0	0.0	0.0	0.0	0.0	0.0	0.0	0.0	0.0	0.0	0.0	0.0	0.0	0.0	0.0	0.0	0.0	0.0	0.0	0.0	0.0	0.0	0.0	0.0
VIT_200s0184g00106	0.0	0.0	0.0	0.0	0.0	0.0	0.0	0.0	0.0	0.0	0.0	0.0	0.0	0.0	0.0	0.0	0.0	0.0	0.0	0.0	0.0	0.0	0.0	0.0	0.0	0.0	0.0	0.0	0.0	0.0	0.0	0.0	0.0	0.0	0.0	0.0	0.0	0.0	0.0	0.0	0.0	0.0	0.0	0.0	0.0	0.0	0.0	0.0	0.0
VIT_200s0184g00110	14.1770785325	14.2996939859	16.5408002281	11.0698317667	10.9884289568	13.6870523443	9.81628135831	22.4129840463	15.2139737286	23.5637867009	22.156266276	21.3646819108	17.801858236	18.3080033124	18.4742552591	13.4113452161	7.86352429058	8.59438900038	5.8876819759	6.45071961035	8.08650835975	2.50101344011	2.33199091903	2.95617520845	11.5652569119	10.5294366187	8.85971850359	5.89907257459	5.34962763811	11.6811198572	13.5421062097	12.9743313428	11.4962344849	3.22635895778	3.14910609274	6.19676008211	0.412948393572	1.16867065185	0.870590693263	0.187243637497	0.824103925827	0.274999544151	0.72278883605	0.917043626227	0.991623600215	0.353721347239	1.65916494981	0.702373669541	0.51516332043
VIT_200s0184g00120	7.55848221574	4.82863052518	5.61547488737	5.65671809063	6.14895526505	3.45563092874	6.00537411393	5.97228406588	7.81642598315	9.44498576127	7.00684298325	7.07427279981	8.20462924365	7.41121286929	7.41877466634	10.0645650972	7.5868377647	11.7635985008	8.69730211832	8.74585743165	7.43489230347	4.07870785901	3.62932668581	4.37598071772	8.75329504706	6.19304954854	5.95651427828	7.67247518075	7.14005632131	6.28028342494	10.9056609264	8.77411484967	9.38735062204	7.20956581036	4.58019181686	7.31750301815	3.81772363204	2.68425719239	3.40764080026	0.472558743181	4.8703008596	2.56647966384	3.07479561829	2.77246030911	0.391034984295	2.23177296599	4.59973031033	2.42094665907	2.82473200008
VIT_200s0184g00130	2.28342301295	0.482247744391	0.221700702358	1.5337718713	1.80524190004	0.183451167785	1.84628656389	2.50242054886	1.24971927056	2.22929791914	1.88042112306	1.78362135734	1.28486215302	1.63030339231	5.84735602237	2.97477167627	2.26076323354	4.56576915645	1.61210339816	1.16640370313	1.49189592733	0.974971341059	0.268178955688	0.261507806901	2.32962579516	2.30889129244	3.34054959971	2.23155705947	0.430214810058	1.01002164178	1.72490435107	2.82974640493	4.25665500342	0.545634235507	0.235160519912	2.62854372335	0.0	0.0	0.37080714713	0.215330183121	1.32680732058	0.592967767076	0.944553592566	0.376642917915	0.0	0.0	1.08411346152	0.224369366659	0.211584935177
VIT_200s0184g00140	0.973757251802	0.914012253832	0.735337866774	0.84787021719	1.71075265458	0.695396162183	1.24974926796	2.13429587307	1.18430696714	1.87787813697	2.56162051061	2.32411267775	1.52201301873	1.76568080898	3.4633100408	3.90332405584	3.32076847417	5.72663316657	1.41860023546	1.87909885837	1.29599040152	0.923939783262	0.635355101631	0.247820070452	1.7059418545	1.70180907016	1.58284994807	2.32622917714	1.32501420839	1.79466655358	2.91896446659	3.41298739948	4.50842604154	1.55122460342	0.334277763842	2.490961545	0.56254264634	0.586538126923	0.351398508575	0.306089185924	1.70641728597	0.374620591137	0.447557074163	0.267696619344	0.491217500933	0.401550060169	1.02736923076	0.106312757756	0.3007653624
VIT_200s0184g00160	0.0	0.0	0.0	0.0	0.0	0.0	0.0	0.0	0.0	0.0	0.0	0.0	0.0	0.0	0.0	0.0	0.0	0.0	0.0	0.0	0.0	0.0	0.207778289993	0.0	0.0	0.0	0.0	0.0	0.0	0.0	0.0	0.0	0.0	0.0	0.0	0.0	0.0	0.0	0.0	0.0	0.0	0.0	0.0	0.0	0.0	0.0	0.0	0.0	0.0
VIT_200s0184g00170	3.03487676811	2.82772541029	1.55996676023	1.99855122623	3.52842735008	1.86453095985	3.71175532584	3.13030061384	3.90821299157	2.51753037737	3.85913698664	2.44031831163	2.17647861678	3.09545916825	2.66674873141	2.32573058327	1.94425638085	3.14964824162	3.06090281573	2.00621436938	1.16639136137	3.81125160596	2.30633901892	1.63561246498	2.98038076934	3.20912567515	4.13519548934	2.79147501257	2.85897296502	2.17154652984	3.08242647672	2.41346966106	2.74064846209	1.70634706377	2.02238047125	2.28338141625	2.93928532713	2.48859748137	2.75408581096	5.05047156775	2.96377739143	3.55421285841	3.3969581929	2.94466281279	0.709195266972	2.65023039712	1.86467515382	1.22791235208	1.81963044252
VIT_200s0184g00180	3.02347004024	3.033074728	2.93552893038	3.35091960796	3.31655873322	3.47356806994	3.07328642153	3.7110569248	4.69948321235	3.87014203805	4.66848200297	4.57576456762	3.85623498633	3.91645741796	3.80670829581	3.09050715275	2.93359700266	3.59174667327	3.01890428505	3.18152548185	3.7203604367	4.16333027625	2.59219012134	3.94737881272	2.97247795488	2.88734844714	3.90716578791	3.57530142584	2.8767096537	3.27654441761	4.53524834768	3.23591967643	4.44266560335	2.31190980156	2.67782479642	3.90583025935	5.34480472759	3.69958294639	4.68889776656	5.36021308807	4.4673411335	5.46984995916	3.52691512346	4.61307838647	0.926563265328	3.45611261949	4.27769973702	4.63454876535	4.00626871871
VIT_200s0184g00190	9.28397991636	6.10325592612	6.27441246164	8.20262855541	8.14032312168	5.0822138116	10.8289398331	11.0721235501	11.606894435	11.4533158447	11.8523183069	10.9755749921	10.0724458315	8.26243480531	8.88621949402	8.163585914	9.1017332313	10.8662256061	10.0520958123	11.2515382941	8.92025838359	9.81297922183	9.72777987123	8.7039979669	8.31528920711	8.64102640514	7.54559059835	13.0759417593	9.21746447041	8.85729291428	12.9163670295	11.1770958811	12.9750945234	7.28608219001	6.42099941045	10.2447889267	8.55775334007	9.12838190348	8.31415793392	7.63910647327	10.1997900956	8.78480945306	5.8735253756	8.18227279845	4.02906498303	7.53304190513	11.1491585095	6.57352846652	6.95803066085
VIT_200s0184g00200	9.7822181417	9.7130791045	10.631743719	9.56184174038	10.9656701289	4.86793470502	10.6247271409	12.6404797092	14.4632938034	11.1658267524	8.94248595416	9.40876842404	9.99549516315	7.89264244518	9.81442841673	9.72989374699	9.25148017651	14.1675627225	10.1606177002	15.7364770238	12.3215444308	10.5978297444	9.25965107968	6.52116865686	11.3072273302	9.84211405949	11.8368049323	11.1295797434	9.83416679199	7.8304837693	10.398892296	11.5140745912	11.6073666942	8.37315287796	6.84151014437	10.8312070154	9.93180543915	5.48396016652	6.10522250796	5.85153769002	8.42307738196	5.62400903247	6.70387256106	7.04420267668	4.51579992087	6.66498462323	8.80348492697	6.95795262702	6.76442543687
VIT_200s0184g00210	63.5725895067	54.0306900001	44.2487025387	51.1642197721	56.9803480577	32.070026405	62.3688292612	57.2009923953	80.6332781862	66.4516453381	57.6990756384	61.0051049521	69.3250774324	44.2549038688	57.9551775976	70.149632776	54.0318712713	84.6779407238	61.524529688	72.3025211355	64.1165267712	56.2643035773	47.9386342722	45.4946544065	57.5914276323	56.9803636143	58.382163899	65.8349507875	59.6456572177	45.4212187419	61.8755494877	67.5653004132	62.8035903132	49.3053312779	34.7544925501	63.3068431935	47.7364851044	44.0561856359	42.0146952469	33.3391740151	46.794698028	39.2827397117	37.9701268726	45.3266018891	51.6550174344	39.8879193648	57.4966937774	46.9919789077	41.5745351515
VIT_200s0184g00220	2.95906598664	1.70438243908	0.78354494806	0.602303109276	1.06336166715	1.5128438768	1.86435199015	1.76883425097	1.47227201737	1.75086411914	2.21529063812	1.57593941847	2.01823096182	0.823127740147	2.29622199965	0.808736662254	1.33168245263	3.48043321676	0.813938702008	2.19859108973	2.9292933733	0.574298187199	1.89562111144	0.308077690322	2.49499151162	2.11560511119	1.63976749758	0.52579152634	2.02731362548	0.892416382124	0.290297014075	2.42449007047	2.06487212897	0.642801976076	0.0	2.75256937849	0.466216850734	0.624990235048	1.74736518648	0.507353308176	0.893193186457	0.465709844462	0.667657059951	0.443716314255	0.763321715919	1.1980493576	0.766304857735	1.32162777621	0.498528888361
VIT_200s0184g00230	3.11194371272	1.92635574399	2.18793152163	3.36368184525	1.69673009184	1.29318036308	1.7353075901	1.7640013705	3.64125855226	2.91013389566	3.42431879376	2.20028700229	3.01907500436	2.51736152223	3.54941966203	2.36581253111	2.0186268435	4.54375484036	3.35508794653	4.49479722102	2.9212898395	2.63455370576	2.01647127337	2.45788758399	3.18486348151	2.53178972323	2.61645961362	2.51690369986	2.93157304996	1.779956172	2.66343544607	2.41786578066	3.53010926031	1.92313705957	1.87871409897	3.84306817598	2.41770377785	2.90865218679	1.56833186819	1.92267496841	2.40503247337	2.04352461805	1.95310972364	2.56652305267	2.43595563987	2.54885546389	3.15873933161	1.79250280905	2.08810050781
VIT_200s0186g00010	10.0051503282	9.64648098828	10.1364928724	10.0876240691	9.1504627006	9.13656480571	11.2696931219	9.53453905324	8.97899567051	10.7859139829	9.27565324545	9.58696479571	9.44129721301	10.2682580749	9.94605652539	8.22044987076	6.58339977058	9.282824037	8.77474001532	7.23760880094	9.06783157521	8.95523518172	8.10138073102	7.18815446438	8.47270693394	6.9120606413	9.09136916378	11.8427885719	8.83982519527	8.86485766927	6.57210391991	8.1212744924	7.15517399122	8.98397128905	9.72790606423	9.93559951689	11.1471563789	8.6628393339	8.47693300908	8.90758276506	9.182082488	11.0812415206	9.40847116443	10.3016605681	11.602973197	8.62582899821	10.0904889653	11.479759241	10.5953165007
VIT_200s0186g00020	48.7695695173	50.8628879633	46.3560345019	54.6986445356	56.0296932467	38.4551942933	64.7586884682	52.9844819941	58.7281737337	57.6777371067	58.5492134865	58.7725823393	57.80729262	44.3937279838	49.1423228567	56.3947446586	50.7028640224	51.477290064	51.1638245024	50.6865518343	49.3650004669	77.8630220649	60.8179652265	53.091503612	45.5126279674	52.2868289206	47.7709702287	55.1144927415	52.9563725136	36.3313233695	63.5913098445	64.4178452512	66.4023575965	57.4042390946	42.7757527149	53.0101978829	92.2282840336	81.2109977102	75.6241682874	64.9494002842	84.243609552	69.0111936438	76.1320344304	77.3612412949	87.5822331671	75.3312227306	80.4257433959	76.5314783368	78.4829093397
VIT_200s0186g00050	0.0	1.33784858121	0.0	0.0	0.0	0.0	0.0	0.0	0.0	0.0	0.0	0.0	0.0	0.0	1.3518081127	0.0	2.50871791077	0.0	1.27779624186	2.58866370243	1.37960268549	0.0	1.48796065737	1.45094654152	0.0	2.84680503441	1.54455519127	0.0	0.0	1.40099776118	0.0	0.0	2.77853761134	0.0	1.30476159435	0.0	1.09786548721	0.0	1.02869079526	1.19473520958	0.0	0.0	1.04814979304	3.13464105877	0.0	1.88080866892	3.60904868482	1.24488809888	0.0
VIT_200s0186g00070	0.0	0.0	0.0	0.0	0.0	0.0	0.0	0.0	0.0	0.0	0.0	0.0	0.0	0.0	0.0	0.0	0.0	0.0	0.408367871111	0.0	0.0	0.0	0.0	0.0	0.0	0.0	0.0	0.0	0.0	0.0	0.0	0.0	0.0	0.0	0.0	0.0	0.0	0.0	0.0	0.0	0.0	0.0	0.0	0.0	0.0	0.0	0.0	0.0	0.0
VIT_200s0186g00080	35.7441988394	35.8643465721	33.6731090646	33.544497829	35.5397125532	25.5792516113	43.7057303063	39.9598935759	40.0832791467	45.9937285883	43.6132039949	45.5171089107	41.6968603984	35.9796971412	39.6057193114	36.1647476414	34.3995719252	33.3323155732	35.3574454133	31.0588159333	31.7100085833	42.123881115	35.5583533705	33.7434528625	31.2975546184	40.4044751125	34.2824899255	40.3981064617	34.1728145784	29.817735167	45.7551511715	43.7189372971	47.1102488796	36.845286538	28.7992127568	35.6875984913	55.0714482345	53.6699384342	47.2633090684	51.9752587115	53.7912628544	52.5774188125	56.1189572167	46.074485443	50.5004416949	46.9872988307	49.9620200324	55.2316343569	49.0156617213
VIT_200s0186g00090	19.4046486389	26.3553904879	23.2153111424	23.5104760255	25.5684007299	20.2653736254	24.3347135084	29.3018402083	30.3771728672	23.0518087964	26.1368186624	27.5513619955	24.7162799997	22.7769180119	21.8046305189	23.1118813971	21.8296694412	22.5889251537	19.6716785533	17.7858293374	19.4283336696	21.0506301657	21.5206231909	20.9281531427	20.495901057	26.7517716104	24.2852204459	21.4664073919	22.6972008216	23.5358133632	16.9569343911	20.8683723022	23.1017404235	21.8530900419	22.7582019161	20.3106873647	15.7057048319	17.9767160241	18.8879301862	10.0980921778	17.0875192703	14.0621895922	21.1160914064	18.2252437172	22.0342088208	20.6733679369	15.978418761	16.6325904422	16.3936222764
VIT_200s0186g00100	0.0	0.0	0.0	0.0	0.0	0.0	0.0586880962832	0.0	0.0	0.0	0.0	0.0	0.0	0.0	0.0542122270293	0.0	0.0	0.0	0.0	0.0	0.0	0.0	0.0	0.0	0.0	0.0	0.0	0.0	0.0	0.0	0.0	0.0	0.0	0.0	0.0	0.0	0.0	0.0	0.0	0.0	0.0	0.0	0.0420344677675	0.0	0.0	0.0	0.0	0.0	0.0
VIT_200s0186g00110	0.0	0.0	0.0	0.0	0.0	0.0	0.0	0.0	0.0	0.0	0.0	0.0	0.0	0.0	0.0	0.0	0.0	0.0	0.0	0.0	0.0	0.0	0.0	0.0	0.0	0.0	0.0	0.0	0.0	0.0	0.0	0.0	0.0	0.0	0.0	0.0	0.0	0.0	0.0	0.0	0.0	0.0	0.0	0.0	0.0	0.0	0.0	0.0	0.0
VIT_200s0187g00005	0.280534827305	0.592475800252	0.544750297223	0.314058049837	0.554467155013	0.225382863279	1.13414746067	0.461160358289	0.153536938955	0.608633717607	0.433168437275	0.547826559755	0.394636232713	0.429202321648	0.29932893924	0.421698402461	0.555501823099	0.164981574561	0.141470298206	1.00310718469	0.763708629468	0.449183224988	1.31790801081	0.481921529861	0.39028795789	1.10313695083	0.171004324747	0.411244086673	0.132137405946	0.465331399251	1.05958410137	0.474074397709	1.07668332439	0.670350632194	0.144455747946	0.358817079696	0.85084575259	2.17258510279	1.13890766619	1.4550168088	2.44511634793	1.45700651339	0.464180622632	1.27251500124	2.46771006161	0.520580970862	1.86467515382	1.51609586328	0.90981522126
VIT_200s0187g00010	10.2236145827	7.10818260354	7.07613788145	6.28925527637	8.00261873214	4.18817124805	20.4029620503	8.98549564089	18.0603760152	9.22362438023	8.1274902664	9.83405151725	12.4832526534	6.34953950067	10.7465260918	7.9122793039	4.7103118505	6.42917888495	10.7196566167	5.42918837075	7.44025417369	9.61653433565	3.6259453648	5.15871328356	7.88623090169	6.36862569554	5.92344877475	12.0193503682	4.19570319912	7.66757408731	13.7090520332	12.0310633233	5.99390716673	5.13993074943	3.96136380966	10.6165465848	2.23675945268	2.39096350229	1.43831122792	0.334094768657	4.53732930543	1.09525833266	3.2241411804	3.04711886426	6.60627402592	2.62973892497	5.38256745433	1.84006011523	2.62627074178
VIT_200s0187g00020	3.45581547072	1.47942827649	2.31243586336	2.19579231039	3.04594322968	0.712863753059	6.25736530027	2.66131383935	4.345040603	1.11450169455	2.06712167451	1.68712341232	5.60593047184	3.62006555873	5.48117201463	4.49276775987	3.69894198496	2.30699562049	2.49633677215	1.66985738236	3.25461561	2.69189471336	2.79722449382	3.42292263778	2.85870846683	2.41352198518	1.82187722917	4.74650329129	2.28765830033	3.25344664399	2.46942311378	4.10375935234	1.22903209443	2.67821417856	2.50092234256	2.92685513283	0.566556030262	1.48283454102	1.2513087795	0.0880779821565	1.27925231045	0.848909859167	0.579535854654	3.62042966519	4.02845077757	1.52522177432	3.28147351683	0.688315060619	1.16837150887
VIT_200s0187g00030	0.0715389359247	0.151086725019	0.0694581435439	0.040043831491	0.14139417432	0.0862120242051	0.12395054215	0.196000152278	0.0391533177662	0.077603570551	0.184103160955	0.0349251905126	0.167726389131	0.145934001289	0.0381658028175	0.0716912888215	0.247901542184	0.16828721631	0.108228643436	0.109629200513	0.11685159358	0.114545813294	0.336078545562	0.081929586133	0.0995269837971	0.0803742769278	0.130822980681	0.209741974988	0.067392483907	0.1582183264	0.115801541134	0.0805955260222	0.0784468724512	0.128209137305	0.0736750627048	0.0915016232376	0.0619924045603	0.221611595184	0.145215913721	0.0337311397967	0.0	0.247699953703	0.177555429422	0.265502384759	0.507490758307	0.185854044242	0.169824695248	0.175735569514	0.0994333575147
VIT_200s0187g00040	15.5718745938	14.5804591468	12.8846212878	11.0779069923	16.9805566223	13.5581878691	18.0754751545	16.8972037529	14.19017178	14.9780953942	18.2404521634	17.1516792048	16.7617629051	15.8827213297	19.5616138808	13.6063625169	12.1516023803	13.353196191	12.4560176624	11.206588079	14.1166766978	16.8677658967	15.6758980192	13.3532423899	10.8853750755	18.529253471	9.8193889601	17.0173659824	15.3196805019	12.4694273393	18.2943817503	16.9382831681	20.0195805629	15.8553635857	12.5608787081	17.0718438699	15.5545239145	17.2279209323	15.3841512097	13.3100969442	21.3947680444	13.4792073927	22.9098522147	10.5018638597	13.6694221659	15.6580995142	13.9850636537	13.6427092243	15.921766372
VIT_200s0187g00050	1.01792334746	0.179150349968	0.164719312335	0.094963557186	0.251486182619	0.0	0.293947506006	0.0	0.185703425086	0.184036113315	0.698558170984	0.0828247498549	0.79552300331	0.0865202664229	0.452549152199	0.255022791985	1.93165860732	0.498864372322	2.65218615212	0.433307639175	0.46185403078	0.18109618862	0.199251751095	0.0971476086113	0.0	2.19197839043	0.103415142396	0.165800351719	3.59596396312	0.0	8.97099282372	1.43348629977	2.23243194691	5.37149210678	2.35871588439	1.19347365601	5.58654662608	11.89056296	1.44638813762	2.95974359694	11.1253674002	1.90910860645	56.9147601444	0.559676733316	35.4794571388	0.0629644370805	18.525930254	5.66787065323	4.55890132467
VIT_200s0187g00060	0.0	0.0	0.0577765466751	0.0	0.0	0.0	0.481153468164	0.0	0.0	0.0	0.183768427935	0.0	0.0	0.0606952778088	0.0	0.0	0.235667440102	0.139984366294	0.180053106808	0.0	0.0	0.0	0.0	0.0	0.0	0.401140709394	0.0725472892867	0.0	0.280291467159	0.0	0.192651654795	0.268163295674	0.0652535348117	0.284391177294	0.490274053636	0.0	0.0515664092479	0.46085138544	0.0483172949291	0.0	0.345774029	0.0	6.00621593527	0.0	1.62101775308	0.0	0.621558384608	0.175416050297	0.33084189864
VIT_200s0187g00070	0.0	0.0	0.0	0.0	0.0	0.0	0.0	0.0	0.0	0.0	0.0	0.0	0.0	0.0	0.0	0.0	0.0	0.0	0.0	0.0	0.0	0.0	0.0	0.0	0.0	0.0	0.0	0.0	0.0	0.0	0.0	0.0	0.0	0.0	0.0	0.0	0.0	0.0	0.0	0.0	0.0	0.0	0.0	0.0	0.0	0.0	0.0	0.0	0.0
VIT_200s0187g00080	0.0	0.0203200911404	0.0186832537019	0.0215424433989	0.0	0.0	0.311182056824	0.0	0.0	0.0	0.0	0.0	0.0360928123991	0.0	0.0410642346827	0.0192839380515	0.133363984967	0.0	0.0776319127834	0.0	0.0209542789075	0.0	0.0	0.0	0.0	0.194575846301	0.0234596819839	0.0188058703689	0.34442479159	0.0	0.436085568424	0.0216790513406	0.0211010940596	0.459819149962	0.495438625979	0.0738379095895	1.61748237141	1.54986962747	0.343736953636	0.127024762605	2.12445189792	0.61630685443	16.7318806502	0.111092129635	8.70373753138	0.0142834563294	2.24747715747	0.661785197103	1.21249260256
VIT_200s0187g00090	0.0783929657139	0.0	0.0761128159792	0.0	0.0	0.0	4.43698407768	0.0	0.171618135359	0.0	0.0806967148617	0.0	0.14703678664	0.0	0.669158506885	0.157119830591	2.48368080587	0.0	0.31626094609	0.240265193938	0.085364637226	0.0	0.0	0.0	0.0	3.61106706461	0.0955712792999	0.0	2.5108744603	0.0	2.53792599131	0.0	0.171925480941	4.30844118895	4.4403563241	0.902414212409	12.5673823736	13.1742785275	2.80066715517	1.33066316755	21.1487109268	4.68219657995	155.588526864	0.646532753306	68.7355207424	0.174566074062	21.8848101886	6.23934933392	10.0969513577
VIT_200s0187g00100	0.0	0.0	0.0	0.0	0.0	0.0	0.0	0.0	0.0	0.0	0.0	0.0	0.0	0.0	0.0	0.0	0.0	0.0	0.0	0.0	0.0	0.0	0.0	0.0	0.0	0.0	0.0	0.0	0.0	0.0	0.0	0.0	0.0	0.0	0.0	0.0	0.0	0.0	0.0	0.0	0.0	0.0	0.0	0.0	0.0	0.0	0.0	0.0	0.0
VIT_200s0187g00105	0.371921172563	0.157095856127	0.433324100063	0.499637806558	1.1026335469	0.23904243075	1.5465647191	1.22277367728	1.7912642878	0.887590838177	1.76111410104	1.16205633887	3.20891078115	0.834560069871	1.26988034829	1.04359705659	1.69385972574	1.83729480761	0.750221278366	1.2158874966	0.32399760038	1.9850268781	1.04833591769	1.36301038749	0.482932069106	1.16999373573	0.362736446434	1.81736654464	1.47153020258	0.575788852608	1.44488741096	1.75982162786	2.12073988138	0.977594671949	1.45550109673	1.33197249281	0.773496138718	3.28356612126	2.29507150913	0.280581753764	3.27250420303	1.09459453973	1.16924285625	4.17160565145	2.06848619533	3.3127879964	2.75463374997	2.41197069158	2.82594121755
VIT_200s0187g00110	106.293747556	113.940897671	101.302230539	83.8680286824	111.741903873	97.9733692154	121.971303422	119.245237129	131.724858517	96.8832248703	134.307907633	96.3472903312	103.747665355	131.224918602	136.231950318	96.5054042737	106.207599452	107.842760197	88.2452450875	100.596300586	94.2106616793	101.228741498	106.698958171	94.520647387	87.6319153848	109.921119656	94.0584641741	103.811081428	112.575426988	138.638949271	101.961402495	116.128544634	103.76008692	106.62391995	109.107786278	117.720094581	51.0507451554	81.073762946	77.6807983278	66.8902906927	79.4735325424	57.2864541948	74.9874710477	82.5343925747	129.173049465	87.9763314744	83.080900092	75.1230159884	73.821306209
VIT_200s0187g00120	7.73744436407	6.82603041687	6.085988358	7.67523413566	7.74318221464	4.09173876477	6.33538731149	6.54748039865	8.89825052695	1.6999245978	4.23446452399	2.00824200209	4.31705139028	2.1977442239	4.18015476246	2.94452749848	4.5576084738	4.3775659684	5.33424166802	6.8041185595	4.58606079741	6.27288294247	6.78673327263	5.15972510774	6.54048647636	2.5308877675	5.37320322148	2.68009446344	3.41382425338	4.65718208394	1.37402427111	5.62741679076	2.14799665714	4.5637337304	4.84160910822	5.76254861157	1.01846873128	0.455105108813	0.636197798568	0.646527532364	0.487803760185	1.52604173472	1.21543554555	1.45397315943	3.22384453387	1.01779421735	1.11601505466	1.34733524916	1.90584734628
VIT_200s0187g00130	20.553173358	16.8256987626	16.4779908559	16.5393057955	18.4812808715	17.2482118686	18.8985400701	20.4503512253	30.2714383477	16.8651457086	16.2344647476	18.1804617369	16.6224325448	17.6425133942	16.0241792758	16.9465948678	12.0483452409	18.0949739394	14.7158430404	19.9997743352	13.5615658804	9.99219332961	10.9222479963	13.2840546055	15.9485545487	14.0607093215	12.8510193064	10.5204618511	13.2082633965	11.0490087684	16.184735393	17.6987775145	13.4557522199	11.2084015031	10.499612602	15.4607400764	4.62013652184	4.01871959427	2.74282012043	0.556511374823	2.98988320265	3.32922213681	4.8486431877	4.21254612751	5.38169494966	2.61315463508	4.63753406132	3.97912677824	4.50664948976
VIT_200s0187g00140	0.0	0.0	0.0	0.0	0.0	0.0	0.0	0.0	0.0	0.0	0.0	0.0	0.0	0.0	0.0	0.0	0.0	0.0	0.0	0.0	0.0	0.0	0.0	0.0	0.0	0.0	0.0	0.0	0.0	0.0	0.0	0.0	0.0	0.0	0.0	0.0	0.0	0.0	0.0	0.0	0.0	0.0	0.0	0.0	0.0	0.0	0.0	0.0	0.0
VIT_200s0187g00150	14.4520107213	15.4647505059	15.3085242761	17.0671546574	19.0002120635	17.996175631	16.0576291975	16.8328426321	17.6890200752	13.4054483789	16.6204246251	16.2882444646	14.3979384776	19.4280116721	16.7242895224	15.9439599809	19.7220838341	17.8894670403	18.0577374271	22.0300227568	18.6169787688	16.4032939911	19.7182542509	19.7598059123	17.1892428842	16.7508184127	17.3139155808	16.7361500071	19.1624487808	19.4352426456	18.195151193	17.5618897903	18.3555402783	19.0260026564	21.5156255412	19.0333034376	22.0430211717	20.2922216225	21.0951814858	24.7765687975	22.9723760975	23.831800805	19.1407984135	23.3960025011	19.3198323788	22.494403225	21.7585024319	20.2333395813	22.4779826093
VIT_200s0187g00160	722.494069821	635.469274441	996.630225791	919.714866604	510.77854782	2364.16738366	374.915325048	1073.53951301	193.032296278	1907.71300309	1868.60251135	841.045920367	1124.2055441	1583.99501262	2152.41794969	1579.51945483	1250.63438954	1626.3420514	532.455732455	1023.12533246	1384.697534	731.597327189	762.103428445	1026.23921569	754.579542444	1517.15198979	1685.39762418	1737.41006875	1425.13090063	2290.98158898	2531.15123163	1222.61292041	2372.81171056	895.528171857	1149.78538853	734.953378524	138.374388184	128.234929916	104.269993965	7.43172460956	160.040729381	40.3339449283	62.3488226672	110.208526084	684.262343144	33.7236006124	482.648264048	95.1247388541	129.688573206
VIT_200s0187g00170	38.2582237237	39.7782117662	42.7562188324	39.505421991	39.6587542754	36.2823421322	35.6931966506	35.0079770625	35.3469645021	32.0403363056	35.8573763608	35.1086667178	40.4206430182	43.4153156784	44.8463262238	43.2729205359	41.9048173637	35.9677814186	41.6894080409	39.1949782792	44.3991480064	41.5239497178	42.1990913135	39.2190454819	37.3201782077	35.4987667285	47.4571947562	41.9125331204	42.5684073707	37.4843249769	33.433198621	36.8021242254	31.185677761	37.4629195267	37.1688181977	36.1359108053	36.213108053	31.9287132204	35.9733451401	30.3005358227	27.8490090854	35.3168586067	36.1890138013	35.9437417863	43.074847599	34.593811219	32.6191130451	33.0446556874	35.6241000804
VIT_200s0187g00180	0.955012178059	0.882410766333	0.57952159279	0.26728344667	0.471886940436	0.479538006977	0.0	0.261651267114	0.261339470561	0.258993071322	0.491538652227	0.582794212505	0.783674788367	0.365278571615	0.127374016698	0.239261504942	0.0	0.14040985069	0.361200761378	0.243916640654	0.389978874622	0.382283595734	0.140202979874	0.0	0.221439976108	0.0	0.727677977648	0.116664989127	0.562286833814	0.132008907589	0.772948888539	0.134489190839	0.130903747647	0.0	0.122941062082	0.610752476078	0.0	0.277351289718	0.193856624032	0.225147668674	0.0	0.0	0.39504733841	0.0984537718561	0.406486214678	0.177219053911	0.226708225389	0.117299486521	0.221231664744
VIT_200s0187g00190	5.92886275618	7.12036814303	6.4573255803	6.37941928374	5.7376616823	6.60194621025	5.32255358939	5.36968363999	5.14471839251	4.24877272557	4.90144966178	4.40917895962	5.11365422131	5.21689798859	5.24440222056	6.55718751734	5.76357581807	4.51650771187	5.71635166627	5.55494631804	5.92090726264	6.11559066846	7.08948951455	6.139143775	5.89782037265	4.79737305173	6.06707561246	5.14872664374	6.68490216395	6.33544666116	3.94495136686	4.81057894898	3.63806958262	5.30355623359	6.31153545583	4.73464539262	4.76500241576	5.31718325117	5.5497808059	6.79321674306	4.8704703163	5.17198375173	4.80337085446	6.32117879522	6.72069395965	5.91715500084	4.47755394778	7.06329156769	6.07729525972
VIT_200s0187g00200	8.07746830343	5.89922025251	7.81904521444	6.98508421189	7.026437223	6.04259228274	7.4864906271	6.44034293473	5.47968040752	7.63415568205	6.64689498578	6.61169985911	7.12159638345	6.75870322595	7.43161504321	6.71324468285	7.54237389121	6.1725864965	6.46372914218	5.48497032023	5.95166035379	8.54480732592	6.53273367428	6.84106999286	6.66181169502	6.60251918849	7.42984307523	7.49220548709	6.03731251306	6.76602551784	6.78551394968	6.4844658997	6.47070766384	6.67461189814	5.8778545716	6.1555688672	8.23601923073	8.12846495353	7.61889956	9.12236243764	7.5079927268	7.57810858974	7.30284169228	7.5592975779	9.27793104364	7.5035464076	6.79733799916	9.24390737957	8.56033040693
VIT_200s0187g00210	10.3198634014	10.2546473102	9.39977450482	9.19258004475	11.0054917347	7.86155877736	13.8584672699	10.0403356645	11.9787836381	8.64973211525	9.49203879943	8.81493322615	9.20469741028	7.84518018045	7.66825290092	9.70198618188	8.87962838586	9.08178346164	9.49482319001	10.057619107	10.4776781649	13.0922616604	11.6494099406	10.4923457465	10.2050340899	10.8270076536	12.2735202306	13.669784537	9.30207371917	10.5744874496	10.1591882082	10.589155167	9.23220332599	7.91241842612	9.40464264512	10.7116055247	4.52926585878	5.26677341364	5.23251643081	2.25441339546	5.39866898748	3.71458623388	4.66813026919	5.4740669378	6.57293587968	5.76437636091	6.61272322981	6.05500392897	5.18715067546
VIT_200s0187g00220	67.8890664607	55.9662343616	64.340945808	50.8284021083	55.5789868406	56.7598622803	51.8885259893	54.4472500386	53.6894224445	48.8123456693	51.5333591528	48.064628144	59.5592839159	63.3038833657	60.7381068715	59.2534742164	57.4878127824	62.9631809246	59.3792160749	55.7238652695	60.6909547606	57.3850153152	56.0896890997	60.9004641217	60.6175158839	53.2293806579	65.5704010404	56.3986839862	59.4695002236	55.3877374083	45.5259087785	49.66726572	49.0651046861	52.8241484634	54.1648515639	56.6472921562	48.472424693	48.6149184896	47.8032811533	43.1498918341	41.4718637822	42.6768574489	47.366774432	54.6746613041	65.1281246184	46.1064905257	48.1136683791	51.380729626	54.6006452578
VIT_200s0187g00230	1.0417738945	0.550043846388	0.809178160331	0.583131657522	0.823611689143	0.669572432023	0.361001844246	0.570843944832	0.79822917865	0.452035652334	0.214477740826	0.610310756225	0.3907980377	0.531284925117	0.555783176308	0.730794755812	0.412574298323	1.34786007864	0.105070778509	0.74501329367	0.226884261274	0.66722176656	0.24470440519	0.0	0.676361094133	0.234087416623	0.635029322669	0.0	0.686974312082	0.345604222255	1.01180444693	0.704195391822	0.456947829981	0.0	0.321864265981	0.133247721903	0.0902754114154	0.161359105777	0.169174613545	0.0	0.345905053641	0.0	0.172374767025	0.343674174437	0.650342003059	0.0773276773695	0.593530552941	0.204729607774	0.386128475866
VIT_200s0187g00235	0.0	0.662512875681	0.365487419862	0.280946498256	0.620011195701	0.705671584708	0.43481691783	0.0	0.412048015086	0.408348500631	0.516665228699	0.36755136597	0.470705623684	0.255967305775	0.0	0.502984250007	0.248467269118	0.29517470209	0.506219597415	0.769155668773	0.683189828278	0.53576699892	0.736849526812	0.718519852828	0.2327595915	0.281951936315	1.07082580353	0.367886083925	0.4728239446	0.693784833813	1.35410108802	0.282728075311	0.550381252086	0.299837343473	0.646127946085	0.481479787451	0.761139970368	1.65199761809	0.407532455632	0.946627258705	0.833266487047	0.543080170059	0.726672540223	0.51743276263	1.06816265678	0.65197361207	0.595742860646	0.616478132034	0.697621894896
VIT_200s0187g00240	11.5094288507	15.1699151423	13.5604953667	12.4850670721	13.7193557553	13.3132572609	10.9169274289	12.1529317949	11.7016494865	8.01964427905	9.33976010211	10.5815483093	11.6210170489	11.9105556924	10.8238624981	12.3126913232	11.8526859581	12.0304211268	13.1544681562	12.7024481997	14.4312342946	14.3034030859	12.5060308299	12.4595184833	12.6422687536	11.1375538138	12.8024628153	9.74963699243	14.1662605049	13.4008807242	8.63532711493	10.9789208111	8.95892648533	12.5466695865	12.7831749573	11.9810366076	9.48215266523	10.9465758494	11.0163432438	11.9626855958	9.55382359119	11.544374246	10.7382105535	11.5361496077	12.0980369072	12.3469557325	9.17380289581	13.8681865647	13.6812855732
VIT_200s0187g00250	11.35112018	10.0686638887	10.3597021842	9.27651233911	10.9931927265	9.75790546798	9.5714178762	7.96145820861	8.32471958032	12.5596668893	10.9836158662	7.53657348102	9.26140523015	10.0726093982	13.2016173781	9.66899997935	8.54124190429	10.5473769633	7.55598586951	6.030239723	8.77602748776	10.5415253957	9.33200759101	8.83987083676	7.36959920486	9.05465011667	9.68695018799	11.0932894286	10.3724044668	9.03765029758	9.7996217468	7.80076176577	8.71304424364	9.3577848367	8.06614176393	10.5985854176	9.34454872787	10.4610600614	8.20276850906	12.202873499	9.51663780889	8.25356290821	8.35793433237	9.36164478053	7.60144885656	8.088564449	8.62277527779	11.3766941291	9.04556173738
VIT_200s0187g00260	0.608912803452	0.285776441121	0.558357324457	0.64380547684	0.300873650007	0.54355901566	0.273523935391	0.333656073181	0.925717978194	0.293570096348	0.313403520509	0.726660552991	0.285524922893	1.31114346894	0.902369756539	0.644110106544	0.636362984256	0.557043731506	0.477660266123	1.14048362084	1.10510809432	0.180550248344	0.0397302156575	0.271193281231	0.533382336938	0.152025764112	0.371172177746	0.56202177794	0.732958565284	0.44889850746	0.474576858496	0.457332752312	0.296760261676	0.565842910896	0.522578933139	0.302877466065	0.0293142378153	0.104793079893	0.109868784335	0.0	0.112322312853	0.0585647177359	0.139933865565	0.0278994754011	0.4607544001	0.0753295461713	0.256975042732	0.365638967889	0.188075497935
VIT_200s0187g00270	31.9796594023	22.965358706	26.7284024338	23.5250025181	23.9405444501	24.7341894584	21.7819909503	21.7722281304	20.7418360055	25.1345816792	18.4197793421	20.4730977179	25.3870349082	25.6919707491	28.2474202241	29.656826902	22.0773037638	24.7703644422	22.767462945	22.0308587292	21.3338793783	23.7535365862	20.8001603108	19.1792758379	24.2136594435	19.4337677787	21.8150376897	25.1102308374	22.3028182373	19.5337713548	19.3101775484	21.5548779893	20.5777326952	20.5020789145	18.0029663445	18.4271014292	12.4446131103	18.4771256405	16.8388030645	15.7060225623	16.0722601063	11.8353410706	17.0054957077	18.2390213007	17.4979019141	13.8951332036	17.9932438909	16.9965037519	16.4532004966
VIT_200s0187g00280	9.87028012047	8.72712853559	8.8537248232	9.46650595832	8.74959985423	9.33825621823	9.54623744093	7.86244391802	9.48174104632	9.76416507954	8.90167096156	10.1263664159	9.27034951265	8.63985668734	8.28375436502	7.94256655998	9.65564684261	9.07955612136	10.757261385	7.82619258874	7.29906071975	9.07352360953	8.68553779068	9.11059456301	11.0947574526	9.07005324917	11.6021238786	8.3503425451	8.47939512727	9.05761343277	9.88839176375	9.41035901229	10.8233732535	9.50459636044	9.13333116047	9.27056280925	10.4935515173	10.6559350353	12.5237123563	13.5866399414	10.4065717034	11.5915634467	11.1883896513	10.9955432488	7.65818402101	11.776924049	10.0158095284	12.0725194706	11.6849486781
VIT_200s0187g00290	11.366926518	13.701761169	12.4939317315	11.5247513715	11.1801773099	12.7722084023	12.2007945257	12.1926811452	11.5912528658	13.1157450272	12.5288672916	12.3550781804	13.2748624902	11.3477382879	13.6444959471	13.271745854	10.8825271829	12.4552642638	11.5455214017	12.0235919203	11.9107268028	11.6184639401	11.5553094873	11.2678626641	13.2280532895	12.0780318712	14.7729060341	12.1567307715	11.5162484582	12.243668489	11.6590414431	11.7186444976	12.3763461999	10.6020642648	9.46998637048	10.0125885447	10.5237713563	11.9173337106	11.0578994156	16.3568628658	11.9279395903	12.6936926957	12.2651412301	10.9444976216	15.7468320126	11.26302693	13.7973233225	11.3798917544	10.2346449463
VIT_200s0187g00300	91.8690573591	116.530973973	101.921596371	115.5119162	85.5145050269	97.4731887407	100.939124	103.11278272	94.9525834648	95.0262469533	102.918309575	101.830239113	91.601360915	88.7826773461	91.7378127263	114.653072901	89.3935270758	101.678861713	115.433612454	97.3450102709	104.873797187	87.2196644694	103.083326585	102.47467661	97.8378377916	117.316216597	109.398158014	99.0859846514	99.8154474309	95.1703870467	89.2814777592	97.9685048831	81.219372514	87.932515536	84.0167191425	98.1754731533	75.1703725766	74.5857911809	72.5484183361	67.6324018638	68.8530588989	83.8465016382	99.4204257497	88.7943866873	89.3982480944	67.2092667338	79.0865483719	77.8542191927	69.3041855499
VIT_200s0187g00305	0.105388754444	0.0741919606755	0.102323401088	0.0393274838794	0.0347161903854	0.0564465131647	0.0	0.0384987776747	0.0384529006327	0.0381076567375	0.108485834022	0.0343004107181	0.0658903668215	0.143323375148	0.262381359978	0.0	0.0347809728237	0.0413191778864	0.0	0.143557378847	0.153014966906	0.0749977954661	0.0412583008751	0.0	0.0325821789532	0.0789364544425	0.0	0.102994941206	0.0330934469275	0.0	0.0758199714757	0.0791537455924	0.0770435294736	0.0419718642697	0.0	0.0	0.0	0.0	0.0285236267023	0.0	0.0	0.0	0.0	0.0	0.0797459538634	0.0260756121362	0.0333573372777	0.0	0.0
VIT_200s0187g00310	34.5408506119	25.4270864275	28.315666491	28.2652244853	25.1242929615	27.3276721726	22.4129141038	24.7233192083	21.3672240045	31.5094747553	25.1478342752	23.9103467226	32.064193908	30.640276851	31.2424580332	33.9115798646	23.6666922549	28.5968062572	25.3467617619	23.5252518314	24.6296033004	28.760203711	23.7498006115	24.0960764931	29.2173901809	21.8657502755	27.7882027714	27.1306862736	25.6566796546	23.2019406015	23.3360784231	24.3621565489	22.7513440571	23.1829593634	20.8257036622	22.7250817141	15.4469020559	18.1048758566	18.0327047146	15.7075678223	15.7671193071	12.9511690079	17.2133647559	19.7143422541	21.890976353	16.2681553394	22.032024883	20.5017508785	18.8461724404
VIT_200s0187g00320	12.3659751876	11.0674479487	10.4809957186	11.8588319618	12.6862085067	10.3676117108	12.4432178542	10.6989203123	11.079225515	12.0509476086	11.2046235775	12.4027933128	11.2181926419	10.2779649291	9.00381449235	11.2677813138	11.8877390143	11.9578645242	10.3216729571	9.28590650971	9.87322516177	12.481304545	11.5712323349	11.8745464958	13.1553061006	10.6405438458	11.3273264713	10.8568438882	8.9642016194	9.108086588	13.2236095851	11.8328969668	12.8217602745	11.556844899	12.0880569881	12.3433075415	13.6524278473	14.0783514661	15.7989271453	16.2538604969	13.9720934167	14.6089186409	13.7397464299	14.8259565963	10.1383081757	15.7590271499	13.1060025097	15.6571354608	13.7044167042
VIT_200s0187g00330	1.58179755278	1.91477935445	2.21003804276	1.64124639011	1.60130985829	2.07671046911	2.04993254188	2.49455439389	1.68920797278	2.46921144766	2.74027970143	1.80815053121	1.95379824447	1.77077578676	2.46990480316	1.97179213724	1.64249556732	1.40671912297	2.10120914428	1.73425210713	2.14258531018	1.40020442105	1.76713598699	1.98828136092	1.93227043985	2.12391790141	2.11655647526	1.47046019203	2.28968943113	1.74918286293	2.53967112706	1.73858325289	2.5806555123	1.93598316174	1.66876188197	2.17123105199	1.60473855105	1.58355417119	1.59760328813	2.8377895253	1.92150597087	1.66978480578	1.6916602259	1.7818391873	2.21138350156	1.8327722982	2.12477718903	1.93336746988	1.78745623037
VIT_200s0187g00340	83.4297528273	90.304334764	94.1531211386	82.5607487292	87.941069702	89.6709308134	81.6284737144	77.6751338365	71.4410947583	80.5378105391	77.8762976534	76.1861122636	84.3114308029	62.3907126786	85.3157088216	80.4692083331	77.1501601755	75.7227059426	80.1182488818	76.409440301	93.7763154324	82.1204432412	74.1706368875	76.1809599762	88.7315134031	85.2310728525	83.1319628957	85.9978331946	78.8645206094	73.4718599995	63.1667013789	83.7898935485	76.8916436583	79.662598384	70.8169108536	73.4323325889	60.2658852001	56.8105741761	61.3420966253	52.2452547161	60.9573191855	55.637318488	68.93621991	56.4103478774	55.5521706892	62.7021619602	50.7241201312	62.0028718379	53.9964754571
VIT_200s0187g00350	41.1711949343	40.4053238884	42.2512694763	41.1218354954	41.4085431467	42.3423141714	40.7741426133	38.2079163801	39.8537084463	33.5684569357	34.558454724	34.5624481905	38.2159178718	39.4857948938	39.777775631	39.5274382392	43.1268886767	37.3722210529	45.6186054588	43.2670695543	41.2227848209	43.7080768044	44.4275463373	45.4941278261	45.9374696072	35.3666653336	43.6342365693	40.3870325272	39.9758186487	40.7747470731	35.5468486083	36.11284897	32.9320307232	42.2925076964	43.5433849675	39.9934745052	41.2155038379	38.6511903372	40.226740158	49.6870546869	41.3815828269	41.6448869319	36.2462644275	41.2305452281	34.6133091571	40.7572449376	39.5343144201	46.7073466113	47.2479149238
VIT_200s0187g00360	218.788994436	255.433918234	205.405051402	206.411039617	306.084429137	197.586272158	263.919435869	233.32527316	243.659910051	215.267888773	261.689317002	238.302261332	222.075072769	247.661113153	203.88433756	215.631978649	303.206375845	268.471271875	278.209924349	233.358826229	278.222568692	351.843904533	245.726430033	231.596565831	238.161659191	339.415392538	247.139170721	195.061616386	208.337011959	172.669750013	226.848532632	272.479714914	256.710136223	152.161179065	152.787036773	218.425017953	54.4541281658	105.654904321	115.282235399	49.7129820593	81.435674182	61.592562651	106.396413678	97.6346694295	60.3201731674	95.1177669472	70.7172200596	100.33798077	133.541079338
VIT_200s0187g00370	0.0311705363672	0.0	0.0	0.0	0.0	0.0250425403643	0.0	0.0	0.0	0.0338129843115	0.0	0.0	0.0	0.0	0.0	0.0	0.0	0.0	0.0	0.0318446725299	0.0	0.0	0.0	0.0	0.0	0.0	0.0	0.0	0.0	0.0	0.0	0.0	0.0	0.0	0.0321012773214	0.0	0.0270109762727	0.0724195034262	0.0253090592486	0.0	0.051748494136	0.0269816020998	0.0	0.0257073737624	0.0	0.0231369320383	0.0591960366293	0.0	0.0866490686914
VIT_200s0187g00380	5.77768156235	5.30759571059	5.60963103688	5.96336416059	6.00672751264	4.53448855883	5.30426108308	4.73970368242	5.50174031254	4.16624270981	3.93633222762	4.94022165493	4.60408938165	4.07060932039	4.0445041195	5.28796409435	4.8275753674	5.32261984595	6.50089703662	5.04965521545	4.54588469922	6.79122256827	5.64817718919	6.31087717675	5.79236889884	5.23427226671	5.43549460804	4.8794437268	4.8607688616	3.76696847012	4.30681292905	5.45561806887	5.40172756286	4.58870968466	3.83495616571	5.04052564335	6.29452214926	5.67717178645	6.64362805275	7.57427581206	6.01576244331	6.2587680585	6.32722396326	5.9081053629	4.19813962093	5.87512809973	6.29486425228	7.15387225531	7.05570987916
VIT_200s0188g00010	0.0	0.0	0.079942391626	0.0	0.0	0.0	0.0	0.0	0.0	0.0	0.0	0.0803938347648	0.0	0.0839808875342	0.0	0.0	0.0815201836832	0.0	0.0	0.0	0.0	0.0	0.0	0.0	0.0	0.0925062432565	0.0	0.0	0.0	0.0	0.0	0.0	0.0	0.0	0.0	0.0	0.0	0.0	0.0	0.0	0.0	0.0	0.0681187496525	0.0	0.0	0.0	0.0	0.0	0.0
VIT_200s0188g00030	0.0	0.0	0.0463899279873	0.0	0.0944347952576	0.038386375741	0.0	0.0	0.0522996872352	0.0	0.0491837641675	0.0	0.0	0.0	0.0	0.0	0.0473055080498	0.0	0.0	0.195252006753	0.0	0.0	0.0	0.054719395118	0.0443149343914	0.0	0.0	0.046694381293	0.0	0.0	0.0	0.0	0.0523933491189	0.0570858202598	0.0	0.0	0.0	0.0	0.0	0.0	0.0396612546298	0.0	0.0	0.0	0.0	0.0354653702777	0.0	0.0	0.0
VIT_200s0188g00040	0.0	0.0	0.0	0.0	0.0	0.0	0.0	0.0	0.0	0.0	0.0	0.0	0.0	0.0	0.0	0.0	0.0	0.0	0.0	0.0	0.0	0.0	0.0	0.0	0.0	0.0	0.0	0.0	0.0	0.0	0.0	0.0	0.0	0.0	0.0	0.0	0.0	0.0	0.0	0.0	0.0	0.0923826593633	0.0	0.0	0.0	0.0	0.0	0.0	0.0
VIT_200s0188g00043	0.0	0.0	0.0	0.0	0.0	0.0	0.100367031918	0.0952248527441	0.0	0.0942574341426	0.0	0.0848403964222	0.0	0.0	0.0	0.0870763662898	0.0	0.0	0.175272935831	0.0887705473178	0.0	0.0927516983751	0.0	0.0995118203253	0.0805904337826	0.0976227390119	0.0	0.0849176580151	0.0	0.0	0.0	0.0978914685535	0.0	0.0	0.0894858615596	0.0	0.0752960843	0.0672924589359	0.0	0.0819398041965	0.0	0.0	0.0	0.0716621480988	0.0	0.0	0.0	0.0	0.0
VIT_200s0188g00046	0.0	0.232996101223	0.214227644975	0.24701194931	0.109024440592	0.0886337102783	0.382296896856	0.24180692944	0.483037560756	0.119675169192	0.227129517672	0.215437411139	0.206925365468	0.112524953241	0.235427255582	0.110557633604	0.327683659693	0.259521577961	0.22253754774	0.338126017312	0.120133941714	0.117763392319	0.0	0.252692937006	0.0	0.0	0.0	0.0	0.0	0.243993992116	0.238108786825	0.497156671755	0.241951308852	0.131810517566	0.0	0.564431361319	0.191201292717	0.0	0.0895770074528	0.624215587025	0.183154782616	0.0	0.273814412227	0.0909867723052	0.187828602007	0.245667424452	0.209514062227	0.0	0.40890571742
VIT_200s0188g00050	0.112213930922	0.0	0.0	0.0	0.0	0.0901531453116	0.129616852648	0.0	0.0	0.243453487043	0.231023166547	0.328695935853	0.0	0.0	0.119731575696	0.112452907323	0.222200729239	0.0	0.0	0.0	0.122193380715	0.11978219333	0.131790801081	0.385537223889	0.208153577541	0.252145588762	0.136803459798	0.10966508978	0.317129774271	0.124088373133	0.242190651742	0.252839678778	0.246099045576	0.0	0.115564598357	0.143526831878	0.0	0.173806808223	0.273337839885	0.423277617107	0.0931472894448	0.291401302677	0.0	0.185093091089	0.0	0.083292955338	0.213105731865	0.11026151733	0.207957764859
VIT_200s0188g00070	0.0	0.0911501231157	0.0	0.0483166230518	0.0853026392327	0.104022859975	0.049852635634	0.0	0.047242135063	0.0	0.0444275320282	0.0	0.121426533143	0.0440207509383	0.092101212074	0.0	0.0	0.0	0.043529322525	0.0440926235029	0.0	0.0	0.0506887696466	0.0	0.0800590682851	0.0484895363004	0.0	0.0	0.0406576633681	0.0	0.0	0.0	0.0946534790675	0.0	0.0	0.0	0.0747996266013	0.0668487723935	0.105129938417	0.0813995417513	0.143303522223	0.112077424107	0.0357062017409	0.0	0.0	0.0640715041061	0.0409818715126	0.042408275896	0.0
VIT_200s0188g00080	0.318660250082	0.392580313892	0.360956924461	0.564837331011	0.708548291395	0.320016235893	0.797507342191	0.465629570686	0.668544886321	0.921798192995	0.95673894192	0.725990572765	0.373556947802	0.650042731908	0.453344708518	0.399173606116	0.315497992835	0.437273679701	0.482089454334	0.542586712477	0.578332430699	0.170076136574	0.561380694261	0.486591943605	0.467958516109	0.477354731936	0.194244263405	0.415229548861	0.625396782707	0.293650646361	0.888359895674	0.747919942295	0.669742162571	0.190363262692	0.437567106693	0.44154637258	0.851421037074	0.699222791702	0.452790877429	1.00167116962	0.727417980452	1.54008576691	0.856803989037	0.963635430283	0.0904218827782	0.689884180453	0.579953056632	0.782789676782	0.565943207274
VIT_200s0188g00085	0.0	0.0	0.0	0.0	0.0	0.0	0.0	0.113267456422	0.0	0.0	0.0	0.0	0.0	0.0	0.0	0.0	0.0	0.0	0.104241272362	0.0	0.0	0.0	0.0	0.0	0.0	0.116119679035	0.0	0.0	0.0	0.0	0.0	0.0	0.0	0.0	0.0	0.0	0.0	0.0	0.0839195122453	0.0	0.0	0.0	0.0	0.0	0.0	0.0	0.0	0.0	0.0
VIT_200s0188g00090	0.0	0.0	0.0	0.0	0.0	0.0	0.0	0.0	0.0	0.0	0.0	0.0	0.0	0.0541336261538	0.0	0.0	0.0	0.0	0.0	0.0	0.0	0.0	0.0	0.0	0.0	0.0	0.0	0.0518686235444	0.0	0.0	0.0	0.0	0.0	0.0	0.0546589316553	0.0678843123749	0.0	0.0	0.0430938035854	0.0	0.0	0.091883293637	0.0	0.0437720147847	0.0	0.0	0.0	0.0	0.0
VIT_200s0188g00100	0.0	0.0660929179564	0.0	0.0350343641252	0.0618529097225	0.100569245766	0.0	0.10288836679	0.0	0.101843092189	0.0644287715469	0.0	0.0586975538697	0.0	0.0	0.0	0.0309841654318	0.073617276298	0.0946892832615	0.0959146312055	0.136311341037	0.0668107851243	0.036754406676	0.0358401137745	0.0290253992587	0.0	0.0	0.03058388958	0.0589617110199	0.0692126384011	0.0337716048246	0.0	0.137266399923	0.0	0.0322291708565	0.0	0.027118589724	0.096944036459	0.0762296764619	0.0885341629406	0.0259773317177	0.0541781970449	0.0776716579703	0.0516195871564	0.0710406186608	0.0464582221009	0.0	0.153751119782	0.115992378806
VIT_200s0188g00110	1.16830326814	1.60118459941	1.25499435563	1.61401985106	1.74411503824	1.3779737084	2.32572010923	1.55276778867	1.74138097852	1.45609838769	1.6888085909	1.94166375609	1.72507652781	1.09021011659	1.53832340926	1.71882133661	1.40281789504	1.87118342793	1.50424114548	1.42212664159	1.35340769779	1.64510987042	1.72245572299	1.42339692364	1.47551903067	1.92699872424	1.39400993845	1.72479587406	1.40500532905	1.20946895333	2.22646785858	1.17618458166	1.52643711813	1.75224563985	1.10078937043	1.78045943343	3.79111018876	2.52184878387	2.48253038123	4.24282231704	2.8887450524	3.20602910013	2.28271103662	2.78811111894	2.75085686737	3.09976314802	2.80881447221	2.36922690718	2.39546286104
VIT_200s0188g00120	0.46617063291	0.492264759853	0.452611522915	0.260938439033	0.345513657426	0.0936308630833	0.269233818557	0.127719980535	0.637838915539	0.505689735697	0.479870078881	0.568959335057	0.327887671097	0.356607270212	0.373050903504	0.233581706605	0.230772270723	0.411230037481	0.11754208753	0.833442171257	0.634535359796	0.622014357055	0.136874719224	0.266939719804	0.43236648154	0.654680682988	0.99456521218	0.227790987673	0.329363267047	0.128875164975	0.880366612417	0.78777941459	0.766777441704	0.139241971079	0.240045159792	0.447190425734	0.605943562675	0.631790326627	0.567764059108	0.43960583379	0.967405083255	0.504403837473	0.482086700063	0.480582951642	0.198418345147	0.605542256908	0.110663213877	0.229029857955	0.107989937241
VIT_200s0188g00130	0.134656717106	0.0473980640202	0.0	0.100498575948	0.088714744802	0.0721225162493	0.103693482119	0.147571314653	0.098263640931	0.292144184451	0.0462046333094	0.0438261247804	0.0420945314894	0.137344742927	0.0957852605569	0.0449811629292	0.0	0.263970519297	0.181081981704	0.091712656886	0.146632056858	0.143738631996	0.21086528173	0.10280992637	0.0832614310165	0.100858235505	0.328328303515	0.131598107735	0.0845679398056	0.0496353492534	0.145314391045	0.101135871511	0.0984396182302	0.0	0.0	0.0574107327513	0.116687417498	0.0	0.109335135954	0.0846555234213	0.111776747334	0.194267535118	0.0	0.0370186182179	0.0764194083594	0.0333171821352	0.0426211463731	0.176418427727	0.0415915529719
VIT_200s0188g00140	0.0	0.0	0.0	0.0	0.0	0.0	0.0	0.0	0.0	0.0	0.0	0.144708902577	0.0	0.0	0.158136043372	0.0	0.0	0.0	0.0	0.151412405236	0.0	0.0	0.174063322183	0.169733369008	0.0	0.0	0.180683814827	0.144840684614	0.0	0.0	0.0	0.166969599193	0.325036475289	0.0	0.0	0.0	0.0	0.0	0.0	0.0	0.0	0.0	0.122613749375	0.122231286568	0.0	0.0	0.0	0.0	0.0
VIT_200s0188g00150	1.1901477522	0.718152485154	0.907917162038	0.8565219541	1.68020350004	0.887871885645	0.687362097378	0.838473378708	1.02357959303	0.829955069464	0.787578976864	0.581028169437	0.637795931658	0.606952778088	0.544234434983	0.681532771654	1.17833720051	0.499944165336	0.685916597363	1.30273660349	1.01827817262	0.907440858561	0.499207579853	1.16829461784	0.394230260495	0.955096927129	1.03638984695	0.747716521224	1.0410825923	0.752050746264	0.917388832357	1.43658908397	0.932193354453	0.710977943236	1.13813619594	0.543662241963	1.10499448388	0.855866858674	1.17342001971	1.12232701506	1.12905805388	1.32455137581	0.843964768422	1.6125534451	1.49558185552	1.19891375108	1.0493842857	1.33650324036	1.02403444817
VIT_200s0188g00160	0.0	0.0	0.0	0.0	0.0	0.0207452997101	0.0596527263996	0.0282982468378	0.0847935757541	0.0560215124687	0.0265805747178	0.0504245354146	0.0242161177207	0.0526744028321	0.0	0.0	0.0511310027836	0.0	0.07812955325	0.0791406062873	0.0	0.0	0.0	0.02957221748	0.0	0.058021667368	0.031480086081	0.0504704555198	0.0	0.0	0.195058217215	0.116362771298	0.0849454299324	0.0	0.0	0.0	0.179007653405	0.0799899840605	0.209660845846	0.19480232214	0.150040012584	0.335274345618	0.106813424011	0.0638881478119	0.0293083420182	0.115000135575	0.0980762737053	0.15223483655	0.0957070581207
VIT_200s0188g00170	0.141786555316	0.0	0.275325059968	0.158729700278	0.140118053613	0.113911916459	0.163775806595	0.0	0.0	0.0	0.0	0.138439924848	0.132970090445	0.144616907415	0.151285384454	0.0	0.0	0.166768378617	0.143002467501	0.14485302306	0.0	0.151349341753	0.166522672846	0.16238029887	0.263009935521	0.0	0.0	0.0	0.0	0.0	0.0	0.0	0.0	0.0	0.0	0.0	0.0	0.0	0.0	0.0	0.117695131067	0.0	0.0	0.0	0.0	0.0	0.0	0.0	0.0
VIT_200s0188g00180	0.0	0.0	0.0	0.0	0.0	0.0	0.0	0.0	0.0	0.0	0.0	0.0	0.0	0.0	0.0	0.0	0.0	0.0	0.0	0.0	0.0	0.0	0.0	0.0	0.0	0.0	0.0	0.0	0.0	0.0	0.0	0.0	0.0	0.0	0.0	0.0	0.0	0.0	0.0	0.0	0.0	0.0	0.0	0.0	0.0	0.0	0.0	0.0	0.0
VIT_200s0188g00183	0.0	0.0	0.0	0.0	0.0	0.0	0.0	0.096722771776	0.0	0.0	0.0	0.0	0.0	0.0	0.0	0.0	0.0	0.0	0.0	0.0	0.0	0.0	0.0	0.0	0.0	0.0	0.0	0.0	0.0	0.0975975968466	0.0	0.0	0.0	0.0	0.0	0.0	0.0	0.0	0.0	0.0	0.0	0.0	0.0	0.0727894178442	0.0	0.0	0.0	0.0	0.0
VIT_200s0188g00186	0.0	0.0646001651365	0.0593964498529	0.0	0.0	0.147446732986	0.0	0.0	0.0	0.0663619318263	0.0	0.0	0.0	0.0	0.0	0.0	0.0	0.0	0.0	0.0	0.0	0.0	0.0	0.0	0.0	0.0687312741953	0.0	0.0	0.0	0.0	0.0	0.0	0.0	0.0	0.0	0.0	0.0	0.0	0.0496719854411	0.0	0.0	0.0	0.0	0.0504537242066	0.0	0.0	0.0580895686549	0.0	0.0
VIT_200s0188g00190	0.108494132107	0.381890478984	0.421353821056	0.161945219069	0.178695676109	0.116219524343	0.208866935667	0.11889953989	0.277101657782	0.156922137136	0.111682470016	0.1765555211	0.0339159438796	0.221319797535	0.270112670769	0.108725186638	0.214834959209	0.170146743562	0.291798773464	0.184734288157	0.118142771409	0.193019188147	0.29731810557	0.0828348854273	0.268337945265	0.0406311952425	0.220447564131	0.0706865219574	0.102205728356	0.1599665952	0.234162232348	0.203715210802	0.317254754886	0.17283441714	0.186222879489	0.277538072693	0.344725719281	0.140037713808	0.264276917016	0.204623157441	0.300198446645	0.219132348545	0.269276051803	0.238609878016	0.0820957425592	0.37581536018	0.377742664679	0.248748358616	0.435638964139
VIT_200s0188g00200	0.334729055307	0.117821892096	0.0	0.249818903279	0.44105341876	0.0896409115314	0.386641179775	0.611386838641	0.244263311973	0.121035114297	0.0	0.435771127078	0.209276790075	0.455214583566	0.119051282652	0.223627940699	0.110469112548	0.262470686801	0.337599575265	0.341968358417	0.242998200285	0.238203225372	0.262083979423	0.38334667148	0.10348544338	0.376069415057	0.272052334825	0.327125978036	0.210218600369	0.123383325559	0.240814568494	0.251403089694	0.244700755544	0.0	0.459631925283	0.142711338515	0.290061052019	0.77768671293	0.45297463996	0.420872630646	0.46309021741	0.676073098068	0.184617293092	0.184041425799	0.189963017939	0.579737899369	0.317842355765	0.548175157178	0.723716653275
VIT_200s0188g00210	3.73273613191	2.99910270789	2.67873080039	2.54361065157	3.28785275803	2.7381223886	2.90566704801	2.66786984134	3.01998276622	4.22522580818	3.42477524788	3.56540013063	3.9572338487	2.40022234971	3.72305829386	2.35825828373	2.41023518287	3.81775544438	3.51921981488	3.81346533023	3.53451927688	3.29153547787	4.4792534665	4.55369379455	3.16100990688	4.28491212307	3.85819674843	3.41004049831	2.82839571406	3.05093314109	3.8530330959	2.92541777099	3.64826580993	4.36281919713	3.09206931554	4.35918270374	6.32860477133	5.97012022047	5.07331596756	10.2539877285	6.06227193701	5.26810206287	5.10215064546	5.95624978041	4.37490586768	6.56534348377	6.01010999992	4.22593212079	5.8649245668
VIT_200s0188g00220	0.0	0.0	0.0	0.0	0.0	0.0	0.0	0.0	0.0	0.0	0.652081518479	0.0	0.594076049246	0.0	0.0	0.0	0.0	0.0	0.0	0.0	0.689801342745	0.0	0.743980328684	0.0	0.0	0.0	0.0	0.0	0.596749575241	0.700498880592	0.0	0.0	0.0	0.0	0.0	0.0	0.0	0.0	0.0	0.597367604788	0.0	0.0	0.0	0.0	0.0	0.0	0.601508114136	0.0	0.0
VIT_200s0188g00222	0.0	0.0	0.0	0.0	0.0	0.0	0.0	0.0	0.0	0.0	0.0	0.0	0.0	0.0	0.0	0.0	0.0	0.0	0.0	0.0	0.0	0.0	0.117073046646	0.0	0.0	0.0	0.0	0.0	0.0939047554948	0.0	0.107571989987	0.112301887782	0.0	0.0	0.0	0.0	0.172760558902	0.0	0.0809376006427	0.0940020088752	0.0	0.258859025221	0.0824686385387	0.0	0.0565710510275	0.0739912039804	0.0	0.0	0.0
VIT_200s0188g00224	0.0	0.0	0.0	0.0	0.0	0.0	0.0	0.0	0.0	0.0	0.0	0.0	0.0	0.0	0.0	0.0	0.0	0.0	0.0	0.0	0.0	0.0	0.0	0.0	0.0	0.0	0.0	0.0	0.0	0.0	0.0	0.0	0.0	0.0	0.0	0.0893850376467	0.0	0.0	0.0	0.0	0.0	0.0	0.0	0.0576357490047	0.0	0.0	0.0	0.0	0.0
VIT_200s0188g00226	0.0	0.0	0.0	0.0	0.0	0.0	0.0	0.0	0.0	0.0	0.0	0.0	0.0	0.0	0.0	0.0	0.0	0.0	0.0	0.0	0.0	0.0	0.0	0.0	0.0	0.0	0.0	0.0	0.0	0.0	0.0	0.0	0.0	0.0	0.0	0.0	0.0	0.0	0.0	0.0	0.0	0.0	0.0	0.0	0.0	0.0	0.0	0.0	0.0
VIT_200s0188g00230	0.967361473465	0.204302000087	0.0	0.866367034032	0.191195570694	0.0	0.0	0.212027750938	0.0	0.0	0.398315804391	0.37781142052	0.0	0.0	0.2064337512	0.19388432297	0.0	0.682682377493	0.195131445802	0.197656588116	0.210678242612	0.206521022983	0.227225519105	0.221573117177	0.17944273926	0.217366886864	0.707604102402	0.189077740999	0.364516981921	0.42789094184	0.208785044605	0.653895720978	0.848617398537	1.15577695206	0.597747922536	0.247460054963	0.335308670971	0.0	0.157090712577	0.0	0.0	0.167472013033	0.480186850999	0.0	0.0	0.0	0.36742367563	0.0	0.0
VIT_200s0189g00010	25.2555658436	23.7029556909	25.2028183867	26.0605785725	27.2202981464	33.4760719048	18.867406763	31.1553015565	22.3492842266	24.3493793911	25.1677555609	25.4213291669	27.441592341	18.5438142148	24.0890415209	30.8612482083	23.9748700737	26.1872740336	23.4522152629	27.6618431593	22.4601144486	28.1527817304	27.7066157637	30.6216982683	20.0709674768	27.4980628009	31.7411206226	28.4947668709	26.486986776	27.0077111459	23.1845421916	25.2002461299	25.6122284849	24.3013202691	26.6525638264	21.4910044289	7.03215562405	20.1431731384	19.5982627803	1.81504806011	14.076961226	7.29468161669	6.92889485704	24.0467795659	19.4253749947	20.6191435135	20.8942407965	16.6889203879	12.628958303
VIT_200s0189g00020	272.292309183	253.649884484	261.522262535	255.763047906	222.87293169	264.464716479	274.88460619	218.203332415	208.746922777	272.865554582	249.34723343	247.580894982	289.915236527	220.323858446	262.992874709	318.824280156	225.994749423	234.903147037	225.11278895	198.966827149	247.016438566	284.606195956	230.633901892	223.157821817	230.578370173	238.254836288	248.167822625	263.337536463	233.052241333	212.677237458	216.504710198	240.165112406	221.330572045	223.980041128	183.682185069	228.903101975	202.887239767	239.645095951	224.705308407	205.4205549	192.08027393	193.115949214	216.226818904	215.301905505	262.068018315	195.427169825	210.785186203	299.581679301	222.482649982
VIT_200s0189g00040	0.0	0.0	0.0	0.0	0.0	0.0	0.0	0.0	0.0	0.0	0.0	0.0	0.0	0.0	0.0	0.0	0.0	0.0	0.0	0.0	0.0	0.0	0.0	0.0	0.0	0.0	0.0	0.0	0.0	0.0	0.0	0.0	0.0	0.0	0.0	0.0	0.0	0.0	0.0	0.0	0.0	0.0	0.0	0.0	0.0	0.0	0.0	0.0	0.0
VIT_200s0189g00050	3.45784057834	1.79844822415	2.95639780227	3.92882080742	3.62115868648	3.85609051234	8.10744045475	4.75098187778	4.74532037347	40.2530026375	24.2786829758	19.2999081038	8.61527369182	7.26429159373	9.47153857675	4.75819134796	4.59876673525	6.19168695066	1.92592942105	2.37265825551	2.30417215934	5.06831356797	5.09152372114	3.48722894144	4.451641885	16.989178796	4.02680354727	3.83323441279	4.95905954511	3.31011034771	68.2255203249	41.6886448025	65.9309368157	5.73453694557	4.03944588212	5.41290417202	42.0838819021	46.1238960849	20.114216864	48.7659199472	105.301725505	30.7802996674	11.8271514755	14.2589782722	16.2554424812	20.9928894006	48.0257989684	15.8220206207	19.2723014017
VIT_200s0189g00060	0.0	0.0	0.0	0.0	0.0	0.0	0.0	0.0	0.0	0.0	0.0	0.0	0.0	0.0	0.0	0.0	0.0	0.0	0.0	0.0	0.0	0.0	0.0	0.0	0.0	0.0	0.0	0.0	0.0	0.0	0.0	0.0	0.0	0.0	0.0	0.0	0.0	0.0	0.0	0.0	0.0	0.0	0.0	0.0	0.0	0.0	0.0	0.0	0.0
VIT_200s0189g00070	0.0	0.0	0.0	0.0	0.0	0.0	0.0	0.0	0.0	0.0	0.0	0.0	0.0	0.0	0.0	0.0	0.0	0.0	0.0	0.0	0.0	0.0	0.0	0.0	0.0	0.0	0.0	0.0	0.0	0.0	0.0	0.0	0.0	0.0	0.0	0.0	0.0	0.0	0.0	0.0	0.0	0.0	0.0	0.0	0.0	0.0	0.0	0.0	0.0
VIT_200s0189g00080	35.6933956472	29.037724306	34.8320244144	31.4640537719	33.1137725961	30.3831427128	35.759827199	30.5349455164	27.6413951305	30.8173733985	28.6815082734	32.420833034	31.3675826806	34.9199539591	30.5065691708	37.10772135	29.7498271567	32.5577240184	33.1832031774	32.7443952715	36.0253282401	45.9411920786	33.9356220404	34.9684844233	32.9362017014	31.7130560827	35.1523573283	38.8573753199	31.1084539007	32.220783132	29.5438905545	27.7654701347	29.2884490098	32.0566438332	32.0705156646	32.6872931643	29.0891932725	31.4034248551	32.1851433826	30.2247695677	25.8998413773	25.9573854884	31.4380137307	34.644162799	43.5100456791	31.2252029633	32.5669694563	34.05836822	35.2676441255
VIT_200s0189g00090	19.976014427	16.2420090069	17.187811102	17.4356365599	16.7296124357	18.0306290623	17.8223172392	16.1141090713	14.7713124029	14.5337534291	12.4473688872	14.3096075522	17.4637873097	18.500100071	17.7533026032	22.1997549801	17.8143688097	18.2617535979	19.3180131344	15.5654563142	17.5916332581	18.3287407897	14.9400778812	16.1194442747	17.1367815993	11.9008370558	18.5746076881	16.9224578194	16.8589104138	14.9226965967	12.3183176317	13.6228275204	13.1535696773	18.6080089281	14.3459501409	16.3323636275	17.3522237228	14.8709704449	18.4581587278	15.2799570831	11.8441596492	17.5426933652	16.6864930722	17.4721495468	16.1952050762	15.1866034948	15.6614341737	20.7690875315	20.6165025507
VIT_200s0189g00100	0.037458155291	0.0395548936744	0.018184320842	0.020967156403	0.0	0.0	0.0432674281611	0.0205253378352	0.0	0.0406336292155	0.0	0.0731480384985	0.0175644802352	0.0	0.0399676218347	0.0187689640262	0.0370864354954	0.0881160531751	0.0566690751041	0.0	0.0203946987364	0.0599767777761	0.0659896714999	0.0214493766271	0.034741894201	0.0210421926721	0.0228331954837	0.0	0.0176435258297	0.0207109826403	0.0202114277801	0.0422002325095	0.0205375932168	0.0	0.0	0.0958214423604	0.016229771151	0.0145046215732	0.0608286402541	0.0	0.0466402736848	0.0486363643	0.123958583059	0.0308929813454	0.0106289909894	0.0139020192505	0.0533526510393	0.0184032098547	0.0347092120652
VIT_200s0189g00110	0.284085901068	0.374984683704	0.344778669128	0.477050202284	0.421114294946	0.456471621831	0.656287861511	0.233498915589	0.388701111278	0.539295699145	0.51176017906	0.485415939023	0.266421085376	0.362196052024	0.454676869732	0.711727261537	0.77348355115	0.584744821228	0.573044245899	0.507902371995	0.386687913655	0.833926662425	1.00094279302	0.650695736521	0.592842467681	0.319171631344	0.606091277585	0.555266277365	0.334525078345	0.314147780085	0.459855667865	0.480075339452	0.31151777921	0.933399614447	0.585137206871	0.908397670116	0.307719982853	0.495019390508	0.691994531354	0.0	0.235815922645	0.307385340377	0.293785204198	0.820032682042	1.49130701967	0.527170603405	0.404631136453	0.697857704618	0.658094192593
VIT_200s0192g00010	0.0	0.0	0.0	0.0	0.0	0.0	0.0	0.0	0.0	0.0	0.0	0.0	0.0	0.0	0.0	0.0	0.0	0.0	0.0	0.0	0.0	0.0	0.0	0.0	0.0	0.0	0.0	0.0	0.0	0.0	0.0	0.0	0.0	0.0	0.0	0.0	0.0	0.0	0.0	0.0	0.0	0.0	0.0	0.0	0.0	0.0	0.0	0.0	0.0
VIT_200s0192g00020	0.0	0.0	0.0	0.0	0.0	0.0	0.0	0.0	0.0	0.0	0.0	0.0	0.0	0.0	0.0	0.0	0.0	0.0	0.0	0.0	0.0	0.0	0.0	0.0	0.0	0.0	0.0	0.0	0.0	0.0	0.0	0.0	0.0	0.0	0.0	0.0	0.0	0.0	0.0	0.0	0.0	0.0	0.0	0.0	0.0	0.0	0.0	0.0	0.0
VIT_200s0192g00030	0.0	0.0	0.0	0.0	0.0	0.0	0.0	0.0	0.0	0.0	0.0	0.0	0.0	0.0	0.0	0.0	0.0	0.0	0.0	0.0	0.0	0.0	0.0	0.0	0.0	0.0	0.0	0.0	0.0	0.0	0.0	0.0	0.0	0.0	0.0	0.0	0.0	0.0	0.0	0.0	0.0	0.0	0.0	0.0	0.0619138725134	0.0809792621341	0.0	0.0	0.0
VIT_200s0192g00040	0.0	0.0	0.257652167605	0.0	0.0	0.0	0.0	0.0	0.0	0.0	0.0	0.0	0.0	0.0	0.0	0.0	0.0	0.0	0.0	0.0	0.0	0.0	0.311667434989	0.0	0.0	0.0	0.0	0.0	0.0	0.0	0.0	0.0	0.0	0.0	0.0	0.0	0.0	0.20551480702	0.0	1.50149154717	0.0	0.0	0.0	0.218860073923	0.0	0.0	0.0	0.782260764838	0.0
VIT_200s0192g00060	0.0	0.0	0.0	0.0	0.252030525006	0.0	0.0	0.0	0.0	0.0	0.0	0.0	0.0	0.0	0.0	0.0	0.0	0.0	0.0	0.260547320699	0.0	0.0	0.0	0.0	0.0	0.0	0.310916954086	0.0	0.0	0.0	0.0	0.0	0.0	0.0	0.0	0.0	0.0	0.0	0.0	0.0	0.0	0.0	0.210991192106	0.0	0.0	0.0	0.0	0.250594357567	0.0
VIT_200s0192g00070	0.0	0.0	0.0	0.0	0.0	0.0	0.0	0.0	0.0	0.0	0.0	0.0	0.0	0.0	0.0	0.0	0.0	0.0	0.0	0.0	0.0	0.0	0.0	0.0	0.0	0.0	0.0	0.0	0.0	0.0	0.0	0.0	0.0	0.0	0.0	0.0	0.0	0.0	0.0	0.0	0.0	0.0	0.0	0.0	0.0	0.0	0.0	0.0	0.0
VIT_200s0192g00090	0.0	0.0	0.0	0.0	0.0	0.0	0.0	0.0	0.0	0.0	0.0	0.0	0.0	0.0	0.0	0.0	0.0	0.0	0.0	0.0	0.0	0.0	0.0	0.0	0.0	0.0	0.0	0.0	0.0	0.0	0.0	0.0	0.0	0.0	0.0	0.0	0.0	0.0	0.0	0.0	0.0	0.0	0.0	0.0	0.0	0.0	0.0	0.0	0.0
VIT_200s0192g00100	0.0	0.0	0.0	0.0	0.0	0.0	0.0	0.0	0.0	0.0	0.0	0.0	0.0	0.0	0.0	0.0	0.0	0.0	0.0	0.0	0.0	0.0	0.0	0.0	0.0	0.0	0.0	0.0	0.0	0.0	0.0	0.0	0.0	0.0	0.0	0.0	0.0	0.0	0.0	0.0	0.0	0.0	0.0	0.0	0.0	0.0	0.0	0.0	0.0
VIT_200s0192g00120	0.0	0.0	0.0	0.0	0.0	0.0	0.0	0.0	0.0	0.0	0.0	0.0	0.0	0.0	0.0	0.0	0.0	0.0	0.0	0.0	0.0	0.0	0.0	0.0	0.0	0.0	0.0	0.0	0.0	0.0	0.0	0.0	0.0	0.0	0.0	0.0	0.0	0.0	0.0	0.0	0.0	0.0	0.0	0.0	0.0	0.0	0.0	0.0	0.0
VIT_200s0192g00130	0.0	0.0	0.0	0.0	0.0	0.0	0.0	0.0	0.0	0.0	0.0	0.0	0.0	0.0	0.0	0.0	0.0	0.0	0.0	0.0	0.0	0.0	0.0	0.0	0.0	0.0	0.0	0.0	0.0	0.0	0.0	0.0	0.0	0.0	0.0	0.0	0.0	0.0	0.0	0.0	0.0	0.0	0.0	0.0	0.0	0.0	0.0	0.0	0.0
VIT_200s0192g00140	0.0	0.0	0.0	0.0	0.0	0.0	0.0	0.0	0.0	0.0	0.0	0.0	0.0	0.0	0.0	0.0	0.0	0.0	0.0	0.0	0.0	0.0	0.0	0.0	0.0	0.0	0.0	0.0	0.0	0.0	0.0	0.0	0.0	0.0	0.0	0.0	0.0	0.0	0.0	0.0	0.0	0.0	0.0	0.0	0.0	0.0	0.0	0.0	0.0
VIT_200s0193g00010	0.0	0.0	0.0	0.0	0.0	0.0	0.0	0.0	0.0	0.0	0.0	0.0	0.0	0.0	0.0	0.0	0.0	0.0	0.0	0.0	0.0	0.0	0.0	0.0	0.0	0.0	0.0	0.0	0.0	0.0	0.0569668871706	0.0	0.0	0.0	0.0	0.0	0.0	0.0	0.0	0.0	0.0	0.0	0.0	0.0	0.0	0.0	0.0	0.0	0.0
VIT_200s0193g00020	0.0	0.0	0.0	0.0	0.0	0.0	0.0	0.0	0.0	0.0	0.0	0.0	0.0	0.0	0.0	0.0	0.0	0.0	0.0	0.0	0.0	0.0	0.0	0.0	0.0	0.0	0.0	0.0	0.0	0.0	0.0	0.0	0.0	0.0	0.0	0.0	0.166018683432	0.445114996669	0.15555812026	0.903336377971	0.0	0.0	0.0	0.158006297271	0.217453601023	0.0	0.181919527202	0.188251371051	0.532574763664
VIT_200s0193g00030	0.878221352249	0.97051418138	0.81301786429	0.754523239857	0.74678623582	0.639932622727	0.495415427439	0.693858885413	0.603608558761	0.553878838176	0.756862168094	0.678017271043	0.881073787025	0.9999097249	0.631968535266	0.491213947744	0.647074406522	0.312289615913	0.617966981244	0.667694849924	0.533762037444	0.588633243354	0.479737705444	0.584754846425	0.681938397561	0.68838499272	0.622480641306	0.558875652543	0.808078988002	0.790474555843	0.39672415652	0.552223947409	0.492709997642	0.658846955198	0.715142340327	0.705319064613	0.637138785091	0.82248671598	0.596993722057	0.789655980952	0.542511514187	0.530371585736	0.642080320438	0.724298237362	0.544764806514	0.50027750086	0.678768906748	0.662257163368	0.510972667166
VIT_200s0193g00040	0.0	0.0	0.0	0.135704095608	0.0	0.194775313945	0.280036410043	0.0	0.0	0.394484816967	0.124781031314	0.11835759007	0.0	0.0	0.0	0.0	0.0	0.0	0.366774847201	0.0	0.0	0.129394344647	0.142366606106	0.0	0.337285889534	0.272379494033	0.0	0.0	0.114192819954	0.134046082089	0.130812852021	0.136564641315	0.0	0.0	0.0	0.155044417153	0.105042685505	0.187754268142	0.0	0.0	0.0	0.0	0.0	0.0	0.0687931916816	0.0	0.115103404557	0.119109663782	0.112322866822
VIT_200s0193g00050	0.0	0.0	0.0	0.0	0.0	0.0	0.0	0.0	0.0	0.0	0.0	0.0	0.0	0.0	0.0	0.0	0.0	0.0	0.0	0.0	0.0	0.0	0.0	0.0	0.0	0.0	0.0	0.0	0.0	0.0	0.0	0.0	0.0	0.0	0.0	0.0	0.0	0.0	0.0	0.0	0.0	0.0	0.0	0.0	0.0	0.0	0.0	0.0	0.0
VIT_200s0193g00080	0.715534174907	0.56668991016	0.617530701305	0.712034444974	0.608903707681	0.415178958672	0.872421123595	0.588119485268	1.04429982771	0.625266420416	0.450121048181	0.523983905838	0.671041367367	0.527090570445	0.636225478143	0.478038674854	0.432931582779	0.771472545011	0.541252760344	0.568562776748	0.41122772356	0.551628521915	0.490213759082	0.432493680645	0.368693077629	0.669921225203	0.339239348689	0.660432473875	0.692785185022	0.439584317781	0.300286992292	0.559804450736	0.41410897092	0.688669930847	0.511735949202	0.68640109375	0.413366357534	0.523355520712	0.484151032184	0.206176470883	0.659950431289	0.447326561128	0.378203847388	0.590124733737	0.23687696164	0.545872354062	0.603943369659	0.449192922319	0.460432804281
VIT_200s0193g00085	0.173782636383	0.367020407236	0.421819920416	0.0	0.0858688071922	0.209426554374	0.301101095754	0.380899410976	0.285334134341	0.471287170713	0.268334430171	0.339361585689	0.24446492292	0.44312924064	0.0	0.0870763662898	0.1720580868	0.204401950783	0.438182339577	0.266311641953	0.189237536505	0.278255095125	0.306151197202	0.0995118203253	0.241771301348	0.195245478024	0.211863765174	0.594423606106	0.409275151161	0.384344518555	0.187537009093	0.489457342767	0.57169026074	0.415261453571	0.0894858615596	0.555690167671	0.2258882529	0.538339671487	0.423310813981	0.491638825179	0.28850930359	0.601713604349	0.57509103689	0.429972888593	0.0	0.257987029808	0.165015500338	0.34151797403	0.0805146213504
VIT_200s0193g00090	0.135197507135	0.142765253073	0.262530263722	0.0756766385149	0.133606543377	0.0543091236817	0.156164882709	0.0	0.221981116561	0.219988090701	0.0	0.198009599911	0.190186136247	0.0	0.0721274552386	0.13548543051	0.133855860988	0.0795091925594	0.0681784569668	0.0	0.220831410931	0.0	0.0793920488441	0.0	0.188090582116	0.151894932989	0.0	0.0660633070961	0.0636806775645	0.224256096024	0.145897982977	0.152313059505	0.148252437094	0.0807651364089	0.139234455852	0.172923893829	0.0585780208324	0.10470289652	0.0	0.127493258165	0.112225649934	0.0585143178067	0.0559253762208	0.167252793153	0.0767263136139	0.0501764791193	0.128376946907	0.332113004005	0.0626378809817
VIT_200s0193g00093	0.0	0.0	0.0	0.0	0.0	0.0	0.0	0.0	0.0	0.0	0.0	0.0	0.0	0.0	0.0	0.0	0.0	0.0	0.0	0.0	0.0	0.0	0.0	0.0	0.134416516862	0.0	0.0	0.0	0.0	0.0	0.0	0.0	0.0	0.0	0.0	0.0	0.0	0.0	0.0	0.0	0.120300927327	0.0	0.0	0.0	0.0	0.0	0.0	0.0	0.0
VIT_200s0193g00096	0.269005998785	0.142031869923	0.130590824677	0.150575777319	0.531680833574	0.216120553829	0.310725331691	0.294805708495	0.147227201737	1.02133740283	0.415366994648	0.0	0.378418305342	0.685939783456	0.143513874978	0.134789443709	0.133168245263	0.316403019706	0.542625801339	0.274823886217	0.29292933733	0.1435745468	0.0	0.154038845161	0.623747877906	0.151114650799	0.491930249273	0.52579152634	0.126707101592	0.297472127375	0.290297014075	0.151530629405	0.147490866355	0.160700494019	0.138519210359	1.03221351693	0.116554212684	0.0	0.0	0.0	0.0	0.116427461115	0.111276176658	0.0	0.0763321715919	0.0	0.0	0.0	0.0
VIT_200s0193g00100	0.0	0.0	0.0	0.0	0.0	0.0	0.0	0.0	0.0	0.0	0.0	0.0	0.0	0.0	0.0	0.0	0.0	0.0	0.0	0.0	0.0	0.0	0.0	0.0	0.0	0.0	0.0	0.0	0.0	0.0	0.0	0.0	0.0	0.0	0.0	0.0	0.0	0.0	0.0	0.0	0.0	0.0	0.0	0.0	0.0	0.0	0.0	0.0	0.0
VIT_200s0193g00110	1.21174752992	1.75628035162	1.06115907868	1.30335040646	1.76101183534	0.649015383671	2.82679221898	1.95288717969	1.89854508907	1.82995134695	1.78543312319	1.83271680305	1.27009362253	1.28440460844	1.34363020518	1.59529381532	1.5055342816	1.03400430275	1.55762820772	1.60205866158	1.39712939837	2.4094119348	1.67429329867	1.49659035287	1.43239379585	1.73512164076	1.07175124282	1.83438580303	1.81299235745	1.05096020803	1.28201343179	2.1949482096	1.30270214688	1.73163774922	1.41921436579	1.97533903523	1.75007595814	1.65605398035	1.98705971523	1.56840617349	1.69614846479	1.74817276763	2.16224488462	2.03792756069	1.76639941182	2.52196758298	1.78232712828	1.79766962615	2.00346485504
VIT_200s0193g00140	0.0	0.0	0.0	0.0	0.0	0.0	0.0	0.0	0.0	0.0	0.0	0.0	0.0	0.0	0.0	0.0	0.0	0.0	0.0	0.0	0.0	0.0	0.0	0.0	0.0	0.0	0.0	0.0	0.0	0.0	0.0	0.0	0.0	0.0	0.0	0.0	0.0	0.0	0.0	0.0	0.0	0.0	0.0	0.0	0.0	0.0	0.0	0.0	0.0
VIT_200s0193g00144	0.0	0.0	0.0	0.0	0.0	0.0	0.0	0.0	0.0	0.0	0.0	0.0	0.0	0.0	0.0	0.0	0.0	0.0	0.0	0.0	0.0	0.0	0.0	0.0	0.0	0.0	0.0	0.0	0.0	0.0	0.0	0.0	0.0	0.0	0.0	0.0	0.0	0.0	0.0	0.0	0.0	0.0	0.0	0.0	0.0	0.0	0.0	0.0	0.0
VIT_200s0193g00146	0.0	0.0	0.0	0.0	0.0	0.0	0.0	0.0	0.0	0.0	0.0	0.0	0.0	0.0	0.0	0.0	0.0	0.0	0.0	0.0	0.0	0.0	0.0	0.0	0.0	0.0	0.0	0.0	0.0	0.0	0.0	0.0	0.0	0.0	0.0	0.0	0.0	0.0	0.0	0.0663741783097	0.0	0.0	0.0	0.0	0.0	0.0	0.0	0.0	0.0
VIT_200s0193g00150	0.0	0.0	0.0	0.0	0.0	0.0	0.0	0.0	0.0	0.0	0.0	0.0	0.0	0.0	0.0	0.0	0.0	0.0	0.0	0.0	0.0	0.0	0.0	0.0	0.0	0.0	0.0	0.0	0.0	0.0	0.0	0.0	0.0	0.0	0.0	0.0	0.0	0.0	0.0	0.0	0.0	0.0	0.0	0.0	0.0	0.0	0.0	0.0	0.0
VIT_200s0193g00160	3.31555608928	3.17217921381	2.20369242049	3.03915665224	3.1226082271	2.12740991628	4.78076889938	3.09704671214	4.67656988	2.77592148824	3.04649529823	2.65067355258	3.10939067588	2.06535885847	2.32679492713	2.54213654515	2.44546694928	2.80048043844	3.27666050463	3.54639593908	2.37463623712	3.53917358763	2.69181777846	2.77776111263	2.70363782727	3.12503385505	2.17025318659	3.15325966363	2.76702465936	1.96854076359	2.40132374249	3.33418896519	2.51327778839	3.64230173526	2.61248015549	2.21999009081	2.9309587398	3.32596314319	2.60174261193	1.95151365961	3.02926595702	1.96468866961	3.16642192436	3.39512114675	4.44517049569	3.18778421138	3.04264274391	3.0829495072	3.23718956913
VIT_200s0193g00165	0.6250643367	0.660052615665	1.11261997045	0.583131657522	0.720660228	0.920662094031	0.60166974041	1.25585667863	0.912261918458	0.678053478501	1.28686644496	1.32233997182	1.07469460368	0.425027940094	1.33387962314	0.521996254151	1.75344076787	1.47039281306	1.2608493421	0.957874234718	1.58818982892	1.1120362776	0.856465418167	1.43170321869	0.966230134475	0.819305958179	0.762035187203	0.509055456536	1.07953106184	1.03681266677	1.57391802856	1.40839078364	0.799658702467	1.36915115859	0.965592797943	0.799486331418	1.1735803484	1.53291150488	0.761285760952	1.27713074127	0.951238897514	1.53301304238	1.55137290323	1.20285961053	0.0	0.927932128434	0.989217588235	1.02364803887	1.06185330863
VIT_200s0193g00170	0.0	0.43732835871	0.335083662615	0.0	0.545697024265	0.332726898338	0.15945834245	0.226933040986	0.377771027305	0.374379263906	0.21315845771	0.134790366196	0.323661819449	0.14080451091	0.147297193299	0.0691713841178	0.341697079235	0.243558036258	0.417697892771	0.0705172010328	0.375814439809	0.294718929107	0.324265591412	0.23714943473	0.064019114358	0.542844193732	0.168299511175	0.337282789304	0.130047359104	0.152657049549	0.074487458796	0.38881321429	0.302758052553	0.0824684433279	0.426512577416	0.0	0.179440229017	0.64146625179	0.504401989242	0.585819197665	0.171888671208	0.298741815867	0.11420964353	0.113853395222	0.195861108127	0.102469365091	0.262168738675	0.406940573624	0.127917781548
VIT_200s0194g00010	32.390037033	25.0051539602	26.7889820799	29.6624282927	27.6276330094	21.8319071017	40.4256545079	33.838840633	41.7914090414	37.9648415883	33.0197454178	37.1765434309	29.5444354478	25.3759460289	30.8869303838	30.9432169951	29.5382377116	34.4774243996	32.6151975679	32.5044027974	25.331190876	35.1870134988	25.0542538842	26.1035495324	25.348848686	30.4717776592	24.1631608939	33.0306007463	28.0068127344	25.4356446124	54.7662858239	44.1881829046	45.2979119745	32.9032660902	22.45298903	34.7571285432	42.5761858667	39.6662682512	36.6325945219	38.0205044184	50.2228413209	40.2273113059	40.130356618	34.0689275232	48.7220242982	31.4754454733	47.2978691076	39.6677889038	36.9242405866
VIT_200s0194g00020	34.520875822	29.9894000792	27.4831696629	34.5414162091	37.3388008186	25.5873741144	37.1110276689	31.9407058283	34.3854720564	34.3126888581	35.8871825565	34.9802861059	31.878947997	24.0226531505	26.5559709228	31.8231051815	29.2561363637	30.2970910499	33.7514107018	29.2996180845	30.2486620456	51.3433483752	43.2073638988	38.0402827843	33.3432718455	32.3610111843	36.4412380648	39.1115684119	29.5343828544	24.9796570758	35.9118535624	32.3450759956	35.9803034987	36.3442474875	28.2877268447	32.8669632019	47.8466108339	49.570691744	45.4625990547	53.3575928131	47.870632297	46.7725218551	38.1480087651	41.5910325923	41.2099519169	45.5969623782	40.1259210316	45.8274431401	45.0013035072
VIT_200s0194g00030	217.198066913	226.141199916	236.16352678	199.920577358	214.317293563	255.620910598	251.906202364	286.114089539	219.457252658	328.571399711	298.627707805	253.838267298	277.974409567	353.576497724	303.7273754	254.484039323	261.087878333	256.694039371	200.364774606	197.9494047	214.0563011	205.270849323	189.005657591	194.861381324	224.672169762	274.917143162	205.498908915	237.839156502	228.036080227	285.288110699	377.316818864	322.803030941	275.956913769	203.322615876	225.744172398	254.517259128	163.716593937	224.590589698	190.558980357	129.844413858	293.236005685	162.425120815	190.711007413	174.722018054	146.589880079	166.025168437	219.11968729	243.640637719	218.329166487
VIT_200s0194g00050	25.4850305338	27.4645448739	28.133326461	25.7946344933	24.3226258665	20.0540663238	32.0585682217	31.1812722257	30.7619787026	32.5686664888	33.4213514271	36.9843797452	35.3594064511	28.4863170516	26.6336238382	22.21569658	24.1951905172	26.8956629106	27.8162044117	30.1377980823	23.5697454357	22.1730148987	24.8059574479	27.3874220525	20.2371533721	32.7509103625	19.1524843717	27.6356026244	29.9276542534	25.4794792834	34.6601732716	32.8410649435	35.7937389621	32.3257971525	25.16740142	27.6847311268	37.3615823804	49.7473708869	39.4011434382	43.1272860985	40.8606109698	39.1341156855	30.7597025931	39.1574717149	20.8030611645	35.8900089778	41.2714767379	30.8732248523	36.0691189939
VIT_200s0194g00060	10.3917959375	7.82667448193	10.9797919829	8.89627471911	7.85315347955	9.45380259202	13.5038569247	12.8957423148	11.0403215248	17.6551142598	16.4390511993	17.3087613432	10.6771878267	12.2358846042	12.8816267237	11.026510757	10.8938878927	12.0430129913	8.47720853064	9.28947509558	11.8151965399	11.908307547	9.24330423925	9.62592939022	8.14998200003	15.280807568	8.29071551109	13.6654649813	10.3653311435	13.6038518017	21.4390557476	17.1306260962	25.3879414234	10.4986820801	10.7020912097	9.87096013015	11.653607195	19.8829578278	15.8206240011	11.817186392	14.5248156595	9.65668389547	14.7923708146	13.9900128187	18.3428881446	11.0598136222	15.4543115862	11.187039161	11.7532549984
VIT_200s0194g00070	15.2637376768	16.0032084876	16.7349857501	6.30509337324	5.64646150238	6.22984152742	9.64830676624	10.4212337287	11.7638970893	4.41243633859	5.41948179923	4.5162009429	4.6694747868	5.02297047942	6.009388749	4.74428961272	5.6300600429	4.65628635096	12.2800335055	9.10336274295	8.57723886452	5.79410574941	5.8796865879	6.73054246069	4.60540691564	4.92151157837	5.53942655018	6.51456976003	8.59922959099	7.4014609815	3.09764108611	6.95812694109	3.93826668015	9.36215361623	8.71437930804	6.49027637746	2.66423470849	4.54083079675	6.25196006017	11.0712681198	3.65878164983	3.63873119554	7.43943103886	6.35035354084	4.23081703133	5.67499976272	5.14125882384	6.02867354017	6.69361804626
VIT_200s0194g00080	23.8302962762	22.6421832853	21.2305386107	27.2245888931	17.822372634	36.0563849817	17.2880856168	34.468205374	18.0327059979	38.6433062001	34.3646960238	29.2272872691	25.4444377503	21.5884901101	28.303573698	37.2310301272	23.6463613887	28.9778988312	23.2317170784	25.2349234462	29.4056719429	16.1349851772	15.4088379859	20.3987397829	28.2652868098	20.6674198464	30.0616359429	34.74160405	20.5791510277	36.1533151994	27.3544522603	24.9576680221	28.9249520121	13.2403308651	16.9005416678	22.6054760208	8.34288754161	7.50540075239	10.6958820499	6.73669207496	8.60857179072	9.76719411362	8.80814095	10.0500545946	6.70477038883	8.43059777677	10.1498804319	6.57099042464	6.27526606663
VIT_200s0194g00090	6.95207129876	6.51875687681	7.42204775136	7.66979813226	7.1980954571	8.18099236375	7.747022684	7.25527350316	6.80456768015	6.97816550264	6.97820618747	7.4217120049	6.97968452717	6.91431332218	7.00229652208	8.34001639143	7.58281408908	6.53140423711	7.11351936482	7.30872072871	7.16197707018	8.09838479327	6.58954005406	6.34302887632	7.41112351914	7.06526199873	7.10393287382	7.16065110643	6.79369696382	7.46444198284	7.4711769175	7.37719885381	7.10144418146	7.87532747847	7.56071729611	6.67824076349	6.73677356806	7.72971152251	7.45999160268	6.40629041315	7.18359558701	7.69079702011	7.44598222423	7.87478318131	9.61790968534	7.00174714538	7.79287669868	9.04201131829	8.03230184322
VIT_200s0194g00100	14.9538763801	14.7880161808	14.139227724	15.906913648	15.9833241769	13.195958254	17.4666237661	16.3676576667	16.9698722003	14.2418558387	14.3581610029	15.4100572107	14.9059849682	13.9322858891	13.5116714157	13.754019651	17.036442825	15.4639913035	17.9557939421	15.286801762	13.8097640083	14.6206406439	16.4472920079	17.2111567706	15.1390027857	15.137403204	14.3825259003	16.9710496334	16.1835428904	14.6005357008	15.0120307961	16.4168959282	16.898159335	18.4672222525	17.3374295496	17.1020829071	21.8662113752	20.0467074918	22.9531206466	16.7359233269	20.9459943192	20.0934255296	18.3647373885	22.907354404	13.237062644	23.9551171457	18.7528496978	19.5610937453	22.3463387678
VIT_200s0194g00110	6.15318108233	5.64363698718	5.57592813928	6.10121726182	6.32400318251	4.84932988434	7.77082235066	5.79283100017	6.79942755621	5.64498237637	4.62080803874	5.49297893398	6.5399777549	4.96103747891	5.67751339246	6.02534154277	5.70918614966	6.16206919488	6.59603682236	6.62152519408	5.80701160216	6.2429006461	6.02910468688	5.87912627297	5.95700629251	5.5963378586	6.05838061295	6.9412012958	5.53155335904	5.09351110848	4.89476630536	5.44008977616	4.92234811391	5.40521458725	4.2487491846	5.90640110893	6.77426579502	6.04511593506	6.21420106492	6.23358710958	5.0590291492	5.56975632244	5.18757514699	6.64064961988	6.58493111423	6.85532589741	5.70921130356	6.13825307605	6.91796235085
VIT_200s0194g00120	0.0	0.0	0.0	0.0	0.0	0.0	0.0	0.0320250248812	0.0	0.0	0.0	0.0	0.0	0.0	0.0	0.0	0.0	0.0	0.0	0.0	0.0	0.0	0.0	0.0	0.0	0.0328314568701	0.0	0.0	0.0	0.0	0.0	0.0	0.0320441465593	0.0	0.0	0.0	0.0	0.0	0.0	0.0	0.0	0.0	0.0241760740954	0.0	0.0	0.0	0.0	0.0	0.0
VIT_200s0194g00130	14.0551444241	13.0330833163	12.3396124569	13.5945065498	13.8292917751	11.3042495289	13.8500250649	12.1347907363	12.8067026184	12.3433193197	12.421543505	12.2898318175	12.7222033692	10.7166872524	11.6188117848	12.935587548	11.598912677	11.3688237672	12.7102909666	11.6560429872	11.9742851468	14.2194710423	11.3341115338	11.1747744152	12.9508324968	12.8699310931	12.6228893299	12.0020924776	10.5751089058	10.5533102385	11.7346463563	12.2678442273	11.5550593537	11.2560433256	10.1119023562	12.2847342862	14.1807625432	13.9644430322	12.8650442293	13.9753313709	12.9999955362	14.1785797389	12.6022869976	12.4116161548	12.2728339814	12.7599099026	13.7381829869	15.0729383406	13.7889440854
VIT_200s0194g00140	3.93474056026	4.49964308132	4.06676468425	4.79061771311	5.59074915303	4.60338775229	5.57125068401	4.37172638821	4.74362509457	4.44533029203	4.49833889617	4.4792282425	3.77509821875	3.93930847385	4.00487195715	4.5791073065	4.308601398	3.8602337021	4.55369768741	4.53852742843	4.12670627853	5.98081450076	5.45173396901	5.10845721404	4.74255727224	4.64478716141	4.66432848849	4.53646908783	4.79989432126	4.39121597446	4.44183916919	5.1478438754	4.61293686536	5.372708668	4.40703408323	4.26737210202	6.83504898202	6.68425998383	5.9774249073	7.69462427219	7.58595653651	6.49800688796	5.7154650072	6.26590531123	6.30801172034	5.81435588509	5.35469965687	6.59227446638	6.33426294395
VIT_200s0194g00150	1.70370465897	2.36719783206	2.61181649353	2.81074784329	3.10147152918	3.45792886127	2.38222754297	2.75151994596	2.94454403475	3.11264732292	1.84607553177	3.23943102686	2.35460278879	3.01813504721	2.0091942497	2.0667714702	2.48580724492	2.32028881117	2.53225373958	2.56502293802	1.36700357421	3.73293821679	1.89562111144	2.36192895914	2.16232597674	2.92154991545	2.18635666344	1.13921497374	2.78755623503	2.77640652216	3.29003282618	3.03061258809	2.06487212897	2.99974255502	2.30865350599	2.52318859695	3.26351795514	3.95827148864	2.25701336587	3.72059092662	3.49833998029	2.87187737418	2.00297117985	3.10601419979	1.17042663108	2.79544850107	2.89492946256	3.61244925498	2.57573258987
VIT_200s0194g00155	1.38546341092	1.39940603127	1.52062199531	1.51730499538	1.96444651546	1.81481600033	1.84385936858	1.05623640344	1.71433882759	1.33955427111	1.58119766981	1.47039337357	1.41229735634	1.25952010545	1.38187132993	1.4487797876	1.87865263793	1.77127457351	1.70111524223	1.66158858814	1.47587863977	1.86470745752	1.45030521128	1.44872116339	1.70401797565	1.55657361161	1.98281088204	1.58947100984	1.56051844446	1.49876677673	1.46261609085	1.52692674109	1.45319221697	1.54735843781	1.24072421549	1.38683901968	1.85306897036	2.28587941796	1.93195073436	2.38580558722	2.20010468934	2.26819265504	1.569813302	1.98719576323	0.546969180487	1.34137428075	1.85895529139	2.07163126885	1.86986563879
VIT_200s0194g00160	1.69564808103	1.79056280356	1.37935606181	1.89827386016	1.35867097494	1.58320284357	2.32917098108	0.904024973076	2.30753299152	1.491401175	1.98135387879	1.96885157998	1.16042392817	1.26206516984	1.66255046766	1.46962959395	0.725976711634	0.700738543059	0.647098680243	0.749111549828	0.748559216748	0.929465094101	0.322941286197	0.682300415673	0.850102125314	1.75060239572	0.726319418997	0.985322276899	1.29516243868	0.962879441468	1.13747651489	1.29075098559	1.55786151954	1.31410625681	0.707951156796	1.28956430042	1.23109537131	1.24220151735	0.446526226183	0.82111906469	0.989078569368	0.634713066898	0.872031274723	0.718126636957	1.22238357401	0.782390070561	0.652745094687	0.810557245247	0.976697787116
VIT_200s0194g00170	0.0752392257139	0.0	0.0	0.168460256617	0.148707666095	0.181342533673	0.173815702785	0.0	0.0823569787496	0.326470193352	0.232350885895	0.146926663536	0.352803784035	0.306964623401	0.321119168534	0.376997294665	0.446955489849	0.353983454996	0.15176890229	0.0768664509342	0.491582566094	0.48188238696	0.265096438956	0.517003940081	0.13956657498	0.338126268455	0.0917264577188	0.0	0.212634906121	0.166402032938	0.487165104079	0.0847642601267	0.495026815813	0.0	0.0774858418102	0.0962344658188	0.0651989082444	0.640954225727	0.427635828683	0.354758539242	0.187365237389	0.39076803041	0.560217992832	0.434365970468	0.0	0.0558477669891	0.214330477451	0.739301361405	0.627458773282
VIT_200s0194g00180	1.23505898813	3.26048003283	0.839395112073	2.281365079	2.13591907198	0.942639019375	8.41694341883	3.92518040808	2.56860539383	3.75132731607	5.72109256779	6.57219599203	2.49026218127	1.32269897866	2.63560072287	0.680729077348	10.6383839707	1.67056814492	3.73695127337	2.39736308291	1.88285397957	10.8764491585	7.83284949822	7.92089055369	2.06189864546	7.35424633889	0.978703996981	13.2770627563	5.58467527018	5.3264348845	9.32967133284	6.53964263506	18.8927451261	11.6573553334	12.9737615137	8.05645895921	20.6557522327	70.6841681555	95.6181033706	50.721769487	71.8669417148	26.6736045664	64.6787527951	60.5554165541	55.1968014388	97.1292772428	47.5550801808	34.7081065556	47.2073935559
VIT_200s0194g00190	4.27830891314	3.84012092756	4.1538693688	4.83745187875	5.45407234179	5.46516616186	3.70636425057	3.42270069841	3.46545247837	3.89843819121	3.91959239539	3.75959403753	4.45362894435	2.13821926398	3.19545054962	5.78801728868	3.72755035979	3.77408830695	3.75404843606	3.49666992485	2.70209763455	6.71328305755	4.62272744533	4.85071343782	5.27753215389	3.412754837	4.58992000193	3.30309339042	3.30487455395	2.88593329673	7.89494036317	4.91632708735	6.99023160499	4.14040096355	4.36199709485	2.02469768282	6.56207835331	5.16876455827	7.39917790973	12.991118586	8.84290443913	6.88824430076	3.92884906084	5.99838721123	4.613190501	6.82766327798	6.09370965302	7.31473464637	4.59863031225
VIT_200s0194g00200	2.20469993441	2.17702235595	1.86274112231	2.39534919283	2.61579222492	2.06908858092	2.53910807556	2.3805109404	2.46309962675	2.15879023533	2.00170345911	2.31776264311	2.1529969223	2.05634274544	1.81808006149	2.17680822422	2.5498444339	2.03474543356	2.48597914318	2.31882369569	2.12457442872	2.73521517805	2.6886283645	2.57705789109	2.31023241177	2.30893377356	2.33102765577	2.16733374154	2.18106584281	2.373274896	2.27392117135	2.1980598006	2.14659169162	2.57972324759	2.86662971251	2.56204545065	5.23554034877	3.52563901429	3.67000218314	4.49544099473	4.12445524053	5.12851495053	3.50268438042	3.73848812479	2.72015046452	3.92948550684	3.40884479189	4.17931136227	4.4835404843
VIT_200s0194g00210	1.15414501121	0.896138850856	0.889868679128	1.25406066573	1.09024440592	0.995424746202	1.01945839162	0.837023986523	1.0403885924	1.0310476115	0.943461073409	0.729172776164	1.05054416314	1.14256106368	0.724391555638	0.850443335415	1.17630031685	1.09797590676	1.42081665096	1.19644590741	0.998035823471	1.14139903324	0.996689290804	1.34121635795	0.960259049375	0.705549994483	0.931138501217	0.978644815881	1.0712609056	0.713213207725	0.476217573651	0.975191933057	0.576960813417	1.07476268169	0.891455523194	1.45449620032	1.00012983883	0.920109507663	1.00601869909	0.816281921494	0.746707959897	0.881507830053	0.996965295801	1.03584940778	0.953591364035	1.15904631023	0.693008051982	1.13406400711	1.25817143822
VIT_200s0194g00220	2.60180565387	2.68202767622	2.4058372748	3.25946682638	2.6324071555	2.83683793212	2.43287152447	2.24033738727	2.64451636181	2.95676947986	2.42319251977	3.81059168536	2.03335177739	3.09603357151	1.85074044451	1.92447010166	2.5759863721	2.47732585145	2.49915984213	3.48081357464	1.95625049567	1.78539704569	3.63775870492	2.34119607567	1.78112485514	2.36635055699	2.26567244145	1.63459794703	2.15921691736	2.26060048847	3.00828293765	2.72181515404	2.44546370209	2.14639082548	3.63645699877	3.80323466176	1.55675248108	2.3507782027	2.16284673515	1.16835304406	2.62252226592	1.66230501264	1.48625656773	1.94143384187	3.05858436454	1.93124044711	3.70582128362	2.37392698982	2.87007956233
VIT_200s0194g00230	0.0	0.0	0.0	0.0	0.0	0.0	0.0	0.0	0.0	0.0	0.0	0.0	0.0	0.0	0.0	0.0	0.0	0.0	0.0	0.0	0.0	0.0	0.0	0.0	0.0	0.0	0.0	0.0	0.0	0.0	0.0	0.0	0.0	0.0	0.0	0.0	0.239674859884	0.0	0.0	0.0	0.0	0.0	0.0	0.0	0.0	0.0	0.0	0.0	0.0
VIT_200s0194g00240	0.0670219723936	0.0	0.0	0.0	0.0	0.0	0.0	0.0	0.14672471982	0.0	0.0689915599756	0.0	0.0628544625482	0.0	0.0715120332656	0.134329411478	0.0	0.0	0.0	0.0	0.0	0.0	0.0	0.0767565576571	0.0	0.0752994505689	0.0	0.0654996270014	0.0	0.148228432071	0.0	0.0755067300105	0.0	0.0	0.0	0.0	0.0	0.0	0.108837592673	0.0	0.0	0.0	0.0554481972428	0.0	0.0380358261175	0.0	0.0	0.0	0.0
VIT_200s0194g00250	5.60474355241	3.90531130935	4.36956206579	6.15787030343	6.49623719812	5.35657945618	3.97102028671	3.32231175892	5.01744055152	4.82548058867	3.79625601262	3.95684806953	3.75166116192	6.3541677044	4.62411602689	3.40341557707	4.27014398764	5.06060193162	5.73686450657	4.89580164412	3.90240929392	4.10341386434	4.15997488824	4.84392922322	5.27561653424	3.33574568687	4.15309177025	2.73871835617	4.79900626583	3.14499842252	2.75435654999	3.50924036925	2.93588980763	5.26500854622	4.20569307548	7.18205221057	4.64918368789	3.87261853866	4.93989871551	3.46790116668	3.63200306323	3.70628447305	4.53345637276	4.69974433542	5.41557522547	4.87937644201	3.65021290059	5.18989555706	5.63747574765
VIT_200s0194g00260	1.72093815969	1.90723229409	1.70396947634	2.30808822743	2.1216487233	1.34154138143	2.55859730824	2.05404758284	1.32421446699	2.12559714826	2.17492525556	1.94650738585	2.46084083219	1.89432463582	1.90895245416	2.06610873107	3.84633800289	2.60534894317	2.45747103695	5.51817748455	2.59760332105	2.16439407904	17.4501312321	7.39573575544	1.72257244755	2.81407603944	1.76568456789	2.58105471607	7.27128354457	4.22061971959	10.0028416685	2.55307745057	4.57765578267	7.91915302154	16.5299991663	5.68814581002	9.55309677962	9.32939147392	8.07957403795	4.94895088114	16.4351421333	6.35688886607	5.03248319288	10.1600448373	5.83091689597	9.46034520932	18.9298909325	8.03641427825	7.92585233965
VIT_200s0194g00270	9.98342004782	11.2200901011	10.7427101624	7.79134121057	7.59560382243	9.24215147743	9.93171711798	9.70056598827	7.76599742842	7.65962261384	8.15536619111	9.26946101538	8.04775021378	8.99386542395	8.54342727225	7.16071093727	7.65995202088	6.71563708234	5.87786271257	6.33359719194	6.180620031	6.13078752958	5.33681889109	5.35882922667	6.20431953704	7.24986348763	5.56039868856	6.50443693789	7.27238815694	7.65878776114	5.08600368659	7.49819176419	5.29774504562	6.72080569309	6.61079207805	6.50346311328	8.47552156128	8.33338234265	6.65220047605	11.2783003784	8.49743659839	9.53373150839	8.27339569973	6.92407380538	6.46141162437	5.84304559812	8.37299294878	8.64782266024	8.29594954439
VIT_200s0194g00280	1.57265045444	1.04885073174	1.28581735066	1.52892327739	1.26785429544	1.03072879519	2.5814104479	2.26773621919	4.30356435848	2.87321291347	2.51350283941	2.42452218227	0.698618409861	0.717598542692	0.839004192181	1.24421024962	0.819496893928	2.09312766882	1.79483918904	2.57911647065	1.4871797126	1.19277315803	0.58326803429	0.947931354837	1.95760872451	1.90636944085	1.71544907439	1.6987110851	1.63744562058	1.64753793623	3.21559769437	2.98398777905	2.63214469188	1.68117439897	0.681940727923	3.28190964358	1.04002220548	0.35255859413	0.604857179934	0.156108710208	1.95815429339	0.429886010272	1.19835882555	0.341320241735	0.704604660848	0.952295643221	1.17893055036	0.650647520596	0.843664272612
VIT_200s0194g00290	0.968421595627	0.795378471571	1.35814457664	1.80690932783	1.06336166715	0.691585772253	2.48580265353	1.65091196757	3.76901636448	2.10103694297	1.55070344668	2.31137781376	1.110027029	0.329251096059	0.918488799861	1.18614710464	1.49148434695	1.13905087094	1.19377676295	1.86880242627	0.820202144525	1.03373673696	0.631873703814	0.739386456773	0.498998302325	1.20891720639	0.655906999031	1.26189966322	0.912291131465	0.59494425475	2.67073252949	2.90938808457	2.71383194094	1.28560395215	0.8865229463	1.65154162709	0.839190331322	0.749988282058	0.436841296619	0.20294132327	1.42910909833	0.465709844462	0.979230354594	0.266229788553	1.28238048274	0.718829614561	1.83913165856	0.317190666291	0.199411555345
VIT_200s0194g00300	24.6965044605	15.3944027594	14.0340507697	14.0550058896	25.7118838444	7.66443932539	95.4067264499	37.2031784311	76.6683717884	26.8349230066	29.9285532267	36.0494070551	19.4427160428	9.09854763872	16.5244682546	11.960685148	12.5937111525	16.6126557097	24.1585451406	34.2596439104	14.6606358986	18.647480255	18.3828073222	14.8985204815	11.644343139	33.1289077979	9.76756563646	36.2840383797	19.6469287075	10.3667941593	27.7653373357	37.3144573254	22.6884687916	20.4770618982	15.1838029072	28.260146445	7.15748267163	30.7999919619	22.0308574418	18.5378682991	33.3900220523	8.29365081578	30.0667995312	29.768652242	45.5857976171	47.1161359874	41.3326522004	16.2725593661	20.4732342113
VIT_200s0194g00310	3.43655163448	3.76715862993	3.2094871678	2.23504645467	2.03766679467	2.94500274685	3.02439322846	2.51076195069	2.54359528868	2.76928341511	2.08883446419	2.71630669212	2.57829005373	2.40353300123	2.26991112257	2.32871228914	2.62474611414	2.001776438	2.01359391113	2.24027271248	1.38994970563	1.67695070662	1.53755934595	1.49931142623	2.03383391389	1.91210404811	1.91524843717	1.98311037351	1.88075574464	2.35250874066	1.73065403224	2.47045436139	1.86625109562	2.54174614707	1.95496778887	1.75820369051	2.52417573268	2.58537627232	2.55115317226	3.48763119928	2.87980369867	2.80473753827	2.76187470466	2.42934682055	2.32177021925	2.18644007762	2.42407769997	2.92652443912	2.91140870803
VIT_200s0194g00320	1.21855223316	0.593889823642	0.819075625896	0.524679319536	0.555790465645	0.753069232913	2.381980347	1.33542060793	1.84684050676	1.52521576011	1.44734084054	1.09826804342	0.351624964709	0.669241488011	1.20017331247	0.751475275666	0.649632203624	0.882001735122	0.661770368697	1.34066831367	0.612425058476	0.900510522648	1.10087781333	0.536746333974	0.956314168895	1.05311403421	0.342824899255	1.09926820304	0.61811292519	0.621922633843	1.31499697545	1.90082336074	1.43900396578	1.23190927635	0.386134696181	2.51771411529	0.487357948978	0.290369369346	0.228325164581	0.0	0.77807998343	0.243413975984	0.775480753801	0.309224734517	1.06391379975	0.904493906415	0.712047791436	0.644727249302	0.260567605134
VIT_200s0194g00330	40.1092434426	25.1734786146	21.4386934119	21.650466167	31.0089332291	12.6166522403	99.2336002768	49.8995568261	101.963438489	38.7253593008	46.471940084	48.5312815758	26.2691594462	16.1998367432	22.5427849082	16.5735790952	19.2950481498	23.3778140098	33.1199356711	40.611380406	21.5460862505	25.5105171986	25.0582509491	21.0904657378	18.3516280048	41.6145441544	17.4014416048	41.1202483832	24.6750063365	16.8385474468	36.1126842441	48.0740694247	29.1472390094	26.8089391676	17.0321875803	42.3447713019	10.0190637938	33.4855036252	29.0101731178	31.2480365284	42.2979155787	11.3494690471	31.7777068134	32.1455300079	52.1373056337	59.1898194003	44.8767040055	19.6764103763	24.9336311016
VIT_200s0194g00340	2.76902002203	2.10847503015	2.12152154122	1.8979047616	2.68058941128	1.39229317939	6.07054468159	3.24102467632	14.4950652584	3.51460429736	3.45149718846	4.1198659266	2.38485205381	1.133560728	2.11037669392	1.90657567092	2.85344101937	3.30121404829	3.72368823288	4.09902792018	2.72810641356	3.43835216825	3.38484287669	2.7828945897	1.76456330122	4.12684326931	1.9290272029	4.85997807944	3.12313254918	2.29132007944	3.33375141727	3.67132914868	2.58197439902	3.12830295024	2.11452730327	3.90310377338	2.36686108634	4.84324966799	5.00136143482	5.66654028177	4.47196339253	3.2447802928	5.89075264981	4.9713252283	6.64928265381	6.34784201592	5.11555965461	4.03498981882	3.82253301594
VIT_200s0194g00345	0.0853801648319	0.0901593609079	0.0	0.0	0.0	0.0	0.0	0.0	0.0	0.0	0.0	0.0	0.0	0.0	0.0	0.0	0.0	0.100423567124	0.0	0.0	0.0	0.0	0.0	0.0	0.0	0.0	0.0	0.0	0.0	0.0	0.0	0.0	0.0	0.0	0.0	0.0	0.0	0.0	0.0	0.0	0.0	0.0	0.0	0.0	0.0484543350105	0.0	0.0	0.0	0.0
VIT_200s0194g00350	0.0	0.0	0.0	0.0	0.0	0.0	0.0	0.0	0.0	0.0	0.0	0.0	0.0	0.0485562222471	0.0	0.0477072940158	0.0	0.0	0.0480141618154	0.0	0.0	0.0	0.0	0.0	0.0	0.0	0.0	0.0	0.0	0.0	0.0	0.0	0.0	0.0	0.0	0.0	0.0	0.0	0.0	0.0	0.0	0.0	0.0	0.0	0.0	0.0	0.0	0.0467776134125	0.0
VIT_200s0194g00360	0.0	0.0	0.0	0.0	0.0	0.0	0.336043692051	0.0	0.212297989666	0.105195951191	0.0	0.0946860720564	0.0909449754401	0.0	0.0	0.0	0.0	0.0	0.0	0.0	0.105599217902	0.103515475717	0.0	0.0	0.0	0.0	0.0	0.0	0.0	0.0	0.0	0.0	0.106339093767	0.0	0.0	0.124035533722	0.0840341484039	0.150203414514	0.31495718176	0.640142075254	0.0804976575449	0.0839427620882	0.0	0.0	0.0550345533453	0.287926265366	0.184165447291	0.381150924102	0.0
VIT_200s0194g00380	1.2178256069	2.25048947382	0.886802809432	0.0	0.90262095002	0.0	4.57175720581	1.00096821954	4.6656186101	0.330266358391	1.56701760255	3.56724271468	1.99867446025	0.931601938461	0.974559337062	0.0	0.904305293416	1.07429862505	2.14947119755	2.48832790001	1.98919456978	0.32499044702	2.50300358643	1.39470830347	0.0	1.02617390775	0.0	7.1409825903	2.0076691136	0.673347761189	2.62842567782	1.0289986927	2.00313176631	1.45502462802	3.7625683186	3.50472496447	1.58296884203	4.47990416544	12.8546477672	164.512259905	7.5817561176	11.3322728819	2.26692862216	3.76642917915	3.80122380082	12.8813523953	6.93832615376	4.48738733318	5.36015169114
VIT_200s0198g00010	0.0	0.0	0.104472659741	0.0	0.0	0.0	0.248580265353	0.117922283398	0.11778176139	0.11672427461	0.110764531906	0.0	0.0	0.0	0.114811099983	0.215663109934	0.0	0.0	0.0	0.109929554487	0.0	0.0	0.0	0.0	0.0	0.120891720639	0.0	0.0	0.101365681274	0.0	0.0	0.0	0.0	0.0	0.0	0.137628468924	0.186486740294	0.0	0.0	0.304411984905	0.0893193186457	0.186283937785	0.26706282398	0.177486525702	0.183197211821	0.0798699571734	0.0	0.0	0.0
VIT_200s0198g00020	0.104872832637	0.110743140234	0.0	0.0587024392218	0.207277441126	0.0	0.0	0.229861860829	0.0	0.284408279256	0.161932126084	0.204794975609	0.147527563631	0.160449466037	0.0559493344375	0.157644262602	0.0519160582335	0.061675354976	0.0	0.160711431459	0.114199421229	0.111945975075	0.0615844864865	0.0600525270855	0.0486340134442	0.0589125207388	0.0	0.0512453690559	0.0	0.0	0.113173201749	0.0590746913033	0.114999554007	0.0626495917938	0.0	0.134137226055	0.227195127527	0.121827202025	0.170303950084	0.0494483197554	0.261160624612	0.181558444036	0.0433813666011	0.0864920986399	0.0	0.155687766987	0.0995821176941	0.206096294074	0.0971765256352
VIT_200s0198g00030	0.105577623179	0.222974763536	0.102506776359	0.0	0.104335217341	0.0848215076857	0.121951339857	0.0	0.0	0.0	0.32604075924	0.0	0.0	0.0	0.0	0.0	0.0	0.124179679777	0.106483020155	0.0	0.114966890458	0.0	0.0	0.0	0.0	0.118616876434	0.0	0.0	0.0994582625402	0.0	0.0	0.0	0.0	0.0	0.108730132863	0.0	0.0914887906011	0.0	0.0	0.0	0.0	0.0913892974347	0.0873458160867	0.0	0.119833301639	0.0783670278717	0.300754057068	0.0	0.195659187368
VIT_200s0198g00040	0.0344818927328	0.0364120333781	0.0334789471515	0.0386023941854	0.0	0.0	0.0	0.0	0.0	0.0	0.0	0.0336680063063	0.0	0.0351702224353	0.0	0.0	0.0341397081799	0.0	0.0	0.0	0.0	0.110422566283	0.0404976122725	0.0394902043784	0.0	0.0	0.0	0.0673973334905	0.0	0.0381307555722	0.0	0.0388471850625	0.0	0.0	0.0	0.0	0.0	0.0	0.0	0.0	0.0	0.0	0.0	0.0	0.0195689149296	0.0	0.0	0.0338819412338	0.0319513686132
VIT_200s0198g00050	0.0675987535674	0.142765253073	0.0	0.0	0.0	0.0	0.0	0.0	0.0	0.0733293635671	0.0	0.0	0.0	0.0	0.0	0.0677427152548	0.0669279304938	0.0	0.136356913934	0.0	0.0736104703102	0.0721579477892	0.0	0.0	0.0	0.0	0.0	0.0	0.0	0.0	0.0	0.0	0.0741262185469	0.0	0.0696172279259	0.0	0.0585780208324	0.0523514482599	0.0	0.0	0.0	0.0585143178067	0.0	0.0	0.0	0.0	0.0641884734534	0.0	0.0
VIT_200s0198g00060	0.355750686799	0.488363204918	0.345403268166	1.43374327099	0.457033615092	0.400136242778	0.369830693698	0.506830828554	0.428345807953	0.540272684107	0.549307800893	0.729442973586	0.400355598405	0.653133967725	0.759167599523	0.499111635763	0.457886466503	0.50211783562	0.394681629054	0.363444632134	0.581082652856	0.303795417866	0.167126015864	0.325937266573	0.296958228829	0.799374602054	0.346965296589	0.486738170217	0.502696653057	0.826131832003	0.537470196349	0.480945041154	0.702184776778	0.935090555778	1.46549309511	0.364017327228	0.308277446591	0.275508980426	0.462165429757	0.100643455154	0.502016641483	0.492707516604	0.29431742377	0.498778936586	0.686436412649	0.501719341483	0.405364163874	0.349560969795	0.593357752995
VIT_200s0198g00090	0.0	0.0	0.0	0.0	0.0	0.0	0.0	0.0	0.0	0.0874832858983	0.0	0.0	0.0	0.0	0.0	0.0	0.0	0.0	0.0	0.0	0.0	0.0	0.0	0.0	0.0	0.0	0.0	0.0	0.0	0.0	0.0	0.0	0.0	0.0	0.0	0.0	0.0	0.0624562452547	0.0	0.0	0.0	0.0	0.0	0.0	0.0457679550407	0.0	0.0	0.0	0.0747281495901
VIT_200s0198g00100	0.0	0.0	0.0	0.0	0.0	0.0	0.0	0.0	0.0	0.0	0.0	0.0	0.0	0.0	0.0	0.0	0.0	0.0	0.0	0.0	0.0	0.0	0.0	0.0	0.0	0.0	0.0	0.0	0.0	0.0	0.0	0.0	0.0	0.0	0.0	0.0	0.0	0.0	0.0	0.0	0.0	0.0	0.0	0.0	0.0	0.0	0.0	0.0	0.0
VIT_200s0198g00110	0.210026073918	0.0	0.0	0.0	0.0	0.0	0.0	0.0	0.0	0.0	0.0	0.410137531367	0.0	0.0	0.0	0.0	0.0	0.247031234636	0.42365436896	0.0	0.0	0.0	0.0	0.0	0.0	0.0	0.0	0.0	0.0	0.0	0.0	0.0	0.0	0.0	0.0	0.268633107794	0.0	0.32530686031	0.0	0.0	0.348679693109	0.0	0.0	0.0	0.0	0.0	0.39886099547	0.0	0.0
VIT_200s0198g00120	0.0	0.0470218889089	0.0	0.0	0.0	0.0	0.0	0.0	0.0	0.0	0.0	0.0	0.0	0.0	0.0	0.0	0.0	0.0	0.0449112057797	0.0	0.0484894367916	0.0	0.0	0.0	0.0	0.0	0.0	0.0	0.0	0.0	0.0	0.0	0.0	0.0	0.0	0.0	0.0	0.0	0.0	0.0	0.0	0.0	0.0	0.0	0.0	0.0	0.0	0.0	0.0
VIT_200s0198g00130	0.0	0.0698203805011	0.0	0.0740204157864	0.0653412472237	0.0531205401668	0.152747132751	0.144921324715	0.361871573294	0.0	0.0680623807167	0.064558685493	0.310039689	0.0	0.211646724715	0.0662601305775	0.130926355612	0.0777690923856	0.0666863358548	0.0675493053664	0.0	0.0705787334436	0.232963537265	0.15144559861	0.0613247071881	0.0742853165545	0.0806080992075	0.0646174771428	0.0	0.0731160447756	0.214057394217	0.223469413061	0.145007855137	0.0789975492484	0.0680936185605	0.0	0.171888030826	0.0	0.107371766509	0.498812006691	0.109769533016	0.114467402847	0.273507100878	0.163592378488	0.0	0.0490783406874	0.251134700852	0.0	0.0612670182666
VIT_200s0198g00135	0.0	0.0	0.0	0.0792218504093	0.0	0.0	0.081740357526	0.0	0.0	0.0767646130315	0.0	0.0	0.0	0.0	0.0	0.0	0.0	0.0832339475262	0.0	0.0	0.154117777478	0.0	0.0	0.0	0.0656340109364	0.0	0.0	0.0	0.0666639165135	0.0	0.0763664217206	0.0	0.0775987981545	0.0	0.0	0.0	0.122644432806	0.0	0.0	0.0667329576519	0.0	0.0612555290914	0.0	0.0	0.0	0.0525270889519	0.0671955010387	0.0	0.0
VIT_200s0198g00140	41.8932008775	38.3893935189	31.5815492826	43.2916942544	40.2059772917	26.5373873892	51.7636533333	43.2623597657	47.1791455496	44.3522314215	42.2950104909	42.4776286333	36.643829335	28.9656541174	34.921709578	34.7162308761	34.6974984889	42.4044949589	38.1897256286	37.0378037424	39.1488792829	52.1359674815	35.4821387526	41.8653882864	33.9050154187	44.9174737929	42.7247728292	50.389702791	40.8880567938	29.6221218942	42.0573381776	41.4106012358	49.030502157	35.2535678623	29.1430211498	46.2414010911	92.8512698211	78.1462149279	74.5721696506	122.22141194	77.4077859207	108.266791687	58.9033308053	70.9286217008	30.4044740097	77.5158413844	81.1850874664	64.813981661	62.8005788623
VIT_200s0198g00150	24.9597341677	24.0312614308	21.0263432479	33.2842830388	32.1020936944	20.0527556861	38.5822126808	27.3535614387	34.5529858881	29.2656119354	33.2500632226	29.0296877926	31.6692503261	26.393937163	24.6736564869	27.2199093426	25.2571623306	30.4367876807	26.4694894401	26.249533805	26.3800663039	43.0992004038	25.0033015135	30.0562898063	23.8306665877	27.0113907587	33.5615964457	36.7685522976	29.7370909831	19.888930834	34.2631868294	30.187167256	32.6023735611	26.5321021247	19.2787671091	32.6288802378	62.024269815	45.6242871585	49.771329412	71.3044770873	45.246078214	61.3213644731	35.6811740294	39.6566272264	19.8934480094	50.8125949503	52.9776866133	44.3622272994	40.4740229271
VIT_200s0198g00160	2.664481426	2.74716343279	2.97401070385	3.45262535558	3.71125718606	2.47776673413	3.87742721598	4.02365697225	3.55956364884	4.18760805704	4.38413354251	4.07650853493	3.50225602536	3.06005358953	3.60409951414	3.25885161446	3.07425154236	3.70150968566	3.27981353747	3.72950107129	3.0842079267	3.80717975595	3.05540639259	3.45994944516	3.13286701241	3.84212228602	3.93894577089	4.08022088843	4.58528092429	2.96963628012	3.66779112014	4.53814808063	3.54293230676	3.08318319615	2.50636896009	3.67634166056	6.03591431324	4.7606538951	5.43414704828	7.06310607071	4.70214682294	6.64681390188	4.06158044803	4.56800256855	1.1668383666	5.09234975343	5.06012274648	4.01995115264	4.56851660248
VIT_200s0198g00170	1.27464100033	1.61939379481	1.33425148863	1.71680820347	1.00377674614	1.21606169639	1.70237144198	1.41871509818	1.52602637095	1.66355767642	1.45560996164	1.61403261266	1.28877146992	1.19851628696	1.31753305913	1.33723158049	1.7746762097	1.54607479609	1.52661660539	1.91261816148	1.56149756289	1.55194474624	1.35667001113	1.52820282289	1.55165192183	1.45444019887	1.82103996942	1.67389411885	1.74485702375	1.45357069948	1.28955468727	1.39113109267	1.28852568234	1.33254283884	1.53832185947	1.78316804311	1.62230224632	1.78918773171	1.6332813793	2.25376013165	1.3391103731	1.79293566894	1.61474597934	1.57685797683	1.0285489166	1.67050526553	1.45618647915	1.8004162566	1.47637358419
VIT_200s0198g00180	0.239480950138	0.632215030757	0.465030741531	0.491513614582	0.433881818455	0.448933345556	0.461035553119	0.481156471386	0.436893728733	0.389674026517	0.739555868519	0.584571024128	0.336884588902	0.366392225797	0.553636859164	0.599977401875	0.474208873377	0.563351718012	0.563580862773	0.530097292723	0.565020205542	0.596476369225	0.234384046638	0.457107142145	0.592306927963	0.627801516735	0.632576973659	0.507089591968	0.526401048079	0.662056868852	0.430725244461	0.494630469154	0.350140918502	0.76300071957	0.41105294131	0.255256052629	0.449633934295	0.865501382411	0.45371118409	0.677502283479	0.463843209634	0.483694574228	0.528335668037	0.790031486357	0.724845336742	0.533278067713	0.644298325508	0.431409391991	0.221906151527
VIT_200s0199g00010	0.0	0.0	0.0	0.0	0.0621003213614	0.0	0.0	0.0	0.0687845486517	0.068166976372	0.452805406432	0.0613565746925	0.353594064511	0.0	0.0	0.0629736281008	0.186648612561	0.0	0.126757387193	0.0	0.0684282932004	0.0	0.147605697211	0.0	0.174849005135	0.141201529707	0.0	0.122824900553	0.591975578639	0.347447444774	0.135626764976	0.0	0.413446396567	0.150158541611	0.3235808754	0.0803750258519	1.85144035764	1.26531356386	2.75524542604	4.91848591078	1.87784935521	2.23019130316	0.415905837879	1.76208622717	7.06115333241	4.337897114	1.13372249352	2.34636508877	1.39747617985
VIT_200s0199g00020	4.67750061132	3.83223566898	3.96724377991	4.7549377566	4.86154979857	4.0602853946	3.88140814741	3.9771529873	3.91356304358	4.57829196201	4.0124660172	4.14713329972	3.98327787708	4.16765932223	4.01563806236	3.8254000643	4.87062173436	3.92071202515	5.01585314653	4.58641751796	5.15202755102	5.71035576005	5.46196646507	5.11058925575	5.16109743082	4.2887186042	4.42434187231	4.15090996907	3.4947223585	3.50776852184	4.4675140756	4.51252198777	4.21535155067	3.72569961219	3.46060997818	3.88534305324	5.47429847662	4.87158712986	4.86744658978	5.60241678357	4.23976368794	5.23564968876	5.0484805569	5.54265758738	5.29382679971	5.06827086211	5.13072834933	5.36213607547	5.62952060246
VIT_200s0199g00030	4.97996664379	5.68477660999	5.24923752798	5.43310286392	5.41122186797	5.4179208989	5.28625232624	5.52074957834	5.28704246497	5.63973186523	4.90085100152	5.20009126577	4.86490219371	5.14992395332	4.66169460408	5.19851273946	4.91913413645	5.62690313002	6.53412566062	6.18293245627	5.51071703752	5.94340469106	4.76566677229	5.45244161169	5.83770893281	4.40348181137	5.38259576927	5.02457308911	4.99539121981	4.34691732712	4.59039076497	5.2467758408	4.60126480868	4.95827294725	4.68940584762	5.21954049596	4.18555175034	4.68696815541	4.52086506531	4.29396320553	4.12423499054	4.19097852398	4.07230960096	4.35433262425	3.57199612012	4.8944084704	4.42224104575	4.29298217604	4.68927363819
VIT_200s0199g00040	42.6766367207	38.3709721029	32.8780395922	39.6405554243	46.452996294	44.8458657879	45.0086866283	47.9558356835	37.5742367143	44.6171646529	41.7024101818	50.2749492436	41.1830357288	44.7902475295	41.4110981296	42.4576134341	51.5916850665	52.9240106111	41.1711985961	52.4459189476	58.4267168812	42.7490386826	33.5962770473	39.1355699053	41.4463274967	41.5196427164	45.0535803625	45.9384470573	46.1752604401	45.6537735013	32.0378184982	43.0275398235	45.6106794113	48.7719672557	48.5689798213	47.861112835	36.3116848743	43.9478041658	42.9377157929	14.2897856956	27.4674487379	31.5875952771	28.7828535687	40.680400827	27.6418627678	36.498054839	36.2657293696	38.8954013887	40.117836528
VIT_200s0199g00050	0.0	0.292065535335	0.0	0.0	0.0	0.0	0.0	0.0	0.0	0.0	0.284711648913	0.0	0.0	0.0	0.0	0.0	0.0	0.0	0.0	0.0	0.0	0.0	0.0	0.0	0.0	0.0	0.0	0.0	0.0	0.0	0.0	0.0	0.0	0.0	0.0	0.0	0.239674859884	0.0	0.0	0.0	0.0	0.0	0.0	0.0	0.0	0.0	0.0	0.0	0.0
VIT_200s0199g00060	5.68935117057	5.03881288065	4.81111243809	7.39650734195	5.62240059055	5.30808238751	5.08776430956	4.82709907742	5.22312577379	4.57897329601	7.36791173683	4.47989009145	4.13077178167	3.36943878677	4.50392142222	4.59795765923	6.17801092979	6.26004853006	4.44243179414	6.18739011118	5.99546961452	3.72220367124	8.40628240541	6.93606687837	5.61722855281	4.74245791947	6.71231928914	6.99499287613	6.22404229878	4.87075857159	5.74353998875	7.23664968465	5.43372892684	3.94692428301	4.53618049625	3.52110218393	7.95182946346	8.67003587748	7.0037499472	13.3263221741	7.61718488451	8.26090920363	7.5917391552	7.56805863099	3.22877951986	6.53888621345	5.9251360028	10.8200554389	8.50294599308
VIT_200s0199g00070	6.2899705798	5.10014916709	5.27093948218	7.5026641839	5.21695979025	6.0159391533	5.5355910378	6.07260414601	4.9588479426	5.68599659919	5.93524722444	5.66627089927	5.30194468355	5.15533770521	6.43172000999	6.79112648132	6.8206515553	7.22207235828	8.79840062438	6.73200627285	7.58321171072	6.43443907927	5.84829531966	7.84672996189	7.84792563561	5.59455536553	7.48571839122	7.24479573091	6.03120972041	5.25808215995	7.31304946991	6.32701770059	7.55423190423	6.17310496377	5.86085474985	5.74654617625	5.96970899815	7.741776086	8.63354982032	12.4985931267	7.70751641927	7.68088276361	7.12422118625	8.4606422476	1.67858010894	8.22607261488	8.07018608041	7.76245286443	7.52830898049
VIT_200s0199g00080	4.49149605654	4.65239617919	4.99334624255	4.72115200191	3.26968627858	5.3025475036	3.38610590616	3.96411377386	3.69668160312	4.38875120684	4.55290090336	3.84985055087	3.76204946419	4.37133166235	4.17048439134	5.87543125559	4.83730308635	5.4643395363	4.75478522998	4.79880172161	5.33896002163	3.23898161362	3.88584400394	4.2407411794	5.16749660526	3.52464534269	5.83101608435	4.50675172534	4.92559339494	5.47862895786	4.47698564002	3.84336176929	4.38004739561	4.17835313301	4.21954546162	4.14417281918	1.90149727336	3.34564829447	3.9252793244	4.75286630295	2.93143586599	3.81369811957	2.48197844926	3.33668470624	1.57608775425	3.85561672352	2.19756565488	3.3352785469	3.08169625359
VIT_200s0199g00090	1.3001956608	1.46766265588	1.04472659741	1.15441429278	0.974748194885	1.72896443063	0.880388439792	1.22835711873	1.22689334781	1.4104183182	1.29225287224	0.744193614279	0.967069002539	1.64625548029	1.24378691648	1.66240313908	1.37607186772	1.47654742529	1.31134568657	1.05349156383	1.46464668665	0.670014551732	0.789842129767	1.48904216989	1.5801612907	1.71263270906	1.96772099709	1.13921497374	1.26707101592	1.1403098216	1.59663357741	1.16173482544	1.13076330872	0.964202964115	1.01580754264	0.860177930778	0.699325276101	0.833320313398	1.01929635878	1.94485434801	0.558245741536	1.04784715004	0.741841177723	0.665574471383	0.203552457578	1.13149105996	0.808877349832	1.14541073938	0.872425554632
VIT_200s0199g00100	2.05843164689	1.86934188549	2.67807011947	2.02788007022	1.99352446718	2.38140383842	1.18883381622	1.44374451791	1.21670781813	2.41156756033	2.54270780791	1.48728594315	1.35130505961	1.93156041329	1.66921379115	2.92919784798	2.69016606155	2.85691363914	2.15912740239	2.10295007273	2.15183311951	1.01074072988	0.918667533742	2.26311158677	2.82556481044	1.34134052722	2.8608270681	1.64957446367	1.74521102193	2.23072913966	2.26577732369	1.62331554771	2.25719774506	1.32805313925	1.39913114363	1.21110167361	0.891871858061	1.27531201002	1.47079061294	2.0964221602	1.05937954977	1.4254431298	0.987721869962	1.42603167663	0.140182352861	1.68070166693	0.938201335257	1.132665482	1.18256905069
VIT_200s0199g00110	12.0290203059	10.8614301746	9.74470886788	12.3791048686	11.198337912	9.76420876298	14.0959354656	10.9992252863	13.0306809827	16.0475523006	14.5360010784	14.3956452988	12.1919323131	11.684899393	13.1803433994	10.4323781492	11.5890995434	12.3322942354	8.56536719894	9.13419097791	8.56980843822	9.17165494268	8.95040887495	8.67071668184	10.7409621892	13.514651801	9.62482172769	12.2669130229	10.6748925286	9.91448003476	13.4648480606	12.9345853427	11.0057927642	10.7417631424	7.92537178967	13.3469942264	21.5166319678	19.3838125531	16.4805789108	21.7946369747	19.6601618844	20.6309165783	18.2346160888	16.0005172116	16.9181521519	15.6392162813	16.7194081643	16.7384954018	16.9386017097
VIT_200s0199g00120	3.1609057221	3.7057897012	3.86641529081	3.37144699888	3.44345888411	3.21934710919	2.87489850614	3.68226902056	2.72435633126	4.61682230656	4.176131702	3.96115402205	4.03806064906	3.3509332083	4.62081936622	3.91589813523	2.83383376169	2.57613814777	2.76127071277	3.12755852261	3.22519284333	3.24125453434	2.60157379828	2.59386577542	2.44692576894	3.77499336787	3.00395429784	3.59990598896	3.14182222504	3.96327883772	3.41108189796	3.58910570636	3.0294511789	2.85472512569	2.94770284149	3.15158727794	1.20779118238	3.14184993952	1.98045794424	2.62872030903	2.14864469949	1.68045111176	1.99732980207	2.29900163837	2.31647340506	1.93980741994	2.69420744659	2.73906937853	2.12174905845
VIT_200s0199g00130	10.916658775	12.4883677066	12.1829139954	12.8533022952	13.6712468652	15.6003825334	12.3198126719	14.3701300144	13.1855364828	11.7740484349	13.1749633318	13.2012198944	12.7678900424	13.3422958135	14.5934811911	12.7003523127	14.5353352434	11.2166386794	13.6046516805	13.2358871335	12.878128263	11.2845924148	12.5632844321	12.6100234171	11.4052199835	14.34430476	12.2380091832	14.2555857521	14.9235057514	12.5921947337	15.2336372402	15.9387952457	14.688299665	14.9169078378	13.4071548813	12.9197076299	18.865397837	15.30527205	16.3267690038	18.2225747301	17.7069128497	19.0621139691	16.2463217921	17.2563826337	10.1475452394	15.0186778495	15.0722943743	16.7682051913	15.9290332668
VIT_200s0199g00140	0.516774681877	0.477488720598	0.919863440485	0.626738652086	0.851155720414	0.761161424232	0.596919716144	0.755116376146	0.471385338896	0.654014301814	0.842271961369	0.756865641766	0.545221110985	0.900446391177	0.528420605457	0.92785978904	0.746151023351	0.430544021332	0.325753976133	0.57194707899	0.633074258638	0.71252017414	0.37933207548	0.542514002914	0.55918450107	0.749939593769	0.735018588826	0.589209363947	0.872222789251	0.666702881967	0.766804283888	0.703487593091	0.731955768776	0.488797335975	0.554380611636	0.605897261767	0.261224573164	0.650346198532	0.402114329509	0.446715686913	0.268104862711	0.372772134273	0.338465037336	0.319650897441	0.207737335407	0.38358597853	0.306689992405	0.528940941137	0.299281322783
VIT_200s0199g00150	17.7111497238	16.6401752346	17.1440488635	18.5396938684	17.4762910507	16.507605899	24.4753348461	20.5239396514	21.9637310494	25.0460237606	22.9410096072	24.032718289	17.2371084752	19.1016473758	20.4962840412	19.0089842998	18.5419545857	18.8492572788	15.1646908213	14.185630214	15.6154483802	16.4210942832	13.4798288708	14.3701033836	16.69978719	19.5679061306	14.7427161717	19.0083665493	15.7016683197	15.088402319	18.3911463917	18.8682471459	16.57564246	17.6126865693	12.7018718971	20.9766224656	25.8731296973	20.5744401219	21.7013114704	28.9381470346	24.2290820671	24.7102217268	23.7939998999	19.3729928106	19.8900424232	20.4147175277	22.6098213474	23.5019269567	21.7909422204
VIT_200s0199g00160	5.81652372917	5.57861045618	6.37269029767	5.25705866031	5.22073014163	5.5304544984	4.74616056912	5.73108706135	4.5560417755	8.45140841568	6.20717815009	7.13812052724	7.40657857049	6.25920052403	6.14925755613	4.91981469538	4.43797652149	4.39353106167	3.65977510577	4.19778550115	4.76487775342	5.01262439479	3.94835212478	4.82794576111	4.99879685196	5.9953095154	4.16358355906	6.20591167027	5.22804519179	4.24867799316	5.47067878426	6.37252179529	5.91005520455	4.97298159209	3.29735946399	5.46025990842	2.45080570039	5.16579338299	3.46624072318	3.87477302345	3.32216895099	2.44814047313	3.35521863098	3.7408420244	3.48265532888	2.89148778381	4.00297111826	6.29209745631	2.67010988848
VIT_200s0199g00170	18.7758523164	20.7248372521	23.3792549213	20.267928618	21.5626115838	23.7506021281	21.0156555106	24.1572700505	22.7322155088	23.7904689617	23.4511550543	23.6205332061	23.1280068312	22.3234119202	24.2840195835	21.3500334587	24.1951905172	20.8995462429	23.1124580636	23.4801385454	22.8581691674	21.0216042995	22.0514921581	20.7084381606	18.3691084454	21.8993113203	20.5711869177	22.6578698314	24.3494228393	22.6929705739	25.285118043	25.6153247218	26.3557353937	25.9355030917	22.2865175578	24.4159177534	29.6123410645	26.7419848378	26.2928678081	30.6424052726	29.5364481915	32.3502490817	29.2526363892	28.4969533974	25.9974763149	27.0429207701	29.1973066821	29.5318667925	27.6417935029
VIT_200s0199g00190	16.6838980934	15.7008260492	18.6605952878	15.5485232597	14.7505348795	19.2145918658	15.3438585288	16.1998224174	14.0041909397	18.7546706819	18.7166054042	14.8552235132	16.4301472871	15.3710902377	18.7854713592	20.7621233513	17.0889152183	14.9802785529	15.2576183685	12.8645000649	16.4104903447	14.0566117558	12.7246290699	13.7611048732	16.3827403013	14.9890655388	15.5974010657	14.5308255423	16.395508506	14.4344912401	16.8538395582	17.9519881979	15.5775459699	16.1120225317	14.5409601014	12.7889462448	10.7869512874	16.1341939915	12.9148619872	12.7169614237	11.9834022041	14.1424770155	19.2381242645	10.7416460053	10.7438511569	11.1006348768	13.106080685	13.9020115577	16.3406284787
VIT_200s0199g00200	0.0	0.0	0.0	0.0	0.0353163793002	0.0287111927744	0.0	0.0	0.0391176914534	0.0	0.036787128431	0.0	0.0335147543706	0.0	0.0381310750625	0.0	0.0707645634521	0.0420335221811	0.0	0.0	0.0	0.0	0.041971592701	0.0818550369191	0.0662909482615	0.0401505714589	0.0435679808273	0.0349251878279	0.0336655811328	0.0	0.0	0.0402610953468	0.156750984443	0.0853949849929	0.0736080244312	0.0	0.0309679982744	0.0553524866952	0.0870502674792	0.0337004472219	0.0593294837228	0.123737283515	0.0295656447536	0.117893688592	0.0405623186621	0.21221135118	0.0678680674731	0.0351151329075	0.0
VIT_200s0199g00210	5.41130055074	5.89560391721	5.65003452067	6.44256863306	6.38743737349	6.6937108438	5.15916176752	4.80070706497	3.33768654611	3.42418860261	4.00090694389	4.15138114718	7.33029430256	3.87666613101	3.55136029607	7.4456244269	4.71979132365	5.91011086125	4.91626689666	3.86105772566	4.53632069467	8.36641618257	5.04393443176	5.43490145212	8.48433526829	4.46321128276	8.32489069191	5.33035892914	6.04841094906	5.34278807231	3.12835109208	3.91908414071	2.73144375352	5.1311694099	4.17966002259	2.33456711229	0.353549902662	2.827092698	1.83072090683	0.708741226019	0.695167031669	0.780681456052	1.82982082514	2.40853776267	1.09677937093	0.828830938847	1.20301622827	4.09336086751	1.73108636959
VIT_200s0199g00220	12.9938809885	13.7599256083	12.1710892352	12.5974941502	13.0945322983	13.0749405333	12.299387301	12.3320405657	10.6522968193	11.8489027991	12.3947216863	12.0787703912	11.9109059878	11.0288106294	12.0848995908	12.4338387262	12.8649348952	12.1145592967	14.0480072134	11.0655407588	13.2713529451	11.6009305766	11.7307957565	12.7402991469	14.3973700565	10.9953361035	13.8527068484	12.6091825113	12.2925400137	12.4435797417	11.5501094765	12.3263767804	12.1786298569	11.0359170806	9.90900370886	12.0487527088	10.3229069376	10.0488397288	11.3986428485	9.92026053158	10.7860475388	11.8980933198	12.2510760691	11.6536095731	7.58221031378	11.5630677616	9.83239815128	11.9574319307	10.6477674985
VIT_200s0199g00225	2.14685816394	1.06683745383	0.367837821276	0.565506456298	0.873597768348	1.42041933128	0.875226336211	1.66077042213	2.4881870493	2.32885570403	0.779981752007	2.21949024209	1.77649751061	1.9321004833	1.75169990166	1.51865662623	0.875227952792	2.0795105218	0.891581300592	1.03213600997	0.412549999198	0.0	0.0	0.0	1.52266684536	0.0	0.461876632758	0.0	0.237932306527	0.279298589046	0.681404566799	0.853638786871	0.13848017034	0.0	0.130056621945	0.969152240979	0.0	0.293403775939	0.0	0.119089361726	0.0	0.0	0.0	0.104152060902	0.0	0.0	0.0	0.0	0.0
VIT_200s0199g00240	6.68795028294	8.08136991544	7.86619429189	7.26102211222	6.23221082234	6.54511834962	6.99931004301	6.27178087273	6.36257075028	7.10884182165	6.6765695132	7.38470202549	6.1668488632	6.22629501271	6.27393456648	7.46687304624	7.24374377321	7.20639517682	7.28854976358	5.50275941316	6.91614534846	8.14518914644	6.90583797665	6.99107499318	7.95146666208	7.56436766286	6.48448399442	6.93083367407	6.32145350047	6.94894889548	5.83679470699	7.1806468773	7.35836146271	5.71138738629	5.50087488179	6.14294840439	6.65118279739	7.19560186043	6.90633608775	5.79890335436	6.7624932137	7.07133827831	7.07411268892	8.03304015328	10.8133462829	7.59631752682	6.73414112695	8.44603222745	6.30112027524
VIT_200s0199g00245	1.43157233585	0.525810535881	0.604318871721	0.627120670038	0.676608097242	0.550062772504	1.43790486298	1.36423560825	1.90765388495	1.41789471455	0.384428407091	1.4585556583	0.933951570288	0.888786635425	1.46106677157	0.81087278656	0.739495295409	0.878507274999	1.1299687844	0.254353644296	0.474443395803	0.0	0.0	0.0	0.577288051818	0.279717768833	0.151762950647	0.182485490124	0.0586346650792	0.0	0.403011385625	1.05182909159	0.341262543389	0.0	0.0	0.398053812658	0.0	0.0	0.0	0.0	0.0	0.0	0.0	0.0	0.0	0.0	0.0	0.0	0.0
VIT_200s0199g00250	8.39420558984	13.7363816109	9.98516114513	11.9799921346	13.6242743256	11.5450896278	11.1729176593	10.5700260466	10.2836064421	11.095827718	17.4820609222	13.7596352482	9.35806419258	5.44324529649	7.74060823768	11.2532491829	12.1911617369	9.74243636331	11.3256334983	9.14368049456	10.2000773215	17.089943507	15.2776597432	12.2555180276	10.3377050983	15.3330571227	12.673441534	11.7348631102	14.2442814393	13.0938262096	12.0581120666	13.8408698892	14.2033808681	14.8444948913	15.9729413016	10.5943726574	17.4384239172	26.4123615681	16.9264408987	27.9676267	18.7118599497	20.0420027826	18.8563112095	18.9350363177	10.3163497131	13.5137367383	15.3871990754	25.2906990563	16.8956485533
VIT_200s0199g00260	20.2107937628	20.3834740038	19.3445999707	19.7910060603	19.8785244017	16.9283917018	18.488535247	19.1645229187	15.2715086727	17.7259017026	17.7553388645	19.6871004564	16.5792026395	17.982637418	16.6196749233	18.0512909018	17.4557324704	17.5900063194	20.3841145007	17.377428601	17.5857383681	23.971010709	18.7425117353	20.9028089351	19.0111068539	15.9968278029	19.3971328947	16.3897278338	20.4796904107	18.069803241	16.0355550135	18.5707975745	17.6041653039	17.7536901008	20.5190427375	17.5392582265	24.6351933232	25.3468261992	23.6648940857	23.2493727644	25.3435417084	26.6349771385	20.3573131945	27.7808517192	28.5255739638	21.8112027208	25.0891815101	27.6056207621	23.6419137787
VIT_200s0199g00270	7.54491035541	10.8594577599	9.7840020488	9.66141737524	12.6651971198	6.93348860982	13.6097695281	10.3639722626	9.0505985068	11.491965589	11.2243821378	9.99062647132	8.19043268947	6.69405024465	8.60176846449	7.71634094327	8.80031835541	7.84096641202	9.53807642117	6.44100402802	8.27217031287	8.32959068091	7.89010716999	8.581585137	10.8322026207	10.7410703108	10.1432565258	11.4643307671	7.39969473299	9.65766746164	7.75169421531	13.4487421245	10.483495527	7.34739574497	5.16239225555	7.99784385533	10.2997117419	12.046412662	13.0914439103	8.04088236444	9.2657040553	10.7805701232	13.1253178689	12.5303151797	9.82475398042	12.4281857044	7.753123008	7.51519289167	8.66718710779
VIT_200s0199g00280	6.96812312983	5.01693217955	6.45792691062	4.96414336839	6.57311869249	5.59821950725	6.5853723523	6.24797904779	6.5872299616	8.93317230681	7.17289670327	7.42216629345	7.42595061557	5.16888817469	3.71747230992	5.07851839523	5.33102556038	4.47046847197	4.47228684652	3.23582962804	6.89801342745	7.77618271215	4.4638819721	5.80378616607	3.23141642554	7.82871384463	7.72277595633	6.80984831696	4.77399660193	3.85274384326	4.44341719931	4.99562268553	3.82048921559	3.7842374398	1.95714239153	5.6716248081	9.33185664131	10.0569665242	9.25821715738	5.07762464069	4.73248325405	5.48335784608	8.38519834433	10.9712437057	9.16724757537	8.93384117738	6.31583519843	4.35710834609	6.75024196418
VIT_200s0199g00290	0.0944107591891	0.0	0.0	0.0	0.0	0.0	0.0	0.0	0.10334217045	0.307242982446	0.0	0.0	0.0	0.0	0.0	0.0	0.0	0.0	0.0	0.0	0.10280693089	0.0	0.110881683602	0.0	0.0	0.0	0.0	0.0	0.0	0.0	0.10188308667	0.0	0.0	0.0	0.0972298303484	0.120755747975	0.0	0.0	0.0	0.0	0.0783691137156	0.0	0.0	0.0	0.0	0.0700782076161	0.0	0.0	0.0
VIT_200s0199g00300	44.5721683383	41.6428154428	41.4054755886	44.4473436199	48.5423152331	44.7940764239	42.7082231785	38.8782056825	43.9860320482	36.6838633064	37.6199509285	40.3854157334	42.9547739585	37.6029572626	43.1620911842	50.1901531866	46.195955425	41.1599808359	46.6273767603	45.4268158299	45.6227465735	56.145863236	56.3073504347	53.7423482619	45.161385863	39.7970932672	43.9672154854	46.9064781148	42.6440173305	38.1056121312	45.1550281893	43.1618688704	46.2944492069	51.7832164106	46.1786058557	47.7705790571	58.5622989385	62.9457694767	60.9982808898	72.1561469216	57.6523345978	55.5343127469	54.7151327931	57.1039924757	71.9078174935	56.2397665742	54.3143798212	53.8388662274	54.7872381194
VIT_200s0199g00310	43.9740651362	64.3268731097	52.0711919672	39.0935047766	40.9003214235	52.266063333	30.8249079322	41.1990168605	27.5591221272	44.3814905166	41.9823108911	39.4002153624	34.2451258508	47.6661136724	45.6780561286	49.6409842809	58.9466094829	53.9531401681	64.7874955122	52.0602718904	54.0816367774	57.2482623226	74.4306994031	67.8393161245	55.8998603134	54.2002304274	61.0735094399	40.9107362915	54.0965608362	65.027211124	68.5298520888	49.6867436808	65.1446595396	50.5816711932	63.0467677096	47.5324315891	46.586373369	56.0579422899	52.1922252996	38.9475809593	90.2894774361	52.5812485969	61.133250388	51.1647285001	102.147695266	65.9852095142	76.3472922476	44.9881514725	38.8294355681
VIT_200s0201g00010	0.0	0.0	0.0	0.0	0.0	0.0	0.0	0.0	0.0	0.0	0.0	0.0	0.0	0.0	0.0	0.0	0.0	0.0	0.0	0.0	0.0	0.0	0.0	0.0	0.0	0.0	0.0	0.0	0.0	0.0	0.0	0.0	0.0	0.0	0.0	0.0	0.0	0.0	0.0	0.0	0.0	0.0	0.0	0.0	0.0	0.0	0.0	0.0	0.0
VIT_200s0201g00020	0.0668508524641	0.141185722613	0.0649064183925	0.0374196825337	0.0330320858305	0.107416513563	0.038609275257	0.073262354792	0.109762577636	0.181295149925	0.0688154113118	0.195818855402	0.0313469915347	0.136370666736	0.0713294493509	0.0334966106919	0.0330937256314	0.0393147581932	0.0674241421238	0.102444989075	0.0363980282981	0.0356798022685	0.0392568343646	0.0765605834673	0.0620031933102	0.187767991631	0.0814999334966	0.0	0.0944641880808	0.0739249882497	0.0360709481318	0.037656973435	0.036653049341	0.159743129374	0.0688469947659	0.0	0.0579299235806	0.0776583611209	0.108559709458	0.0630413472286	0.0277460011112	0.0578669253544	0.0829599410662	0.110268224479	0.0379387133699	0.0744320026424	0.0	0.131375424903	0.0619448661283
VIT_200s0201g00030	0.0	0.0	0.0	0.0	0.0	0.0	0.0	0.0	0.0	0.0	0.0	0.0	0.0	0.0	0.0	0.0	0.0	0.0	0.0	0.0	0.0	0.0	0.0	0.0	0.0	0.0	0.0	0.0	0.0	0.0	0.0	0.0	0.0	0.0	0.0	0.0	0.0	0.0	0.0	0.0	0.0	0.0	0.0	0.0	0.0	0.0	0.0	0.0	0.0
VIT_200s0201g00060	8.4140280339	10.4055958304	9.25213930401	7.63357488496	7.49188366532	8.96022454301	7.17505223143	7.59649245837	5.67126378396	8.92823221263	9.02460194985	8.79436885645	8.11590737873	7.2284541494	7.63708415071	8.58757015124	6.69517474065	7.8043045335	6.23649078793	5.9710477996	6.74874656608	5.71139753603	4.52645975676	5.2060921558	7.2015750677	6.96300677809	7.83103917067	8.09873928656	7.60716280962	8.89850123657	6.24629017344	8.04779063832	5.72786240152	5.9541208201	5.83015506089	7.00609049931	2.36108167146	4.96367753893	5.15824464196	4.03384177697	3.45703006297	2.8228846539	3.7374715841	4.77369852109	4.2142382815	4.84129075419	4.3165017939	4.8412812156	3.80670351383
VIT_200s0201g00070	2.78579480005	3.02675214069	3.36141532317	3.33501578137	3.51685399264	3.36364748805	3.72004087142	3.12356257439	3.31372876858	3.91282357199	3.24891128026	3.41184314993	3.48846132731	3.21916405795	3.45351223871	3.82450539665	4.24085442644	3.20087253309	3.83286482389	3.40538232441	3.73493912763	4.38317374117	4.14176502783	3.89120185652	3.76366247215	4.52290672749	3.59256318165	4.31196478469	3.70136431909	3.8997022553	4.11843266954	3.57386138822	4.1848945942	4.75209611752	4.89218728182	4.09866496118	4.29783504383	4.83865612068	4.47157843846	4.44927425526	3.71596197744	4.65557090105	4.82260638684	4.76772179077	3.76509453513	4.48224698159	4.43424185821	5.2689544259	4.22267663168
VIT_200s0201g00080	0.0	0.0	0.0	0.0	0.0	0.0	0.0	0.0	0.0	0.0	0.0	0.0	0.0	0.0	0.0	0.0	0.0	0.0	0.0	0.0	0.0	0.0	0.0	0.0	0.0	0.0	0.0	0.0	0.0	0.0	0.0	0.0	0.0	0.0	0.0	0.0	0.0	0.0	0.0	0.0	0.0	0.0	0.0	0.0	0.0	0.0	0.0	0.0	0.0
VIT_200s0201g00083	0.0	0.0	0.0	0.0	0.0	0.0	0.0	0.0	0.0	0.0	0.0	0.0	0.0	0.0	0.0	0.0	0.0	0.0	0.0	0.0	0.0	0.0	0.0	0.0	0.0	0.0	0.0	0.0	0.0	0.0	0.0	0.0	0.0	0.0	0.0	0.0	0.0	0.0	0.138649628927	0.0	0.0	0.147812254981	0.0	0.0	0.0	0.126750149427	0.0	0.0	0.0
VIT_200s0201g00086	0.32548239632	0.114567143695	0.316015365792	0.121458914301	0.214434811331	0.261493929771	0.250640322801	0.237799079781	0.118757853335	0.0	0.335047410047	0.10593331266	0.305243494916	0.0	0.0	0.217450373276	0.0	0.255220115343	0.437698160196	0.110840572894	0.118142771409	0.0	0.127422045244	0.0	0.301880188423	0.365680757183	0.396805615436	0.318089348808	0.204411456713	0.1199749464	0.351243348521	0.488916505924	0.356911599246	0.0	0.111733727693	0.138769036346	0.282048315776	0.0	0.0880923056719	0.716181051044	0.180119067987	0.187827727324	0.179517367869	0.0894787042559	0.123143613839	0.161063725792	0.103020726731	0.213212878814	0.100532068647
VIT_200s0201g00090	0.0	0.0	0.0	0.0	0.0	0.0	0.0	0.0	0.0	0.0	0.0	0.12955357832	0.0	0.0676670326923	0.0	0.13296796474	0.0	0.0	0.06691162753	0.135555024958	0.0722427081929	0.0708171751107	0.0	0.0	0.0	0.0	0.0	0.194507338291	0.0	0.0	0.0	0.0	0.290995493079	0.0	0.0	0.0	0.0	0.0	0.0	0.0	0.0	0.0	0.164658666812	0.164145055442	0.0	0.0492441458924	0.125991564447	0.0651883970699	0.0
VIT_200s0202g00020	1.37250910133	0.668924290607	0.922560987232	0.35458166917	0.521676086705	0.0	0.853659379001	0.462813262799	0.462261751692	0.229055700175	0.0	0.412342571858	0.594076049246	0.430740681224	0.112650676058	0.0	0.209059825897	0.620898398885	0.425932080621	0.970748888411	1.03470201412	0.563491500881	0.495986885789	0.483648847172	0.587530259189	0.474467505735	0.128712932605	0.619077119723	0.596749575241	0.700498880592	0.0	0.356830191824	0.0	0.126141247993	0.761110930039	0.810232115442	0.274466371803	0.163527910962	0.514345397632	0.597367604788	0.262915736336	0.456946487173	0.52407489652	0.261220088231	0.119833301639	0.0783670278717	0.0	0.414962699627	0.586977562103
VIT_200s0202g00025	0.163475029439	0.129469217537	0.198400212308	0.0915049468827	0.605817391013	0.262673056059	0.755311524278	0.179153521084	0.178940032913	0.399000251917	0.0420697753857	0.279328839001	0.114982461144	0.0416845820539	0.348853706503	0.16382317404	0.0404631921092	0.144208660386	0.453411569693	0.0417526403617	0.0890066248704	0.174500593821	0.239993654414	0.0	0.227431068073	0.550994522789	0.0	0.279583215359	0.0384999725962	0.316354333171	0.0441033965192	0.27625563238	0.268890736581	0.0976577403821	0.0	0.104546079412	0.0	0.0	0.0331835740408	0.0	0.0	0.0707530044656	0.202867701879	0.0674116356725	0.162354795769	0.0	0.0	0.0401576806091	0.0
VIT_200s0202g00030	0.0753113630348	0.039763476527	0.0365604226324	0.0	0.0744251214782	0.030252733326	0.0869911762741	0.206335730778	0.123653910568	0.204239502553	0.0775245525325	0.110300649615	0.105942612809	0.153629466362	0.160713524424	0.188679374703	0.111846004651	0.0885807111736	0.0379786035453	0.0384700741972	0.0	0.0	0.0884502020679	0.0862499382302	0.0349250969029	0.0423063068393	0.0	0.0368003656978	0.0	0.041640393669	0.040636015393	0.0424227648956	0.0	0.134969925945	0.116340199688	0.192653465609	0.130522838365	0.0291622161448	0.0611494048959	0.0710197344139	0.0	0.0651904480263	0.0623061238433	0.155279438833	0.128220483825	0.083851968461	0.143023981118	0.0	0.17446121213
VIT_200s0202g00035	0.195397392153	0.309502283714	0.252952045145	0.218746900384	0.193098014183	0.313966177702	0.188084155999	0.356895799671	0.427764606043	0.141307994138	0.33523262144	0.22258293058	0.213788561669	0.166081605945	0.173739848647	0.293720280321	0.193458346353	0.153216719327	0.197073052228	0.0998116601683	0.141849695689	0.139050639023	0.229486469544	0.261074128946	0.241637652204	0.146353160973	0.238214979747	0.286438667335	0.184072008283	0.108037140788	0.210862507736	0.440268097375	0.321398007282	0.350183166071	0.201231887686	0.249922344067	0.1975429608	0.252207225863	0.264423007075	0.153552203552	0.243295158998	0.169138401222	0.242482414808	0.188009151397	0.129372270924	0.169210398489	0.123693210867	0.287996500488	0.241410340633
VIT_200s0202g00040	3.38961460588	2.85062000018	2.18744692993	2.79487318769	3.10902771674	1.94050568591	4.64209193206	2.84719849114	4.64340137862	2.55405983823	1.92220825912	3.26997248846	2.66489928034	2.23584465231	2.75042301793	2.35947702187	2.41148078244	2.50669679178	3.39821160756	2.57127216334	2.49754429317	2.75158578477	2.74138488037	2.04557217843	1.90135115403	2.53122897246	2.00432975983	3.11426185188	2.96370202484	2.19960268655	2.25606537347	2.65252996341	2.00313176631	3.12830295024	2.696507295	3.08935015387	2.02268240926	2.92372692902	2.65333114169	1.85662469002	2.32507187607	1.89749685464	2.55239370791	2.76204806471	2.52263034055	3.13370912073	2.50550666664	2.59271268139	2.65186452088
VIT_200s0202g00050	0.0	0.0	0.0	0.0	0.0	0.0	0.0	0.0	0.0	0.0	0.0	0.0	0.0	0.0	0.0	0.0	0.0	0.0	0.0	0.0	0.0	0.0	0.0	0.0	0.0	0.0	0.0	0.0	0.0	0.0	0.0	0.0	0.0	0.0	0.0	0.0	0.0	0.0	0.0	0.0	0.0	0.0	0.0	0.0	0.0	0.0	0.0	0.0	0.0
VIT_200s0202g00060	0.0206492512212	0.0	0.0	0.0	0.0	0.0	0.0	0.0	0.0	0.0	0.0212560747349	0.0403237215382	0.0	0.0	0.0	0.0620796806988	0.0	0.0	0.0	0.0	0.0	0.0	0.0	0.0236484452087	0.0	0.0	0.0	0.0	0.0	0.0	0.0	0.0	0.0226431824268	0.0	0.0	0.0	0.0	0.0159916884537	0.0	0.0	0.0171406684047	0.0	0.0	0.0	0.0	0.0	0.0	0.020289974272	0.0
VIT_200s0202g00070	0.0	0.0	0.0	0.0	0.0	0.0	0.0	0.0	0.0	0.0	0.0	0.0	0.0	0.0	0.0	0.0	0.0	0.0	0.0	0.0	0.0	0.0	0.0	0.0	0.0	0.0	0.0	0.0	0.0	0.0	0.0	0.0	0.0	0.0	0.0	0.0	0.0	0.0	0.0	0.0	0.0	0.0	0.0	0.0	0.0	0.0	0.0	0.0	0.0
VIT_200s0202g00080	0.0	0.0	0.0	0.0	0.0	0.0	0.0	0.0	0.0	0.0	0.0	0.0	0.0	0.0	0.0	0.0	0.0	0.0	0.0	0.0	0.0	0.0	0.0	0.0	0.0	0.0	0.0	0.0	0.0	0.0	0.0	0.0	0.0	0.0	0.0	0.0	0.0	0.0	0.0	0.0	0.0	0.0	0.0	0.0	0.0	0.0	0.0	0.0	0.0
VIT_200s0202g00090	0.0	0.0	0.0	0.0	0.0	0.0	0.0	0.0	0.0	0.0	0.0	0.0	0.0	0.0	0.0	0.0	0.0	0.0	0.0	0.0	0.0	0.0	0.0	0.0	0.0	0.0	0.0	0.0	0.0	0.0	0.0	0.0	0.0	0.0	0.0	0.0	0.0	0.0	0.0	0.0	0.0	0.0	0.0	0.0	0.0	0.0	0.0	0.0	0.0
VIT_200s0203g00003	0.0	0.0	0.0	0.0	0.0	0.0	0.0	0.0	0.0	0.0	0.0	0.0	0.0435374882426	0.0	0.0	0.0465230704054	0.0	0.0	0.0	0.0	0.0	0.0	0.0	0.0	0.0	0.0	0.0	0.0	0.0	0.0	0.0	0.0	0.0	0.0	0.0	0.0	0.0	0.0	0.0376943435617	0.0	0.0	0.0	0.0	0.0	0.0	0.0	0.0	0.0	0.0
VIT_200s0203g00006	0.0	0.0	0.0	0.0	0.0	0.0	0.0	0.0	0.0	0.0	0.0	0.0	0.0	0.0	0.0167089519512	0.031386377642	0.0	0.0	0.0	0.0	0.0	0.0	0.0	0.0	0.0	0.0	0.0	0.0	0.0	0.0	0.0	0.0	0.0	0.0	0.0	0.0	0.0	0.0	0.0	0.0	0.0	0.0	0.0	0.0	0.0	0.0	0.0	0.0	0.0145106095895
VIT_200s0203g00010	0.0	0.0	0.0	0.0	0.0	0.0	0.0	0.0	0.0	0.0	0.0	0.0	0.0	0.0	0.0	0.0	0.0	0.0	0.0	0.0	0.0	0.0	0.0	0.0	0.0	0.0	0.0	0.0	0.0	0.0	0.0	0.0	0.0	0.0	0.0	0.0	0.0	0.0	0.0	0.0	0.0	0.0	0.0	0.0	0.0	0.0	0.0	0.0	0.0
VIT_200s0203g00015	0.0	0.0	0.0	0.0	0.0	0.0	0.0	0.0	0.0	0.0	0.0	0.0	0.0	0.0	0.0	0.0	0.0	0.0	0.0	0.0	0.0	0.0	0.0	0.0	0.0	0.0	0.0	0.0	0.0	0.0	0.0	0.0	0.0	0.0	0.0	0.0	0.0	0.0	0.0	0.0	0.0	0.0	0.0	0.0	0.0	0.0	0.0	0.0	0.0
VIT_200s0203g00020	0.157099503291	0.497679672212	1.22024066578	0.703490031634	1.31963182893	1.26214403436	3.62927187415	3.0989976077	3.09530468933	6.64628019627	8.16666893743	9.74035623244	2.43095919351	3.20471066831	5.11253828223	1.02332145664	1.39986459421	2.86408013438	0.713010302959	2.16671151893	3.07927319402	2.59927359526	5.44296008465	3.14855399509	0.509976264976	8.64859369454	0.574574531151	16.8116582632	4.4398168398	12.1606605671	12.2064088478	4.1592127159	20.9307238262	12.57577786	13.2668158914	6.53047085046	0.544541281658	1.0949828918	2.67871083087	19.7776466593	3.58617064363	0.135987274583	2.98932320975	9.91173502784	29.4660502066	2.56542302441	4.02769833226	1.31211205622	0.0727852177008
VIT_200s0203g00030	0.0	0.0	0.0	0.0	0.180524190004	0.0	0.0	0.0	0.0	0.0	0.188042112306	0.178362135734	0.0	0.0	0.0	0.0	0.0	0.0	0.0	0.0	0.0	0.194994268212	0.429086329101	0.0	0.169427330557	0.0	0.0	0.357049129515	0.0	0.0	0.0	0.0	0.0	0.0	0.0	0.0	0.0	0.0	0.148322858852	0.0	0.0	0.0	0.151128574811	0.150657167166	0.0	0.0	0.0	0.0	0.0
VIT_200s0203g00040	77.6363824401	75.8422794106	72.4799076685	72.5735958613	77.6474168469	68.655480939	88.3387006805	76.3177232753	82.5912033052	89.244414259	84.0915153445	87.5279553895	84.236816276	70.3700293515	81.244971075	79.0965557151	75.9837008736	79.367086226	79.6277971163	84.0265848186	84.2011506305	78.1403860175	71.1917013101	72.3547454022	66.9857811787	82.6945997857	69.2009786998	88.6744575923	83.1258957385	65.0601745354	96.2580769574	90.351104725	88.9683645477	86.6094537726	72.3606126638	83.5435251693	63.4345806696	78.9130230528	71.7195287011	51.3011031397	69.3083461678	56.1921324637	71.933515547	75.1081096797	74.3261465356	70.2273473977	80.2561263029	69.6311175944	60.5648975423
VIT_200s0203g00050	4.28230733269	3.42380875223	4.6032248636	6.30072847647	5.77354039137	3.83361505764	8.93891923833	7.10656253064	12.4886276514	10.4188232967	16.5305712044	15.9185427916	7.63045343003	9.26595666362	9.98695619709	4.68991681241	3.75526154556	4.0294565251	2.15951545548	2.28120948543	2.33157151676	4.89763640952	7.7596452973	5.67496380958	2.52491586465	11.8217791616	3.05783434283	15.9629324609	7.37664272448	9.74151714319	25.9119476504	9.61440600961	26.3301062196	16.7013370124	13.6085414888	8.76363210223	7.07712822248	6.27748499326	5.86129428205	20.0760178207	15.1581979202	4.73943188285	5.03585363962	8.82940173616	36.1067817274	10.4894633007	10.0785401616	3.57662943674	5.89537588854
VIT_200s0203g00060	3.16050347529	2.80677929614	2.85030963597	3.07924929672	2.71819588451	2.27355911914	2.47450355056	2.44917038768	2.31597806908	2.94070499921	2.12354627836	2.47905352293	2.50512068712	1.90178537134	2.22934550034	2.55764104029	2.23884068097	2.379734227	2.3873708236	2.43177499319	2.23198346929	3.19015875165	2.26751176271	2.42312957775	3.17661983234	1.73827640738	3.43390502624	3.03702142571	2.85274426575	1.81327791044	1.81235260437	2.32408189584	1.71109269062	1.94333971151	1.82490897742	2.435606844	1.76471711648	1.96629924454	2.22259556674	2.03265892727	1.71240471505	2.19777413467	1.84890800193	2.07217012752	2.13884286865	1.97294929563	1.49425147007	2.74168789724	2.18110585029
VIT_200s0203g00070	1.66231133561	2.01281282027	1.74307798265	2.13389329573	2.14652634503	1.12182666711	3.73782233089	1.55455109491	2.98409265102	1.00980989264	1.41456058523	1.34174225132	1.28872930773	1.51464175209	1.18245066291	1.62142877094	4.32300797998	2.1898231567	3.88963483556	1.74354973411	2.19630878994	2.93371737614	3.56623527756	2.74140463939	2.73407139801	2.31584055141	1.75636496072	2.59928542367	3.71655096635	2.13233124262	1.53077612839	1.42329333849	2.09017530243	4.58123372227	3.83476206738	3.17508567135	14.4240442482	12.5818670005	18.9500866986	15.1951170532	16.7239334858	16.8641103779	6.766244629	17.6031677065	22.2261019093	26.6847690437	8.98663984969	13.5680157188	15.1772787474
VIT_200s0203g00080	0.0991789793502	0.366556997631	0.0481471222293	0.222061247359	0.343041547924	0.1593616205	1.08832332085	0.380418477377	0.434245887953	0.215173536528	0.20418714215	0.0	0.32554167345	0.455214583566	0.634940174146	0.248475489665	0.196389533419	0.408287735024	0.0500147518911	0.151985937074	0.0539996000634	0.105868100165	0.0582408843162	0.0	0.275961182346	0.167141962248	0.0	0.0969262157142	0.420437200738	0.219348134327	0.802715228313	1.00561235878	0.543779456764	0.0592481619363	0.204280855682	0.25370904625	0.988356177251	0.3840428212	0.120793237323	0.0935272512546	0.164654299524	0.257551656407	0.205130325658	0.0817961892441	0.253284023919	0.0368087555155	0.329614294868	0.146180041914	0.0
VIT_200s0203g00090	0.0	0.0	0.0	0.0	0.0462606684754	0.0188042913344	0.0270356963212	0.0256505562815	0.0256199898137	0.101559857527	0.0240935960344	0.0	0.043900733079	0.119364968277	0.0	0.0234556123737	0.0	0.0275297025489	0.0236064859939	0.0	0.0254872963351	0.0249843669044	0.0	0.0268053294321	0.0434170155777	0.0525929416369	0.028534690661	0.0	0.0661474499374	0.0	0.0252582622497	0.0	0.0256658718568	0.0	0.0241046540077	0.0299370626683	0.0202823778925	0.0	0.0	0.0	0.0	0.0202603210046	0.038727823104	0.0	0.0	0.0	0.0888998881441	0.0	0.0
VIT_200s0203g00100	14.3699079395	14.651019789	14.945521731	12.9757829477	13.8708034034	14.8940611844	11.0490723541	12.1593204727	9.4092961163	9.89739251698	10.0795420237	9.9077573643	12.3651243075	14.9973603341	13.309711363	13.731221706	13.3101040225	13.7469562127	13.3089172476	13.7892847221	15.014436248	13.8097764581	12.1579363532	13.2988841263	14.8365087667	9.46410417501	15.0498814385	11.8327609214	13.2731770581	13.1746048382	9.14857583961	10.9585820732	8.09136672748	11.2356355275	11.2933807994	11.2152480532	7.11293980772	8.50919233895	7.87176993634	9.62997211711	6.42016287369	8.05629492866	7.45031542415	8.25329382443	6.8285261698	7.2601484384	8.38745817956	10.6057910388	10.3308694899
VIT_200s0203g00110	5.07775439396	5.00087093669	4.14527666805	4.72164318725	5.30474381023	3.67154036381	4.70416835931	4.8265683937	4.35574978269	4.24919476725	4.13891108405	3.80443141233	4.04285210083	3.61481216544	3.98052204161	4.23701191707	3.68331419907	3.9612990198	4.80775050368	4.96524822818	4.66043619587	5.15474293724	4.67353131011	4.45046267682	4.41159264274	4.02834179408	4.96499100137	4.03069841855	4.30509944228	4.14828413615	3.09767594808	4.02775609663	3.63629196629	4.08577825955	3.59652885916	3.89681029031	3.87033793526	4.73497439288	4.13131994584	5.42359347777	4.12035437346	4.26081500177	4.12373656043	4.7091296328	4.74596787404	3.94597628784	4.20166908012	6.23166675778	4.07136310094
VIT_200s0203g00120	2.82084743478	2.74961144868	2.6334613816	2.67209611463	2.73404384447	2.15732492061	2.31842298591	2.67523964753	2.76112009004	2.73632976631	3.21087101295	2.25108289402	2.97612407543	2.07487310189	2.31525146374	2.85403614925	1.98722337269	2.48839612459	3.63836595663	2.13368102821	2.27424834963	2.98214645687	2.51658539357	2.32973115264	2.38988482502	2.52929190385	2.84377357729	2.67725201913	2.42738604846	2.5194738744	2.25381148635	2.44458252962	2.40915329491	2.39807753782	2.65367603271	2.42845813606	2.42091471041	2.58369581975	2.55467686448	2.66010104673	2.22897346634	2.18349733015	2.44592413721	2.41592501491	0.507967407085	2.33542402398	1.90588344451	2.23873522755	2.03577439011
VIT_200s0203g00125	0.0	0.0	0.0	0.0	0.0	0.0	0.0	0.0	0.0	0.0	0.0	0.0	0.0	0.0	0.0	0.0	0.0	0.0	0.0	0.0	0.0	0.0	0.0	0.0	0.0	0.0	0.0	0.0	0.0	0.0	0.0	0.0	0.0	0.0	0.0	0.0	0.0	0.0	0.0	0.0	0.0	0.0	0.0	0.0	0.0	0.0	0.0	0.0	0.0
VIT_200s0203g00130	0.478064967879	0.310661468297	0.333243003295	0.315626379674	0.654146643554	0.256052940804	0.552206628792	0.376144112462	0.389113590609	0.398917230641	0.378549196121	0.538593527849	0.643767803677	0.312569314559	0.497013095118	0.515935623485	0.934505251717	0.663221810344	0.902513388057	0.601112919665	0.573973277078	0.785089282126	0.93578050081	1.06692573402	0.522982615233	0.564651872462	0.672488917545	0.934412281829	0.900711905701	0.420211875312	0.634956764868	0.621445839693	0.766179144699	0.790863105397	0.845814554142	0.846647041979	1.23218610862	1.19614235996	1.54271512835	0.450822368407	0.987000772988	0.923134588694	2.53531863173	1.48611728098	0.431310123127	1.44670816622	0.698380207424	1.26470373342	1.31758508946
VIT_200s0203g00140	4.23253516147	4.63051474954	3.96133954	6.44581278985	7.61181123483	7.65864098521	7.09117441431	6.22641105108	8.63980677846	4.75679750168	4.82793559216	5.77079434305	4.72030911362	6.68944459889	5.81802462485	4.77651912172	6.71995409302	6.59285593099	4.42266369149	6.07707653638	4.23524630245	5.45416006522	6.94140869772	5.76434295911	5.37561666272	6.72592237984	4.97406754313	4.58357486894	4.59786857196	8.64402016731	11.1513511251	8.11909939377	12.543883391	5.92251529414	8.36440855098	6.63289048292	19.2638086897	11.1329166723	10.5885240887	10.5716666991	11.1098490372	14.2258532391	8.26511904765	10.6922707959	15.299338672	11.8025309044	15.9312051977	7.15629362474	12.2250899633
VIT_200s0203g00150	4.35733255004	4.91213069774	4.63078588494	6.92151923928	7.50650436246	8.27868088506	8.97795890908	7.74362220815	9.60353986985	5.04609364073	5.45519471231	6.20924856334	5.57736764674	7.44722868947	7.09952596519	5.42876104317	7.34561631144	6.64873271993	4.57286301248	6.07579164341	5.06543774628	6.72540200931	7.46880401929	6.13661198444	6.17126985889	7.14475506387	5.09680056368	5.58190374515	5.21417769791	8.85548210068	13.852433829	7.89413239963	12.5263307306	6.68340585321	8.4291120091	7.00419546873	25.7167171997	16.8269484873	13.0999994228	14.6037123893	16.5207261489	19.6743208354	10.5710699517	14.9572977657	39.2981365327	16.5649333217	20.0725151491	9.25733878629	15.8774350457
VIT_200s0203g00160	3.71265422009	4.2288235557	3.7666749176	3.19895560057	3.17427293204	2.36274971913	5.22804033916	3.90871976542	4.63464663313	4.05001618779	4.40146367492	4.31744351926	3.50135740549	2.93580770198	2.9376520431	2.9053818063	3.26279881225	2.84577883257	2.96614305533	3.34546634087	3.47501621736	3.85173223905	2.18018239707	2.67535124384	2.55355689921	4.05401364831	2.82252491404	3.28179915511	3.04554615936	2.60631713087	3.71389010571	4.72312039353	3.88818194683	3.01533183998	2.92133557185	2.80117422811	2.56654480866	5.31435315106	3.53950486592	1.94723439096	3.98213319188	3.2498286544	3.45115704559	4.50691355627	2.75801148509	3.28217593525	3.72340869802	4.42685645784	2.64778938529
VIT_200s0203g00170	4.06211777126	3.94633703832	2.68189714886	4.52154497283	8.09744881818	2.51757453663	18.527089724	7.40255043211	10.5189136901	11.0036084052	10.1550520165	10.6068546676	7.31429802476	4.97184722476	5.94412077924	5.79212226548	5.23983989164	5.78800606733	6.32101332411	3.58083179405	5.13111093368	11.8932674228	6.05209529788	4.78503646671	3.07863077894	10.9270539574	4.07499667483	12.2951935763	6.53814635096	3.5935758177	9.54377169322	9.91110620269	10.5886586985	8.12582237961	5.18742981396	6.65041585063	5.1292119837	8.10738908924	6.97345355892	2.62672280119	6.6474794329	5.3245608399	8.103957206	7.23635223142	11.0259385731	11.0097337242	7.4498841843	5.90733247395	6.08694344247
VIT_200s0203g00180	17.0458801201	20.7559249912	17.3829009806	20.5130109131	21.4443779329	16.1726866857	16.5695149459	12.9004895767	16.5808478685	8.98809458436	10.0884768012	9.53350588421	12.0322484584	10.2194827887	10.749135885	18.2892739605	16.44306047	17.3874633413	22.6773206641	20.3045301883	17.4488967907	23.299640394	21.8201962942	19.5008024258	14.0832532017	11.9540677014	16.0642352653	13.8406312194	17.3473326803	11.3824557884	7.81886409377	14.7215667987	8.98570283741	19.4501363728	16.690277495	13.6790674806	20.227355345	19.0525214033	22.0351113333	33.9217081971	16.9824995417	25.5924006534	17.3334362615	23.8268650367	22.5997142829	26.4838311757	19.1146532962	22.0394942748	25.9415715504
VIT_200s0203g00190	40.5138308959	39.4846806187	39.624139916	39.3632632054	42.1919770133	45.3097763755	40.9867296829	39.5385604348	41.17308551	33.8684504056	35.6846982649	38.3236649499	40.1557928151	43.3697437446	43.7832310874	42.0651916415	46.5394871226	38.5005582325	41.2611289935	41.0103126612	41.6074243355	37.5065631228	38.3274257151	40.8361351865	35.1168874666	38.6132732065	37.0361921762	38.2859163593	42.0171940675	45.8696390025	39.3349706781	40.6736890198	41.2196492897	51.3357474673	50.9869549723	43.0716325444	64.3743991486	49.5102674528	52.5521457881	40.8923565422	49.1388681825	63.8325124856	53.976738522	52.2347884191	77.1466382707	54.5345516732	51.9756140668	56.0977208672	62.6825376414
VIT_200s0203g00200	97.8631394261	93.5772834347	97.449775392	86.2916815481	94.4485085612	96.7088360763	86.0904013052	96.9738892033	84.1835097635	91.8641870799	98.1149542854	95.890741389	88.9009646059	96.8640545783	101.284483093	88.7623333379	101.683111491	93.3044310783	90.2048238067	100.641776946	101.296833925	115.301891269	101.387576673	95.2532836799	94.6137012108	101.3575337	108.615024132	101.087325331	98.2148701359	100.096589219	97.8221097769	89.2240351596	99.4954887228	95.5526198167	106.836864939	90.4661147686	78.7757739692	87.4674636101	79.0394402791	68.6953030403	80.9479662233	85.1603476967	91.8301445192	77.1475741326	87.5621539586	75.3347670309	88.9874677369	92.8913861067	89.4801768764
VIT_200s0203g00210	0.81508197326	0.892584602993	0.791374374904	0.946277905734	0.775657357512	0.460813540601	0.802010502551	1.02558849858	1.09045450879	0.785937467778	0.901185680419	0.8253190293	0.99088779928	0.800561850268	0.708634229716	1.33111050943	1.0461025877	0.994201033479	1.2178841967	1.20280338825	1.38066310262	1.54676467944	0.921826510253	0.933468297656	0.979969763597	1.56016294353	0.772871198704	0.855573144706	0.995347100902	1.16839551951	1.00990337102	1.05430842227	1.15861387713	0.72136117223	1.74101931422	0.540569927905	1.88350174286	1.35598701265	1.1765502716	0.654762647523	1.9044718672	2.0121099429	1.44855751567	1.61831968574	4.19738935871	1.32205959088	1.43326299295	1.42382282178	1.53850383303
VIT_200s0203g00220	0.0	0.0	0.0	0.0	0.016657811524	0.0270846359305	0.0	0.0	0.0	0.0	0.0	0.0	0.0	0.0171926537999	0.0	0.0168920676236	0.0	0.0	0.0	0.0	0.0183552288628	0.0179930333328	0.0	0.0	0.0	0.0	0.0	0.0	0.0	0.0	0.0181902850021	0.0189901046293	0.0184838338952	0.0	0.0	0.0	0.0438203821076	0.0261083188318	0.0410593321715	0.0158956186682	0.0559683284218	0.02918181858	0.0139453405941	0.0139018416054	0.019132183781	0.0125118173254	0.0	0.0	0.0312382908587
VIT_200s0204g00010	5.76388962585	9.0590156489	9.11015855423	7.65315520762	10.7297910202	11.6306788149	7.89645330981	12.1926811452	13.9388483829	6.97955389474	11.314615836	10.4704052376	8.92533368184	9.57038168863	8.43841992534	8.19409410015	11.1479546752	8.98670965867	13.1137655266	13.0095812349	11.5312183507	7.86964922049	10.7051913506	9.8248393801	12.5567047203	10.2407252774	10.7855287417	9.3009470342	13.8902119561	10.375990245	10.5596777338	11.4770229616	11.6120112801	11.6910980564	12.562226818	12.5157356809	9.4086697556	12.5609527786	8.92468259919	12.3877323095	12.9070988104	12.8793408521	11.9768106044	11.3866995457	4.41215582962	8.15872975495	8.40058431074	7.639279187	9.1913073547
VIT_200s0204g00020	26.212407843	26.9407147479	26.8937600336	33.5554822068	32.5312095476	28.6020390861	31.7931760319	27.1925984096	32.5539344955	20.4323806312	22.3005101932	22.8322071749	23.3793402899	22.9290267749	22.6796670667	27.6123230119	29.6473838623	25.755252783	31.759924408	31.2772841552	29.1467952663	34.2984350166	34.9974532641	33.3254521911	27.3674822439	26.2721851394	27.5485808984	29.3783575701	29.499896597	28.3090995278	28.7275511374	27.921234015	24.9067946459	39.4695684033	37.5649290205	29.573772968	43.6350590861	42.6775069189	36.4585735456	47.4301895561	42.1133624884	43.9914290271	32.0825656771	42.058179551	45.8355706536	40.5365232901	39.2592333797	38.1617812762	39.4185718728
VIT_200s0204g00030	0.819327826718	1.31173982694	1.56533228071	1.27229438763	0.705210580736	0.828122768172	0.793750578129	0.839978041567	1.70688440884	0.630750959027	0.408099469842	0.774182890636	0.966672871518	0.754810722683	0.564011460211	0.900531357431	0.49718534638	0.5906473598	0.373192172926	0.324018471502	0.431706089336	0.479612416093	0.155204510022	0.211881157139	0.686374515446	0.178164783446	0.773317000203	0.180807180323	0.199184245841	0.642988205335	0.285217793102	1.01237960211	0.318802599417	0.378933062613	0.190533826362	0.304245976054	0.16032086859	0.347964505022	0.193139119703	0.0249238166197	0.329086991646	0.114390372294	0.153060905175	0.174381108698	0.344984430963	0.0196181254161	0.401545120608	0.519401494823	0.122451577558
VIT_200s0204g00040	15.3888596194	15.3405748081	13.3444813587	16.7017511249	15.5173410181	14.282487328	14.2475154581	14.1183423747	15.3016474755	11.5112478794	12.0118226674	13.3816058963	14.6155738696	13.379587162	12.9520199033	15.1077061433	14.9259961441	15.7974381065	15.4418427195	16.4017525712	15.9046319565	13.5426727055	17.5677269238	16.4580446688	14.5634868434	13.7259712327	15.467111008	14.9245112212	14.0542556993	13.1635123643	13.9869327041	15.881255995	14.8567270285	15.3919990622	13.9530138196	14.8749892061	16.3552403888	16.1936652327	19.8394763147	48.1884475607	17.7147013575	20.811611813	15.3554467188	18.7630508839	22.1556601421	18.4855551927	17.1408822714	15.8521543359	15.638299516
VIT_200s0204g00070	7.56962793353	6.94709263262	7.38793541339	8.20797526818	7.12806413205	8.34212252783	5.8595711389	7.34009692373	7.63501549111	6.27672713819	6.77217254106	6.19137988825	6.61576516597	6.87185688209	6.42756793848	7.26802090215	7.49450996451	7.50491360363	8.07422811962	7.69285025596	6.86181799877	7.23407090899	7.02839943203	5.71886699411	7.93966219078	6.45630102405	7.48898859135	7.35895910226	8.02691406455	6.17937559449	6.4152417843	7.59029308138	6.73606116169	6.34499387485	5.71409214883	7.14737553299	4.7393224564	4.75732560348	5.34171829711	6.65242067249	4.80305397642	4.4597239394	4.72143357834	4.77207717188	3.46367819591	4.2949243368	4.4782309446	4.67304109772	4.81072831423
VIT_200s0204g00080	3.82947135125	3.34578615	3.58529795154	3.24083118172	2.86083169359	2.38071277521	3.00157424299	3.82203709598	3.76758083517	2.89304129263	3.73082972093	3.67231385094	4.08302296876	3.27817907887	3.30773244523	3.243708354	3.56578651391	3.2172843327	3.19560302158	2.53833274826	2.53180713379	2.67650286895	2.5700353548	2.84547206256	3.86890210143	2.58657764444	3.33473320459	3.60882796895	3.75782524165	3.42809434774	3.59139358794	2.4909771023	3.09944822344	3.13193417827	3.21608966408	3.29453639048	5.76777619864	3.79540403911	4.46044627477	6.12622494289	5.05201056217	6.76779384531	4.88426853646	4.11705903424	0.206978471084	4.70365905652	3.83107953832	3.20289549759	3.56955942874
VIT_200s0204g00110	4.49352703636	4.66086793961	5.08058313741	4.24346381418	4.23294080141	3.70328292053	4.59602846215	5.07540206096	5.33908484529	4.08825748678	4.78971263361	4.08317304825	4.9209975454	4.44277337067	4.62443602015	4.19078513265	3.91793313874	4.35607375681	4.15926331615	4.24270468225	4.26966536969	3.97653009413	3.86446914408	4.40746097433	4.18112509972	3.98993988491	4.77133306916	4.44812451256	4.97728128839	3.7668457982	3.55084836334	4.06624432654	4.20421095113	4.02655712824	3.79173013247	4.38473279525	10.7019093	6.66810028226	7.29119482475	10.1494067859	7.77287401494	10.7906492103	7.89680966977	6.83809500574	3.45913342723	7.42935042676	6.3245486856	6.77256800944	6.62172214919
VIT_200s0204g00120	0.892610814151	0.490139071117	0.866648200127	0.759449465969	0.529264102512	0.688442200561	0.701109339325	0.508673849749	0.664396208568	0.85208720465	1.10261056761	0.73209549349	0.602717155417	1.01968066719	1.02860308212	0.822950821772	1.3786545246	1.30185460653	1.00829739812	1.60497149551	1.51630876978	1.37205057814	3.18694118978	2.41252838585	1.22526764962	1.40399248288	1.21879446002	1.4655243816	1.51357392266	1.5003412388	3.1980174696	1.08606134748	1.84014968169	1.53571235739	2.46362711952	1.68970224802	0.990075057559	1.38255415632	1.47850922483	0.673396209033	1.037322087	0.803561167989	1.00431807442	2.00237071269	1.56022958734	1.29861289459	2.23761018459	1.19282914202	0.99252569592
VIT_200s0204g00130	2.05437811995	1.40371189598	2.34661666496	1.82636835136	1.97049096628	1.55340804229	1.88442962696	1.72166533761	1.91803068356	3.21171330983	3.66971414553	1.53391436731	2.66328862693	2.09538774466	2.44989224117	1.33213444059	4.54656876752	2.91382842455	2.13293680372	5.12356285104	3.09243248117	3.54739572554	11.2833201233	8.58067462399	2.07352986858	4.20889175087	3.38851646576	6.14124502765	5.12286558438	4.9444444064	11.2152901807	3.53975550289	6.22819892264	5.4143704908	9.27183662202	4.86887175833	2.93214536277	5.19414961497	5.39667017208	1.25355294297	4.71468588113	2.30132310832	2.79936621649	4.98327552933	2.84613309339	3.67770433569	8.43406915729	3.62166676152	3.58327225604
VIT_200s0204g00150	0.0	0.0	0.0	0.0	0.0	0.0	0.0	0.0	0.0	0.0	0.0	0.0489755545119	0.0	0.102321541134	0.0	0.0	0.0	0.0	0.0	0.0	0.0546202851216	0.0	0.0	0.0574448822312	0.0	0.0	0.0	0.147060465222	0.0945044027202	0.0	0.162388368026	0.0	0.11000595907	0.0599291752919	0.0	0.0641563105459	0.0434659388296	0.0388457106501	0.0407272217793	0.0	0.0	0.0	0.0414976290987	0.0	0.0	0.0	0.0476289949891	0.0	0.0
VIT_200s0204g00160	0.0	0.0	0.0	0.0	0.0	0.0	0.0	0.0	0.0	0.0	0.0	0.0	0.0	0.0	0.0	0.0	0.0	0.0	0.0	0.0	0.0	0.0	0.0	0.0	0.123900939013	0.0	0.0	0.0	0.0	0.0	0.0	0.0	0.0	0.15960729338	0.0	0.170865276046	0.0	0.103456433466	0.0	0.0	0.110889630291	0.0	0.0	0.0	0.0758129051185	0.198316560328	0.12684864992	0.0	0.0
VIT_200s0204g00170	81.7666067015	84.9538829892	75.1009065754	82.6325781759	84.0412018424	82.5374533268	77.9631374306	72.9111809953	78.4581760728	61.3210933205	65.7762347791	75.1538089123	74.7076067052	62.5491276195	70.987540691	73.2367352122	75.7434801533	73.4026734412	78.6924583559	70.5386764871	70.8230287033	83.067122679	73.0541041436	71.4712714129	77.817354761	77.5399316149	74.0500931497	68.8775154349	73.3633174757	56.1723949713	54.8175006429	70.9664310613	56.5679637894	78.300747336	62.8549224645	74.4725784024	62.4924981649	64.3654624495	61.8080017441	56.1756844967	63.1397132882	69.0821430262	70.1870134311	60.754774296	68.725781525	67.6173823955	51.2334424245	68.7061435423	67.9888723795
VIT_200s0204g00175	0.0608441143651	0.0	0.0295371965961	0.0	0.150320297641	0.024441209031	0.210840736299	0.100019287623	0.0333000332357	0.066002107254	0.031316076023	0.0	0.057060751438	0.0310293441935	0.0	0.0609736910349	0.0	0.0715644320326	0.030682946164	0.0621600114448	0.0	0.0649477423168	0.178647484037	0.0	0.0846480466376	0.0683586026853	0.185442335125	0.0297310468031	0.0286587712355	0.0	0.1641493573	0.0685467758112	0.0	0.0363474393908	0.0	0.077822449508	0.0263623780818	0.117800896356	0.148207968954	0.0286884519728	0.0	0.0526674185061	0.0503371705411	0.025090078188	0.0172649063554	0.0	0.0288872990522	0.269034685971	0.0563789447721
VIT_200s0204g00180	0.0	0.0	0.0	0.0	0.0	0.0	0.0	0.0619304078278	0.0	0.0	0.0	0.0	0.0	0.0	0.0	0.0	0.0	0.0	0.0	0.0577327876081	0.0615362348924	0.0	0.0	0.0	0.0524127713233	0.0	0.0	0.0	0.0	0.0	0.0	0.0	0.0	0.0	0.0	0.0	0.0	0.0	0.0	0.0	0.0	0.0	0.0	0.0	0.0	0.0	0.0	0.0	0.0
VIT_200s0204g00210	0.0	0.0302724861443	0.0278339567924	0.0	0.0283304385773	0.0	0.132455177889	0.0314172506864	0.0	0.0	0.0885307755015	0.0279911380897	0.053770386939	0.0	0.0305883587545	0.0287288449365	0.0	0.0674377239081	0.0289136375896	0.0	0.031217287044	0.0	0.101007548274	0.0328316370708	0.0531779212697	0.0322083781265	0.104849366998	0.0280166287758	0.0270061851569	0.0317014091947	0.0309367620839	0.0645940785199	0.094308028414	0.0	0.0	0.0	0.0745266352634	0.0222015995905	0.0	0.0	0.0	0.0	0.0237172580907	0.0236432780589	0.0325386775253	0.0212792221666	0.0	0.0281690007776	0.0
VIT_200s0204g00215	0.0	0.0343038097747	0.0	0.0	0.0	0.0	0.0	0.0	0.0	0.0	0.0	0.0	0.0	0.0	0.0	0.0	0.0	0.0	0.0327640062016	0.0	0.0	0.0	0.0	0.0	0.0	0.0	0.0	0.0	0.0306025423201	0.0	0.0	0.0	0.0	0.0	0.0	0.0	0.0	0.0	0.0	0.0	0.0	0.0	0.0	0.0	0.0	0.0	0.0	0.0	0.0
VIT_200s0204g00220	25.2099464705	25.9262447042	24.8360502001	19.7971671206	19.1015386387	19.9233731079	22.6591974342	22.6250261644	21.6977437501	26.9901967965	23.2414143728	26.9438884939	22.176765608	21.6443809535	21.6331763208	19.576226013	18.5671394694	16.5914454668	17.8356271246	15.1674007821	19.2566531912	19.1400656567	13.4757819116	13.5173522302	19.1479495152	22.1320460502	16.4952025086	17.6440220363	19.0997356197	16.9630755106	18.1516187418	20.5713539697	20.5640877874	15.6742718501	15.1202058269	17.9896981946	19.2086224354	20.3199268462	16.8629889004	18.4602227775	21.062991786	20.4692887134	23.8506211022	15.8395108579	14.0035565057	16.819943913	19.7987498008	19.7200703245	17.5294241583
VIT_200s0204g00230	4.82323036419	3.63800929979	4.01394955848	2.31411194617	4.42600974615	3.87500361427	5.96919716144	5.28581463302	3.77108271117	5.60583687269	5.31961238759	5.04577094511	4.20022189204	2.45975599541	2.20558165756	3.10725138655	4.0931713281	6.48348643888	5.90700543387	4.57557663192	2.25093069738	5.51628521915	4.45082968564	3.15644510786	5.4320780104	1.93532798392	4.62011684405	3.36691065113	4.86822021907	3.42875767869	4.83319063784	4.65757303012	4.15561984854	2.88133166469	4.25764309736	4.40652554012	9.25481344922	6.93702611767	8.39195122453	8.12210339843	4.28967780338	8.35009580772	9.69078843741	7.95575566963	9.58035711523	7.41599558492	7.85126380557	4.06226642793	7.0231350413
VIT_200s0207g00010	18.916368422	20.647654498	14.4201664277	24.0702955507	27.7815278861	15.4833835403	29.5949208622	19.7043243217	22.5304658346	26.2899581024	29.0348858099	26.4613029268	20.16402331	21.2042730199	17.3459478762	20.064022544	23.8465780235	21.8307521741	23.1020929508	14.9054935026	17.7025985032	35.3663066287	24.152219769	20.4627053023	21.3836358807	31.2266139254	21.3947041682	20.5550136089	20.6782122725	19.1783699249	22.6570105415	23.2312279965	30.4572507406	20.4749442022	18.0345802634	23.1887890512	56.9502669688	53.7396229287	53.5748249038	93.2896197836	74.4534235589	82.9250011315	45.4773051597	43.7444615851	33.6832724455	58.5275010446	41.2771676874	51.5473908031	37.1909207279
VIT_200s0207g00020	3.65118192321	4.20290622122	3.9282245051	4.41890723388	5.88366738192	3.46191098202	6.3071517076	5.19095076667	5.43680215997	5.81617313056	5.04516672337	4.97815592407	4.38044014871	4.19376919533	4.73812140004	4.35119289641	4.91763339209	5.02958904021	4.27965424724	4.03259169725	4.36989728352	5.54770124887	5.48576450061	4.4451946808	4.94233996926	6.06078592753	4.33096380264	6.20425193853	4.46212747718	3.81930294192	7.17038487361	6.18864289136	6.20400441526	5.77714238298	3.96345921501	4.71210369316	8.4086933673	7.94794952175	6.30310038372	11.7872535752	10.2937896501	7.91550718887	7.02102348806	6.42942709626	6.02960225784	7.81307453756	6.99643608804	6.62584913601	6.58358753072
VIT_200s0207g00040	1.00063377892	1.0566447393	1.09297034156	1.54028470302	0.988858620404	0.602935048262	1.1558190682	0.411225797201	0.821471520522	0.814096055398	1.03003959607	0.732761640436	0.586508201485	0.255152123273	0.533835050875	0.501382389338	0.495351944164	0.588469310535	0.378455574819	0.638921773689	0.681014064494	0.801091101889	1.9097074679	1.7189557753	0.696054956746	0.702635000531	1.37239139606	0.733428944386	0.471318135859	0.691575327973	0.269957732834	0.986396835997	0.274314222775	0.149441223738	0.386442128264	0.79991068722	0.867103951684	1.06553536888	0.710910517747	1.53337034859	1.03826596515	0.757890861528	0.93131780974	0.51578488759	0.425904345952	1.20695205983	0.712614708467	0.860320756234	0.811300197302
VIT_200s0207g00050	9.18297456285	8.95107324122	5.89819566417	10.9129523792	11.169122547	7.94515129545	14.197241594	8.51543107632	9.12384975371	9.19518566169	10.4708341672	9.38005188645	7.94950684602	5.04338459491	9.64743631509	9.06095368357	10.0709683037	9.30543557235	11.3990456109	9.67024192436	7.07666701263	15.3821018053	11.282809589	11.6493261894	9.95842655143	9.68220920876	9.30066687115	10.9073371669	7.98528208596	6.40528113117	9.14748864495	8.43556841966	10.9992109398	9.95880615454	6.25628491105	8.31216544331	18.8532727912	13.5669343109	16.1741275759	19.1845250919	12.1962637978	16.0200836064	14.8437616374	15.4965528601	21.1665267758	16.673571815	13.9515263308	16.2417594771	15.8399484565
VIT_200s0207g00060	4.26561565226	5.54808464607	4.54559850663	5.94006483665	4.16401161446	3.63597784734	5.94864098578	4.84574681116	5.63714430175	5.53010238779	7.65742350044	6.34898330841	5.12243057032	3.92630114991	4.773404541	5.21304868384	5.04734106815	5.75141065224	4.51205931233	4.14529061753	4.92819661294	6.7189084603	7.20921865517	6.7915828844	5.2107319411	5.96132286014	4.69299285929	4.88045962463	4.55742788191	4.42937967675	6.51188109983	6.32936414425	6.78809619088	5.34504742491	4.60727736496	5.45592062902	10.2326879914	8.25870098675	6.63130874246	14.275107716	11.5292903293	12.2028315934	6.32638226078	6.9072819092	6.11102222477	8.91951713785	7.5080959836	7.46273315966	7.56773455564
VIT_200s0207g00080	10.7628265476	10.3683265044	10.381028801	11.7054568815	10.3096236635	10.7896627938	10.1691587219	8.74283179256	10.205039332	8.73082141783	7.8234107181	9.07996184978	9.56233948498	11.4832255768	9.29286839012	11.3297655725	9.93159809927	10.4660186362	10.8551248047	10.1757507678	11.205955467	8.26381958792	8.59333047915	8.16331822217	10.0480385313	7.71665511281	9.72587097	9.45729590346	10.0278315041	8.4565033133	7.36105301194	9.14720472502	7.97159769022	8.09335588989	8.62914744342	10.0529160189	9.81745099142	9.98031281593	10.5978643649	11.8410895891	9.58062415173	11.7476987508	10.5835413598	10.5310627397	7.12604859601	10.3890942791	10.0853824426	11.1321724227	10.8915379853
VIT_200s0207g00090	26.1911656786	24.9617147162	25.5792211813	28.3772524475	28.7458032299	24.8384451744	29.8827970593	26.6993445646	29.6825704959	24.6378903037	25.8242416596	26.0714435617	26.3663449958	24.4494817084	25.7162286977	24.4503487279	26.9891937752	26.3790974657	28.7627762278	27.6430625624	26.5940521299	29.2756660542	28.4178894834	29.1794648189	28.7186495737	27.1449056221	27.3999795311	28.9959403796	26.5744780617	25.3653439882	28.789425342	27.0189922757	29.2279814179	26.4837134587	26.007274863	29.2477138359	35.052375805	35.8502812638	35.2152453834	47.0573260765	38.9681178545	38.4571025914	29.7227144758	33.6152665657	28.7775978905	35.162821079	36.5268893494	33.4467713314	36.3266004909
VIT_200s0207g00100	5.89955736161	6.02882704072	5.75105855881	5.69907884501	5.33645250948	6.3068978095	6.62215719012	6.1655640876	5.67649591387	6.73515325298	6.61165634121	6.72423091062	5.42116884188	7.24262669965	5.83791147398	5.64989016501	6.01765603036	6.08563167217	5.5302804641	5.77196744674	6.1910819484	5.48487814401	5.44804492658	5.74841994431	6.06746875783	6.09364566421	5.88727184654	5.50982386264	5.84894102154	6.90528121238	6.44350356014	5.97641942115	5.81708979624	5.10172967506	5.56124006024	6.73950190271	4.27741959206	5.86769047446	5.11853112241	5.11471136358	4.78853797191	4.75667177902	5.32359787374	5.2285154668	3.09156853423	4.81166905836	5.33087021565	5.22423209758	5.1580075536
VIT_200s0207g00110	3.30015989123	3.02965483021	2.52581042429	3.69452088907	3.77549739541	2.60359007845	4.58466876608	3.56779626171	3.7262636358	4.28946246095	4.03984492599	4.3398977652	3.48530611783	2.35016158964	2.96609826999	3.67961916656	3.28212848545	3.61935354335	3.11855797408	3.17410146253	3.3022738013	5.25237210344	4.17271026133	3.98378736267	3.18493882366	3.50732414345	3.42526452143	3.7772608516	2.98284439464	2.53155310821	4.04262215815	4.20362713487	4.01005447087	3.7475695827	2.81694176162	3.0612176292	6.68567669333	7.17232674735	6.20407234358	7.64006486214	5.58989505734	6.6140669129	5.42363959904	6.00746879671	5.39930212986	6.24539532644	5.75917837063	6.16412797486	6.07461790425
VIT_200s0207g00120	5.89040173935	7.14875743777	5.89628331848	7.20728063673	6.64095641935	5.19894564218	7.03391834503	6.41896772473	6.41131856624	5.93977138856	6.62715378476	6.52901869484	6.25549279738	4.34944360876	4.90408798637	5.8530621809	5.53624334892	5.34743827643	5.58948132161	5.03460640225	5.81799493307	6.46479729527	6.29444447073	6.80295932309	7.55622989025	6.54332183765	8.05100209118	6.42145392625	6.04918010492	5.28437178363	5.3180646913	5.85099003171	6.14987686768	6.14558881226	4.88720587053	6.43051141559	4.98932786056	7.54300987525	7.63890921351	6.94733224529	5.02727766226	6.36273369668	6.86367629579	8.59388707678	5.48043708027	7.05720413732	6.03439445639	8.82045555824	7.73362156812
VIT_200s0207g00130	13.1703718924	16.9011517756	17.833404467	9.91762262642	11.9648175555	13.5704208206	8.59564391247	9.8380876435	10.2142468862	8.39273863226	10.5176336349	9.22655258534	11.1328958281	8.25273236011	9.76757591205	9.76564721488	11.4608797187	8.96110447088	12.5685191248	9.83497570554	10.9330919587	11.0956136979	10.2658097684	8.18421124396	8.87391567413	10.6166563689	10.728271321	7.44568241135	11.6837285258	11.2332632521	2.93178157372	9.38168281782	4.79245509805	11.7134952573	11.130695526	9.82025691799	8.39330546916	10.2911925922	9.44693937847	16.5412437211	8.23618138249	10.1223610404	9.57677916168	11.1055854654	14.2783631408	9.95131624301	7.68302243831	13.173349702	8.20885913918
VIT_200s0207g00135	0.110322684895	0.349494151834	0.0	0.24701194931	0.0	0.265901130835	0.127432298952	0.12090346472	0.120759390189	0.119675169192	0.113564758836	0.0	0.206925365468	0.0	0.117713627791	0.0	0.0	0.0	0.0	0.112708672437	0.0	0.0	0.0	0.0	0.102322685589	0.123947972004	0.0	0.0	0.103928296812	0.121996996058	0.0	0.372867503816	0.0	0.0	0.0	0.0	0.0956006463584	0.0	0.0	0.0	0.0	0.0	0.0912714707423	0.0	0.250438136009	0.0	0.104757031114	0.0	0.0
VIT_200s0207g00140	9.36965517154	11.5346030333	9.99270013694	3.36962159775	4.79761444387	2.73022504343	6.1123398375	5.47996074704	5.52657065805	2.52782359847	3.39823940903	1.46944825052	2.95936523914	1.73307900789	1.70939394226	3.69746271297	2.11488951192	2.62665349857	4.01502848803	6.99323179438	4.01773044131	4.92306295207	2.90786872596	2.55753988653	1.35081122632	3.81802652946	1.71638456977	3.60579899646	4.75629327708	2.57686609227	1.72886404674	7.76645984875	1.27764646652	4.98827046453	4.34974291714	2.04911607935	0.504828135035	2.89498979086	1.69498742903	0.869838119209	0.926867342436	0.504279139368	0.843443158553	1.92185657003	3.52656519829	1.22519921943	2.07442229721	1.24027170297	0.98966303425
VIT_200s0207g00150	7.21194011036	8.27215194653	6.6917313761	8.33226829644	7.40794199867	5.93681499655	8.61767405668	7.22227318243	7.93308905752	6.74424517475	7.53359127455	6.76420853971	7.47982318358	5.01868416509	5.91347266668	6.51524985439	6.20825420568	5.95455886474	6.43174779543	5.71648599145	6.6540402705	7.7931562689	6.40475874092	7.6287894822	8.4024001789	7.00499447748	7.88275023891	6.8571680968	6.20824682483	5.83400560254	5.69328770887	6.143741177	6.64222548382	6.72776143301	5.61619904724	6.99782563387	6.01864657192	9.6434871998	8.39422855186	8.86135807409	6.19296768358	8.36466275136	7.00994617354	10.064593793	8.76035091682	7.96387641721	6.71316789888	10.1584220172	9.51376206039
VIT_200s0207g00160	4.19671052137	4.93331664323	4.30528460708	2.12749001502	2.89530228121	3.43527106127	2.37805112722	2.4297696297	3.64031129457	2.7486684021	3.58644835163	2.24211273448	2.97038024623	2.50368020961	2.87259223948	2.93601844724	2.97910251904	1.76956043682	4.8715981721	3.64030833154	2.32807953177	3.71904390581	2.60393115039	1.90436733574	2.20323847196	2.31302909046	2.50990218581	3.63707807837	2.98374787621	2.53930844215	0.854503307559	3.21147172641	0.60780510248	2.74357214386	2.85416598765	1.51918521645	2.12711438147	3.98599282971	3.72900413284	8.13913361523	3.15498883604	3.35855668072	2.94792129293	4.6366565661	6.60581075284	3.99671842146	3.23310611348	4.51271935845	3.66860976314
VIT_200s0207g00170	0.153217981103	0.107862954532	0.0991743063864	0.0	0.0	0.041031990714	0.0	0.0559709147468	0.0559042170446	0.221609155956	0.315441254713	0.0997343541816	0.191587594555	0.0	0.108988430413	0.0	0.151697506958	0.0600713145345	0.154531925219	0.104354453544	0.0	0.0	0.0599828093347	0.058490692831	0.0947382992711	0.0	0.062264253484	0.0998251792532	0.0	0.0564771529216	0.110229815487	0.230153153634	0.112008668337	0.0	0.105195343108	0.0	0.0442572563116	0.0	0.0414686796531	0.0	0.0	0.088418253955	0.211265562967	0.0421213146172	0.11593755061	0.0	0.0	0.100368091197	0.0
VIT_200s0207g00180	16.3527160465	18.2163137141	17.161928738	5.76717911012	5.3244860373	3.56924004904	9.22603710488	7.66565794124	7.81172295909	3.84515886575	5.05971315422	2.9072384218	3.72316253246	2.65130996927	2.87442230462	6.1571688125	3.32231535596	3.78008324866	6.43511103754	9.22230913482	6.2787693821	9.78725743335	4.60712728208	4.3301413032	2.49859438745	6.95600195231	2.53522657146	4.20316860346	6.099628029	3.65844180718	2.39713370708	12.5126736339	2.12486239712	9.37361533826	6.96029861344	3.50613079077	0.819105417656	3.47718193346	2.18736057188	1.02508568523	1.29464644174	0.777303916087	1.9159320525	2.80646564107	5.7935291536	1.33308821419	3.09657245761	1.76471501863	1.40140010014
VIT_200s0207g00190	0.69964872674	0.878587127961	0.899611708942	0.804424085282	0.896971420723	0.805171326688	0.698944992615	0.787473312822	0.827931495567	1.08715989038	0.875930397957	0.775450209763	0.585209242541	0.617180677574	0.867578340986	0.833786602201	0.8050363445	0.489305006882	0.66750549948	0.579551575171	0.679505800316	0.76702126687	0.51079246447	0.736301230024	0.420917200613	0.849792547585	0.645485751574	0.757676474885	0.427522083755	0.773685330803	0.714211719751	0.788221916268	1.09897383135	0.700366332143	0.778962145882	0.846511165387	1.06509338312	1.17154324272	1.12081235902	1.15907147198	1.19293110218	1.2439856606	1.17330200714	1.12285649866	1.39507425789	1.34744501654	1.14914982999	1.11482516318	1.38421574347
VIT_200s0207g00200	5.332850551	5.43260558058	5.78688414781	7.79626532662	6.75812203314	4.53646018741	8.33399092508	5.56928483812	7.89758695582	5.98911134258	6.78123112668	4.53313351362	5.76614389012	5.37531342128	4.81986534751	5.84719190633	6.46014899706	6.34625609493	8.54245570638	6.15324535018	5.53383760905	7.0989127357	9.21061908514	8.90964617507	6.16812917475	4.93415888552	7.26631795252	6.13143473208	6.50132923825	4.37084445302	6.56739027688	7.28024793926	8.11812346827	6.07170620533	5.75053872016	6.66047039308	14.244190874	13.6532744319	13.1938632511	17.2167832677	13.2281054819	13.9028523535	9.70626893012	12.6771026844	14.6338283979	14.7159758153	10.6637972056	11.3431976294	17.6149528461
VIT_200s0207g00210	192.639745559	190.250305976	174.375291946	180.207635003	180.8738413	156.390762169	222.268150828	177.836086412	250.788169517	195.256148221	191.73077159	210.883336293	178.292733311	145.873034317	167.330243026	149.243326535	112.594114651	129.025107001	122.16947124	125.76759293	111.585985721	136.440133973	89.2335689004	89.7308089348	120.552233665	178.376299158	97.8896463503	123.121073223	110.461927805	102.450281723	171.911945863	192.265558541	152.447617077	113.434508186	86.8378333289	150.977250431	125.842938434	143.866451869	93.1951365879	56.3923399759	132.731257401	84.0646197611	116.446746064	93.1849219501	144.36597117	91.8088972058	119.714179595	87.0339790628	117.914321895
VIT_200s0207g00220	40.9548847694	40.1723372927	43.2434385181	36.3196790334	34.4222907736	41.6615509441	36.8274498637	40.4640451259	39.8845766897	39.1619927232	38.507521154	41.7379265821	39.9137786699	44.5141013694	42.543405889	42.2019085657	38.1458666356	41.7158734156	36.8253103239	37.9502528049	40.5723839199	33.1962913169	35.3404800238	37.24050149	36.2537445295	38.8824316891	39.5065504625	40.0246304381	40.2692512798	36.2474877033	44.0754755476	43.1954479738	46.2605382724	40.4122025606	36.0645034606	38.9173277503	25.0077477852	28.1031730786	28.4337176281	25.1019318795	28.9757133753	26.0793085999	35.643071004	28.6040962774	29.068916266	23.6102274542	32.6849903389	29.8607474213	29.9581742057
VIT_200s0207g00230	19.39633984	23.0789146132	23.3968413414	15.3443095068	15.4154803257	15.4184568961	18.5891572744	22.5644904592	21.60073399	21.8383307515	20.921849383	22.8815955345	20.9939692615	16.0825719542	16.875610669	17.2510629466	14.346201165	15.3273858159	15.8179251782	12.5619315947	14.7022115532	13.3183239821	10.3919756899	11.3345734893	15.9884692387	20.1801603038	13.3885153949	14.6085478712	12.8892779649	16.7565008472	14.7001845863	19.054162717	16.5897798909	12.8041497365	12.4024437739	15.4650381617	6.61246606985	14.1531449422	11.5890322128	10.7768196252	10.9072102281	8.8696426792	9.97318710382	13.0042383519	11.7670564335	10.6302059022	12.5112949241	11.8333147742	9.32714192452
VIT_200s0207g00240	24.88866063	24.0916641738	25.5763296421	22.7409572095	24.4450689025	20.1100091419	30.4866353395	26.4623037589	24.9951618353	31.0682067758	28.6237284723	30.5154851483	26.0012461688	22.5130302255	24.646789799	23.8412972036	23.2324293398	22.3859026978	22.4975494678	20.4101021788	21.7547236828	26.5998329144	18.3527987164	20.2133417236	22.7444020399	24.7641823392	19.9556690645	25.346744864	23.1683426859	21.7548150931	26.6500624617	26.5160949689	26.3889146139	23.2011078241	21.0247993076	22.5619126736	32.8356419353	35.1561726055	28.8350311633	34.0646441077	32.4158836565	31.4270358229	29.2374913536	29.2133724145	26.8298790027	27.4168152627	30.5743008654	30.9491491692	28.1399747958
VIT_200s0207g00250	0.0	0.0	0.0	0.0	0.0	0.0	0.0	0.0	0.0	0.0	0.0	0.0	0.0	0.0	0.0	0.0	0.0	0.0	0.0	0.0	0.0	0.0	0.0	0.0	0.0	0.0	0.0	0.0	0.0	0.0	0.0	0.0	0.0	0.0	0.0	0.0	0.0	0.0	0.0	0.0	0.0	0.0	0.0	0.0	0.0	0.0	0.0	0.0	0.0
VIT_200s0207g00260	8.36725615352	9.73721097805	10.1134076919	8.69804251069	8.52191909987	8.98591676639	12.3276897899	10.1054269816	13.1774746738	12.3182171977	15.0290614324	13.5051156253	11.3700989947	8.79553743203	10.2943126495	9.41181941724	6.93169666214	7.33092040005	5.68341545837	5.75696297301	7.06596505873	7.29109002879	4.51240242832	5.47574607842	7.83969724109	12.5661687443	5.82901698269	7.09247048031	6.19322276566	7.93086558723	10.9643920055	11.7350590042	11.2349564285	7.03868163804	6.8585076851	6.5523118901	6.95473919508	8.33139156808	7.62572959099	7.32684353524	6.44943732352	6.50373921918	8.05252471436	5.28118874032	11.3383143925	5.13338105181	7.21548211697	5.36925649605	6.48737809942
VIT_200s0207g00270	29.3475242317	28.9430731357	28.5912773019	29.9731657095	30.0591981058	25.5651302279	31.0418573066	23.1142729369	33.6239362824	22.6256347107	20.7134388049	22.7149872266	25.3597161515	20.4215073438	22.7184296183	23.816090202	22.2389836243	23.4709106413	26.4976878547	24.7916873561	22.2027972618	33.8244525506	25.0458603246	24.1931443757	28.1804513595	22.7574805857	24.6537298827	22.9970026567	22.8918215782	16.4852723797	17.1337003626	24.326404839	16.9703618449	24.0812767531	20.1033224716	22.0603794359	37.3358357477	29.8984690315	29.6639406093	45.3267286574	28.1344451268	35.3856248542	28.7041396089	26.1335692015	40.765147516	31.8072757959	26.1213217293	32.3183545262	36.4235812834
VIT_200s0207g00280	11.9926663075	11.6826214134	10.7952629323	12.4473148203	14.081903858	11.1726412056	21.4050365817	12.7548727829	16.275780526	12.3252613968	11.5137390821	12.9518544113	14.338820339	10.9005299492	10.7539191298	13.0825494998	16.6165460831	13.572174376	15.3090788053	9.00818508393	11.9267623712	17.7024585157	12.66862278	13.7345373468	15.9046923685	14.6919197283	13.7978813466	14.9855028316	13.2777620984	11.047360656	12.4404127733	14.4581562794	14.8248678581	12.9670360318	12.8065107024	15.5514354597	24.2263348371	24.7270784487	26.7511765739	20.3545859747	25.1169698088	30.2906865849	21.9668576344	22.8563898046	28.9568565666	29.949096575	20.4746584496	26.6879461311	24.5932024316
VIT_200s0207g00290	0.0	0.0	0.0	0.0	0.0	0.0	0.0	0.0	0.0	0.0	0.0	0.0	0.0	0.0	0.0	0.0	0.0	0.0	0.0	0.0	0.0	0.0	0.0	0.0	0.0	0.0	0.0	0.0	0.0	0.0	0.0	0.0	0.0	0.0	0.0	0.0	0.0	0.0	0.0	0.0	0.0	0.0	0.0	0.0	0.0	0.0	0.0	0.0	0.0
VIT_200s0207g00300	0.0	0.0	0.0	0.0	0.0	0.0	0.0	0.0	0.0	0.0	0.0	0.0	0.0	0.0	0.0	0.0	0.0	0.0	0.0	0.0	0.0	0.0	0.0	0.0	0.0	0.0	0.0	0.0	0.0	0.0	0.0	0.0	0.0	0.0	0.0	0.0	0.0	0.0	0.0	0.0	0.0	0.0	0.0	0.0	0.0	0.0	0.0	0.0	0.0
VIT_200s0208g00020	0.0	0.0	0.0	0.0	0.0	0.0	0.0388074409127	0.0	0.0	0.0364451327908	0.0	0.0	0.0	0.0	0.0	0.0673370702532	0.0	0.0	0.0338851013668	0.034323599134	0.0	0.0	0.0	0.0	0.0	0.0	0.0	0.0	0.0	0.0	0.0	0.0	0.0	0.0	0.0	0.0	0.0	0.0	0.0	0.0633649127405	0.0278884100134	0.0290819663351	0.0	0.0	0.0	0.0	0.0	0.0	0.0
VIT_200s0208g00030	0.0	0.0	0.0578642197353	0.0	0.0	0.0	0.0	0.0	0.0	0.0	0.0	0.0	0.0	0.0	0.0	0.0	0.0	0.0	0.0	0.0	0.0	0.0	0.0	0.0	0.0	0.0669582367729	0.0	0.0	0.0	0.0	0.0	0.0	0.0	0.0	0.0	0.0	0.0	0.0	0.0483906140413	0.0	0.0	0.0	0.0	0.0	0.0	0.0	0.0	0.0585607451675	0.0
VIT_200s0208g00040	0.0	0.0	0.0	0.0	0.0	0.0	0.0	0.0	0.0	0.0	0.0	0.0	0.0	0.0	0.0	0.0	0.0	0.0	0.0	0.0	0.0	0.0	0.0	0.0	0.0	0.0	0.0	0.0	0.0	0.0	0.0	0.0	0.0	0.0	0.0	0.0	0.0	0.0	0.0	0.0	0.0	0.0	0.0	0.0	0.0	0.0	0.0	0.0	0.0
VIT_200s0208g00050	0.0	0.0413905249677	0.0	0.0	0.0387352303901	0.0314906196198	0.0	0.0	0.0	0.0	0.0	0.0	0.0	0.0	0.0	0.0	0.0	0.0	0.0	0.0	0.0	0.0	0.0460347109565	0.0448895636597	0.0	0.0	0.0	0.0	0.0	0.0	0.0	0.0883172530662	0.0	0.0	0.0	0.0	0.0	0.0	0.031825763127	0.0	0.032536478349	0.0	0.0	0.0	0.0	0.0	0.0	0.0	0.0
VIT_200s0208g00060	0.0	0.0	0.0	0.0	0.028186420371	0.0	0.0	0.0	0.0	0.0	0.0	0.0	0.0	0.0	0.0	0.0	0.0	0.0	0.0	0.0	0.0	0.0	0.0	0.0	0.0	0.0	0.0	0.0	0.0	0.0	0.0307794945933	0.0	0.0	0.0	0.0	0.0	0.0	0.0	0.0	0.0	0.0473515632617	0.024689047673	0.0	0.0235230871029	0.0161866333368	0.021171048924	0.0	0.0	0.0264289098405
VIT_200s0208g00070	0.0	0.0	0.0	0.420747626575	0.185706702636	0.0	0.0	0.0	0.0	0.0	0.0	0.0	0.0	0.0	0.0	0.0	0.0	0.0	0.0	0.0	0.0	0.0	0.0	0.0	0.0	0.0	0.0	0.0	0.177026189785	0.0	0.0	0.0	0.0	0.0	0.193529231698	0.0	0.0	0.291064032909	0.0	0.0	0.0	0.0	0.0	0.0	0.0	0.0	0.178437813763	0.0	0.0
VIT_200s0208g00075	0.0	0.0	0.0	0.0	0.0	0.0	0.0	0.0	0.0	0.0351811397461	0.0	0.0	0.0	0.0330791770056	0.0	0.0	0.0	0.0	0.0	0.0	0.0	0.0	0.0	0.0	0.0	0.0	0.0	0.0	0.0	0.0	0.0	0.0	0.0	0.0	0.0	0.0	0.0	0.0	0.0	0.0	0.0	0.0	0.0	0.0267475565158	0.0	0.0	0.0	0.0	0.0
VIT_200s0208g00080	0.0	0.0	0.0	0.0	0.0	0.0	0.0	0.0	0.0	0.0	0.0	0.0	0.0	0.0	0.0	0.0	0.0	0.0	0.126960524031	0.0	0.0	0.0	0.0	0.0	0.0	0.0	0.0	0.0	0.0	0.0	0.0	0.0	0.0	0.0	0.0	0.0	0.0	0.0	0.0	0.0	0.0	0.0	0.0	0.0	0.0	0.0	0.0	0.0	0.0
VIT_200s0208g00090	0.0	0.0	0.0	0.0	0.0	0.0	0.0	0.0	0.0	0.0	0.0	0.0	0.0	0.0	0.0	0.0	0.0	0.0	0.0	0.0	0.0	0.0	0.0	0.0	0.0	0.0	0.0	0.0	0.0	0.0	0.0	0.0	0.0	0.0	0.0	0.0	0.0	0.0	0.0	0.0	0.0	0.0	0.0	0.0	0.0	0.0	0.0	0.0	0.0
VIT_200s0208g00100	0.0866995051273	0.0	0.0841777501227	0.0970598829517	0.171358502653	0.0696547480333	0.100145471141	0.0	0.0	0.188098720673	0.0	0.0	0.0813084217511	0.0	0.0925078399418	0.260652434192	0.171678267624	0.0	0.0874430099288	0.0	0.0944098967996	0.0	0.101825122248	0.0992921474327	0.0	0.0974072362767	0.105698037371	0.0	0.0	0.0958740189773	0.0	0.195350745193	0.0950713752224	0.0	0.0	0.0	0.0	0.0671439104614	0.0	0.0	0.0	0.0	0.0	0.143007907023	0.0984061549882	0.0	0.0823256138553	0.170382035609	0.0
VIT_200s0208g00110	0.0	0.0	0.300256069335	0.115401908076	0.101870605908	0.0	0.119070599546	0.11297016651	0.112835545688	0.111822467802	0.106113003007	0.402602196145	0.0	0.0	0.0	0.206606391407	0.102060702407	0.0	0.207935346445	0.105313090256	0.0	0.0	0.121067665035	0.236112035627	0.191217197216	0.231629805949	0.125672469631	0.100742208459	0.0	0.34197583147	0.667454552046	0.0	0.339112858077	0.123161533474	0.0	0.131848795689	0.0893276380672	0.159665046924	0.418496255291	0.291628279503	0.342273504522	0.0892304951331	0.0	0.17003302331	0.0	0.229547514711	0.0	0.101290107783	0.0955186584
VIT_200s0208g00120	0.0	0.0	0.0	0.0	0.0	0.0	0.0	0.0	0.0	0.0	0.0	0.0	0.0	0.0	0.0	0.0	0.0	0.0	0.0	0.0	0.0	0.0	0.0	0.0	0.0	0.0	0.0	0.0	0.0	0.0	0.0	0.0	0.0	0.0	0.0	0.0	0.0	0.0	0.0	0.0	0.0	0.0	0.0	0.0	0.0	0.0	0.0	0.0	0.0
VIT_200s0208g00130	0.0338868643854	0.107351094092	0.0987036776676	0.189681307063	0.133952375672	0.0	0.156569105874	0.074273741916	0.0370926168312	0.183797930252	0.139530816724	0.297783203318	0.127118947552	0.138253264379	0.0723141527069	0.101877094641	0.167752923283	0.0797149971993	0.375952129832	0.173098737652	0.0369005032357	0.289378896742	0.159195100529	0.232852507957	0.0	0.0761440518263	0.0826250404301	0.132468615782	0.0	0.112418284547	0.146275630906	0.26723779681	0.408749493299	0.121461287973	0.104696141738	0.130028622495	0.52856681783	0.157460870262	0.385204318503	0.639116332991	0.365677452092	0.61599067434	0.280350678035	0.391266672277	0.211543516094	0.45275722056	0.386127728143	0.466161721238	0.25120006109
VIT_200s0211g00010	3.57044325661	3.20876642303	3.11255779109	3.41879826785	3.19810649177	2.77085779304	2.77284795027	2.68073616398	2.8272179088	2.63702036255	3.4564104318	3.54550806371	2.73573744303	2.03006333437	2.28578462693	2.90811483734	2.52715723003	2.66268135036	2.68164201629	2.62321259904	2.99456505543	2.7408575379	2.28403399939	2.29681750402	2.63513571568	2.88479914415	2.74136139943	2.61329575645	2.54767052703	2.72178365829	2.01669391828	3.38912760915	2.36578773019	2.41429956895	2.1436450643	2.33196399957	2.94915974592	3.14163369989	2.57829309962	5.08629051504	2.45930464395	3.30104505999	2.48879823199	2.34319977017	2.08662923535	2.42467887396	2.72668165627	3.8367595682	3.06908654908
VIT_200s0211g00020	0.0	0.0	0.0	0.0	0.0	0.0	0.0	0.0	0.0	0.0	0.0	0.0	0.0	0.0	0.0	0.0	0.0	0.0	0.0	0.0	0.0	0.0	0.0	0.0	0.0	0.0	0.0409241119053	0.0	0.0	0.0	0.0	0.0	0.0	0.0	0.0345706063461	0.0	0.0	0.0	0.0	0.0	0.0	0.0	0.0	0.0	0.0	0.0	0.0	0.0	0.0311047938892
VIT_200s0211g00030	1.02260268029	0.942575136764	0.967616922472	1.3776421074	1.72995709883	1.05132253524	1.93195463292	1.96593515493	1.27111781765	1.9177602576	1.73063470968	1.81077711057	1.46290571703	1.24631565598	1.45173214574	1.74560062448	2.83144133133	2.02841423975	3.04167384316	1.61134605131	2.10441159859	2.52541671948	3.40963623715	3.23549553146	1.8406342939	2.84303609571	2.01794159035	2.78639344398	2.79202956607	1.95496686711	2.03874081288	1.9819350372	3.23100026738	2.87842526533	3.07016276306	2.22795953721	1.97504353867	2.82551116413	4.3696660414	1.88779762484	3.28749094146	2.9180852721	4.23723573661	3.68082851598	1.50494973435	5.3840845689	2.1477502875	2.70787883468	2.81858025298
VIT_200s0211g00050	27.676155185	22.3131237054	24.1951959497	24.2981754347	22.0165613014	19.8363280254	29.315390504	21.8983749082	24.3863348656	26.5342945308	29.5534021533	28.7048302655	27.4629892941	22.7234601481	24.5064628618	25.5485114006	24.2179303579	24.1780015117	22.238138104	23.2298505928	22.0091001522	24.8845755442	25.2213682186	23.9363754013	20.1306420385	24.1270888662	23.240587761	30.5266565702	24.7738317815	19.9375909464	31.7255590586	33.2498963539	30.7264013043	25.7947787125	26.2554657671	30.5519104115	20.5994234838	27.5702320061	26.8542439185	23.0667736515	26.596002381	22.1675162514	21.6617623895	25.1932262872	28.4152088588	24.1232959831	32.7135991899	19.9728099373	23.0912167267
VIT_200s0211g00060	50.7918498817	48.4623017318	49.423425887	48.4333128333	48.654448861	48.2767088993	54.4361986519	54.5021001037	58.6393188879	52.3258883211	53.6701788294	53.5117539914	55.0094436815	47.3688985644	52.9045613589	46.2409495456	47.9307634605	49.962557191	50.2217313784	50.1967441708	50.8841778816	43.9195039873	47.7956007412	50.2181300936	48.6809187971	50.0350152375	47.592495281	50.6126489406	52.1101955332	46.4908057451	52.094817196	56.4355655591	51.4183772309	48.4881993303	45.2869457478	51.7489158036	45.0184080837	48.7952547522	49.7519398398	31.0187536528	46.8382173154	44.4515686513	46.6508154793	50.7302509654	43.2905883597	49.1920105478	49.5668647681	49.908120943	52.2963290621
VIT_200s0211g00070	6.44488601055	5.7094308945	9.30215127581	5.30232368282	4.89433287161	3.59669348999	3.77216446171	6.09124438005	8.54598776957	2.62758168835	2.56020992663	2.61846615566	5.33425333645	3.63971131794	2.79219836494	4.94148788787	1.7130012166	2.06045270432	2.11582230137	1.30359744266	2.07244280067	0.946516780995	0.48260397973	0.619209014139	6.27842082039	1.57938109701	1.4237805012	0.929979285575	0.61120826539	1.10012269133	1.47034798208	3.26491765823	0.996050652522	0.645987668689	0.735006118405	1.88102345744	1.29313561517	0.720207176144	0.386325507913	0.142762962818	0.215428753121	0.524180023172	0.697804570367	0.39240550699	0.478673331546	0.288956838452	0.349113189592	0.446267705051	0.56111951972
VIT_200s0211g00080	3.898250702	5.81449575681	4.96763608509	4.41863310812	3.90053197137	2.9361291122	5.40338244291	4.69933466842	5.5471410203	3.96442557995	4.66489086297	5.09084482948	4.75260839397	3.47905934835	4.62734315501	3.17407399702	2.89467451242	3.95464518674	3.78424271629	3.73364957081	3.39594507198	2.18461320341	2.40362875421	3.85058889864	3.02804056659	3.83223754632	2.79208053806	3.33349218313	3.67230507841	3.1791872273	3.99644623843	4.88582878036	3.25943835176	3.6095803272	2.86043887993	2.80464963038	4.30701075753	3.2454000791	2.1365116517	0.781173021645	1.98198016623	2.19334313843	2.49943412187	1.88882217644	2.37823014022	1.98931686136	1.71198463254	1.62793059085	2.30275812825
VIT_200s0211g00090	2.6867141421	2.57918569761	5.40684996497	2.40621590422	2.17235265956	1.72681397736	1.29778067639	2.67671849753	4.97276354525	1.05980995603	0.703988505025	0.763141476275	2.70289824396	1.59438341707	1.25092691026	2.98615618326	1.01565631835	1.14912539495	0.837560471967	0.399246640673	0.585129994717	0.469295906704	0.401601321703	0.167833368608	2.49188828835	0.439059482919	0.416876214558	0.143219333667	0.276108012425	0.324111422364	0.26357813467	1.43087131647	0.267831672735	0.29181930506	0.100615943843	0.56232527415	0.465636979029	0.0756621677588	0.198317255306	0.0460656610657	0.121647579499	0.253707601834	0.404137358013	0.0	0.221781035869	0.0	0.0927699081504	0.0	0.0
VIT_200s0211g00100	3.83169520221	2.92223836439	5.21867832163	3.45548965403	3.78660496106	2.43706673302	3.50387020371	4.02421776068	7.39806713988	1.90507301853	1.53389365322	3.1696739975	3.84297975488	2.2797738494	2.66881357751	2.93322285361	1.26455699567	1.25189270669	1.34185919708	0.815534296497	1.56467133842	0.397650912817	0.0625024124369	0.548528570574	4.09678958508	1.19581241283	0.64879689606	0.364064322439	0.501334331504	0.82389299235	0.689160391137	2.87785000235	0.700281837004	0.317916966488	0.274035294207	1.22522905262	0.461163009534	0.164857406174	0.172842355844	0.100370708663	0.0883510875493	0.230330749632	0.396251751028	0.131671914393	0.0604037780619	0.0790041581796	0.101066404001	0.209168190056	0.197249912468
VIT_200s0211g00110	0.285117065863	0.0752691579267	0.276824107482	0.239390890983	0.281761893654	0.286330316325	0.0	0.0	0.234067202762	0.0773218878992	0.146747927934	0.139193681244	0.133694065529	0.145404295295	0.304218159664	0.142862132715	0.21171575835	0.335352746839	0.287562130655	0.364104241267	0.388091499548	0.380433463389	0.0837146649336	0.571425407458	0.13222096577	0.160165074531	0.260696248254	0.139320440736	0.335739325453	0.315288062408	0.461524835444	0.080302983278	0.0781621288126	0.0851625122569	0.367038198048	0.0911694939336	0.308836933789	0.276008996724	0.463004205491	0.403304444612	0.295839848509	0.30850107664	0.11794063007	0.352718231659	0.0	0.158725232495	0.54146646935	0.350195381718	0.396289751547
VIT_200s0211g00120	10.271573918	11.3464705143	10.5923668904	7.76585890529	5.08552159996	5.60622153628	13.7904722681	6.42917480634	10.2744215753	10.7627367044	10.0860743047	10.0090324282	5.65617689235	5.05984847394	6.19366169875	5.32206369563	3.5257479443	5.01170443477	4.29749396438	4.22692964618	3.74329303081	3.84520929846	0.991193917985	3.11177843181	4.83018849352	8.76496654856	2.96120696522	3.17844835682	2.75355516794	2.29901676639	7.50816407262	11.8502034983	6.11700588911	1.89370540227	1.61112071085	4.97604818069	8.90088114345	2.69409662117	1.47079061294	0.62116212154	1.38402812147	2.72615998574	4.6661343512	1.17138316295	6.38997891789	0.733397091026	2.4432326439	1.8810337469	3.20438065349
VIT_200s0211g00130	14.5462503047	11.008346659	16.241629232	11.7610216194	12.458397804	18.1790293015	7.28094666111	12.3102614161	13.1801668584	11.571554631	11.3134801725	11.1256134666	16.5216705383	20.936124222	15.7794391427	16.1969208078	12.881698655	17.1092003248	11.4922785456	24.3552773238	24.1998207692	9.57518150385	9.96566242743	8.32950792352	13.041721062	11.6215250787	13.9899834402	13.7419834724	11.7999247285	12.9577879352	10.9882795698	10.6520420226	8.7729752358	11.4897546629	11.9844768666	10.8531092007	5.60227656026	6.07072133659	7.21776874867	4.03899166529	8.18392851707	6.50556406183	4.9474395581	7.06476715989	5.54931746231	6.41835633211	6.52252625823	8.65530223482	4.49291467289
VIT_200s0211g00140	2.46136823957	1.46908168455	1.03903326446	1.67725824981	1.05756678068	1.11770248275	2.1014176383	1.40735586181	1.75709848395	2.78611620049	2.31337912005	2.19429166986	1.30470107818	1.30982724863	1.94115224902	1.17968308772	2.11908052408	1.3845865113	2.15867485001	1.96794870021	1.63146475614	3.54124468019	3.26783730201	2.69630937688	0.992557931055	2.16419238311	1.9569977219	1.88253423872	3.02439839223	2.01178697587	3.81103818477	2.53184147005	3.75518979625	3.19649484016	2.4246523361	1.91629830028	9.36625842088	10.6912498519	8.42853738791	25.6330927526	9.41625187576	17.5078984306	4.6923981198	7.14903151551	1.39685794117	6.8313840754	10.8730376817	7.25562845643	8.82545555227
VIT_200s0211g00150	0.0	0.19471035689	0.0	0.0	0.0	0.148138971169	0.0	0.0	0.0	0.0	0.0	0.0	0.0	0.0	0.0	0.0	0.0	0.216877187216	0.0	0.188376936092	0.200787245306	0.196825200308	0.0	0.211170623413	0.0	0.828647474805	0.0	0.0	0.173701754296	0.0	0.0	0.0	0.0	0.0	0.379789759859	0.0	0.0	0.0	0.149715561752	1.04328990132	0.153058926318	0.31921895442	0.152547622461	0.152071788454	0.0	0.0	0.0	0.724723588082	0.512571955639
VIT_200s0211g00155	0.0	0.0	0.0481471222293	0.0	0.0980118708355	0.0	0.114560349563	0.0543454967681	0.0	0.0	0.153140356613	0.0484190141197	0.0465059533501	0.101158796348	0.0	0.0496950979331	0.0981947667094	0.0	0.200059007564	0.0506619790248	0.16199880019	0.211736200331	0.291204421581	0.283960497393	0.0459935303911	0.0557139874159	0.0604560744056	0.193852431428	0.186860978106	0.164511100745	0.107028697108	0.167602059796	0.0543779456764	0.118496323873	0.204280855682	0.190281784687	0.0	0.0	0.201322062205	0.0	0.0823271497619	0.0	0.0410260651316	0.040898094622	0.0	0.184043777578	0.0	0.0487266806381	0.1378507911
VIT_200s0211g00160	2.35575637549	2.91518083535	2.28723648693	2.34881278135	1.41864604797	0.975884562652	3.40137945094	1.37152346483	2.21599705708	2.63532125149	2.65232782587	2.65955162093	1.58791461335	1.31402147834	1.4138873981	1.29104790507	0.911085464314	0.779294410296	1.48497407677	1.09053827014	0.7214791926	0.746533819723	0.129691041364	0.716634327441	0.990046303676	2.43992802621	0.673119178949	0.935288019676	0.797530360163	0.529149107551	2.78053934756	1.74167913685	2.13923959486	0.395802153966	0.379077876522	0.98868061322	2.13708211522	0.712656781608	0.239095892433	0.138844579182	0.21388084268	0.764689454074	0.974474784158	0.242858788683	0.459566888759	0.136609814284	0.768938207762	0.325514320139	0.818577893542
VIT_200s0211g00170	23.0401672363	20.6933614576	24.5194497038	20.9284612751	18.5555500936	25.6908232464	13.6381824081	22.2846035349	17.3217874345	17.6999325392	17.9778466243	16.812213838	23.2222963384	37.1318250712	31.0577208356	28.8410013875	20.051412362	27.1961276144	16.6220216765	37.1924501046	44.3748195728	17.6797517086	18.200337143	13.7097788036	18.6317007037	20.911239068	20.1920764253	19.0711941099	17.4564823555	24.2088903326	15.6614936069	16.4424968558	16.903253861	16.6538048499	17.9860977192	16.6748814072	7.46044292459	12.9538685878	13.5812955934	8.81460173411	14.7013258498	11.9237276252	8.14011947831	11.022506103	8.6550165	11.8070807254	14.9485440306	12.3267312171	8.35738407838
VIT_200s0211g00180	0.695726371716	0.829466120353	0.675490368556	0.65324074366	0.975862192822	0.811378307805	1.21839841489	1.22976095544	1.10546596047	0.827741855945	1.87128764903	1.00800086995	1.09445781872	0.915631619516	0.814174714734	0.854642095654	1.0221233545	1.31985259649	1.29020911964	1.35276168907	1.22193380715	1.24573481063	1.52877329254	1.92768611944	0.811798952411	1.23551338493	1.50483805778	1.22824900553	1.18395115728	0.992706985068	1.96174427911	1.46647013691	2.2641112193	1.3138872391	1.66413021634	1.29174148691	5.27038169033	5.1446815234	4.71963336868	12.4443619429	5.16035983524	8.80031934086	2.4694409124	4.20161316773	0.917032900313	3.66489003487	4.21949349094	3.66068237534	3.88881020287
VIT_200s0211g00190	0.0449369288589	0.142356885644	0.0436298865052	0.150920344315	0.0888162490867	0.0	0.0519060622734	0.0492467201834	0.0491880353631	0.0974928151773	0.0462574990225	0.131628807264	0.0842853891378	0.0916679252948	0.0	0.0900652575813	0.222454963483	0.317127054076	0.317256046321	0.22954397819	0.24466638015	0.191870790231	0.263883182943	0.308782673595	0.0416783479059	0.302920901831	0.219135976793	0.0878324517685	0.211661748655	0.0496921402708	0.0969871031005	0.151877381417	0.0985522493724	0.161068229703	0.231393646596	0.0574764200886	0.038940309043	0.0	0.255407211181	0.127128574932	0.111904638349	0.0	0.111530813218	0.222365841698	0.0	0.166776512404	0.0853398239736	0.0	0.166556562244
VIT_200s0213g00010	0.0	0.0	0.0912261263291	0.0	0.0	0.0	0.0	0.0	0.102847710305	0.101924306776	0.0	0.0	0.0881165431896	0.0958346491718	0.0	0.282477398778	0.0930266210931	0.0	0.0947647930568	0.0	0.0	0.0	0.110351149231	0.0	0.0871456365304	0.211126689155	0.0	0.0	0.0	0.0	0.0	0.0	0.0	0.0	0.0	0.0	0.0	0.0727660082273	0.0	0.265814293039	0.0	0.0	0.0	0.0774911266523	0.0	0.0697429051873	0.0	0.0	0.0
VIT_200s0213g00020	0.495894896751	0.837844566013	0.288882733376	0.333091871039	0.686083095849	0.637446482001	0.229120699126	0.326072980608	0.217122943976	0.0	0.510467855375	0.0968380282395	0.2790357201	0.50579398174	0.105823362358	0.397560783465	0.392779066837	0.116653638578	0.700206526475	0.810591664397	0.107999200127	0.529340500827	0.465927074529	0.908673591657	0.183974121564	0.334283924495	0.483648595245	0.387704862857	0.186860978106	0.32902220149	0.535143485542	0.558673532654	0.217511782706	0.355488971618	0.714982994885	0.761127138749	0.429720077066	0.46085138544	0.161057649764	0.561163507528	0.658617198095	0.257551656407	0.49231278158	0.0	0.112570677297	0.73617511031	0.0941755128193	0.389813445105	0.3676021096
VIT_200s0213g00040	0.397720261495	0.314987134311	0.0965380273559	0.445246855465	0.0982600021541	0.0	0.114850375764	0.217932321217	0.0	0.215718279658	0.102352035812	0.0970831878046	0.186494759763	0.0	0.0	0.498209083076	0.295330083166	0.116948964246	0.100282743032	0.304741423197	0.216545231647	0.212272241344	0.583883295929	0.0	0.368879757668	0.223420141941	0.242436511034	0.194343197078	0.0936670219366	0.329855169089	0.0	0.224035158411	0.109031222723	0.118796314566	0.102399011202	0.635878369081	0.172323190398	0.154006032603	0.0	0.0937640291059	0.165071145852	0.172135790611	0.0	0.246009804613	0.0564278331768	0.147607768953	0.0	0.293100235939	0.552799121778
VIT_200s0213g00050	0.0	0.0740594750315	0.0	0.0	0.0	0.0	0.0	0.0	0.0	0.0	0.0	0.0	0.0	0.0	0.0	0.0702830670768	0.0	0.0	0.0	0.0	0.0	0.0	0.0	0.0	0.0	0.0	0.0	0.0685406811122	0.0	0.0	0.0	0.0	0.0	0.0	0.0	0.0	0.0	0.0	0.0	0.0	0.0	0.0	0.0	0.0	0.0	0.0	0.0	0.0	0.0
VIT_200s0213g00060	0.0	0.0	0.0	0.0	0.0	0.0	0.0	0.0	0.0	0.195432845103	0.0	0.0	0.0	0.0	0.0	0.0	0.0	0.0	0.0	0.184056364163	0.0	0.192310860851	0.0	0.0	0.0	0.0	0.0	0.0	0.0	0.0	0.0	0.0	0.0	0.0	0.0	0.0	0.0	0.13952381394	0.146281718593	0.0	0.0	0.0	0.0	0.0	0.0	0.0	0.17107111503	0.0	0.0
VIT_200s0213g00070	0.0	0.0	0.0	0.0479477938682	0.0846514740477	0.0344095974472	0.0	0.0	0.0468815080778	0.0464605891303	0.0	0.0	0.0	0.0	0.0	0.0	0.084809438641	0.050376053301	0.0	0.0	0.0	0.0914367888016	0.0	0.0490505373904	0.0	0.0962387743367	0.0522150609915	0.0	0.0	0.0	0.0462195900272	0.048251847095	0.0939309334258	0.0	0.0	0.0	0.0	0.0331692382105	0.0347758066011	0.0403890856018	0.106657201654	0.0370739570836	0.0	0.0706462179731	0.0243064275952	0.0	0.0406690327987	0.0841690971982	0.0396865963472
VIT_200s0213g00080	0.0	0.0	0.0	0.0	0.0	0.0	0.0	0.0	0.0	0.0	0.0	0.0	0.0	0.0	0.0	0.0	0.0	0.0	0.0	0.0	0.0	0.0	0.0	0.0	0.0	0.129021865595	0.0	0.0	0.0	0.0	0.0	0.0	0.0	0.0	0.0	0.0	0.0	0.0	0.0	0.0	0.0	0.0	0.0950077297785	0.0	0.0651724973825	0.0	0.0	0.0	0.106411136989
VIT_200s0213g00090	0.103354936375	0.0	0.0	0.0	0.0	0.0	0.0	0.0	0.0	0.0	0.0	0.0	0.0	0.0	0.0	0.0	0.0	0.0	0.0	0.0	0.0	0.0	0.0	0.0	0.0	0.0	0.0	0.0	0.0	0.114291922623	0.0	0.0	0.0	0.0	0.0	0.0	0.0	0.0	0.0	0.0	0.0	0.0	0.0	0.0	0.0586552476443	0.0	0.0981407975696	0.0	0.0
VIT_200s0213g00100	0.0	0.0	0.0	0.0	0.0	0.0	0.0	0.0	0.0	0.0	0.0	0.0	0.0	0.0	0.0	0.0	0.0	0.0	0.0	0.0	0.0	0.0	0.0	0.0	0.0	0.0	0.0	0.0	0.0	0.0	0.0	0.0	0.0	0.0	0.0	0.0	0.0	0.0	0.0	0.1118936299	0.0	0.0	0.0	0.0	0.0	0.0	0.0	0.0	0.0
VIT_200s0213g00110	0.0	0.0	0.0	0.0	0.0	0.0	0.0	0.0	0.0	0.0	0.0	0.0	0.0	0.0	0.0	0.0	0.0	0.0	0.0	0.0	0.0	0.0	0.0	0.0	0.0	0.0	0.0	0.0	0.0	0.0	0.0	0.0	0.0	0.0	0.0	0.0	0.0	0.0	0.0	0.0	0.0	0.0	0.0	0.0	0.0	0.0	0.0	0.0	0.0
VIT_200s0214g00005	0.0	0.0	0.0	0.0	0.0	0.0	0.0	0.0	0.0	0.0	0.0	0.0	0.0	0.0	0.0	0.0	0.0	0.0	0.0	0.0	0.0	0.0	0.0	0.0	0.0	0.0	0.0	0.0	0.0	0.0	0.0	0.0	0.0	0.0	0.0	0.0	0.0	0.0	0.0	0.0	0.0	0.0	0.0	0.0	0.0	0.0	0.0	0.0	0.0
VIT_200s0214g00010	0.0	0.0	0.0	0.0	0.0	0.0	0.0	0.0	0.0	0.0	0.0	0.0	0.0	0.0	0.0	0.0	0.0	0.0	0.0	0.0	0.0	0.0	0.0	0.0	0.0	0.0	0.0	0.0858675199616	0.0	0.0	0.0	0.0	0.0	0.0	0.0	0.0	0.0	0.0	0.0	0.0	0.0	0.0	0.0	0.0	0.0	0.0	0.0	0.0	0.0
VIT_200s0214g00020	0.0	0.0	0.0	0.0752878886595	0.0	0.0	0.0	0.0	0.0	0.0	0.0	0.0	0.0	0.0	0.0	0.0	0.0	0.0791007549264	0.0	0.0687059715542	0.0	0.0	0.0	0.0	0.0	0.0	0.0	0.0657239407925	0.0	0.0	0.0	0.0	0.0	0.0	0.0	0.0	0.0	0.0	0.0	0.0	0.0	0.0	0.0	0.0	0.0	0.0	0.0	0.0	0.0
VIT_200s0214g00030	0.0	0.0	0.0	0.0	0.0	0.0	0.0	0.0	0.0	0.0	0.0	0.0	0.635046811263	0.0	0.0	0.0	0.0	0.0	0.0	0.0	0.0	0.0	0.0	0.0	0.0	0.0	0.0	0.0	0.0	0.0	0.0	0.0	0.0	0.0	0.0	0.0	0.0	0.0	0.0	0.0	0.0	0.0	0.0	0.0	0.0	0.0	0.0	0.0	0.0
VIT_200s0214g00040	0.920248136431	0.867642385306	0.925391718294	1.14059576259	0.584626456331	0.844949981163	1.13889284754	1.18859740881	1.07925547048	2.60260945353	1.69159222367	1.57242267779	1.23289422772	0.737485718648	0.666288684836	0.98807993882	1.36667394135	1.27567343008	0.994435568981	0.369344904823	1.00208797574	1.54363663371	1.04219503784	1.16682813925	1.00593046887	0.738501724408	1.40237856278	1.05994291795	0.40249385577	0.799565249479	1.13495200817	1.07377520485	1.76594085005	0.706813218882	0.304626347133	0.546482916357	0.825925584104	1.70534295097	1.01405670027	0.495890095355	2.29165716291	0.938824280593	1.76738228701	1.192650043	0.820682628128	1.85405239497	1.09227833278	2.16370927312	0.944076045491
VIT_200s0214g00050	0.0	0.0	0.0	0.0	0.0	0.0	0.0	0.0	0.0	0.0	0.0	0.0	0.0	0.0	0.0	0.0	0.0	0.0	0.0	0.0	0.0	0.0	0.0	0.0	0.0	0.0	0.0	0.0	0.0	0.0	0.0	0.0	0.0	0.0	0.0	0.0	0.0	0.0	0.0	0.0	0.0	0.0	0.0	0.0	0.0	0.0	0.0	0.0	0.0
VIT_200s0214g00060	1.49263186024	1.01795129576	1.14729674633	1.07918601448	1.16776138744	0.94935616203	2.26290704742	1.66986543038	1.97422002266	2.63114813787	2.20871317186	2.97552668244	1.25400375874	1.04666916126	1.82488743638	1.339997035	2.40145681245	1.53617048047	1.09771094412	0.984839991304	1.38834126149	2.05801551486	2.08173118097	1.53136321444	1.21134504745	2.16609630884	1.63015999205	1.76262970905	1.43541188407	1.61619456694	2.31548069659	2.31219183681	2.96663338788	1.52328290926	1.18492600849	1.59095458931	6.27860840391	5.27406644905	5.27702902812	11.1432943538	6.68551210465	7.16005840044	4.63078055833	5.05232329003	3.74130384024	5.95514953841	4.7244342773	7.14997487672	4.46623465701
VIT_200s0214g00070	0.0	0.0	0.0	0.0	0.0	0.0	0.0	0.0	0.0	0.0	0.0	0.0	0.0	0.0	0.0	0.0	0.0	0.0	0.0	0.0	0.0	0.0	0.0	0.0	0.0	0.0	0.0	0.0	0.0	0.0	0.0	0.0	0.0	0.0	0.0	0.0	0.0	0.0	0.0	0.0	0.0	0.0	0.0	0.0	0.0	0.0	0.0	0.0	0.0
VIT_200s0214g00080	0.0	0.0	0.0	0.0	0.0	0.0	0.0	0.0	0.0	0.0	0.0	0.0	0.0	0.0	0.0	0.0	0.0	0.0	0.0	0.0	0.0	0.0	0.0	0.0	0.0	0.0	0.0	0.0	0.0	0.0	0.0	0.0	0.0	0.0	0.0	0.0	0.0822073190908	0.0	0.0	0.0	0.0	0.0	0.0	0.0	0.0	0.0	0.0	0.0	0.0
VIT_200s0214g00090	0.670546660387	0.455194822145	0.534785352761	1.07239334091	0.922984959259	0.365560009953	1.16180959386	1.18102042976	1.15339944385	1.92239186415	1.08468194049	1.44973613984	0.965735821518	0.781636748367	0.996546346495	0.935964746925	1.01954907776	0.845027577019	1.03859901854	0.489320577898	0.782335669211	1.27816364834	0.365639112756	0.932498569975	0.710768313556	1.26457162657	0.350350323872	1.02978194061	1.19568238064	0.688539143607	2.42929037876	1.56483093878	2.83614143987	0.915600863484	0.739895294359	0.61261452631	6.93128003329	6.13887766239	4.66674360779	6.25560441745	7.1166801021	6.03236233287	4.53708254927	3.53539090145	4.71602497218	4.92393415855	5.57128552057	3.55324462858	3.48392657897
VIT_200s0214g00110	0.0	0.0	0.0	0.0	0.0	0.0	0.0	0.0	0.0	0.0	0.0	0.0	0.0	0.0	0.0	0.0	0.0	0.0	0.0	0.0	0.0	0.0	0.0	0.0	0.0	0.0	0.0	0.0	0.0	0.0	0.0	0.0	0.0	0.0	0.0	0.0	0.0	0.0	0.0	0.0	0.0	0.0	0.0	0.0	0.0	0.0	0.0	0.0	0.0
VIT_200s0214g00120	2.17265270508	1.41185722613	2.5962567357	2.43227936469	1.98192514983	3.08822476493	0.193046376285	1.28209120886	2.01231392332	1.4503611994	1.37630822624	1.30545903601	2.03755444975	3.57973000183	3.74479609092	2.67972885535	2.48202942236	1.96573790966	2.52840532964	1.36593318766	2.36587183937	1.60559110208	0.392568343646	0.765605834673	3.41017563206	0.375535983263	2.64874783864	1.79664083256	2.20416438855	2.03293717687	2.34461162857	1.12970920305	1.64938722035	0.599036735152	1.89329235606	2.13763366627	1.01377366266	0.776583611209	0.407098910467	0.472810104215	0.416190016668	1.15733850709	1.52093225288	0.413505841796	1.23300818452	0.0	1.58695757772	0.656877124517	1.23889732257
VIT_200s0214g00130	31.4593068881	25.6954178587	28.216790061	29.924795451	29.9208279135	20.8950266558	43.3176053541	37.103615449	42.7746722907	46.2378424597	41.2065359562	41.4259482142	36.6171389618	31.9198292945	36.3349292633	30.0125150648	23.2790563325	29.1228344659	23.2503359661	22.3434576924	21.9202256124	33.8264513355	20.5564999512	22.3768469551	24.3353461369	34.5698770211	26.5828796463	30.7126436636	22.428004521	18.9919537643	43.3401791297	40.029425733	39.0342716937	23.3838029892	16.8080784985	28.8973755153	41.318663303	42.1910214025	30.2629478523	26.0124622553	35.7090570322	30.0172579347	37.1654986817	29.0871626005	39.956190101	31.0050365522	43.9352389922	32.299433609	33.8670348248
VIT_200s0214g00150	5.74963586333	4.86322088044	6.38782213058	6.37265642276	7.83038465819	6.52674628112	13.3487421446	9.27918681598	10.5832016771	12.4430797183	16.6368649616	12.3450500792	10.1135714312	9.80319359569	10.713054679	7.45317885388	12.5463303236	9.58887811358	7.50111996315	9.38084213506	7.53807672728	11.2061345472	21.7699589841	16.4127099318	6.31434559694	16.5189335099	9.65993840306	20.0160753815	13.608324254	13.9181423617	32.5052311361	13.1161734311	26.0348771813	14.2516642052	16.9096342388	17.1228660318	14.9471227622	26.3178699414	21.6467111848	22.6051211029	30.9869078324	17.9021849096	17.4414263085	18.1419539209	17.6461300743	24.1840762167	30.2313684808	17.1174380326	17.3613683882
VIT_200s0214g00160	7.69432443458	7.0833490005	7.51157298969	7.08349085495	8.78751856365	6.66848615213	8.74111498215	6.71801598369	9.47114120742	5.94657198796	6.0056076126	6.83849516106	7.22909764411	5.69189731185	6.2250108785	5.47940610493	5.83207152632	5.90074034884	5.52886432746	5.98912936967	5.90798638369	5.59585273469	6.91818952213	5.9391453698	5.24118310153	6.07972140826	4.93071673365	6.50042082224	7.62006597908	5.53210633722	4.94244467809	5.87419059953	4.92948662334	8.33428396323	7.40160775268	6.72315317607	7.30255845065	6.86465174566	7.72348578791	6.35220177089	7.41635576886	6.23336000285	7.8229507876	7.27554651196	8.54131528667	8.54597078539	7.21248588382	8.5020452365	9.349518456
VIT_200s0214g00170	0.0	0.0	0.0	0.0	0.0	0.0	0.0	0.0	0.0	0.0	0.0	0.0	0.0	0.0	0.0	0.0	0.0	0.0	0.0	0.0	0.0	0.0	0.0	0.0	0.0	0.0	0.0	0.0	0.0	0.0	0.0	0.0	0.0	0.0	0.0	0.0	0.0	0.0	0.0	0.0	0.0497733607721	0.0	0.0	0.0	0.0	0.0	0.0	0.0	0.0
VIT_200s0215g00010	0.0487886656182	0.0	0.0473695910628	0.0	0.0482145352185	0.0	0.0	0.0534678676277	0.0534041526799	0.0	0.0	0.0952741843052	0.0915098510639	0.0497625880172	0.0	0.0488925684013	0.0483045063564	0.0	0.0492070602456	0.0	0.0	0.0520792144913	0.114600696592	0.0558749599839	0.0452507777264	0.0	0.0	0.0	0.0	0.0539514665798	0.105300283366	0.0	0.0	0.0582913593212	0.0502454775465	0.0624029703819	0.0	0.0	0.0	0.0	0.0404988214978	0.0	0.0403635324028	0.0	0.0	0.0	0.0	0.0	0.0
VIT_200s0215g00020	5.32022861868	5.30653620451	4.94045266875	4.57608188496	4.35185326064	4.22351041542	4.46600985051	4.16792641415	3.94385656499	4.02272929234	3.89324850813	4.15572293719	4.72264962324	4.64201652598	4.83358426563	4.13855656778	4.03662671345	3.9528310729	4.3139333423	4.33746990805	4.21023062039	3.72230877073	3.48920388056	3.93327943899	4.23091130316	3.19578301207	4.88059553463	4.12861999747	4.31715022646	4.4036726839	2.96729024097	3.80988974124	2.81878466901	3.88940026136	3.53699588855	4.1772160029	5.08499017374	4.60975004374	4.50797251133	8.21604789911	4.12766422111	5.04298302336	3.96570623145	3.88382699852	3.19268316845	4.41041560722	4.27154662383	4.74112693882	4.75407739006
VIT_200s0215g00030	27.668180267	23.5847426968	23.9358068483	24.4776262454	24.3627562826	23.2999969307	24.53819043	24.4267912001	24.9781853466	26.6770357474	24.3323011062	24.1597430731	25.3367017515	22.594941151	21.6967288212	24.2346427587	24.0181671739	23.0439541875	25.0935124627	22.3067508201	25.2613129074	26.3964463079	24.3802812957	24.3117512518	25.0153701405	24.02046663	23.4233701614	24.5075244039	21.6395393812	21.3468385726	21.240736847	24.291435574	21.9158226061	22.1588125642	21.7686786836	22.733387665	23.0962604754	22.9646939221	24.2492423925	20.904639645	22.0739670299	22.8875187256	22.6771575015	24.018542125	17.9034281351	23.0790897082	22.7473103256	25.3405809696	24.5846674757
VIT_200s0215g00040	31.3125433666	27.1922549326	29.5476366607	29.395547307	27.6138957458	31.0145302294	24.3363760354	28.9068525269	27.1260250235	24.9253299614	25.1875770133	24.9683289668	27.8972158433	30.3559343866	27.3805294687	26.5826889691	27.8721036221	29.3759903071	27.7311861693	28.013881741	29.9893359769	23.2060946303	24.4468433592	27.3223038949	33.7439550532	23.1181319993	30.3393094309	25.442800442	28.3036918887	29.316702582	23.1225869958	26.2894711562	23.0215659946	25.3150255825	27.7635830829	27.4057783194	19.1359538282	21.1319781068	22.6640031248	24.4662176175	20.5337788976	22.2644313454	20.5638712433	21.6310860913	6.76962615181	22.1023580613	21.5917206498	23.4274328677	25.2427093279
VIT_200s0215g00050	41.5485204976	47.2289194618	44.4224211446	38.982050722	39.45906621	44.0649414059	38.7822668551	40.7888596044	38.7969946301	41.0839825874	39.4030987669	39.442643426	43.7552792623	42.5367524273	39.8124105388	45.2264012282	41.2595565039	43.5938625247	40.4912450663	42.7971185855	46.1931677929	43.5528434907	38.1158645157	38.8798442806	45.3819368006	37.2669580536	44.9194865419	38.3219046878	39.961872428	44.9119218859	34.9553517979	39.7204919635	33.9483972862	37.137743985	38.3947569244	40.1556433677	37.3535454904	36.7599331904	35.9356528328	36.5374850294	33.7132616198	36.6928391569	35.7650985686	37.37456647	54.1581902753	34.4929272621	37.3526521694	39.9993109456	41.1545283272
VIT_200s0215g00070	13.4430783017	13.703105757	14.1545082391	15.208386719	15.1283371928	11.1586043306	16.4413323158	14.5546050095	16.0908614392	13.5269393614	13.378948739	14.5709986363	14.3185515927	11.2917657776	11.2066776839	13.7561777956	12.1654038905	12.2343589932	13.8855617424	13.4438113137	13.0488904496	15.843158457	13.9785338576	13.770134369	11.8852791306	15.1033515416	13.3978401258	13.8907226523	13.217833648	11.5472014751	13.0629160252	15.2819852313	14.3187209274	14.7774765073	12.5707077304	14.0562932407	23.087482063	20.916038718	18.4882873803	30.2871851993	20.4832668761	22.4656313198	17.0598959862	21.4213958157	14.5908335183	20.5738329796	20.7742332574	20.2022780074	19.0323762341
VIT_200s0215g00080	0.0	0.545701394969	0.0	0.0	0.170231144083	0.0	0.198973238715	0.188779094036	0.0	0.0	0.17732041292	0.168192364837	0.161546995848	0.0	0.0	0.0	0.511646416012	0.40521790243	0.173735453937	0.0	0.0	0.0	0.0	0.0	0.0	0.0	0.420010622186	0.336691065113	0.0	0.0	0.371783895219	0.0	0.0	0.0	0.177401795723	0.220326277006	0.0	0.133404348417	0.0	0.324884135937	0.428967780338	0.298217707418	0.142511594668	0.0	0.0	0.0	0.0	0.338522202328	0.319233410968
VIT_200s0215g00083	4.83143313691	8.14654225346	6.35542013426	7.32802116286	6.85383011057	6.63627319655	7.02091285179	8.36920650228	4.60610816864	8.62231099943	8.9842342546	6.3913098638	5.77338192303	4.3715051279	5.82028492967	6.09119914666	5.63217126197	7.1492015643	5.81600114848	6.52815786862	6.70366463644	8.40138994884	5.94889032658	5.26543893737	5.85431936835	6.91649358063	8.55021623736	7.76794385938	7.48778633696	6.4629361007	9.50261932184	10.4471950606	8.20330151919	5.02762974145	3.77190008526	6.97699877186	5.46972269522	6.69880406693	6.45381010839	10.0675405458	8.27975906176	6.67794651969	6.06013590659	5.65562222773	2.56500328984	7.11460660178	7.32550953287	6.73820383681	3.61037786214
VIT_200s0215g00086	0.880602596921	1.20886317989	1.62447958589	0.985832443434	1.13131190821	1.48570766377	1.22060713256	1.35108266405	0.771127227037	1.33735659923	2.26620258664	1.89159843503	1.73427582089	1.34727186168	2.44295367452	2.82392951125	1.13342300229	1.65721402249	1.59867780933	0.899647699274	0.958916664803	1.69199062327	0.723962920737	0.705953810559	0.735071490196	1.58297679043	1.9324255532	2.15150120083	1.74208059857	1.16854521785	2.66083899896	1.78575109451	3.09003285925	1.78860370473	0.634827950616	2.2526632806	0.610472288854	1.70494346631	2.50253254005	1.66084266802	2.26602710869	1.60074706628	1.52992267998	1.23464561881	0.549728554155	2.09166165871	2.09044299756	1.81709002774	1.14236888768
VIT_200s0215g00090	9.62149380138	7.93856901322	8.27531270732	9.61099270276	9.49298433572	9.87991834697	8.07616624221	7.83191597063	6.90825518164	7.04759011329	7.08583264862	6.9929337541	8.00774269767	8.45670006997	7.62528388738	8.78939718717	8.8215177264	8.33290158396	10.3280561148	8.75496463677	9.71916236131	10.7327487131	10.446198786	10.5937955836	10.229366931	8.11602924048	9.37257260017	9.16107347075	9.19497317156	7.5606425064	6.66048139343	7.04047471036	7.34468498562	9.20379008991	8.61841539933	8.62630742207	6.25986556061	6.10959339657	7.32238233274	5.09091777566	5.52133401396	6.44051586002	7.43529969376	7.3865921444	5.08283875018	7.57805147029	6.22782406633	8.72451312781	8.04106087636
VIT_200s0215g00100	0.0	0.0	0.0511159796321	0.0	0.10405549826	0.0422970520899	0.0	0.0	0.0576278055058	0.0571104024564	0.0	0.0514046369743	0.0	0.0	0.0	0.0	0.0521248359476	0.0	0.0530987714447	0.0	0.0573293341156	0.0	0.0	0.0	0.0	0.0591494343611	0.0	0.0	0.0	0.0	0.0	0.059312257086	0.0577310093508	0.0	0.0	0.134676651897	0.0	0.0	0.0854944092579	0.0	0.0	0.0	0.0	0.0	0.0	0.0	0.0	0.0	0.0
VIT_200s0215g00110	10.7103321606	8.7373212454	9.41859413024	10.8968227518	10.3240266024	9.41582724713	8.84755437329	9.70511265335	9.41727545106	8.45182893687	9.36453922514	9.83608123214	9.48861784831	10.0510973042	8.92216016713	9.98534058318	11.8100401564	10.3644753351	10.6140275145	10.3926276637	10.9697494338	8.80879387663	10.2976522834	11.7632480717	10.4120408548	9.81388111611	9.2177016849	10.327638589	11.7642534313	10.2054799195	9.78168726163	10.1252436325	10.228341165	11.3673036792	11.9003444327	11.1865911574	10.907181651	9.50984024036	11.1911441197	9.89303511343	10.9673841218	11.2847780249	10.7854877279	11.213414215	3.31937241069	11.2651453007	10.3992500895	10.6749415353	11.7648081699
VIT_200s0216g00010	0.0	0.0	0.0	0.0	0.0	0.0	0.0	0.0	0.0	0.0	0.0	0.0	0.0	0.0	0.0	0.0	0.0	0.0	0.0	0.0	0.0	0.0	0.0	0.0	0.0	0.0	0.0	0.0	0.0	0.0	0.0	0.0	0.0	0.0	0.0	0.0	0.0	0.0	0.111501449836	0.0	0.0	0.0	0.0	0.0	0.0	0.0	0.0	0.0	0.0
VIT_200s0216g00020	86.3756223321	87.5566542851	86.940263574	83.82725238	92.9012115056	93.0240163655	74.4643215431	83.7796800765	79.4498350395	78.3681685956	80.2256241179	79.0164821779	83.2792388112	101.870614441	87.2970854499	86.6081829454	94.7394751901	95.1282808015	93.4111663545	103.011550494	96.5750278417	82.6911366346	87.8478740348	92.8474371075	106.971143271	82.0199807825	101.222732862	79.5941004639	91.1633861197	93.477523738	66.6198781234	76.7809255079	72.0389353151	86.8944421789	90.5866592308	88.0187602989	52.3468049679	58.8538903925	66.8377974473	51.7508729272	53.8885255218	56.1248426386	73.6268053881	69.8099662718	62.5725198851	64.4980319865	61.6594106031	74.7204489915	68.230523139
VIT_200s0216g00030	33.9436317177	35.4217818846	38.1057705279	31.5225715683	30.9984285645	35.5600559664	31.7609025816	35.508215311	31.1382175039	37.1050952147	35.5650886697	34.3933623046	35.2307309541	37.0801098459	36.7027045176	32.4007157911	32.8839153575	34.463846561	30.7473362261	29.5408204934	29.5068512638	30.3656893123	28.9445142396	29.8337205227	29.2973787541	33.4616918654	31.9599945276	33.5092048269	32.7548746161	32.584623131	31.6648773893	34.1125157636	30.9824973459	31.6012363967	29.9349196375	32.8435303814	39.3102078327	39.7618889839	33.8132937554	48.6505731868	40.6747520149	38.862024541	35.0683494594	35.6860907908	32.5305171765	34.6640096487	36.1947116845	35.8030865198	33.4949861885
VIT_200s0216g00040	22.4265232958	23.5916994376	20.8070928743	22.3026731043	26.3813865204	20.0754069234	26.6935576251	24.5773964862	24.6727185381	20.4686165465	22.0309048678	22.9809272059	22.4466038839	22.2646112553	23.2912619534	25.2978297669	27.9803853069	24.9719936915	32.4356538786	25.1794441143	28.5117888335	33.8124300085	35.6646917853	33.1804137371	26.5018721551	23.5335882845	29.1450849134	26.8957606057	28.0705811067	20.1418808565	24.9386171106	26.1954732415	26.1524819085	28.3247430168	26.7012841928	27.3012995421	31.3209885736	38.5712572596	42.4498947232	49.6239329548	36.3341926871	37.3225943828	34.5175474598	39.0103808285	45.0948344498	42.0176745352	28.7538313575	40.3812832307	39.6626693558
VIT_200s0216g00050	0.0	0.0	0.0	0.0	0.0	0.0	0.0	0.0	0.0	0.0	0.0	0.0	0.0	0.0	0.0	0.0	0.0	0.0	0.0	0.0	0.0	0.0	0.0	0.0	0.0	0.0	0.0	0.0	0.0	0.0	0.0	0.0	0.0	0.0	0.0	0.0	0.0	0.0	0.0	0.0	0.0	0.0	0.0	0.0	0.0	0.0	0.0	0.0	0.0
[truncated: 31,159 more rows]
[truncated: 23 more columns]
